# Supplementary material for: Mapping the tumor microenvironment in bladder cancer and exploring the prognostic genes by single-cell RNA sequencing
Source: Front Oncol. 2023 Jan 19;12:1105026. doi: 10.3389/fonc.2022.1105026 (PMC9893503; doi:10.3389/fonc.2022.1105026)
Supplement: Supplementary file 1 [file Table_1.xlsx]

## Sheet: Table 2
Gene expression in each epthelial subtypes
GeneID	GeneName	Cluster 0	Cluster 1	Cluster 2	Cluster 3	Cluster 4	Cluster 5	Cluster 6	Cluster 7	Cluster 8	Cluster 9	Cluster 10	Cluster 11	Cluster 12	Cluster 13	·Ö²¼±ÈÀý	Symbol	Description	KEGG_A_class	KEGG_B_class	Pathway	K_ID	GO Component	GO Function	GO Process
ENSG00000243485	MIR1302-2HG	0	0	0	0	0	0	0	0	0	0	0	0	0	0	0	MIR1302-2HG	-	-	-	-	-	-	-	-
ENSG00000237613	FAM138A	0	0	0	0	0	0	0	0	0	0	0	0	0	0	0	FAM138A	-	-	-	-	-	-	-	-
ENSG00000186092	OR4F5	5.77e-05	0	0.000185228	0.00469136	0	0.000420346	0	0	0	0	0	0.00623105	0	0	0.0007	OR4F5	olfactory receptor family 4 subfamily F member 5 [Source:HGNC Symbol;Acc:HGNC:14825]	Organismal Systems	Sensory system	ko04740//Olfactory transduction	K04257	GO:0005886//plasma membrane;GO:0016020//membrane;GO:0016021//integral component of membrane	GO:0004930//G protein-coupled receptor activity;GO:0004984//olfactory receptor activity	GO:0007165//signal transduction;GO:0007186//G protein-coupled receptor signaling pathway;GO:0007608//sensory perception of smell;GO:0050896//response to stimulus;GO:0050911//detection of chemical stimulus involved in sensory perception of smell
ENSG00000238009	AL627309.1	0.00162853	0.00131853	0.0021189	0.000427861	0.00364075	0.00168328	0.0015576	0.0171092	0.000816525	0.00455417	0.00150122	0	0.00381305	0	0.0022	AL627309.1	-	-	-	-	-	-	-	-
ENSG00000239945	AL627309.3	0.000240827	0	0	0	0	0.000463623	0	0	0	0	0	0.00316867	0	0	0.0002	AL627309.3	-	-	-	-	-	-	-	-
ENSG00000239906	AL627309.2	0	0	0	0	0	0	0	0	0	0	0	0	0	0	0	AL627309.2	-	-	-	-	-	-	-	-
ENSG00000241860	AL627309.5	0.0573982	0.0252385	0.0431343	0.0152185	0.0416868	0.0206902	0.0609486	0.144716	0.0165985	0.0379673	0.0068637	0.129693	0.0179108	0.0110859	0.0328	AL627309.5	-	-	-	-	-	-	-	-
ENSG00000241599	AL627309.4	0	0	0	0	0	0	0	0.00177191	0	0	0	0	0	0	0.0001	AL627309.4	-	-	-	-	-	-	-	-
ENSG00000286448	AP006222.2	0.000632581	0.00870132	0.00251166	0.00349375	0.00317044	0.00311689	0.000319868	0	0.0143903	0.00320931	0.00912747	0	0	0.00438276	0.0055	AP006222.2	-	-	-	-	-	-	-	-
ENSG00000236601	AL732372.1	0.000598738	0.0791471	0.00382019	0	0.00509905	0.0469543	0	0.00893468	0	0.0230778	0.000954531	0.00714731	0.00841687	0.205091	0.0268	AL732372.1	-	-	-	-	-	-	-	-
ENSG00000284733	OR4F29	0	0	0	0	0	0	0	0	0	0	0	0	0	0	0	OR4F29	olfactory receptor family 4 subfamily F member 29 [Source:HGNC Symbol;Acc:HGNC:31275]	Organismal Systems	Sensory system	ko04740//Olfactory transduction	K04257	GO:0005886//plasma membrane;GO:0016020//membrane;GO:0016021//integral component of membrane	GO:0004930//G protein-coupled receptor activity;GO:0004984//olfactory receptor activity;GO:0005515//protein binding	GO:0007165//signal transduction;GO:0007186//G protein-coupled receptor signaling pathway;GO:0007608//sensory perception of smell;GO:0050896//response to stimulus;GO:0050911//detection of chemical stimulus involved in sensory perception of smell
ENSG00000235146	AC114498.1	0.000176519	0.00899821	0	0	0.00174173	0.00420129	0	0.000722662	0	0.00161243	0.00141169	0.00765181	0	0	0.0033	AC114498.1	-	-	-	-	-	-	-	-
ENSG00000284662	OR4F16	0	0	0	0	0	0	0	0	0	0	0	0	0	0	0	OR4F16	olfactory receptor family 4 subfamily F member 16 [Source:HGNC Symbol;Acc:HGNC:15079]	Organismal Systems	Sensory system	ko04740//Olfactory transduction	K04257	GO:0005886//plasma membrane;GO:0016020//membrane;GO:0016021//integral component of membrane	GO:0004930//G protein-coupled receptor activity;GO:0004984//olfactory receptor activity;GO:0005515//protein binding	GO:0007165//signal transduction;GO:0007186//G protein-coupled receptor signaling pathway;GO:0007608//sensory perception of smell;GO:0050896//response to stimulus;GO:0050911//detection of chemical stimulus involved in sensory perception of smell
ENSG00000229905	AL669831.2	9.79e-05	0	0	0	0.000539456	0	0	0	0	0	0	0	0	0	0.0001	AL669831.2	-	-	-	-	-	-	-	-
ENSG00000237491	LINC01409	0.0419868	0.0526996	0.0662194	0.0172149	0.0299715	0.042861	0.0422509	0.0454974	0.00987416	0.0468077	0.049031	0.0226278	0.0471054	0.0312315	0.0382	LINC01409	-	-	-	-	-	-	-	-
ENSG00000177757	FAM87B	0	0.00179427	0	0.00138398	0	0	0	0.00134744	0	0	0	0.0129438	0	0	0.0006	FAM87B	-	-	-	-	-	-	-	-
ENSG00000228794	LINC01128	0.0787987	0.155674	0.128173	0.121069	0.111263	0.147064	0.117302	0.0945941	0.15779	0.119314	0.139848	0.0957572	0.210811	0.260532	0.1359	LINC01128	-	-	-	-	-	-	-	-
ENSG00000225880	LINC00115	0.043097	0.0320891	0.0726726	0.0307798	0.0388736	0.0316238	0.060343	0.0820074	0.0206857	0.059484	0.0477245	0.0864755	0.025498	0.0678765	0.0391	LINC00115	-	-	-	-	-	-	-	-
ENSG00000288531	AL669831.7	0.000167388	0.0237108	0.00154451	0.00130362	0	0.0109707	0	0.00399695	0	0	0.00137653	0	0	0	0.0077	AL669831.7	-	-	-	-	-	-	-	-
ENSG00000230368	FAM41C	0.00804215	0.0112856	0.0069737	0.0109036	0.00611248	0.00724209	0.00867494	0.0149747	0.0125969	0.0182839	0.00484518	0	0.00409568	0.0369307	0.0118	FAM41C	-	-	-	-	-	-	-	-
ENSG00000272438	AL645608.6	0	0.00055159	0	0	0	0	0	0	0	0	0	0	0	0	0.0001	AL645608.6	-	-	-	-	-	-	-	-
ENSG00000230699	AL645608.2	0.0058365	0.00837211	0.0106362	0.00194585	0.00426026	0.0034028	0.00273193	0.017254	0	0.0210092	0.000980931	0	0.0109933	0.0131746	0.0064	AL645608.2	-	-	-	-	-	-	-	-
ENSG00000241180	AL645608.4	0.00115861	0.0016194	0.000249995	0	0.00125163	0.00159899	0	0.0107892	0	0.00328256	0	0	0	0	0.001	AL645608.4	-	-	-	-	-	-	-	-
ENSG00000223764	LINC02593	0.00935919	0.00461951	0.00893688	0.00236347	0.000561396	0.000287986	0.00476013	0.00990258	0.00263875	0.006885	0	0	0	0	0.0038	LINC02593	-	-	-	-	-	-	-	-
ENSG00000187634	SAMD11	0.0264069	0.0101928	0.0184718	0.0261446	0.020536	0.0132241	0.00519941	0.0212257	0.0151582	0.0103791	0.0186205	0.0656204	0	0.0138072	0.0158	SAMD11	sterile alpha motif domain containing 11 [Source:HGNC Symbol;Acc:HGNC:28706]	-	-	-	-	GO:0005634//nucleus	GO:0003677//DNA binding;GO:0003682//chromatin binding;GO:0005515//protein binding;GO:0042393//histone binding	GO:0045892//negative regulation of transcription, DNA-templated
ENSG00000188976	NOC2L	0.776918	0.496266	0.758472	1.26666	0.632564	0.69628	0.823537	1.12817	1.08189	0.575491	1.20693	0.587318	0.462426	0.542817	0.4945	NOC2L	NOC2 like nucleolar associated transcriptional repressor [Source:HGNC Symbol;Acc:HGNC:24517]	-	-	-	-	GO:0005634//nucleus;GO:0005654//nucleoplasm;GO:0005730//nucleolus;GO:0005829//cytosol;GO:0030690//Noc1p-Noc2p complex;GO:0030691//Noc2p-Noc3p complex	GO:0003682//chromatin binding;GO:0003714//transcription corepressor activity;GO:0003723//RNA binding;GO:0005515//protein binding;GO:0031491//nucleosome binding;GO:0042393//histone binding;GO:0070491//repressing transcription factor binding	GO:0000122//negative regulation of transcription by RNA polymerase II;GO:0002903//negative regulation of B cell apoptotic process;GO:0006915//apoptotic process;GO:0031497//chromatin assembly;GO:0034644//cellular response to UV;GO:0035067//negative regulation of histone acetylation;GO:0042273//ribosomal large subunit biogenesis;GO:1901796//regulation of signal transduction by p53 class mediator;GO…
ENSG00000187961	KLHL17	0.0721256	0.046966	0.0481911	0.0407011	0.0505928	0.0400257	0.0744085	0.133217	0.047983	0.0622203	0.0251572	0.0299052	0.017656	0.175506	0.0521	KLHL17	kelch like family member 17 [Source:HGNC Symbol;Acc:HGNC:24023]	-	-	-	-	GO:0005615//extracellular space;GO:0014069//postsynaptic density;GO:0015629//actin cytoskeleton;GO:0030054//cell junction;GO:0032839//dendrite cytoplasm;GO:0043025//neuronal cell body;GO:0045202//synapse	GO:0003779//actin binding;GO:0005515//protein binding;GO:0031208//POZ domain binding;GO:0051015//actin filament binding;GO:0060090//molecular adaptor activity	GO:0007420//brain development;GO:0016567//protein ubiquitination;GO:0030036//actin cytoskeleton organization
ENSG00000187583	PLEKHN1	0.357094	0.0992021	0.385467	0.207623	0.543753	0.0698669	0.478078	0.776633	0.31624	0.27089	0.0931576	0.144291	0.0225195	0.174552	0.1954	PLEKHN1	pleckstrin homology domain containing N1 [Source:HGNC Symbol;Acc:HGNC:25284]	-	-	-	-	GO:0005739//mitochondrion;GO:0005856//cytoskeleton;GO:0005886//plasma membrane;GO:0016020//membrane;GO:0031966//mitochondrial membrane	GO:0001786//phosphatidylserine binding;GO:0005515//protein binding;GO:0070300//phosphatidic acid binding;GO:1901612//cardiolipin binding;GO:1901981//phosphatidylinositol phosphate binding	GO:0001666//response to hypoxia;GO:0043065//positive regulation of apoptotic process;GO:0061158//3'-UTR-mediated mRNA destabilization
ENSG00000187642	PERM1	0.0256311	0.0073012	0.0196571	0.00988652	0.0355059	0.0107862	0.0254843	0.0203712	0.0101255	0.0120312	0.00309996	0.00870777	0	0	0.017	PERM1	PPARGC1 and ESRR induced regulator, muscle 1 [Source:HGNC Symbol;Acc:HGNC:28208]	-	-	-	-	GO:0005634//nucleus;GO:0005737//cytoplasm	-	GO:0006355//regulation of transcription, DNA-templated;GO:0014850//response to muscle activity
ENSG00000272512	AL645608.7	0.0468421	0.0156905	0.0824571	0.0394479	0.104879	0.0181576	0.0485432	0.0980276	0.0299507	0.050382	0.0163543	0.0185828	0.0113797	0.168499	0.0382	AL645608.7	-	-	-	-	-	-	-	-
ENSG00000188290	HES4	1.73617	1.82883	3.21611	2.42776	3.73011	2.06966	1.63795	2.23183	3.12806	1.57845	1.57075	1.54796	1.55393	4.04505	0.6665	HES4	hes family bHLH transcription factor 4 [Source:HGNC Symbol;Acc:HGNC:24149]	Human Diseases	Infectious diseases	ko05165//Human papillomavirus infection	K09089	GO:0000790//nuclear chromatin;GO:0005634//nucleus	GO:0000978//RNA polymerase II proximal promoter sequence-specific DNA binding;GO:0000981//DNA-binding transcription factor activity, RNA polymerase II-specific;GO:0003677//DNA binding;GO:0005515//protein binding;GO:0008134//transcription factor binding;GO:0046983//protein dimerization activity	GO:0006355//regulation of transcription, DNA-templated;GO:0006357//regulation of transcription by RNA polymerase II;GO:0007275//multicellular organism development;GO:0007399//nervous system development;GO:0009952//anterior/posterior pattern specification;GO:0030154//cell differentiation
ENSG00000187608	ISG15	2.29989	0.328029	1.55713	1.43075	3.33624	0.557906	2.06188	1.34331	1.75975	2.5129	1.47461	2.62518	3.03566	0.826532	0.5296	ISG15	ISG15 ubiquitin like modifier [Source:HGNC Symbol;Acc:HGNC:4053]	Human Diseases;Human Diseases;Organismal Systems	Infectious diseases;Infectious diseases;Immune system	ko05165//Human papillomavirus infection;ko05169//Epstein-Barr virus infection;ko04622//RIG-I-like receptor signaling pathway	K12159;K12159;K12159	GO:0005576//extracellular region;GO:0005634//nucleus;GO:0005654//nucleoplasm;GO:0005737//cytoplasm;GO:0005829//cytosol;GO:0015935//small ribosomal subunit;GO:0022627//cytosolic small ribosomal subunit	GO:0005178//integrin binding;GO:0005515//protein binding;GO:0031386//protein tag;GO:0031625//ubiquitin protein ligase binding	GO:0002376//immune system process;GO:0007229//integrin-mediated signaling pathway;GO:0009617//response to bacterium;GO:0016032//viral process;GO:0019941//modification-dependent protein catabolic process;GO:0019985//translesion synthesis;GO:0030501//positive regulation of bone mineralization;GO:0031397//negative regulation of protein ubiquitination;GO:0032020//ISG15-protein conjugation;GO:0032480/…
ENSG00000224969	AL645608.1	6.29e-05	0	0	0	0.000591746	0	0	0	0	0	0	0	0	0	0.0001	AL645608.1	-	-	-	-	-	-	-	-
ENSG00000188157	AGRN	0.816042	0.514056	0.578788	0.613957	0.769202	0.372645	1.26846	1.0995	0.756232	0.606551	0.428558	0.484457	0.81905	0.578632	0.4116	AGRN	agrin [Source:HGNC Symbol;Acc:HGNC:329]	Environmental Information Processing	Signaling molecules and interaction	ko04512//ECM-receptor interaction	K06254	GO:0005576//extracellular region;GO:0005604//basement membrane;GO:0005796//Golgi lumen;GO:0005829//cytosol;GO:0005886//plasma membrane;GO:0016020//membrane;GO:0016021//integral component of membrane;GO:0030054//cell junction;GO:0043202//lysosomal lumen;GO:0045202//synapse;GO:0062023//collagen-containing extracellular matrix;GO:0070062//extracellular exosome	GO:0002162//dystroglycan binding;GO:0005200//structural constituent of cytoskeleton;GO:0005201//extracellular matrix structural constituent;GO:0005509//calcium ion binding;GO:0005515//protein binding;GO:0033691//sialic acid binding;GO:0035374//chondroitin sulfate binding;GO:0043236//laminin binding;GO:0043395//heparan sulfate proteoglycan binding	GO:0001523//retinoid metabolic process;GO:0006024//glycosaminoglycan biosynthetic process;GO:0006027//glycosaminoglycan catabolic process;GO:0007010//cytoskeleton organization;GO:0007165//signal transduction;GO:0007213//G protein-coupled acetylcholine receptor signaling pathway;GO:0007275//multicellular organism development;GO:0007528//neuromuscular junction development;GO:0008582//regulation of …
ENSG00000242590	AL645608.5	0	0.000361785	0	0	0	0	0.000374933	0	0	0	0.00106552	0	0	0	0.0002	AL645608.5	-	-	-	-	-	-	-	-
ENSG00000273443	AL645608.8	0	0	0.000386301	0	0	0	0.000348309	0	0.00116657	0	0	0	0	0	0.0002	AL645608.8	-	-	-	-	-	-	-	-
ENSG00000237330	RNF223	0.041888	0.092407	0.178497	0.136508	0.262495	0.0920342	0.0773095	0.0524407	0.283149	0.0802814	0.125492	0.0546584	0.0407513	0.318248	0.1135	RNF223	ring finger protein 223 [Source:HGNC Symbol;Acc:HGNC:40020]	-	-	-	-	GO:0016020//membrane;GO:0016021//integral component of membrane	GO:0046872//metal ion binding	-
ENSG00000131591	C1orf159	0.13401	0.0986257	0.120689	0.0966959	0.167745	0.120773	0.161311	0.323525	0.104443	0.114927	0.0594729	0.11837	0.0668927	0.117004	0.112	C1orf159	chromosome 1 open reading frame 159 [Source:HGNC Symbol;Acc:HGNC:26062]	-	-	-	-	GO:0016020//membrane;GO:0016021//integral component of membrane	-	-
ENSG00000285812	AL390719.3	0.00150432	0.000416804	0.00293744	0.00189052	0.0004406	0.00156068	0	0.00476286	0.000823802	0.00328256	0.00137249	0	0	0	0.0017	AL390719.3	-	-	-	-	-	-	-	-
ENSG00000223823	LINC01342	0	0.0040863	0.00110704	0	0	0.00118576	0.000928928	0	0	0	0	0	0.0136785	0	0.0013	LINC01342	-	-	-	-	-	-	-	-
ENSG00000272141	AL390719.2	0.0947753	0.108088	0.182151	0.0670302	0.143643	0.0742412	0.0984597	0.221032	0.0722619	0.0801462	0.119226	0.0841888	0.148936	0.0707646	0.0928	AL390719.2	-	-	-	-	-	-	-	-
ENSG00000205231	TTLL10-AS1	0.000620393	0.000727419	0.00126648	0.000506781	0.00200348	0.00118355	0	0	0	0	0.00288927	0	0	0	0.0009	TTLL10-AS1	-	-	-	-	-	-	-	-
ENSG00000162571	TTLL10	0.0135134	0.0164212	0.0119625	0.00130326	0.0205859	0.00709335	0.0138071	0.0154595	0.00109124	0.00789358	0.00577854	0.00668869	0.0248579	0.0375333	0.0129	TTLL10	tubulin tyrosine ligase like 10 [Source:HGNC Symbol;Acc:HGNC:26693]	-	-	-	-	GO:0005829//cytosol	GO:0000166//nucleotide binding;GO:0005515//protein binding;GO:0005524//ATP binding	GO:0006464//cellular protein modification process;GO:0018094//protein polyglycylation
ENSG00000186891	TNFRSF18	0.0073152	0.0258127	0.0181192	0.0123273	0.0119729	0.0153417	0.0283972	0.0267218	0.0032507	0.556759	0.0102018	0.0858042	0.0102318	0.0763691	0.0214	TNFRSF18	TNF receptor superfamily member 18 [Source:HGNC Symbol;Acc:HGNC:11914]	Environmental Information Processing	Signaling molecules and interaction	ko04060//Cytokine-cytokine receptor interaction	K05154	GO:0005576//extracellular region;GO:0005886//plasma membrane;GO:0005887//integral component of plasma membrane;GO:0009897//external side of plasma membrane;GO:0016020//membrane;GO:0016021//integral component of membrane	GO:0005031//tumor necrosis factor-activated receptor activity;GO:0005515//protein binding	GO:0002687//positive regulation of leukocyte migration;GO:0006915//apoptotic process;GO:0007165//signal transduction;GO:0033209//tumor necrosis factor-mediated signaling pathway;GO:0042531//positive regulation of tyrosine phosphorylation of STAT protein;GO:0043066//negative regulation of apoptotic process;GO:0045589//regulation of regulatory T cell differentiation;GO:0045785//positive regulation …
ENSG00000186827	TNFRSF4	0.0057635	0.00417927	0.00283141	0.00265142	0.00966061	0.00302899	0.00259234	0.00353917	0.00471417	0.503117	0	0.072023	0.00938739	0	0.0078	TNFRSF4	TNF receptor superfamily member 4 [Source:HGNC Symbol;Acc:HGNC:11918]	Environmental Information Processing	Signaling molecules and interaction	ko04060//Cytokine-cytokine receptor interaction	K05142	GO:0005886//plasma membrane;GO:0005887//integral component of plasma membrane;GO:0009897//external side of plasma membrane;GO:0009986//cell surface;GO:0016020//membrane;GO:0016021//integral component of membrane	GO:0001618//virus receptor activity;GO:0005031//tumor necrosis factor-activated receptor activity;GO:0005515//protein binding	GO:0006954//inflammatory response;GO:0006955//immune response;GO:0016032//viral process;GO:0030890//positive regulation of B cell proliferation;GO:0033209//tumor necrosis factor-mediated signaling pathway;GO:0042098//T cell proliferation;GO:0043433//negative regulation of DNA-binding transcription factor activity;GO:0045892//negative regulation of transcription, DNA-templated;GO:0046718//viral en…
ENSG00000078808	SDF4	0.817322	0.565383	0.540343	0.750778	0.715813	0.553026	1.06246	0.685312	0.882895	0.667684	0.907354	0.817815	1.0841	0.797636	0.4897	SDF4	stromal cell derived factor 4 [Source:HGNC Symbol;Acc:HGNC:24188]	-	-	-	-	GO:0005737//cytoplasm;GO:0005770//late endosome;GO:0005783//endoplasmic reticulum;GO:0005794//Golgi apparatus;GO:0005796//Golgi lumen;GO:0005886//plasma membrane;GO:0016020//membrane;GO:0032059//bleb;GO:0042995//cell projection;GO:0070062//extracellular exosome	GO:0005509//calcium ion binding;GO:0005515//protein binding;GO:0042802//identical protein binding;GO:0046872//metal ion binding	GO:0006887//exocytosis;GO:0009650//UV protection;GO:0017156//calcium ion regulated exocytosis;GO:0021549//cerebellum development;GO:0045444//fat cell differentiation;GO:0045471//response to ethanol;GO:0070625//zymogen granule exocytosis
ENSG00000176022	B3GALT6	0.16236	0.242083	0.138056	0.221571	0.165172	0.225393	0.164499	0.134374	0.212556	0.19729	0.207653	0.122624	0.23966	0.17892	0.2024	B3GALT6	beta-1,3-galactosyltransferase 6 [Source:HGNC Symbol;Acc:HGNC:17978]	Metabolism;Metabolism;Metabolism	Global and overview maps;Glycan biosynthesis and metabolism;Glycan biosynthesis and metabolism	ko01100//Metabolic pathways;ko00534//Glycosaminoglycan biosynthesis - heparan sulfate / heparin;ko00532//Glycosaminoglycan biosynthesis - chondroitin sulfate / dermatan sulfate	K00734;K00734;K00734	GO:0000139//Golgi membrane;GO:0005794//Golgi apparatus;GO:0005797//Golgi medial cisterna;GO:0016020//membrane;GO:0016021//integral component of membrane;GO:0032580//Golgi cisterna membrane	GO:0008378//galactosyltransferase activity;GO:0008499//UDP-galactose:beta-N-acetylglucosamine beta-1,3-galactosyltransferase activity;GO:0016740//transferase activity;GO:0016757//transferase activity, transferring glycosyl groups;GO:0035250//UDP-galactosyltransferase activity;GO:0047220//galactosylxylosylprotein 3-beta-galactosyltransferase activity	GO:0006024//glycosaminoglycan biosynthetic process;GO:0006486//protein glycosylation;GO:0015012//heparan sulfate proteoglycan biosynthetic process;GO:0030203//glycosaminoglycan metabolic process;GO:0030206//chondroitin sulfate biosynthetic process
ENSG00000184163	C1QTNF12	0.0420425	0.00862777	0.050075	0.131338	0.00683998	0.0470665	0.0264797	0.026769	0.156957	0.0155919	0.101449	0.0476234	0	0.0071724	0.0564	C1QTNF12	C1q and TNF related 12 [Source:HGNC Symbol;Acc:HGNC:32308]	-	-	-	-	GO:0005576//extracellular region;GO:0005615//extracellular space	GO:0005179//hormone activity;GO:0005515//protein binding	GO:0007165//signal transduction;GO:0010906//regulation of glucose metabolic process;GO:0035774//positive regulation of insulin secretion involved in cellular response to glucose stimulus;GO:0045721//negative regulation of gluconeogenesis;GO:0046324//regulation of glucose import;GO:0046326//positive regulation of glucose import;GO:0046628//positive regulation of insulin receptor signaling pathway;…
ENSG00000260179	AL162741.1	0.000433657	0	0.000281252	0	0	0	0	0.00315362	0	0.0104898	0	0	0	0	0.0003	AL162741.1	-	-	-	-	-	-	-	-
ENSG00000160087	UBE2J2	0.383629	0.565312	0.348143	0.412595	0.371242	0.490821	0.429451	0.53489	0.424334	0.448767	0.591981	0.50087	0.436214	0.620006	0.3759	UBE2J2	ubiquitin conjugating enzyme E2 J2 [Source:HGNC Symbol;Acc:HGNC:19268]	Genetic Information Processing;Human Diseases;Genetic Information Processing	Folding, sorting and degradation;Neurodegenerative diseases;Folding, sorting and degradation	ko04141//Protein processing in endoplasmic reticulum;ko05012//Parkinson disease;ko04120//Ubiquitin mediated proteolysis	K04554;K04554;K04554	GO:0000151//ubiquitin ligase complex;GO:0005634//nucleus;GO:0005783//endoplasmic reticulum;GO:0005789//endoplasmic reticulum membrane;GO:0016020//membrane;GO:0016021//integral component of membrane	GO:0000166//nucleotide binding;GO:0005515//protein binding;GO:0005524//ATP binding;GO:0016740//transferase activity;GO:0031625//ubiquitin protein ligase binding;GO:0061631//ubiquitin conjugating enzyme activity	GO:0000209//protein polyubiquitination;GO:0006986//response to unfolded protein;GO:0016567//protein ubiquitination;GO:0030433//ubiquitin-dependent ERAD pathway;GO:1903955//positive regulation of protein targeting to mitochondrion
ENSG00000230415	LINC01786	0.000420938	0.000829923	0	0	0.000617677	0.000250309	0.000559609	0	0	0.00109516	0	0	0.00438323	0	0.0006	LINC01786	-	-	-	-	-	-	-	-
ENSG00000162572	SCNN1D	0.00775831	0.00696992	0.0122087	0.00522819	0.0399387	0.00798356	0.0127698	0.00466893	0.00494976	0.00409378	0.000954531	0.00650167	0.0100771	0.031351	0.0073	SCNN1D	sodium channel epithelial 1 subunit delta [Source:HGNC Symbol;Acc:HGNC:10601]	-	-	-	-	GO:0005886//plasma membrane;GO:0005887//integral component of plasma membrane;GO:0015629//actin cytoskeleton;GO:0016020//membrane;GO:0016021//integral component of membrane;GO:0034706//sodium channel complex	GO:0005272//sodium channel activity;GO:0005515//protein binding;GO:0015280//ligand-gated sodium channel activity	GO:0006811//ion transport;GO:0006814//sodium ion transport;GO:0034220//ion transmembrane transport;GO:0035725//sodium ion transmembrane transport;GO:0050896//response to stimulus;GO:0050909//sensory perception of taste
ENSG00000131584	ACAP3	0.182612	0.197862	0.227437	0.259769	0.275091	0.227278	0.40272	0.564183	0.313486	0.227668	0.161191	0.211142	0.184489	0.425956	0.1975	ACAP3	ArfGAP with coiled-coil, ankyrin repeat and PH domains 3 [Source:HGNC Symbol;Acc:HGNC:16754]	Cellular Processes	Transport and catabolism	ko04144//Endocytosis	K12489	GO:0030426//growth cone	GO:0005096//GTPase activator activity;GO:0005515//protein binding;GO:0046872//metal ion binding	GO:0001764//neuron migration;GO:0010975//regulation of neuron projection development;GO:0043547//positive regulation of GTPase activity
ENSG00000169972	PUSL1	0.152202	0.180969	0.170042	0.277284	0.276282	0.229693	0.187432	0.128973	0.410118	0.147965	0.242915	0.140598	0.312224	0.176432	0.2204	PUSL1	pseudouridine synthase like 1 [Source:HGNC Symbol;Acc:HGNC:26914]	-	-	-	-	GO:0043231//intracellular membrane-bounded organelle	GO:0003723//RNA binding;GO:0009982//pseudouridine synthase activity;GO:0016853//isomerase activity;GO:0106029//tRNA pseudouridine synthase activity	GO:0001522//pseudouridine synthesis;GO:0008033//tRNA processing;GO:0009451//RNA modification;GO:0031119//tRNA pseudouridine synthesis
ENSG00000127054	INTS11	0.424294	0.457778	0.422562	0.443542	0.416291	0.459146	0.449757	0.764689	0.425681	0.480638	0.425849	0.456266	0.488013	0.397522	0.3723	INTS11	integrator complex subunit 11 [Source:HGNC Symbol;Acc:HGNC:26052]	-	-	-	-	GO:0005634//nucleus;GO:0005654//nucleoplasm;GO:0005737//cytoplasm;GO:0005829//cytosol;GO:0032039//integrator complex;GO:0072562//blood microparticle	GO:0005515//protein binding;GO:0016787//hydrolase activity	GO:0016180//snRNA processing;GO:0042795//snRNA transcription by RNA polymerase II
ENSG00000240731	AL139287.1	0.000227398	0.000277126	0.00197941	0.00154539	0	0	0	0	0	0	0	0	0	0	0.0003	AL139287.1	-	-	-	-	-	-	-	-
ENSG00000224051	CPTP	0.208186	0.145617	0.133199	0.176398	0.209925	0.129282	0.209936	0.196043	0.18036	0.158308	0.236315	0.292324	0.159832	0.176638	0.1688	CPTP	ceramide-1-phosphate transfer protein [Source:HGNC Symbol;Acc:HGNC:28116]	-	-	-	-	GO:0005634//nucleus;GO:0005640//nuclear outer membrane;GO:0005737//cytoplasm;GO:0005768//endosome;GO:0005794//Golgi apparatus;GO:0005829//cytosol;GO:0005886//plasma membrane;GO:0010008//endosome membrane;GO:0016020//membrane	GO:0005543//phospholipid binding;GO:0008289//lipid binding;GO:0120013//intermembrane lipid transfer activity;GO:1902387//ceramide 1-phosphate binding;GO:1902388//ceramide 1-phosphate transporter activity	GO:0006687//glycosphingolipid metabolic process;GO:0006869//lipid transport;GO:0010507//negative regulation of autophagy;GO:0032691//negative regulation of interleukin-1 beta production;GO:0035627//ceramide transport;GO:0120009//intermembrane lipid transfer;GO:1900226//negative regulation of NLRP3 inflammasome complex assembly;GO:1902389//ceramide 1-phosphate transport
ENSG00000169962	TAS1R3	0.00167371	0.00153405	0.000309661	0.00090898	0.00113366	0.00347557	0.00244724	0	0.00284007	0	0.00516739	0	0	0	0.0019	TAS1R3	taste 1 receptor member 3 [Source:HGNC Symbol;Acc:HGNC:15661]	Organismal Systems;Organismal Systems	Sensory system;Digestive system	ko04742//Taste transduction;ko04973//Carbohydrate digestion and absorption	K04626;K04626	GO:0005886//plasma membrane;GO:0005887//integral component of plasma membrane;GO:0016020//membrane;GO:0016021//integral component of membrane;GO:1903767//sweet taste receptor complex	GO:0004930//G protein-coupled receptor activity;GO:0008527//taste receptor activity;GO:0033041//sweet taste receptor activity;GO:0038023//signaling receptor activity	GO:0001582//detection of chemical stimulus involved in sensory perception of sweet taste;GO:0007165//signal transduction;GO:0007186//G protein-coupled receptor signaling pathway;GO:0050896//response to stimulus;GO:0050909//sensory perception of taste;GO:0050916//sensory perception of sweet taste;GO:0050917//sensory perception of umami taste
ENSG00000107404	DVL1	0.192928	0.186408	0.190552	0.207534	0.189242	0.144373	0.293561	0.310105	0.224673	0.200295	0.115609	0.149683	0.0698657	0.171836	0.1694	DVL1	dishevelled segment polarity protein 1 [Source:HGNC Symbol;Acc:HGNC:3084]	Human Diseases;Human Diseases;Human Diseases;Human Diseases;Environmental Information Processing;Environmental Information Processing;Human Diseases;Environmental Information Processing;Human Diseases;Human Diseases;Cellular Processes;Organismal Systems;Human Diseases;Environmental Information Processing	Cancers;Neurodegenerative diseases;Infectious diseases;Cancers;Signal transduction;Signal transduction;Endocrine and metabolic diseases;Signal transduction;Cancers;Cancers;Cellular community - eukaryotes;Endocrine system;Cancers;Signal transduction	ko05200//Pathways in cancer;ko05010//Alzheimer disease;ko05165//Human papillomavirus infection;ko05225//Hepatocellular carcinoma;ko04310//Wnt signaling pathway;ko04150//mTOR signaling pathway;ko04934//Cushing syndrome;ko04390//Hippo signaling pathway;ko05224//Breast cancer;ko05226//Gastric cancer;ko04550//Signaling pathways regulating pluripotency of stem cells;ko04916//Melanogenesis;ko05217//Bas…	K02353;K02353;K02353;K02353;K02353;K02353;K02353;K02353;K02353;K02353;K02353;K02353;K02353;K02353	GO:0005737//cytoplasm;GO:0005829//cytosol;GO:0005874//microtubule;GO:0005886//plasma membrane;GO:0014069//postsynaptic density;GO:0015630//microtubule cytoskeleton;GO:0016020//membrane;GO:0016328//lateral plasma membrane;GO:0030136//clathrin-coated vesicle;GO:0030424//axon;GO:0030425//dendrite;GO:0030426//growth cone;GO:0031410//cytoplasmic vesicle;GO:0043005//neuron projection;GO:0043025//neuron…	GO:0005109//frizzled binding;GO:0005515//protein binding;GO:0008013//beta-catenin binding;GO:0019899//enzyme binding;GO:0019901//protein kinase binding;GO:0042802//identical protein binding;GO:0048365//Rac GTPase binding	GO:0001505//regulation of neurotransmitter levels;GO:0001932//regulation of protein phosphorylation;GO:0001933//negative regulation of protein phosphorylation;GO:0001934//positive regulation of protein phosphorylation;GO:0006355//regulation of transcription, DNA-templated;GO:0006469//negative regulation of protein kinase activity;GO:0007269//neurotransmitter secretion;GO:0007275//multicellular or…
ENSG00000162576	MXRA8	0.00141101	0.00958732	0.00492283	0.0284417	0.00399228	0.00454453	0.00169749	0.00182012	0.015962	0.00621975	0.0139599	0	0	0	0.0091	MXRA8	matrix remodeling associated 8 [Source:HGNC Symbol;Acc:HGNC:7542]	-	-	-	-	GO:0005634//nucleus;GO:0005737//cytoplasm;GO:0005788//endoplasmic reticulum lumen;GO:0005886//plasma membrane;GO:0005923//bicellular tight junction;GO:0009986//cell surface;GO:0016020//membrane;GO:0016021//integral component of membrane;GO:0030054//cell junction;GO:0042995//cell projection;GO:0060170//ciliary membrane;GO:0070062//extracellular exosome	GO:0003674//molecular_function;GO:0005515//protein binding	GO:0007155//cell adhesion;GO:0016032//viral process;GO:0043687//post-translational protein modification;GO:0044267//cellular protein metabolic process;GO:0060857//establishment of glial blood-brain barrier
ENSG00000175756	AURKAIP1	1.46534	2.81826	1.25798	1.60555	1.90254	2.67602	1.47185	1.01367	2.14484	1.8149	2.70508	2.01339	2.04649	2.78646	0.727	AURKAIP1	aurora kinase A interacting protein 1 [Source:HGNC Symbol;Acc:HGNC:24114]	-	-	-	-	GO:0005634//nucleus;GO:0005654//nucleoplasm;GO:0005739//mitochondrion;GO:0005743//mitochondrial inner membrane;GO:0005840//ribosome;GO:0043231//intracellular membrane-bounded organelle	GO:0005515//protein binding	GO:0006397//mRNA processing;GO:0045839//negative regulation of mitotic nuclear division;GO:0045862//positive regulation of proteolysis;GO:0070125//mitochondrial translational elongation;GO:0070126//mitochondrial translational termination
ENSG00000221978	CCNL2	1.32976	0.707167	1.60367	1.20498	1.11042	0.771966	1.58055	3.06725	0.774763	1.23565	0.467196	0.836348	0.875321	1.03454	0.5931	CCNL2	cyclin L2 [Source:HGNC Symbol;Acc:HGNC:20570]	-	-	-	-	GO:0005634//nucleus;GO:0005654//nucleoplasm;GO:0016607//nuclear speck;GO:0042025//host cell nucleus;GO:0043231//intracellular membrane-bounded organelle	GO:0005515//protein binding;GO:0016538//cyclin-dependent protein serine/threonine kinase regulator activity	GO:0000079//regulation of cyclin-dependent protein serine/threonine kinase activity;GO:0006357//regulation of transcription by RNA polymerase II
ENSG00000224870	MRPL20-AS1	0.155013	0.119345	0.079033	0.0564406	0.103842	0.0982285	0.146803	0.0936661	0.0532883	0.097005	0.090176	0.0953703	0.0951722	0.0996549	0.1107	MRPL20-AS1	-	-	-	-	-	-	-	-
ENSG00000242485	MRPL20	1.51502	2.13413	1.34381	1.50811	1.78854	2.22343	1.3813	1.34602	1.79533	1.4969	1.4199	1.7749	1.96723	1.74076	0.7108	MRPL20	mitochondrial ribosomal protein L20 [Source:HGNC Symbol;Acc:HGNC:14478]	Genetic Information Processing	Translation	ko03010//Ribosome	K02887	GO:0005739//mitochondrion;GO:0005743//mitochondrial inner membrane;GO:0005761//mitochondrial ribosome;GO:0005762//mitochondrial large ribosomal subunit;GO:0005840//ribosome	GO:0003723//RNA binding;GO:0003735//structural constituent of ribosome;GO:0005515//protein binding;GO:0019843//rRNA binding	GO:0000027//ribosomal large subunit assembly;GO:0006412//translation;GO:0070125//mitochondrial translational elongation;GO:0070126//mitochondrial translational termination
ENSG00000272455	MRPL20-DT	0.00766105	0.00944639	0.00185367	0.000711808	0.00448973	0.00430565	0.0143801	0.0138311	0	0.00927314	0.0104951	0	0.00301657	0.0399264	0.0056	MRPL20-DT	-	-	-	-	-	-	-	-
ENSG00000235098	ANKRD65	0.428857	0.236383	0.448207	0.58365	0.606902	0.297298	0.405511	0.501486	0.893451	0.251565	0.679148	0.49156	0.553171	0.0751222	0.3141	ANKRD65	ankyrin repeat domain 65 [Source:HGNC Symbol;Acc:HGNC:42950]	-	-	-	-	-	GO:0005515//protein binding	-
ENSG00000225905	AL391244.1	6.14e-05	0.000260076	0	0	0.000537462	0.000338574	0	0.00482846	0	0	0	0	0	0	0.0003	AL391244.1	-	-	-	-	-	-	-	-
ENSG00000205116	TMEM88B	0	0	0	0	0	0	0	0	0	0	0	0	0	0	0	TMEM88B	transmembrane protein 88B [Source:HGNC Symbol;Acc:HGNC:37099]	-	-	-	-	GO:0005886//plasma membrane;GO:0016020//membrane;GO:0016021//integral component of membrane	GO:0030165//PDZ domain binding	-
ENSG00000225285	LINC01770	0.000351248	0.000236377	0	0	0	0	0	0	0	0	0	0	0	0	0.0002	LINC01770	-	-	-	-	-	-	-	-
ENSG00000179403	VWA1	0.175866	0.276131	0.262989	0.381605	0.577104	0.229503	0.559348	0.144755	0.704831	0.236951	0.233416	0.238847	0.559146	0.384195	0.259	VWA1	von Willebrand factor A domain containing 1 [Source:HGNC Symbol;Acc:HGNC:30910]	-	-	-	-	GO:0005576//extracellular region;GO:0005604//basement membrane;GO:0005614//interstitial matrix;GO:0005615//extracellular space;GO:0005788//endoplasmic reticulum lumen;GO:0031012//extracellular matrix;GO:0062023//collagen-containing extracellular matrix;GO:0070062//extracellular exosome	GO:0005201//extracellular matrix structural constituent;GO:0005515//protein binding;GO:0042802//identical protein binding	GO:0030198//extracellular matrix organization;GO:0043687//post-translational protein modification;GO:0044267//cellular protein metabolic process;GO:0048266//behavioral response to pain
ENSG00000215915	ATAD3C	0.108615	0.0335171	0.114509	0.185786	0.105187	0.0828474	0.0696664	0.0831005	0.284824	0.0584472	0.252583	0.0513249	0.0620917	0.0139949	0.1158	ATAD3C	ATPase family AAA domain containing 3C [Source:HGNC Symbol;Acc:HGNC:32151]	-	-	-	-	GO:0005739//mitochondrion	GO:0000166//nucleotide binding;GO:0005524//ATP binding;GO:0008270//zinc ion binding;GO:0016887//ATPase activity	GO:0007005//mitochondrion organization
ENSG00000160072	ATAD3B	0.154509	0.184707	0.175469	0.119127	0.204432	0.145469	0.208324	0.5431	0.111198	0.214841	0.0710517	0.225119	0.177227	0.253527	0.145	ATAD3B	ATPase family AAA domain containing 3B [Source:HGNC Symbol;Acc:HGNC:24007]	-	-	-	-	GO:0005739//mitochondrion;GO:0005743//mitochondrial inner membrane;GO:0005886//plasma membrane;GO:0016020//membrane;GO:0030667//secretory granule membrane;GO:0101003//ficolin-1-rich granule membrane	GO:0000166//nucleotide binding;GO:0005524//ATP binding;GO:0008270//zinc ion binding;GO:0016887//ATPase activity	GO:0007005//mitochondrion organization;GO:0043312//neutrophil degranulation
ENSG00000197785	ATAD3A	0.149489	0.261275	0.167643	0.227395	0.192999	0.325564	0.204344	0.255376	0.289405	0.164241	0.320779	0.279799	0.288212	0.260058	0.2154	ATAD3A	ATPase family AAA domain containing 3A [Source:HGNC Symbol;Acc:HGNC:25567]	-	-	-	-	GO:0005739//mitochondrion;GO:0005743//mitochondrial inner membrane;GO:0016020//membrane;GO:0016021//integral component of membrane;GO:0042645//mitochondrial nucleoid	GO:0000166//nucleotide binding;GO:0005515//protein binding;GO:0005524//ATP binding;GO:0008270//zinc ion binding;GO:0016887//ATPase activity;GO:0042802//identical protein binding	GO:0001558//regulation of cell growth;GO:0007005//mitochondrion organization;GO:0043066//negative regulation of apoptotic process
ENSG00000205090	TMEM240	0.00316863	0.0104199	0.00556016	0.00149626	0.00327443	0.00219898	0.00775347	0.0195884	0.00132779	0.0168311	0.00355489	0.0262814	0.0344549	0	0.0068	TMEM240	transmembrane protein 240 [Source:HGNC Symbol;Acc:HGNC:25186]	-	-	-	-	GO:0005886//plasma membrane;GO:0016020//membrane;GO:0016021//integral component of membrane;GO:0030054//cell junction;GO:0045202//synapse;GO:0097060//synaptic membrane	-	-
ENSG00000160075	SSU72	0.7361	1.74763	0.75415	1.00662	1.11065	1.30105	0.91952	0.777301	1.02341	1.22568	1.48935	1.07052	1.47294	1.75004	0.6035	SSU72	SSU72 homolog, RNA polymerase II CTD phosphatase [Source:HGNC Symbol;Acc:HGNC:25016]	Genetic Information Processing	Translation	ko03015//mRNA surveillance pathway	K15544	GO:0005634//nucleus;GO:0005654//nucleoplasm;GO:0005737//cytoplasm;GO:0005829//cytosol;GO:0005847//mRNA cleavage and polyadenylation specificity factor complex	GO:0004721//phosphoprotein phosphatase activity;GO:0004722//protein serine/threonine phosphatase activity;GO:0005515//protein binding;GO:0008420//RNA polymerase II CTD heptapeptide repeat phosphatase activity;GO:0016787//hydrolase activity	GO:0006369//termination of RNA polymerase II transcription;GO:0006378//mRNA polyadenylation;GO:0006397//mRNA processing;GO:0070940//dephosphorylation of RNA polymerase II C-terminal domain
ENSG00000215014	AL645728.1	0.0438046	0.0505762	0.139495	0.0534885	0.0345211	0.0482145	0.0364734	0.0339433	0.0294152	0.0598983	0.0567001	0.0838968	0.054306	0.0385234	0.0468	AL645728.1	-	-	-	-	-	-	-	-
ENSG00000228594	FNDC10	0.0632291	0.136288	0.0244191	0.0191917	0.0423525	0.0816492	0.090909	0.0440578	0.0193119	0.0825338	0.00877716	0.0275465	0.187516	0.115632	0.066	FNDC10	fibronectin type III domain containing 10 [Source:HGNC Symbol;Acc:HGNC:42951]	-	-	-	-	GO:0016020//membrane;GO:0016021//integral component of membrane	-	-
ENSG00000286989	AL691432.4	0.00996823	0.00922378	0.00979573	0.0015048	0.0107876	0.00439904	0.00928276	0.00603831	0.00593438	0.00446695	0.00184672	0.0063516	0.00905561	0.0241131	0.0075	AL691432.4	-	-	-	-	-	-	-	-
ENSG00000272106	AL691432.2	0.0584966	0.112673	0.0957299	0.0389142	0.0347525	0.0790818	0.0489046	0.04849	0.0500987	0.0725075	0.0721775	0.0835479	0.0499435	0.101874	0.0748	AL691432.2	-	-	-	-	-	-	-	-
ENSG00000197530	MIB2	0.287005	0.161506	0.288176	0.205059	0.240613	0.122653	0.39486	0.505752	0.147938	0.315101	0.171479	0.29441	0.274091	0.12335	0.194	MIB2	mindbomb E3 ubiquitin protein ligase 2 [Source:HGNC Symbol;Acc:HGNC:30577]	-	-	-	-	GO:0000151//ubiquitin ligase complex;GO:0005737//cytoplasm;GO:0005768//endosome;GO:0005769//early endosome;GO:0005829//cytosol	GO:0003779//actin binding;GO:0004842//ubiquitin-protein transferase activity;GO:0005515//protein binding;GO:0008270//zinc ion binding;GO:0016740//transferase activity;GO:0046872//metal ion binding;GO:0061630//ubiquitin protein ligase activity	GO:0000209//protein polyubiquitination;GO:0007219//Notch signaling pathway;GO:0016567//protein ubiquitination;GO:0043123//positive regulation of I-kappaB kinase/NF-kappaB signaling
ENSG00000189409	MMP23B	0.0142983	0.0142877	0.0202338	0.0290057	0.0159583	0.0167767	0.00439729	0.0112326	0.0251878	0.0191387	0.00381535	0	0.0726287	0.014821	0.018	MMP23B	matrix metallopeptidase 23B [Source:HGNC Symbol;Acc:HGNC:7171]	-	-	-	-	GO:0005615//extracellular space;GO:0005783//endoplasmic reticulum;GO:0005789//endoplasmic reticulum membrane;GO:0016020//membrane;GO:0016021//integral component of membrane;GO:0031012//extracellular matrix;GO:0062023//collagen-containing extracellular matrix	GO:0004222//metalloendopeptidase activity;GO:0008233//peptidase activity;GO:0008237//metallopeptidase activity;GO:0008270//zinc ion binding;GO:0016787//hydrolase activity;GO:0046872//metal ion binding	GO:0000003//reproduction;GO:0006508//proteolysis;GO:0030198//extracellular matrix organization;GO:0030574//collagen catabolic process
ENSG00000248333	CDK11B	0.288287	0.307807	0.245342	0.199041	0.21096	0.339398	0.202617	0.236538	0.198657	0.326533	0.306922	0.252395	0.293038	0.204339	0.2465	CDK11B	cyclin dependent kinase 11B [Source:HGNC Symbol;Acc:HGNC:1729]	-	-	-	-	GO:0005634//nucleus;GO:0005737//cytoplasm	GO:0000166//nucleotide binding;GO:0003723//RNA binding;GO:0004672//protein kinase activity;GO:0004674//protein serine/threonine kinase activity;GO:0004693//cyclin-dependent protein serine/threonine kinase activity;GO:0005515//protein binding;GO:0005524//ATP binding;GO:0016301//kinase activity;GO:0016740//transferase activity	GO:0000278//mitotic cell cycle;GO:0001558//regulation of cell growth;GO:0006355//regulation of transcription, DNA-templated;GO:0006468//protein phosphorylation;GO:0006915//apoptotic process;GO:0007049//cell cycle;GO:0007346//regulation of mitotic cell cycle;GO:0010468//regulation of gene expression;GO:0016310//phosphorylation;GO:0050684//regulation of mRNA processing
ENSG00000272004	FO704657.1	0.00494269	0.00739369	0.00232499	0.00352621	0.00359512	0.00394747	0.0018428	0.00717322	0.000549603	0.00723696	0.00438031	0.00333299	0.0101604	0.0244385	0.005	FO704657.1	-	-	-	-	-	-	-	-
ENSG00000189339	SLC35E2B	0.428109	0.420944	0.410392	0.273056	0.249628	0.361313	0.46846	0.820691	0.166418	0.430038	0.194194	0.459499	0.398921	0.473192	0.2856	SLC35E2B	solute carrier family 35 member E2B [Source:HGNC Symbol;Acc:HGNC:33941]	-	-	-	-	GO:0005794//Golgi apparatus;GO:0016020//membrane;GO:0016021//integral component of membrane	GO:0015297//antiporter activity;GO:0022857//transmembrane transporter activity	GO:0001835//blastocyst hatching;GO:0055085//transmembrane transport
ENSG00000008128	CDK11A	0.223155	0.195443	0.26676	0.204385	0.153907	0.177413	0.18255	0.372768	0.162958	0.214333	0.196385	0.186711	0.136471	0.231385	0.1913	CDK11A	cyclin dependent kinase 11A [Source:HGNC Symbol;Acc:HGNC:1730]	-	-	-	-	GO:0005634//nucleus;GO:0005737//cytoplasm	GO:0000166//nucleotide binding;GO:0004672//protein kinase activity;GO:0004674//protein serine/threonine kinase activity;GO:0004693//cyclin-dependent protein serine/threonine kinase activity;GO:0005515//protein binding;GO:0005524//ATP binding;GO:0016301//kinase activity;GO:0016740//transferase activity	GO:0000278//mitotic cell cycle;GO:0001558//regulation of cell growth;GO:0006355//regulation of transcription, DNA-templated;GO:0006468//protein phosphorylation;GO:0006915//apoptotic process;GO:0007049//cell cycle;GO:0007346//regulation of mitotic cell cycle;GO:0010468//regulation of gene expression;GO:0016310//phosphorylation;GO:0050684//regulation of mRNA processing
ENSG00000268575	AL031282.2	0.0672658	0.0328845	0.0548605	0.0307628	0.0204953	0.0206813	0.0658285	0.139487	0.0180732	0.0225699	0.0328945	0.00734895	0.0187437	0.0224466	0.0367	AL031282.2	-	-	-	-	-	-	-	-
ENSG00000008130	NADK	0.245859	0.241528	0.192946	0.209826	0.267601	0.242026	0.291052	0.345571	0.225281	0.253014	0.248466	0.333147	0.380427	0.286255	0.2237	NADK	NAD kinase [Source:HGNC Symbol;Acc:HGNC:29831]	Metabolism;Metabolism	Global and overview maps;Metabolism of cofactors and vitamins	ko01100//Metabolic pathways;ko00760//Nicotinate and nicotinamide metabolism	K00858;K00858	GO:0005829//cytosol	GO:0000166//nucleotide binding;GO:0003951//NAD+ kinase activity;GO:0005515//protein binding;GO:0005524//ATP binding;GO:0016301//kinase activity;GO:0016740//transferase activity;GO:0046872//metal ion binding	GO:0006741//NADP biosynthetic process;GO:0016310//phosphorylation;GO:0019674//NAD metabolic process;GO:0035774//positive regulation of insulin secretion involved in cellular response to glucose stimulus;GO:0046034//ATP metabolic process
ENSG00000078369	GNB1	1.04165	1.19997	0.761928	0.927916	1.04037	0.972656	1.32757	1.0541	0.905675	1.10702	1.04598	1.09414	1.68344	1.14856	0.6043	GNB1	G protein subunit beta 1 [Source:HGNC Symbol;Acc:HGNC:4396]	Human Diseases;Organismal Systems;Environmental Information Processing;Environmental Information Processing;Human Diseases;Human Diseases;Organismal Systems;Human Diseases;Human Diseases;Organismal Systems;Environmental Information Processing;Organismal Systems;Organismal Systems;Organismal Systems;Organismal Systems;Organismal Systems;Organismal Systems;Human Diseases;Organismal Systems;Organism…	Cancers;Sensory system;Signal transduction;Signal transduction;Infectious diseases;Infectious disease: viral;Immune system;Substance dependence;Infectious diseases;Nervous system;Signal transduction;Nervous system;Endocrine system;Nervous system;Nervous system;Nervous system;Environmental adaptation;Substance dependence;Nervous system;Sensory system	ko05200//Pathways in cancer;ko04740//Olfactory transduction;ko04151//PI3K-Akt signaling pathway;ko04014//Ras signaling pathway;ko05163//Human cytomegalovirus infection;ko05170//Human immunodeficiency virus 1 infection;ko04062//Chemokine signaling pathway;ko05034//Alcoholism;ko05167//Kaposi sarcoma-associated herpesvirus infection;ko04723//Retrograde endocannabinoid signaling;ko04371//Apelin signa…	K04536;K04536;K04536;K04536;K04536;K04536;K04536;K04536;K04536;K04536;K04536;K04536;K04536;K04536;K04536;K04536;K04536;K04536;K04536;K04536	GO:0001750//photoreceptor outer segment;GO:0001917//photoreceptor inner segment;GO:0005737//cytoplasm;GO:0005765//lysosomal membrane;GO:0005829//cytosol;GO:0005834//heterotrimeric G-protein complex;GO:0005886//plasma membrane;GO:0016020//membrane;GO:0030425//dendrite;GO:0042622//photoreceptor outer segment membrane;GO:0044297//cell body;GO:0045202//synapse;GO:0070062//extracellular exosome;GO:009…	GO:0003924//GTPase activity;GO:0005515//protein binding;GO:0030507//spectrin binding;GO:0031682//G-protein gamma-subunit binding;GO:0044877//protein-containing complex binding;GO:0047391//alkylglycerophosphoethanolamine phosphodiesterase activity;GO:0051020//GTPase binding	GO:0006457//protein folding;GO:0007165//signal transduction;GO:0007186//G protein-coupled receptor signaling pathway;GO:0007191//adenylate cyclase-activating dopamine receptor signaling pathway;GO:0007200//phospholipase C-activating G protein-coupled receptor signaling pathway;GO:0007204//positive regulation of cytosolic calcium ion concentration;GO:0007213//G protein-coupled acetylcholine recept…
ENSG00000231050	AL109917.1	0.00329518	0.00928672	0.00269976	0.00218609	0.00179729	0.00267351	0.00231583	0.000320234	0.00195058	0.00493737	0.0039344	0.00617729	0.0198078	0.0300379	0.0052	AL109917.1	-	-	-	-	-	-	-	-
ENSG00000169885	CALML6	0.000966412	0.000631688	0.00240545	0	0	0.000890724	0.00234087	0.00680616	0	0	0	0.00316867	0	0	0.0009	CALML6	calmodulin like 6 [Source:HGNC Symbol;Acc:HGNC:24193]	Human Diseases;Organismal Systems;Human Diseases;Environmental Information Processing;Human Diseases;Environmental Information Processing;Human Diseases;Environmental Information Processing;Human Diseases;Environmental Information Processing;Human Diseases;Human Diseases;Environmental Information Processing;Cellular Processes;Organismal Systems;Organismal Systems;Organismal Systems;Human Diseases…	Cancers;Sensory system;Neurodegenerative diseases;Signal transduction;Infectious diseases;Signal transduction;Infectious diseases;Signal transduction;Infectious disease: viral;Signal transduction;Substance dependence;Infectious diseases;Signal transduction;Cell growth and death;Endocrine system;Circulatory system;Endocrine system;Cardiovascular diseases;Endocrine system;Signal transduction;Cell g…	ko05200//Pathways in cancer;ko04740//Olfactory transduction;ko05010//Alzheimer disease;ko04020//Calcium signaling pathway;ko05152//Tuberculosis;ko04014//Ras signaling pathway;ko05163//Human cytomegalovirus infection;ko04015//Rap1 signaling pathway;ko05170//Human immunodeficiency virus 1 infection;ko04024//cAMP signaling pathway;ko05034//Alcoholism;ko05167//Kaposi sarcoma-associated herpesvirus in…	K02183;K02183;K02183;K02183;K02183;K02183;K02183;K02183;K02183;K02183;K02183;K02183;K02183;K02183;K02183;K02183;K02183;K02183;K02183;K02183;K02183;K02183;K02183;K02183;K02183;K02183;K02183;K02183;K02183;K02183;K02183;K02183;K02183;K02183;K02183;K02183;K02183;K02183;K02183;K02183	GO:0005634//nucleus;GO:0005737//cytoplasm	GO:0005509//calcium ion binding;GO:0005515//protein binding;GO:0030234//enzyme regulator activity;GO:0046872//metal ion binding	GO:0000226//microtubule cytoskeleton organization;GO:0019722//calcium-mediated signaling;GO:0050790//regulation of catalytic activity
ENSG00000178821	TMEM52	0.00672078	0.0825284	0.0222354	0.015957	0.013195	0.062548	0.0112687	0.0165981	0.00802092	0.0262469	0.0165702	0.0133122	0.0214774	0.00587688	0.0372	TMEM52	transmembrane protein 52 [Source:HGNC Symbol;Acc:HGNC:27916]	-	-	-	-	GO:0016020//membrane;GO:0016021//integral component of membrane	-	-
ENSG00000142609	CFAP74	0.0016523	0.0139988	0.00303964	0.002016	0.00558976	0.00478513	0.00525033	0	0.00316762	0.00159251	0.00138746	0	0	0	0.0036	CFAP74	cilia and flagella associated protein 74 [Source:HGNC Symbol;Acc:HGNC:29368]	-	-	-	-	GO:0005737//cytoplasm;GO:0005856//cytoskeleton;GO:0005929//cilium;GO:0005930//axoneme;GO:0042995//cell projection	-	GO:0035082//axoneme assembly
ENSG00000233542	AL391845.2	9.2e-05	0.000116719	0.00032366	0	0	0	0	0	0	0	0	0	0.00295666	0	0.0002	AL391845.2	-	-	-	-	-	-	-	-
ENSG00000187730	GABRD	0	0.00143996	0.000253493	0	0	0	0	0.00507695	0	0.00231983	0.00255681	0	0	0	0.0006	GABRD	gamma-aminobutyric acid type A receptor subunit delta [Source:HGNC Symbol;Acc:HGNC:4084]	Environmental Information Processing;Organismal Systems;Human Diseases;Organismal Systems;Human Diseases	Signaling molecules and interaction;Nervous system;Substance dependence;Nervous system;Substance dependence	ko04080//Neuroactive ligand-receptor interaction;ko04723//Retrograde endocannabinoid signaling;ko05032//Morphine addiction;ko04727//GABAergic synapse;ko05033//Nicotine addiction	K05184;K05184;K05184;K05184;K05184	GO:0005886//plasma membrane;GO:0005887//integral component of plasma membrane;GO:0016020//membrane;GO:0016021//integral component of membrane;GO:0030054//cell junction;GO:0030424//axon;GO:0030425//dendrite;GO:0034707//chloride channel complex;GO:0043005//neuron projection;GO:0043025//neuronal cell body;GO:0045202//synapse;GO:0045211//postsynaptic membrane;GO:0098978//glutamatergic synapse;GO:0098…	GO:0004888//transmembrane signaling receptor activity;GO:0004890//GABA-A receptor activity;GO:0005216//ion channel activity;GO:0005230//extracellular ligand-gated ion channel activity;GO:0005254//chloride channel activity;GO:0005515//protein binding;GO:0030594//neurotransmitter receptor activity;GO:1904315//transmitter-gated ion channel activity involved in regulation of postsynaptic membrane pot…	GO:0006811//ion transport;GO:0006821//chloride transport;GO:0007165//signal transduction;GO:0007268//chemical synaptic transmission;GO:0034220//ion transmembrane transport;GO:0042391//regulation of membrane potential;GO:0050877//nervous system process;GO:0060078//regulation of postsynaptic membrane potential;GO:1902476//chloride transmembrane transport
ENSG00000226969	AL391845.1	6.64e-05	0.000166833	0.00159731	0.000356357	0	0	0	0.0024952	0	0	0	0	0.00503772	0	0.0004	AL391845.1	-	-	-	-	-	-	-	-
ENSG00000067606	PRKCZ	0.258581	0.145715	0.207727	0.148207	0.177091	0.101248	0.223073	0.407529	0.176748	0.18005	0.142892	0.244859	0.0540564	0.175717	0.1734	PRKCZ	protein kinase C zeta [Source:HGNC Symbol;Acc:HGNC:9412]	Human Diseases;Cellular Processes;Environmental Information Processing;Organismal Systems;Organismal Systems;Cellular Processes;Environmental Information Processing;Organismal Systems;Human Diseases;Organismal Systems;Organismal Systems;Environmental Information Processing;Human Diseases;Human Diseases;Human Diseases	Infectious diseases;Transport and catabolism;Signal transduction;Immune system;Development;Cellular community - eukaryotes;Signal transduction;Endocrine system;Cardiovascular diseases;Endocrine system;Immune system;Signal transduction;Endocrine and metabolic diseases;Endocrine and metabolic diseases;Endocrine and metabolic diseases	ko05165//Human papillomavirus infection;ko04144//Endocytosis;ko04015//Rap1 signaling pathway;ko04062//Chemokine signaling pathway;ko04360//Axon guidance;ko04530//Tight junction;ko04390//Hippo signaling pathway;ko04910//Insulin signaling pathway;ko05418//Fluid shear stress and atherosclerosis;ko04926//Relaxin signaling pathway;ko04611//Platelet activation;ko04071//Sphingolipid signaling pathway;ko…	K18952;K18952;K18952;K18952;K18952;K18952;K18952;K18952;K18952;K18952;K18952;K18952;K18952;K18952;K18952	GO:0001725//stress fiber;GO:0005634//nucleus;GO:0005635//nuclear envelope;GO:0005737//cytoplasm;GO:0005768//endosome;GO:0005815//microtubule organizing center;GO:0005829//cytosol;GO:0005886//plasma membrane;GO:0005911//cell-cell junction;GO:0005923//bicellular tight junction;GO:0005938//cell cortex;GO:0014069//postsynaptic density;GO:0016020//membrane;GO:0016324//apical plasma membrane;GO:0016363…	GO:0000166//nucleotide binding;GO:0004672//protein kinase activity;GO:0004674//protein serine/threonine kinase activity;GO:0004697//protein kinase C activity;GO:0004698//calcium-dependent protein kinase C activity;GO:0005515//protein binding;GO:0005524//ATP binding;GO:0015459//potassium channel regulator activity;GO:0016301//kinase activity;GO:0016740//transferase activity;GO:0019901//protein kin…	GO:0000226//microtubule cytoskeleton organization;GO:0001954//positive regulation of cell-matrix adhesion;GO:0006468//protein phosphorylation;GO:0006954//inflammatory response;GO:0007165//signal transduction;GO:0007166//cell surface receptor signaling pathway;GO:0007179//transforming growth factor beta receptor signaling pathway;GO:0007616//long-term memory;GO:0008284//positive regulation of cell…
ENSG00000271806	AL590822.2	0.0193083	0.00118631	0.0206209	0.00587304	0.013638	0.00473431	0.00728474	0.00644449	0.0039906	0.0142548	0.00318271	0.0229146	0.0046844	0	0.0084	AL590822.2	-	-	-	-	-	-	-	-
ENSG00000182873	PRKCZ-AS1	0.00536426	0.00409208	0.00521227	0.00347633	0.00120573	0.000486077	0.00767331	0.00265954	0.000845696	0.00403377	0.00141169	0.0138139	0.0321268	0	0.0039	PRKCZ-AS1	-	-	-	-	-	-	-	-
ENSG00000162585	FAAP20	1.11163	0.975279	0.727931	0.893555	0.704011	0.932485	1.16816	0.876716	0.922614	0.851507	0.768307	1.00769	0.609007	0.989388	0.5817	FAAP20	FA core complex associated protein 20 [Source:HGNC Symbol;Acc:HGNC:26428]	-	-	-	-	GO:0005634//nucleus;GO:0005654//nucleoplasm;GO:0005694//chromosome;GO:0016604//nuclear body;GO:0030054//cell junction;GO:0043240//Fanconi anaemia nuclear complex	GO:0005515//protein binding;GO:0031593//polyubiquitin modification-dependent protein binding;GO:0043130//ubiquitin binding;GO:0046872//metal ion binding;GO:0070530//K63-linked polyubiquitin modification-dependent protein binding;GO:0140036//ubiquitin-dependent protein binding	GO:0006281//DNA repair;GO:0006974//cellular response to DNA damage stimulus;GO:0019985//translesion synthesis;GO:0036297//interstrand cross-link repair
ENSG00000234396	AL590822.1	0.000645961	7.68e-05	0.0006832	0.000272767	0	0.000252597	0.000751488	0	0	0	0	0	0	0	0.0004	AL590822.1	-	-	-	-	-	-	-	-
ENSG00000157933	SKI	0.273796	0.175726	0.188407	0.222423	0.160539	0.166292	0.265062	0.367861	0.129645	0.206234	0.184001	0.241772	0.306106	0.135837	0.18	SKI	SKI proto-oncogene [Source:HGNC Symbol;Acc:HGNC:10896]	-	-	-	-	GO:0005634//nucleus;GO:0005654//nucleoplasm;GO:0005667//transcription factor complex;GO:0005737//cytoplasm;GO:0005813//centrosome;GO:0016604//nuclear body;GO:0016605//PML body;GO:0017053//transcriptional repressor complex;GO:0032991//protein-containing complex	GO:0000978//RNA polymerase II proximal promoter sequence-specific DNA binding;GO:0000981//DNA-binding transcription factor activity, RNA polymerase II-specific;GO:0001227//DNA-binding transcription repressor activity, RNA polymerase II-specific;GO:0005515//protein binding;GO:0008270//zinc ion binding;GO:0019901//protein kinase binding;GO:0019904//protein domain specific binding;GO:0031625//ubiqui…	GO:0000122//negative regulation of transcription by RNA polymerase II;GO:0001843//neural tube closure;GO:0002089//lens morphogenesis in camera-type eye;GO:0006351//transcription, DNA-templated;GO:0007179//transforming growth factor beta receptor signaling pathway;GO:0008285//negative regulation of cell proliferation;GO:0009948//anterior/posterior axis specification;GO:0010626//negative regulation…
ENSG00000287356	AL590822.3	0.00958873	0.0238109	0.0141875	0.00543726	0.00607545	0.0158496	0.00545056	0.0158888	0	0.00594899	0	0	0.0306258	0	0.0111	AL590822.3	-	-	-	-	-	-	-	-
ENSG00000116151	MORN1	0.0476166	0.0398734	0.0658289	0.0309004	0.0394192	0.0236052	0.0454979	0.101069	0.0198677	0.0462083	0.046836	0.0128465	0.0233509	0	0.0394	MORN1	MORN repeat containing 1 [Source:HGNC Symbol;Acc:HGNC:25852]	-	-	-	-	-	-	-
ENSG00000272161	AL589739.1	0	0	0	0	0.000262308	0	0.000347761	0.00230897	0	0	0	0	0	0	0.0002	AL589739.1	-	-	-	-	-	-	-	-
ENSG00000272420	AL513477.2	0.0146173	0.00398769	0.00657793	0.00613089	0.00238348	0.00249428	0.0100245	0.0324045	0.00605907	0.00237443	0.0051928	0	0.00822697	0	0.0075	AL513477.2	-	-	-	-	-	-	-	-
ENSG00000157916	RER1	1.11635	1.25152	0.805357	0.789474	1.44488	1.18156	0.953175	0.768024	1.1941	1.17047	1.31222	1.40948	1.57847	1.82847	0.613	RER1	retention in endoplasmic reticulum sorting receptor 1 [Source:HGNC Symbol;Acc:HGNC:30309]	-	-	-	-	GO:0000139//Golgi membrane;GO:0005783//endoplasmic reticulum;GO:0005793//endoplasmic reticulum-Golgi intermediate compartment;GO:0005794//Golgi apparatus;GO:0005886//plasma membrane;GO:0009986//cell surface;GO:0016020//membrane;GO:0016021//integral component of membrane;GO:0030173//integral component of Golgi membrane	GO:0003674//molecular_function;GO:0005515//protein binding;GO:0033130//acetylcholine receptor binding	GO:0006621//protein retention in ER lumen;GO:0006890//retrograde vesicle-mediated transport, Golgi to ER;GO:0007528//neuromuscular junction development;GO:0071340//skeletal muscle acetylcholine-gated channel clustering;GO:1903078//positive regulation of protein localization to plasma membrane
ENSG00000157911	PEX10	0.202356	0.138134	0.106426	0.0763442	0.133413	0.100441	0.161184	0.163833	0.0713604	0.110982	0.0855723	0.107872	0.130016	0.116056	0.1393	PEX10	peroxisomal biogenesis factor 10 [Source:HGNC Symbol;Acc:HGNC:8851]	Cellular Processes	Transport and catabolism	ko04146//Peroxisome	K13346	GO:0005777//peroxisome;GO:0005778//peroxisomal membrane;GO:0005779//integral component of peroxisomal membrane;GO:0016020//membrane;GO:0016021//integral component of membrane	GO:0005515//protein binding;GO:0008022//protein C-terminus binding;GO:0008270//zinc ion binding;GO:0046872//metal ion binding	GO:0006625//protein targeting to peroxisome;GO:0007031//peroxisome organization;GO:0016558//protein import into peroxisome matrix;GO:0016567//protein ubiquitination
ENSG00000149527	PLCH2	0.295037	0.00681829	0.238098	0.158971	0.204855	0.0257658	0.321921	0.615509	0.131562	0.160299	0.0479681	0.0714111	0.0640864	0	0.112	PLCH2	phospholipase C eta 2 [Source:HGNC Symbol;Acc:HGNC:29037]	Metabolism;Metabolism	Global and overview maps;Carbohydrate metabolism	ko01100//Metabolic pathways;ko00562//Inositol phosphate metabolism	K19006;K19006	GO:0005575//cellular_component;GO:0005737//cytoplasm;GO:0005886//plasma membrane;GO:0016020//membrane	GO:0004435//phosphatidylinositol phospholipase C activity;GO:0004629//phospholipase C activity;GO:0005509//calcium ion binding;GO:0008081//phosphoric diester hydrolase activity;GO:0016787//hydrolase activity;GO:0046872//metal ion binding	GO:0006629//lipid metabolic process;GO:0007165//signal transduction;GO:0016042//lipid catabolic process;GO:0035556//intracellular signal transduction;GO:0043647//inositol phosphate metabolic process;GO:0046488//phosphatidylinositol metabolic process;GO:0048015//phosphatidylinositol-mediated signaling
ENSG00000224387	AL139246.1	0.000603956	0	0	0.000370192	0	0	0	0	0	0	0	0	0	0	0.0001	AL139246.1	-	-	-	-	-	-	-	-
ENSG00000229393	AL139246.4	0	0	0	0	0	0	0	0	0	0	0	0	0	0	0	AL139246.4	-	-	-	-	-	-	-	-
ENSG00000157881	PANK4	0.0633548	0.0627237	0.077594	0.0412794	0.070417	0.0704865	0.0890686	0.0794494	0.0397932	0.06988	0.0472994	0.0472597	0.0719144	0.0644701	0.067	PANK4	pantothenate kinase 4 (inactive) [Source:HGNC Symbol;Acc:HGNC:19366]	Metabolism;Metabolism	Global and overview maps;Metabolism of cofactors and vitamins	ko01100//Metabolic pathways;ko00770//Pantothenate and CoA biosynthesis	K09680;K09680	GO:0005634//nucleus;GO:0005737//cytoplasm;GO:0005829//cytosol	GO:0000166//nucleotide binding;GO:0004594//pantothenate kinase activity;GO:0005524//ATP binding;GO:0016787//hydrolase activity;GO:0046872//metal ion binding	GO:0015937//coenzyme A biosynthetic process;GO:0016310//phosphorylation
ENSG00000197921	HES5	0.0360959	0.0214295	0.15406	0.14625	0.0298792	0.0629907	0.0370434	0.0263602	0.161957	0.0161814	0.183337	0.0228448	0.0189358	0.0362943	0.0436	HES5	hes family bHLH transcription factor 5 [Source:HGNC Symbol;Acc:HGNC:19764]	Human Diseases;Human Diseases;Human Diseases;Environmental Information Processing	Cancers;Infectious diseases;Cancers;Signal transduction	ko05200//Pathways in cancer;ko05165//Human papillomavirus infection;ko05224//Breast cancer;ko04330//Notch signaling pathway	K06055;K06055;K06055;K06055	GO:0000790//nuclear chromatin;GO:0005575//cellular_component;GO:0005634//nucleus;GO:0005654//nucleoplasm	GO:0000978//RNA polymerase II proximal promoter sequence-specific DNA binding;GO:0000981//DNA-binding transcription factor activity, RNA polymerase II-specific;GO:0001227//DNA-binding transcription repressor activity, RNA polymerase II-specific;GO:0003677//DNA binding;GO:0003682//chromatin binding;GO:0003690//double-stranded DNA binding;GO:0008134//transcription factor binding;GO:0046983//protein…	GO:0000122//negative regulation of transcription by RNA polymerase II;GO:0006355//regulation of transcription, DNA-templated;GO:0006357//regulation of transcription by RNA polymerase II;GO:0007155//cell adhesion;GO:0007219//Notch signaling pathway;GO:0007224//smoothened signaling pathway;GO:0007275//multicellular organism development;GO:0007399//nervous system development;GO:0007420//brain develo…
ENSG00000272449	AL139246.5	0.0357162	0.0418813	0.0538385	0.026981	0.0631802	0.0195734	0.0591439	0.0434063	0.0856495	0.11623	0.0590547	0.141422	0.0197248	0.0364172	0.0415	AL139246.5	-	-	-	-	-	-	-	-
ENSG00000238164	TNFRSF14-AS1	0.0984735	0.0068085	0.098759	0.0413749	0.132724	0.00447229	0.104646	0.201925	0.0231771	0.0670466	0.0182731	0.135323	0.0362515	0	0.0472	TNFRSF14-AS1	-	-	-	-	-	-	-	-
ENSG00000157873	TNFRSF14	0.933103	0.146012	0.626485	0.426181	0.721698	0.140161	1.16067	1.27165	0.387491	0.726436	0.224444	0.943048	0.257303	0.0938996	0.3521	TNFRSF14	TNF receptor superfamily member 14 [Source:HGNC Symbol;Acc:HGNC:11912]	Human Diseases;Environmental Information Processing;Environmental Information Processing	Infectious diseases;Signaling molecules and interaction;Signaling molecules and interaction	ko05168//Herpes simplex infection;ko04060//Cytokine-cytokine receptor interaction;ko04061//Viral protein interaction with cytokine and cytokine receptor	K05152;K05152;K05152	GO:0005886//plasma membrane;GO:0009897//external side of plasma membrane;GO:0016020//membrane;GO:0016021//integral component of membrane	GO:0001618//virus receptor activity;GO:0005031//tumor necrosis factor-activated receptor activity;GO:0005515//protein binding;GO:0019955//cytokine binding;GO:0031625//ubiquitin protein ligase binding	GO:0002250//adaptive immune response;GO:0002376//immune system process;GO:0002720//positive regulation of cytokine production involved in immune response;GO:0006955//immune response;GO:0007166//cell surface receptor signaling pathway;GO:0016032//viral process;GO:0031295//T cell costimulation;GO:0033209//tumor necrosis factor-mediated signaling pathway;GO:0045087//innate immune response;GO:0046642…
ENSG00000228037	AL139246.3	0.00108782	0.000209951	0.00209779	0.00303572	0.00297882	0.000486628	0.00622884	0.00445982	0.00829342	0.00884184	0.00309303	0	0	0	0.0029	AL139246.3	-	-	-	-	-	-	-	-
ENSG00000157870	PRXL2B	0.283575	0.0812547	0.166543	0.115779	0.26273	0.0712287	0.431991	0.27904	0.104859	0.156737	0.0668977	0.218326	0.18202	0.109524	0.1483	PRXL2B	peroxiredoxin like 2B [Source:HGNC Symbol;Acc:HGNC:28390]	Metabolism;Metabolism	Global and overview maps;Lipid metabolism	ko01100//Metabolic pathways;ko00590//Arachidonic acid metabolism	K15717;K15717	GO:0005737//cytoplasm;GO:0005783//endoplasmic reticulum;GO:0005829//cytosol;GO:0043209//myelin sheath;GO:0070062//extracellular exosome	GO:0005515//protein binding;GO:0016209//antioxidant activity;GO:0016491//oxidoreductase activity;GO:0016616//oxidoreductase activity, acting on the CH-OH group of donors, NAD or NADP as acceptor;GO:0047017//prostaglandin-F synthase activity	GO:0001516//prostaglandin biosynthetic process;GO:0006629//lipid metabolic process;GO:0006631//fatty acid metabolic process;GO:0006633//fatty acid biosynthetic process;GO:0006693//prostaglandin metabolic process;GO:0055114//oxidation-reduction process;GO:0098869//cellular oxidant detoxification
ENSG00000142606	MMEL1	0.154312	0.110557	0.0950824	0.0553857	0.199907	0.0652311	0.232459	0.11376	0.102971	0.119968	0.0568899	0.164549	0.0707533	0.0526138	0.123	MMEL1	membrane metalloendopeptidase like 1 [Source:HGNC Symbol;Acc:HGNC:14668]	-	-	-	-	GO:0005576//extracellular region;GO:0005615//extracellular space;GO:0016020//membrane;GO:0016021//integral component of membrane	GO:0004175//endopeptidase activity;GO:0004222//metalloendopeptidase activity;GO:0008233//peptidase activity;GO:0008237//metallopeptidase activity;GO:0016787//hydrolase activity;GO:0046872//metal ion binding	GO:0006508//proteolysis
ENSG00000237058	MMEL1-AS1	0	0	0	0	0	0	0	0	0	0	0	0	0	0	0	MMEL1-AS1	-	-	-	-	-	-	-	-
ENSG00000215912	TTC34	0.0191107	0.00456219	0.00764469	0.00252123	0.00596976	0.00242807	0.0173118	0.0128533	0.000362323	0.00566278	0.00407258	0	0.00976711	0	0.007	TTC34	tetratricopeptide repeat domain 34 [Source:HGNC Symbol;Acc:HGNC:34297]	-	-	-	-	-	GO:0005515//protein binding	-
ENSG00000285945	AC242022.2	0	0	0	0.00113588	0	0	0	0	0	0	0	0	0	0	0.0001	AC242022.2	-	-	-	-	-	-	-	-
ENSG00000283259	AC242022.1	0	0	0	0	0	0	0	0	0	0	0	0	0	0	0	AC242022.1	-	-	-	-	-	-	-	-
ENSG00000233234	AL592464.2	0	0	0	0	0	0	0	0	0	0	0	0	0	0	0	AL592464.2	-	-	-	-	-	-	-	-
ENSG00000287396	AL592464.3	0	0	0	0	0	0.00019625	0	0	0	0	0	0	0	0	0.0001	AL592464.3	-	-	-	-	-	-	-	-
ENSG00000231630	AL592464.1	0	0	0	0	0	0	0	0	0	0	0	0	0	0	0	AL592464.1	-	-	-	-	-	-	-	-
ENSG00000284745	AL589702.1	0	0	0	0	0	0	0	0	0	0	0	0	0	0	0	AL589702.1	-	-	-	-	-	-	-	-
ENSG00000169717	ACTRT2	0	0	0	0	0	0	0	0	0	0	0	0	0	0	0	ACTRT2	actin related protein T2 [Source:HGNC Symbol;Acc:HGNC:24026]	-	-	-	-	GO:0005737//cytoplasm;GO:0005856//cytoskeleton	-	-
ENSG00000177133	PRDM16-DT	0.0113151	0.00634761	0.00575548	0.0022237	0.0104039	0.00817774	0.00391014	0.00695029	0.000590552	0.00244161	0.00574006	0.035693	0.00748754	0.153456	0.0066	PRDM16-DT	-	-	-	-	-	-	-	-
ENSG00000142611	PRDM16	0.0541857	0.00871572	0.0298122	0.0121297	0.0505805	0.00728983	0.0298266	0.0986721	0.00707366	0.00974518	0	0.0118566	0.0631117	0.00377603	0.0243	PRDM16	PR/SET domain 16 [Source:HGNC Symbol;Acc:HGNC:14000]	Organismal Systems	Environmental adaptation	ko04714//Thermogenesis	K22410	GO:0005634//nucleus;GO:0005654//nucleoplasm;GO:0005737//cytoplasm;GO:0005829//cytosol;GO:0016235//aggresome;GO:0017053//transcriptional repressor complex	GO:0000976//transcription regulatory region sequence-specific DNA binding;GO:0000978//RNA polymerase II proximal promoter sequence-specific DNA binding;GO:0001227//DNA-binding transcription repressor activity, RNA polymerase II-specific;GO:0001228//DNA-binding transcription activator activity, RNA polymerase II-specific;GO:0003676//nucleic acid binding;GO:0003677//DNA binding;GO:0003712//transcri…	GO:0000122//negative regulation of transcription by RNA polymerase II;GO:0006357//regulation of transcription by RNA polymerase II;GO:0019827//stem cell population maintenance;GO:0022008//neurogenesis;GO:0030154//cell differentiation;GO:0030512//negative regulation of transforming growth factor beta receptor signaling pathway;GO:0032259//methylation;GO:0035019//somatic stem cell population mainte…
ENSG00000226286	AL008733.1	0.000200814	0.00073986	0	0	0.000679038	0	0	0	0	0	0	0	0	0	0.0004	AL008733.1	-	-	-	-	-	-	-	-
ENSG00000272235	AL590438.1	0.000724247	6.57e-05	0	0	0	0.00029417	0	0	0	0	0	0	0	0	0.0003	AL590438.1	-	-	-	-	-	-	-	-
ENSG00000287828	AL354743.2	0	0	0.000238536	0	0	0	0	0	0	0	0	0	0	0	0.0001	AL354743.2	-	-	-	-	-	-	-	-
ENSG00000286518	AL354743.1	0.000406938	0	0	0	0	0	0	0	0	0	0	0	0	0	0.0002	AL354743.1	-	-	-	-	-	-	-	-
ENSG00000130762	ARHGEF16	0.296081	0.115042	0.232018	0.160246	0.229021	0.140447	0.295351	0.494482	0.145755	0.167872	0.0841335	0.186596	0.151284	0.0639243	0.1749	ARHGEF16	Rho guanine nucleotide exchange factor 16 [Source:HGNC Symbol;Acc:HGNC:15515]	-	-	-	-	GO:0005737//cytoplasm;GO:0005829//cytosol	GO:0005085//guanyl-nucleotide exchange factor activity;GO:0005089//Rho guanyl-nucleotide exchange factor activity;GO:0005515//protein binding;GO:0017048//Rho GTPase binding;GO:0030165//PDZ domain binding;GO:0030971//receptor tyrosine kinase binding;GO:0045296//cadherin binding	GO:0007186//G protein-coupled receptor signaling pathway;GO:0043065//positive regulation of apoptotic process;GO:0051056//regulation of small GTPase mediated signal transduction;GO:0060326//cell chemotaxis;GO:0090630//activation of GTPase activity;GO:1903078//positive regulation of protein localization to plasma membrane
ENSG00000272088	AL512413.1	0.00108545	0.00230968	0.00290355	0.0017858	0.00206317	0.00164139	0	0.00373565	0.00384181	0.00310449	0.00214352	0	0	0	0.0025	AL512413.1	-	-	-	-	-	-	-	-
ENSG00000162591	MEGF6	0.308562	0.0642729	0.287161	0.0673485	0.191621	0.0673475	0.193197	0.817546	0.0280518	0.195788	0.00963747	0.111618	0.0646427	0.0566696	0.1114	MEGF6	multiple EGF like domains 6 [Source:HGNC Symbol;Acc:HGNC:3232]	-	-	-	-	GO:0005575//cellular_component;GO:0005576//extracellular region	GO:0005509//calcium ion binding;GO:0005515//protein binding	GO:0008150//biological_process
ENSG00000238260	AL513320.1	0.0136124	0.00712893	0.0208593	0.00715257	0.000983711	0.00469804	0.0135792	0.0465068	0.00216596	0.00209108	0.00488165	0	0.00655355	0	0.0075	AL513320.1	-	-	-	-	-	-	-	-
ENSG00000158109	TPRG1L	0.27636	0.151598	0.166767	0.162119	0.173652	0.118552	0.199091	0.237342	0.186103	0.162222	0.178922	0.257971	0.255577	0.240163	0.1863	TPRG1L	tumor protein p63 regulated 1 like [Source:HGNC Symbol;Acc:HGNC:27007]	-	-	-	-	GO:0005737//cytoplasm;GO:0008021//synaptic vesicle;GO:0016020//membrane;GO:0030054//cell junction;GO:0030672//synaptic vesicle membrane;GO:0031410//cytoplasmic vesicle;GO:0042995//cell projection;GO:0044305//calyx of Held;GO:0045202//synapse;GO:0048786//presynaptic active zone;GO:0070062//extracellular exosome	GO:0003674//molecular_function;GO:0042802//identical protein binding	GO:0008150//biological_process;GO:0051966//regulation of synaptic transmission, glutamatergic
ENSG00000116213	WRAP73	0.223359	0.229513	0.215738	0.202708	0.155149	0.243368	0.194384	0.339754	0.150233	0.223308	0.20582	0.204525	0.200457	0.2887	0.2049	WRAP73	WD repeat containing, antisense to TP73 [Source:HGNC Symbol;Acc:HGNC:12759]	-	-	-	-	GO:0005737//cytoplasm;GO:0005813//centrosome;GO:0005814//centriole;GO:0005815//microtubule organizing center;GO:0005856//cytoskeleton;GO:0036064//ciliary basal body;GO:0072686//mitotic spindle;GO:1990811//MWP complex	GO:0005515//protein binding	GO:0000070//mitotic sister chromatid segregation;GO:0030030//cell projection organization;GO:0090307//mitotic spindle assembly;GO:1902440//protein localization to mitotic spindle pole body;GO:1902857//positive regulation of non-motile cilium assembly
ENSG00000078900	TP73	0.00788263	0.0250597	0.00812943	0.0085479	0.00693122	0.0268524	0.0144791	0.0097644	0	0.0193178	0.00366528	0.0156637	0.0485789	0.0349572	0.016	TP73	tumor protein p73 [Source:HGNC Symbol;Acc:HGNC:12003]	Environmental Information Processing;Human Diseases;Organismal Systems;Cellular Processes	Signal transduction;Infectious diseases;Nervous system;Cell growth and death	ko04390//Hippo signaling pathway;ko05162//Measles;ko04722//Neurotrophin signaling pathway;ko04115//p53 signaling pathway	K10148;K10148;K10148;K10148	GO:0000785//chromatin;GO:0000790//nuclear chromatin;GO:0005634//nucleus;GO:0005654//nucleoplasm;GO:0005737//cytoplasm;GO:0005739//mitochondrion;GO:0005794//Golgi apparatus;GO:0005829//cytosol;GO:0030054//cell junction;GO:0043231//intracellular membrane-bounded organelle	GO:0000976//transcription regulatory region sequence-specific DNA binding;GO:0000978//RNA polymerase II proximal promoter sequence-specific DNA binding;GO:0000981//DNA-binding transcription factor activity, RNA polymerase II-specific;GO:0001228//DNA-binding transcription activator activity, RNA polymerase II-specific;GO:0002039//p53 binding;GO:0003677//DNA binding;GO:0003700//DNA-binding transcri…	GO:0000187//activation of MAPK activity;GO:0001822//kidney development;GO:0006298//mismatch repair;GO:0006355//regulation of transcription, DNA-templated;GO:0006915//apoptotic process;GO:0006974//cellular response to DNA damage stimulus;GO:0007049//cell cycle;GO:0007050//cell cycle arrest;GO:0007346//regulation of mitotic cell cycle;GO:0008285//negative regulation of cell proliferation;GO:0008630…
ENSG00000227589	TP73-AS3	0	0	0	0	0	0	0	0	0	0	0	0	0	0	0	TP73-AS3	-	-	-	-	-	-	-	-
ENSG00000235131	TP73-AS2	0	0	0	0	0	0	0	0	0	0	0	0	0	0	0	TP73-AS2	-	-	-	-	-	-	-	-
ENSG00000162592	CCDC27	0	0.000552499	0.00142333	0	0	0.00042928	0	0	0	0	0	0	0	0	0.0002	CCDC27	coiled-coil domain containing 27 [Source:HGNC Symbol;Acc:HGNC:26546]	-	-	-	-	-	GO:0005515//protein binding	-
ENSG00000235169	SMIM1	0.16733	0.0592513	0.0987419	0.106161	0.108641	0.0654944	0.103111	0.0700564	0.0581835	0.0523683	0.0184519	0.0667587	0.0976874	0	0.1045	SMIM1	small integral membrane protein 1 (Vel blood group) [Source:HGNC Symbol;Acc:HGNC:44204]	-	-	-	-	GO:0005886//plasma membrane;GO:0009986//cell surface;GO:0016020//membrane;GO:0016021//integral component of membrane	GO:0005515//protein binding;GO:0042803//protein homodimerization activity	-
ENSG00000130764	LRRC47	0.251385	0.244633	0.19375	0.192711	0.19104	0.216028	0.231529	0.283576	0.202357	0.263897	0.20749	0.173395	0.227997	0.246312	0.2198	LRRC47	leucine rich repeat containing 47 [Source:HGNC Symbol;Acc:HGNC:29207]	-	-	-	-	-	GO:0003723//RNA binding;GO:0004826//phenylalanine-tRNA ligase activity;GO:0005515//protein binding	-
ENSG00000272153	AL365330.1	7.74e-05	0.000977689	0.0022089	0.00143976	0	0	0.00179461	0	0	0.00393267	0	0	0.00330881	0	0.0009	AL365330.1	-	-	-	-	-	-	-	-
ENSG00000116198	CEP104	0.27723	0.171278	0.244997	0.18108	0.20086	0.149559	0.258061	0.448407	0.173942	0.168038	0.217117	0.0865786	0.238121	0.0743421	0.1924	CEP104	centrosomal protein 104 [Source:HGNC Symbol;Acc:HGNC:24866]	-	-	-	-	GO:0000922//spindle pole;GO:0005737//cytoplasm;GO:0005814//centriole;GO:0005815//microtubule organizing center;GO:0005856//cytoskeleton;GO:0005929//cilium;GO:0042995//cell projection	GO:0005515//protein binding;GO:0016594//glycine binding;GO:0016595//glutamate binding;GO:0016596//thienylcyclohexylpiperidine binding	-
ENSG00000169598	DFFB	0.0464201	0.0244386	0.0532145	0.0292026	0.0289532	0.0154858	0.0504378	0.0540774	0.0231412	0.0136631	0.0185675	0.0317578	0.023782	0	0.0333	DFFB	DNA fragmentation factor subunit beta [Source:HGNC Symbol;Acc:HGNC:2773]	Cellular Processes	Cell growth and death	ko04210//Apoptosis	K02311	GO:0000790//nuclear chromatin;GO:0005634//nucleus;GO:0005654//nucleoplasm;GO:0005730//nucleolus;GO:0005737//cytoplasm;GO:0005829//cytosol;GO:0032991//protein-containing complex	GO:0003677//DNA binding;GO:0004518//nuclease activity;GO:0004536//deoxyribonuclease activity;GO:0005515//protein binding;GO:0016787//hydrolase activity;GO:0019899//enzyme binding;GO:0019904//protein domain specific binding;GO:0042802//identical protein binding;GO:0097718//disordered domain specific binding	GO:0006308//DNA catabolic process;GO:0006309//apoptotic DNA fragmentation;GO:0006915//apoptotic process;GO:0030263//apoptotic chromosome condensation
ENSG00000198912	C1orf174	0.215935	0.287179	0.190009	0.215144	0.171247	0.320512	0.238695	0.253931	0.142676	0.309007	0.286493	0.214767	0.215811	0.224215	0.2274	C1orf174	chromosome 1 open reading frame 174 [Source:HGNC Symbol;Acc:HGNC:27915]	-	-	-	-	GO:0005634//nucleus;GO:0005654//nucleoplasm	GO:0005515//protein binding	-
ENSG00000236423	LINC01134	0.00448458	0.00225717	0.00548971	0.00560829	0.00571571	0.00318728	0.00867917	0.00475012	0.00300183	0.00192283	0.00670895	0	0.0256139	0.0072405	0.0057	LINC01134	-	-	-	-	-	-	-	-
ENSG00000233304	LINC01346	0.00018799	0	0.00277517	0.00267066	0.000472208	0	0.000347232	0.00158913	0.000623743	0.000799894	0	0.00753767	0	0	0.0009	LINC01346	-	-	-	-	-	-	-	-
ENSG00000226374	LINC01345	0	0	0.00102407	0.000273139	0	0	0	0	0	0	0	0	0	0	0.0001	LINC01345	-	-	-	-	-	-	-	-
ENSG00000284668	LINC02780	0	0	0	0	0	0	0	0	0	0	0	0	0	0	0	LINC02780	-	-	-	-	-	-	-	-
ENSG00000284703	AL805961.1	0	0	0	0	0	0.00034207	0	0	0	0	0	0	0	0	0.0001	AL805961.1	-	-	-	-	-	-	-	-
ENSG00000235054	LINC01777	0	0	0	0	0	0	0	0	0	0	0	0	0	0	0	LINC01777	-	-	-	-	-	-	-	-
ENSG00000284694	AL355602.1	0	0	0	0	0	0	0	0	0	0	0	0	0	0	0	AL355602.1	-	-	-	-	-	-	-	-
ENSG00000227169	Z98747.1	0	0	0	0	0	0	0	0	0	0	0	0	0	0	0	Z98747.1	-	-	-	-	-	-	-	-
ENSG00000232596	LINC01646	0	0	0	0	0	0	0	0	0	0	0	0	0	0	0	LINC01646	-	-	-	-	-	-	-	-
ENSG00000196581	AJAP1	0.0349935	0.000477928	0.0221375	0.00300635	0.04245	0.001487	0.0232362	0.0405082	0	0	0.00274597	0	0	0	0.0121	AJAP1	adherens junctions associated protein 1 [Source:HGNC Symbol;Acc:HGNC:30801]	-	-	-	-	GO:0005886//plasma membrane;GO:0005912//adherens junction;GO:0009898//cytoplasmic side of plasma membrane;GO:0009986//cell surface;GO:0016020//membrane;GO:0016021//integral component of membrane;GO:0016323//basolateral plasma membrane;GO:0016324//apical plasma membrane;GO:0030054//cell junction;GO:0044214//spanning component of plasma membrane;GO:0044291//cell-cell contact zone	GO:0005515//protein binding;GO:0008013//beta-catenin binding;GO:0044877//protein-containing complex binding	GO:0001953//negative regulation of cell-matrix adhesion;GO:0007155//cell adhesion;GO:0030860//regulation of polarized epithelial cell differentiation;GO:0061045//negative regulation of wound healing
ENSG00000287586	Z98886.1	0	0.000292847	0	0	0	0	0.000545913	0.0110235	0.00056222	0	0	0	0	0	0.0002	Z98886.1	-	-	-	-	-	-	-	-
ENSG00000284739	BX005132.1	0	0	0	0	0	0	0	0	0	0	0	0	0	0	0	BX005132.1	-	-	-	-	-	-	-	-
ENSG00000284674	LINC02781	0.00031315	0	0.000764328	0	0	0	0	0	0	0	0	0	0	0	0.0001	LINC02781	-	-	-	-	-	-	-	-
ENSG00000231510	LINC02782	0	0	0	0	0	0	0	0	0	0	0	0	0	0	0	LINC02782	-	-	-	-	-	-	-	-
ENSG00000284616	AL139823.1	0	0	0	0	0	0	0	0	0	0	0	0	0	0	0	AL139823.1	-	-	-	-	-	-	-	-
ENSG00000284692	Z98259.3	0	0	0	0	0	0	0	0	0	0	0	0	0	0	0	Z98259.3	-	-	-	-	-	-	-	-
ENSG00000284666	Z98259.2	0	0	0	0	0	0	0	0	0	0	0	0	0	0	0	Z98259.2	-	-	-	-	-	-	-	-
ENSG00000260972	Z98259.1	0	0	0	0	0	0	0	0	0	0	0	0	0	0	0	Z98259.1	-	-	-	-	-	-	-	-
ENSG00000236948	AL365255.1	0	6.6e-05	0	0.000501998	0	0	0.00185736	0	0.00651368	0	0	0	0	0	0.0008	AL365255.1	-	-	-	-	-	-	-	-
ENSG00000131697	NPHP4	0.0371595	0.0215552	0.0279419	0.0260325	0.0360873	0.0332795	0.0480957	0.0907349	0.0248612	0.0425553	0.0157451	0.0085983	0.0563878	0.0305946	0.0349	NPHP4	nephrocystin 4 [Source:HGNC Symbol;Acc:HGNC:19104]	-	-	-	-	GO:0005634//nucleus;GO:0005654//nucleoplasm;GO:0005737//cytoplasm;GO:0005813//centrosome;GO:0005815//microtubule organizing center;GO:0005829//cytosol;GO:0005856//cytoskeleton;GO:0005911//cell-cell junction;GO:0005923//bicellular tight junction;GO:0005929//cilium;GO:0016604//nuclear body;GO:0030054//cell junction;GO:0032391//photoreceptor connecting cilium;GO:0035869//ciliary transition zone;GO:0…	GO:0005198//structural molecule activity;GO:0005515//protein binding	GO:0007165//signal transduction;GO:0007632//visual behavior;GO:0030036//actin cytoskeleton organization;GO:0030317//flagellated sperm motility;GO:0035329//hippo signaling;GO:0035845//photoreceptor cell outer segment organization;GO:0045494//photoreceptor cell maintenance;GO:0060041//retina development in camera-type eye;GO:0090090//negative regulation of canonical Wnt signaling pathway;GO:0097711…
ENSG00000069424	KCNAB2	0.0355693	0.020666	0.0363845	0.0528541	0.0216988	0.0332602	0.0155063	0.0324812	0.0331234	0.158205	0.0205461	0.0948347	0.0560019	0	0.038	KCNAB2	potassium voltage-gated channel subfamily A regulatory beta subunit 2 [Source:HGNC Symbol;Acc:HGNC:6229]	-	-	-	-	GO:0005737//cytoplasm;GO:0005829//cytosol;GO:0005856//cytoskeleton;GO:0005874//microtubule;GO:0005886//plasma membrane;GO:0008076//voltage-gated potassium channel complex;GO:0014069//postsynaptic density;GO:0016020//membrane;GO:0016021//integral component of membrane;GO:0030054//cell junction;GO:0030424//axon;GO:0031234//extrinsic component of cytoplasmic side of plasma membrane;GO:0035579//speci…	GO:0004033//aldo-keto reductase (NADP) activity;GO:0005244//voltage-gated ion channel activity;GO:0005249//voltage-gated potassium channel activity;GO:0005515//protein binding;GO:0015459//potassium channel regulator activity;GO:0016491//oxidoreductase activity;GO:0044325//ion channel binding	GO:0002244//hematopoietic progenitor cell differentiation;GO:0006811//ion transport;GO:0006813//potassium ion transport;GO:0034220//ion transmembrane transport;GO:0034765//regulation of ion transmembrane transport;GO:0043312//neutrophil degranulation;GO:0050905//neuromuscular process;GO:0055085//transmembrane transport;GO:0055114//oxidation-reduction process;GO:0070995//NADPH oxidation;GO:0071805…
ENSG00000116254	CHD5	0.0068857	0	0.00699375	0	0.00294498	0.000745023	0.00502382	0.00623073	0	0.00144816	0	0	0	0	0.002	CHD5	chromodomain helicase DNA binding protein 5 [Source:HGNC Symbol;Acc:HGNC:16816]	-	-	-	-	GO:0000792//heterochromatin;GO:0005634//nucleus;GO:0005654//nucleoplasm;GO:0005829//cytosol;GO:0016020//membrane;GO:0016581//NuRD complex;GO:0016607//nuclear speck	GO:0000166//nucleotide binding;GO:0003677//DNA binding;GO:0003678//DNA helicase activity;GO:0004386//helicase activity;GO:0005524//ATP binding;GO:0016787//hydrolase activity;GO:0046872//metal ion binding;GO:0061628//H3K27me3 modified histone binding	GO:0006325//chromatin organization;GO:0006357//regulation of transcription by RNA polymerase II;GO:0007283//spermatogenesis;GO:0007399//nervous system development;GO:0008285//negative regulation of cell proliferation;GO:0021895//cerebral cortex neuron differentiation;GO:0030154//cell differentiation;GO:0032508//DNA duplex unwinding;GO:0035093//spermatogenesis, exchange of chromosomal proteins;GO:…
ENSG00000285629	AL031847.1	7.11e-05	0.000195912	0	0.000390479	0.000383985	0.000412964	0.00174664	0	0.000566582	0	0.00114955	0	0	0	0.0005	AL031847.1	novel transcript	Genetic Information Processing	Translation	ko03010//Ribosome	K02891	GO:0005840//ribosome	GO:0003735//structural constituent of ribosome	GO:0006412//translation
ENSG00000116251	RPL22	11.2815	8.96942	8.72744	11.926	9.77248	9.45989	9.89312	6.74679	11.7162	9.35755	12.2251	10.2512	11.3361	5.76203	0.9287	RPL22	ribosomal protein L22 [Source:HGNC Symbol;Acc:HGNC:10315]	Genetic Information Processing	Translation	ko03010//Ribosome	K02891	GO:0005634//nucleus;GO:0005737//cytoplasm;GO:0005829//cytosol;GO:0005840//ribosome;GO:0005925//focal adhesion;GO:0022625//cytosolic large ribosomal subunit;GO:0070062//extracellular exosome;GO:0098793//presynapse;GO:0098978//glutamatergic synapse;GO:1990904//ribonucleoprotein complex	GO:0003723//RNA binding;GO:0003735//structural constituent of ribosome;GO:0005515//protein binding;GO:0008201//heparin binding;GO:0042802//identical protein binding;GO:0045182//translation regulator activity	GO:0000184//nuclear-transcribed mRNA catabolic process, nonsense-mediated decay;GO:0002181//cytoplasmic translation;GO:0006412//translation;GO:0006413//translational initiation;GO:0006614//SRP-dependent cotranslational protein targeting to membrane;GO:0019083//viral transcription;GO:0046632//alpha-beta T cell differentiation;GO:0099577//regulation of translation at presynapse, modulating synaptic…
ENSG00000226944	RNF207-AS1	0.00245925	0.00565817	0.00287388	0.00104078	0.000913097	0.00289203	0.00313801	0.00259208	0	0.00134133	0.00190972	0	0	0	0.003	RNF207-AS1	-	-	-	-	-	-	-	-
ENSG00000158286	RNF207	0.325832	0.0994048	0.295481	0.120894	0.31465	0.070439	0.32306	0.476019	0.0656309	0.193901	0.0232869	0.188404	0.172174	0.193071	0.1523	RNF207	ring finger protein 207 [Source:HGNC Symbol;Acc:HGNC:32947]	-	-	-	-	GO:0005737//cytoplasm;GO:0048471//perinuclear region of cytoplasm	GO:0005515//protein binding;GO:0008270//zinc ion binding;GO:0030544//Hsp70 protein binding;GO:0044325//ion channel binding;GO:0046872//metal ion binding;GO:0051087//chaperone binding	GO:0010628//positive regulation of gene expression;GO:0055117//regulation of cardiac muscle contraction;GO:0086019//cell-cell signaling involved in cardiac conduction;GO:1901207//regulation of heart looping;GO:1902261//positive regulation of delayed rectifier potassium channel activity;GO:1903762//positive regulation of voltage-gated potassium channel activity involved in ventricular cardiac musc…
ENSG00000116237	ICMT	0.252645	0.358391	0.187411	0.193915	0.254326	0.38658	0.293872	0.161079	0.252662	0.244437	0.287082	0.405954	0.559676	0.55758	0.2515	ICMT	isoprenylcysteine carboxyl methyltransferase [Source:HGNC Symbol;Acc:HGNC:5350]	Metabolism	Metabolism of terpenoids and polyketides	ko00900//Terpenoid backbone biosynthesis	K00587	GO:0005783//endoplasmic reticulum;GO:0005789//endoplasmic reticulum membrane;GO:0016020//membrane;GO:0016021//integral component of membrane	GO:0003880//protein C-terminal carboxyl O-methyltransferase activity;GO:0004671//protein C-terminal S-isoprenylcysteine carboxyl O-methyltransferase activity;GO:0005515//protein binding;GO:0008168//methyltransferase activity;GO:0016740//transferase activity	GO:0006464//cellular protein modification process;GO:0006481//C-terminal protein methylation;GO:0006612//protein targeting to membrane;GO:0032259//methylation;GO:0043687//post-translational protein modification
ENSG00000225077	LINC00337	0.00103388	0.0111862	0.00350316	0.00412271	0.00109787	0.00997852	0.00673786	0	0.00170655	0.000701145	0	0	0.00433342	0.00723659	0.0051	LINC00337	-	-	-	-	-	-	-	-
ENSG00000173673	HES3	0	0	0	0	0	0	0	0	0	0	0	0	0	0	0	HES3	hes family bHLH transcription factor 3 [Source:HGNC Symbol;Acc:HGNC:26226]	Human Diseases	Infectious diseases	ko05165//Human papillomavirus infection	K09088	GO:0000790//nuclear chromatin;GO:0005634//nucleus	GO:0000978//RNA polymerase II proximal promoter sequence-specific DNA binding;GO:0000981//DNA-binding transcription factor activity, RNA polymerase II-specific;GO:0001227//DNA-binding transcription repressor activity, RNA polymerase II-specific;GO:0003677//DNA binding;GO:0008134//transcription factor binding;GO:0046983//protein dimerization activity;GO:0070888//E-box binding;GO:0071820//N-box bin…	GO:0000122//negative regulation of transcription by RNA polymerase II;GO:0001701//in utero embryonic development;GO:0006357//regulation of transcription by RNA polymerase II;GO:0007219//Notch signaling pathway;GO:0009952//anterior/posterior pattern specification;GO:0021555//midbrain-hindbrain boundary morphogenesis;GO:0021557//oculomotor nerve development;GO:0021558//trochlear nerve development;G…
ENSG00000158292	GPR153	0.0297543	0.0175376	0.0243968	0.0653372	0.0419911	0.0161671	0.0747945	0.0331379	0.0252423	0.0248644	0.0255887	0.0469614	0.0341469	0.00377603	0.0334	GPR153	G protein-coupled receptor 153 [Source:HGNC Symbol;Acc:HGNC:23618]	-	-	-	-	GO:0005886//plasma membrane;GO:0016020//membrane;GO:0016021//integral component of membrane	GO:0004930//G protein-coupled receptor activity	GO:0007165//signal transduction;GO:0007186//G protein-coupled receptor signaling pathway
ENSG00000097021	ACOT7	0.0539295	0.103521	0.0623567	0.102598	0.0704043	0.169774	0.0481088	0.0605013	0.110153	0.0946748	0.126914	0.0890849	0.182579	0.147314	0.1067	ACOT7	acyl-CoA thioesterase 7 [Source:HGNC Symbol;Acc:HGNC:24157]	Metabolism;Metabolism	Lipid metabolism;Lipid metabolism	ko00062//Fatty acid elongation;ko01040//Biosynthesis of unsaturated fatty acids	K17360;K17360	GO:0005654//nucleoplasm;GO:0005737//cytoplasm;GO:0005739//mitochondrion;GO:0005829//cytosol;GO:0070062//extracellular exosome	GO:0000062//fatty-acyl-CoA binding;GO:0005515//protein binding;GO:0016290//palmitoyl-CoA hydrolase activity;GO:0016787//hydrolase activity;GO:0016790//thiolester hydrolase activity;GO:0036042//long-chain fatty acyl-CoA binding;GO:0042803//protein homodimerization activity;GO:0047617//acyl-CoA hydrolase activity;GO:0052689//carboxylic ester hydrolase activity;GO:0102991//myristoyl-CoA hydrolase ac…	GO:0006629//lipid metabolic process;GO:0006631//fatty acid metabolic process;GO:0006637//acyl-CoA metabolic process;GO:0015937//coenzyme A biosynthetic process;GO:0036114//medium-chain fatty-acyl-CoA catabolic process;GO:0036116//long-chain fatty-acyl-CoA catabolic process;GO:0051792//medium-chain fatty acid biosynthetic process;GO:1900535//palmitic acid biosynthetic process
ENSG00000271746	AL031848.2	0.0240707	0.0359535	0.0755978	0.0244702	0.0260651	0.0344222	0.016984	0.0410476	0.0103913	0.0238077	0.0188058	0.120149	0.0199244	0.0419901	0.031	AL031848.2	-	-	-	-	-	-	-	-
ENSG00000069812	HES2	0.0197029	0.00512362	0.04483	0.0348916	0.0568876	0.00868306	0.175263	0.047395	0.0447298	0.0535281	0.024427	0.067219	0.00651764	0.0599115	0.0256	HES2	hes family bHLH transcription factor 2 [Source:HGNC Symbol;Acc:HGNC:16005]	Human Diseases	Infectious diseases	ko05165//Human papillomavirus infection	K09087	GO:0000790//nuclear chromatin;GO:0005634//nucleus	GO:0000978//RNA polymerase II proximal promoter sequence-specific DNA binding;GO:0000981//DNA-binding transcription factor activity, RNA polymerase II-specific;GO:0001227//DNA-binding transcription repressor activity, RNA polymerase II-specific;GO:0003677//DNA binding;GO:0003690//double-stranded DNA binding;GO:0008134//transcription factor binding;GO:0046983//protein dimerization activity;GO:1990…	GO:0000122//negative regulation of transcription by RNA polymerase II;GO:0006355//regulation of transcription, DNA-templated;GO:0006357//regulation of transcription by RNA polymerase II;GO:0009952//anterior/posterior pattern specification;GO:0045892//negative regulation of transcription, DNA-templated;GO:0050767//regulation of neurogenesis
ENSG00000187017	ESPN	0.0265533	0.0335179	0.0279321	0.0383039	0.0276671	0.0248323	0.0303591	0.0329335	0.0330426	0.0222311	0.0177608	0.0246025	0.03366	0	0.0361	ESPN	espin [Source:HGNC Symbol;Acc:HGNC:13281]	-	-	-	-	GO:0005737//cytoplasm;GO:0005856//cytoskeleton;GO:0005902//microvillus;GO:0005903//brush border;GO:0031941//filamentous actin;GO:0032420//stereocilium;GO:0032426//stereocilium tip;GO:0042995//cell projection	GO:0003779//actin binding;GO:0005515//protein binding;GO:0017124//SH3 domain binding;GO:0051015//actin filament binding	GO:0007605//sensory perception of sound;GO:0030034//microvillar actin bundle assembly;GO:0051017//actin filament bundle assembly
ENSG00000231868	AL031848.1	0	0	0	0	0	0	0	0	0	0	0	0	0	0	0	AL031848.1	-	-	-	-	-	-	-	-
ENSG00000215788	TNFRSF25	0.199467	0.101931	0.240782	0.138614	0.163662	0.111536	0.252401	0.577097	0.100653	0.309426	0.0633808	0.0888257	0.114276	0.0900678	0.1305	TNFRSF25	TNF receptor superfamily member 25 [Source:HGNC Symbol;Acc:HGNC:11910]	Environmental Information Processing	Signaling molecules and interaction	ko04060//Cytokine-cytokine receptor interaction	K05160	GO:0005576//extracellular region;GO:0005829//cytosol;GO:0005886//plasma membrane;GO:0005887//integral component of plasma membrane;GO:0016020//membrane;GO:0016021//integral component of membrane	GO:0005031//tumor necrosis factor-activated receptor activity;GO:0005515//protein binding;GO:0038023//signaling receptor activity	GO:0006915//apoptotic process;GO:0007165//signal transduction;GO:0007166//cell surface receptor signaling pathway;GO:0033209//tumor necrosis factor-mediated signaling pathway;GO:0042981//regulation of apoptotic process;GO:0097190//apoptotic signaling pathway
ENSG00000171680	PLEKHG5	0.144097	0.0762195	0.114712	0.103776	0.119507	0.0677902	0.253903	0.148273	0.0686484	0.087971	0.0386748	0.00329401	0.0291474	0.0514623	0.1003	PLEKHG5	pleckstrin homology and RhoGEF domain containing G5 [Source:HGNC Symbol;Acc:HGNC:29105]	Human Diseases	Cancers	ko05200//Pathways in cancer	K19464	GO:0005737//cytoplasm;GO:0005829//cytosol;GO:0005886//plasma membrane;GO:0005911//cell-cell junction;GO:0016020//membrane;GO:0030027//lamellipodium;GO:0030054//cell junction;GO:0030139//endocytic vesicle;GO:0030424//axon;GO:0042995//cell projection;GO:0048471//perinuclear region of cytoplasm;GO:0098793//presynapse	GO:0005085//guanyl-nucleotide exchange factor activity;GO:0005089//Rho guanyl-nucleotide exchange factor activity;GO:0005515//protein binding	GO:0007186//G protein-coupled receptor signaling pathway;GO:0007266//Rho protein signal transduction;GO:0035767//endothelial cell chemotaxis;GO:0043065//positive regulation of apoptotic process;GO:0043123//positive regulation of I-kappaB kinase/NF-kappaB signaling;GO:0043542//endothelial cell migration;GO:0051056//regulation of small GTPase mediated signal transduction;GO:0099575//regulation of p…
ENSG00000162408	NOL9	0.187888	0.122122	0.128624	0.144882	0.122116	0.14812	0.176864	0.200315	0.0955972	0.182344	0.168967	0.075988	0.214553	0.0751108	0.1404	NOL9	nucleolar protein 9 [Source:HGNC Symbol;Acc:HGNC:26265]	-	-	-	-	GO:0005634//nucleus;GO:0005654//nucleoplasm;GO:0005730//nucleolus;GO:0016020//membrane;GO:0045111//intermediate filament cytoskeleton	GO:0000166//nucleotide binding;GO:0003723//RNA binding;GO:0005515//protein binding;GO:0005524//ATP binding;GO:0016301//kinase activity;GO:0016740//transferase activity;GO:0051731//polynucleotide 5'-hydroxyl-kinase activity	GO:0000448//cleavage in ITS2 between 5.8S rRNA and LSU-rRNA of tricistronic rRNA transcript (SSU-rRNA, 5.8S rRNA, LSU-rRNA);GO:0000460//maturation of 5.8S rRNA;GO:0006364//rRNA processing;GO:0006396//RNA processing;GO:0016310//phosphorylation
ENSG00000173662	TAS1R1	8.98e-05	0.000646923	0.000204019	0	0	0.00109186	0	0	0	0	0	0	0	0	0.0004	TAS1R1	taste 1 receptor member 1 [Source:HGNC Symbol;Acc:HGNC:14448]	Organismal Systems	Sensory system	ko04742//Taste transduction	K04624	GO:0005886//plasma membrane;GO:0005887//integral component of plasma membrane;GO:0016020//membrane;GO:0016021//integral component of membrane	GO:0004930//G protein-coupled receptor activity;GO:0008527//taste receptor activity;GO:0038023//signaling receptor activity	GO:0007165//signal transduction;GO:0007186//G protein-coupled receptor signaling pathway;GO:0050896//response to stimulus;GO:0050909//sensory perception of taste;GO:0050912//detection of chemical stimulus involved in sensory perception of taste;GO:0050917//sensory perception of umami taste
ENSG00000204859	ZBTB48	0.190126	0.08951	0.176554	0.131317	0.14887	0.0883802	0.177639	0.335625	0.0867871	0.123811	0.105213	0.113722	0.0982935	0.127194	0.1274	ZBTB48	zinc finger and BTB domain containing 48 [Source:HGNC Symbol;Acc:HGNC:4930]	-	-	-	-	GO:0000781//chromosome, telomeric region;GO:0000790//nuclear chromatin;GO:0005634//nucleus;GO:0005654//nucleoplasm;GO:0005694//chromosome;GO:0005829//cytosol	GO:0000976//transcription regulatory region sequence-specific DNA binding;GO:0000978//RNA polymerase II proximal promoter sequence-specific DNA binding;GO:0003676//nucleic acid binding;GO:0003677//DNA binding;GO:0003691//double-stranded telomeric DNA binding;GO:0003700//DNA-binding transcription factor activity;GO:0005515//protein binding;GO:0042802//identical protein binding;GO:0046872//metal io…	GO:0006357//regulation of transcription by RNA polymerase II;GO:0010833//telomere maintenance via telomere lengthening;GO:0045893//positive regulation of transcription, DNA-templated
ENSG00000162413	KLHL21	0.0858628	0.0364956	0.161808	0.154482	0.108158	0.0414536	0.129477	0.111197	0.0887579	0.125816	0.175967	0.0524674	0.0802139	0.0944471	0.0879	KLHL21	kelch like family member 21 [Source:HGNC Symbol;Acc:HGNC:29041]	-	-	-	-	GO:0005737//cytoplasm;GO:0005819//spindle;GO:0005827//polar microtubule;GO:0005829//cytosol;GO:0005856//cytoskeleton;GO:0031463//Cul3-RING ubiquitin ligase complex	GO:0004842//ubiquitin-protein transferase activity;GO:0005515//protein binding;GO:0097602//cullin family protein binding	GO:0007049//cell cycle;GO:0016567//protein ubiquitination;GO:0032465//regulation of cytokinesis;GO:0035853//chromosome passenger complex localization to spindle midzone;GO:0043687//post-translational protein modification;GO:0051301//cell division
ENSG00000116273	PHF13	0.139968	0.18835	0.203364	0.232613	0.118392	0.210266	0.158225	0.149975	0.157624	0.146209	0.204011	0.303267	0.139309	0.200562	0.1677	PHF13	PHD finger protein 13 [Source:HGNC Symbol;Acc:HGNC:22983]	-	-	-	-	GO:0005634//nucleus;GO:0005654//nucleoplasm	GO:0003682//chromatin binding;GO:0035064//methylated histone binding;GO:0046872//metal ion binding	GO:0000278//mitotic cell cycle;GO:0006325//chromatin organization;GO:0007049//cell cycle;GO:0007059//chromosome segregation;GO:0007076//mitotic chromosome condensation;GO:0030261//chromosome condensation;GO:0051301//cell division
ENSG00000041988	THAP3	0.113829	0.158345	0.120333	0.115925	0.0763419	0.125356	0.126587	0.143355	0.110472	0.132919	0.222231	0.154237	0.101718	0.0587841	0.1381	THAP3	THAP domain containing 3 [Source:HGNC Symbol;Acc:HGNC:20855]	-	-	-	-	-	GO:0003676//nucleic acid binding;GO:0003677//DNA binding;GO:0005515//protein binding;GO:0046872//metal ion binding	GO:0045944//positive regulation of transcription by RNA polymerase II
ENSG00000007923	DNAJC11	0.208221	0.200822	0.167239	0.163363	0.176814	0.204366	0.223107	0.346077	0.15643	0.182892	0.142575	0.214052	0.198719	0.159569	0.1827	DNAJC11	DnaJ heat shock protein family (Hsp40) member C11 [Source:HGNC Symbol;Acc:HGNC:25570]	-	-	-	-	GO:0001401//mitochondrial sorting and assembly machinery complex;GO:0005739//mitochondrion;GO:0005741//mitochondrial outer membrane;GO:0016020//membrane;GO:0061617//MICOS complex	GO:0005515//protein binding	GO:0007007//inner mitochondrial membrane organization;GO:0042407//cristae formation
ENSG00000228750	LINC01672	0	0	0	0	0	0	0	0	0	0	0	0	0	0	0	LINC01672	-	-	-	-	-	-	-	-
ENSG00000284744	AL591163.1	0	0	0	0	0	0	0	0	0	0	0	0	0	0	0	AL591163.1	-	-	-	-	-	-	-	-
ENSG00000237436	CAMTA1-DT	0.000994823	0.00306009	0.00236986	0	0.000928891	0.000653852	0.00518882	0.00407625	0.000347337	0.00569832	0	0	0	0	0.0017	CAMTA1-DT	-	-	-	-	-	-	-	-
ENSG00000171735	CAMTA1	0.793504	1.34447	0.839791	0.922805	1.16828	1.44555	0.660856	0.585602	1.07364	0.946804	1.23971	1.01468	2.07643	1.45118	0.5856	CAMTA1	calmodulin binding transcription activator 1 [Source:HGNC Symbol;Acc:HGNC:18806]	-	-	-	-	GO:0005634//nucleus;GO:0005730//nucleolus;GO:0005737//cytoplasm;GO:0005829//cytosol	GO:0000981//DNA-binding transcription factor activity, RNA polymerase II-specific;GO:0003677//DNA binding;GO:0003690//double-stranded DNA binding;GO:0003712//transcription coregulator activity;GO:0005515//protein binding;GO:0043565//sequence-specific DNA binding	GO:0006357//regulation of transcription by RNA polymerase II;GO:0035307//positive regulation of protein dephosphorylation;GO:0045944//positive regulation of transcription by RNA polymerase II;GO:0050885//neuromuscular process controlling balance;GO:0070886//positive regulation of calcineurin-NFAT signaling cascade
ENSG00000237365	AL512330.1	0	0	0	0	0	0	0	0	0	0	0	0	0	0	0	AL512330.1	-	-	-	-	-	-	-	-
ENSG00000237402	CAMTA1-IT1	0.000500645	0	0	0	0.000236856	0	0	0	0.000536208	0	0	0	0	0	0.0002	CAMTA1-IT1	-	-	-	-	-	-	-	-
ENSG00000237728	CAMTA1-AS2	0	0	0	0	0	0	0	0	0	0	0	0	0.00299409	0	0.0001	CAMTA1-AS2	-	-	-	-	-	-	-	-
ENSG00000225126	CAMTA1-AS1	0	0	0	0	0	0	0	0	0	0	0	0	0	0	0	CAMTA1-AS1	-	-	-	-	-	-	-	-
ENSG00000270171	AL359881.3	0.00125505	0.00169389	0	0	0.000249452	0.00184197	0	0	0	0	0	0	0.00412748	0	0.0008	AL359881.3	-	-	-	-	-	-	-	-
ENSG00000270035	AL359881.2	0.00144422	0.00261952	0.00274446	0.000166806	0.000206933	0.00477402	0	0	0	0.00632475	0	0	0	0.0113384	0.0016	AL359881.2	-	-	-	-	-	-	-	-
ENSG00000269978	AL359881.1	0.000490677	0.00380741	0.0026366	0	0.00131333	0.00335569	0.0021472	0.00310626	0	0.00155333	0	0	0.00409568	0	0.0023	AL359881.1	-	-	-	-	-	-	-	-
ENSG00000049245	VAMP3	0.526071	0.379838	0.414626	0.467297	0.531545	0.381667	0.374449	0.295321	0.630886	0.332012	0.747484	0.39251	0.604082	0.540007	0.3862	VAMP3	vesicle associated membrane protein 3 [Source:HGNC Symbol;Acc:HGNC:12644]	Cellular Processes;Genetic Information Processing	Transport and catabolism;Folding, sorting and degradation	ko04145//Phagosome;ko04130//SNARE interactions in vesicular transport	K13505;K13505	GO:0005769//early endosome;GO:0005829//cytosol;GO:0005886//plasma membrane;GO:0009986//cell surface;GO:0016020//membrane;GO:0016021//integral component of membrane;GO:0016324//apical plasma membrane;GO:0030054//cell junction;GO:0030133//transport vesicle;GO:0030136//clathrin-coated vesicle;GO:0030141//secretory granule;GO:0030285//integral component of synaptic vesicle membrane;GO:0030665//clathr…	GO:0000149//SNARE binding;GO:0005484//SNAP receptor activity;GO:0005515//protein binding;GO:0017075//syntaxin-1 binding;GO:0019905//syntaxin binding	GO:0001921//positive regulation of receptor recycling;GO:0002479//antigen processing and presentation of exogenous peptide antigen via MHC class I, TAP-dependent;GO:0006887//exocytosis;GO:0006904//vesicle docking involved in exocytosis;GO:0006906//vesicle fusion;GO:0015031//protein transport;GO:0016192//vesicle-mediated transport;GO:0017156//calcium ion regulated exocytosis;GO:0034446//substrate …
ENSG00000269925	Z98884.2	0.00236777	0.00251643	0.00155533	0.00358839	0.00220212	0.00123246	0.00106251	0.00218625	0.0010247	0	0.00130094	0.00258845	0	0	0.0022	Z98884.2	-	-	-	-	-	-	-	-
ENSG00000049246	PER3	0.261874	0.183248	0.315488	0.168699	0.171382	0.154345	0.287354	0.378107	0.188958	0.15916	0.226253	0.13969	0.0871501	0.255068	0.176	PER3	period circadian regulator 3 [Source:HGNC Symbol;Acc:HGNC:8847]	Organismal Systems;Organismal Systems	Environmental adaptation;Environmental adaptation	ko04713//Circadian entrainment;ko04710//Circadian rhythm	K21945;K21945	GO:0005634//nucleus;GO:0005737//cytoplasm	GO:0000976//transcription regulatory region sequence-specific DNA binding;GO:0001222//transcription corepressor binding;GO:0005515//protein binding;GO:0008134//transcription factor binding;GO:0019900//kinase binding;GO:0031625//ubiquitin protein ligase binding	GO:0000122//negative regulation of transcription by RNA polymerase II;GO:0007623//circadian rhythm;GO:0009416//response to light stimulus;GO:0032922//circadian regulation of gene expression;GO:0043153//entrainment of circadian clock by photoperiod;GO:0045187//regulation of circadian sleep/wake cycle, sleep;GO:0048511//rhythmic process;GO:0050821//protein stabilization
ENSG00000236266	Z98884.1	0.0105227	0	0.00712678	0.00263279	0	0	0	0.00674196	0	0	0	0	0	0	0.0023	Z98884.1	-	-	-	-	-	-	-	-
ENSG00000049247	UTS2	0.00749295	0.00563887	0.00666963	0.00445522	0.00463253	0.00168773	0.0085899	0.00595767	0	0.112193	0.00624846	0.00632638	0.0379836	0.00305273	0.0086	UTS2	urotensin 2 [Source:HGNC Symbol;Acc:HGNC:12636]	Environmental Information Processing	Signaling molecules and interaction	ko04080//Neuroactive ligand-receptor interaction	K05248	GO:0005576//extracellular region;GO:0005615//extracellular space;GO:0045202//synapse	GO:0005102//signaling receptor binding;GO:0005179//hormone activity	GO:0006936//muscle contraction;GO:0007186//G protein-coupled receptor signaling pathway;GO:0007268//chemical synaptic transmission;GO:0008217//regulation of blood pressure;GO:0097746//regulation of blood vessel diameter
ENSG00000049249	TNFRSF9	0.000705405	0.00175445	0.000268787	0.00216703	0.00179686	0.000854843	0.00877255	0	0.000968158	0.216536	0	0.0202012	0.00359297	0.00305273	0.0052	TNFRSF9	TNF receptor superfamily member 9 [Source:HGNC Symbol;Acc:HGNC:11924]	Environmental Information Processing	Signaling molecules and interaction	ko04060//Cytokine-cytokine receptor interaction	K05146	GO:0005886//plasma membrane;GO:0005887//integral component of plasma membrane;GO:0009897//external side of plasma membrane;GO:0016020//membrane;GO:0016021//integral component of membrane	GO:0005515//protein binding;GO:0019955//cytokine binding;GO:0038023//signaling receptor activity	GO:0006915//apoptotic process;GO:0008285//negative regulation of cell proliferation;GO:0033209//tumor necrosis factor-mediated signaling pathway;GO:0042127//regulation of cell proliferation
ENSG00000116288	PARK7	2.33228	2.43255	2.01837	2.58577	2.28919	2.844	1.39548	1.23422	3.17262	2.38136	3.988	2.20437	3.28843	2.49805	0.7419	PARK7	Parkinsonism associated deglycase [Source:HGNC Symbol;Acc:HGNC:16369]	Human Diseases	Neurodegenerative diseases	ko05012//Parkinson disease	K05687	GO:0000785//chromatin;GO:0005634//nucleus;GO:0005654//nucleoplasm;GO:0005737//cytoplasm;GO:0005739//mitochondrion;GO:0005758//mitochondrial intermembrane space;GO:0005759//mitochondrial matrix;GO:0005783//endoplasmic reticulum;GO:0005829//cytosol;GO:0005886//plasma membrane;GO:0005912//adherens junction;GO:0016020//membrane;GO:0016605//PML body;GO:0030424//axon;GO:0043005//neuron projection;GO:00…	GO:0003713//transcription coactivator activity;GO:0003723//RNA binding;GO:0003729//mRNA binding;GO:0005102//signaling receptor binding;GO:0005507//copper ion binding;GO:0005515//protein binding;GO:0008134//transcription factor binding;GO:0008233//peptidase activity;GO:0016532//superoxide dismutase copper chaperone activity;GO:0016684//oxidoreductase activity, acting on peroxide as acceptor;GO:001…	GO:0001933//negative regulation of protein phosphorylation;GO:0001963//synaptic transmission, dopaminergic;GO:0002866//positive regulation of acute inflammatory response to antigenic stimulus;GO:0006281//DNA repair;GO:0006469//negative regulation of protein kinase activity;GO:0006508//proteolysis;GO:0006517//protein deglycosylation;GO:0006914//autophagy;GO:0006954//inflammatory response;GO:000697…
ENSG00000284747	AL034417.4	0.00688406	0.00254671	0.0166573	0.0154252	0.016202	0.00248673	0.0204547	0.00376283	0.020323	0.000791277	0.00913842	0	0	0	0.0104	AL034417.4	-	-	-	-	-	-	-	-
ENSG00000284716	AL034417.3	0.0150459	0.00565807	0.0307407	0.032043	0.0462828	0.0139203	0.0328183	0.0147187	0.123305	0.0363871	0.0292723	0.00888884	0.00457626	0.0294505	0.025	AL034417.3	-	-	-	-	-	-	-	-
ENSG00000116285	ERRFI1	0.621558	0.879678	1.43396	2.10332	1.53938	1.19309	2.22705	1.14457	3.29108	0.898078	1.95388	1.40724	0.252099	1.6095	0.485	ERRFI1	ERBB receptor feedback inhibitor 1 [Source:HGNC Symbol;Acc:HGNC:18185]	-	-	-	-	GO:0005634//nucleus;GO:0005737//cytoplasm;GO:0005829//cytosol;GO:0005886//plasma membrane;GO:0016020//membrane;GO:0031234//extrinsic component of cytoplasmic side of plasma membrane	GO:0005096//GTPase activator activity;GO:0005515//protein binding;GO:0017124//SH3 domain binding;GO:0019900//kinase binding;GO:0019901//protein kinase binding;GO:0031267//small GTPase binding	GO:0007175//negative regulation of epidermal growth factor-activated receptor activity;GO:0031953//negative regulation of protein autophosphorylation;GO:0032691//negative regulation of interleukin-1 beta production;GO:0032869//cellular response to insulin stimulus;GO:0032966//negative regulation of collagen biosynthetic process;GO:0036120//cellular response to platelet-derived growth factor stimu…
ENSG00000238290	AL034417.2	0.0360527	0.0361829	0.168631	0.08297	0.0711615	0.0360435	0.0264096	0.0956861	0.090895	0.0767151	0.112587	0.0279748	0.0217469	0.0179583	0.0433	AL034417.2	-	-	-	-	-	-	-	-
ENSG00000227634	LINC01714	0.000552869	0.0024568	0.00222917	0.000832215	0	0.000565492	0.00423083	0.00379569	0.00509568	0	0	0	0	0	0.0016	LINC01714	-	-	-	-	-	-	-	-
ENSG00000233645	AL358876.2	0	0	0	0	0	0	0.000628788	0	0	0	0	0	0	0	0.0001	AL358876.2	-	-	-	-	-	-	-	-
ENSG00000162426	SLC45A1	0.00681126	0.00250922	0.0236453	0.00174306	0.000663138	0.00188383	0	0.00161031	0	0.00294442	0.00199574	0.00389044	0.00790884	0.0771825	0.0038	SLC45A1	solute carrier family 45 member 1 [Source:HGNC Symbol;Acc:HGNC:17939]	-	-	-	-	GO:0016020//membrane;GO:0016021//integral component of membrane	GO:0008506//sucrose:proton symporter activity;GO:0015293//symporter activity;GO:0022857//transmembrane transporter activity	GO:0008643//carbohydrate transport;GO:0015770//sucrose transport;GO:0055085//transmembrane transport;GO:1904659//glucose transmembrane transport
ENSG00000142599	RERE	1.88567	1.15138	1.76151	0.95903	1.09729	1.0014	1.46838	3.22373	0.666669	1.13408	0.735652	0.801305	1.1809	0.765987	0.6393	RERE	arginine-glutamic acid dipeptide repeats [Source:HGNC Symbol;Acc:HGNC:9965]	-	-	-	-	GO:0000118//histone deacetylase complex;GO:0005634//nucleus	GO:0001085//RNA polymerase II transcription factor binding;GO:0003677//DNA binding;GO:0003682//chromatin binding;GO:0003713//transcription coactivator activity;GO:0003714//transcription corepressor activity;GO:0005515//protein binding;GO:0008270//zinc ion binding;GO:0043565//sequence-specific DNA binding;GO:0046872//metal ion binding	GO:0006338//chromatin remodeling;GO:0006355//regulation of transcription, DNA-templated;GO:0007275//multicellular organism development;GO:0021549//cerebellum development;GO:0021691//cerebellar Purkinje cell layer maturation;GO:0021930//cerebellar granule cell precursor proliferation;GO:0021942//radial glia guided migration of Purkinje cell;GO:0048755//branching morphogenesis of a nerve;GO:0048813…
ENSG00000232912	RERE-AS1	0.00279882	0	0.00104076	0.000695069	0.00204266	0.000172292	0.00500625	0.00500097	0	0.0143711	0.00197435	0	0	0	0.0015	RERE-AS1	-	-	-	-	-	-	-	-
ENSG00000228423	AL357552.2	0.000731637	0.000297324	0.000242749	0	0	0.000329219	0	0.00151843	0	0	0	0	0	0	0.0004	AL357552.2	-	-	-	-	-	-	-	-
ENSG00000074800	ENO1	2.03403	5.01776	1.93678	2.83263	3.2305	5.31621	5.01013	1.94294	3.40303	3.50097	4.65331	4.64645	4.8911	5.82627	0.7922	ENO1	enolase 1 [Source:HGNC Symbol;Acc:HGNC:3350]	Metabolism;Metabolism;Environmental Information Processing;Metabolism;Genetic Information Processing;Metabolism	Global and overview maps;Global and overview maps;Signal transduction;Global and overview maps;Folding, sorting and degradation;Carbohydrate metabolism	ko01100//Metabolic pathways;ko01200//Carbon metabolism;ko04066//HIF-1 signaling pathway;ko01230//Biosynthesis of amino acids;ko03018//RNA degradation;ko00010//Glycolysis / Gluconeogenesis	K01689;K01689;K01689;K01689;K01689;K01689	GO:0000015//phosphopyruvate hydratase complex;GO:0005615//extracellular space;GO:0005634//nucleus;GO:0005737//cytoplasm;GO:0005829//cytosol;GO:0005886//plasma membrane;GO:0009986//cell surface;GO:0016020//membrane;GO:0031430//M band;GO:0070062//extracellular exosome;GO:0099738//cell cortex region	GO:0000287//magnesium ion binding;GO:0000977//RNA polymerase II regulatory region sequence-specific DNA binding;GO:0001227//DNA-binding transcription repressor activity, RNA polymerase II-specific;GO:0003677//DNA binding;GO:0003723//RNA binding;GO:0004634//phosphopyruvate hydratase activity;GO:0005515//protein binding;GO:0016829//lyase activity;GO:0042803//protein homodimerization activity;GO:004…	GO:0000122//negative regulation of transcription by RNA polymerase II;GO:0006094//gluconeogenesis;GO:0006096//glycolytic process;GO:0009615//response to virus;GO:0010756//positive regulation of plasminogen activation;GO:0030308//negative regulation of cell growth;GO:0032889//regulation of vacuole fusion, non-autophagic;GO:0045892//negative regulation of transcription, DNA-templated;GO:0045933//po…
ENSG00000230679	ENO1-AS1	0.00461848	0.0146454	0.00950696	0.00484972	0.00566634	0.0104546	0.0131642	0.0029134	0.00651926	0.00445498	0.00233956	0.0194628	0.0138672	0.0184195	0.0104	ENO1-AS1	-	-	-	-	-	-	-	-
ENSG00000131686	CA6	0	0	0	0.00614172	0	0	0.000429662	0	0	0	0	0	0	0	0.0002	CA6	carbonic anhydrase 6 [Source:HGNC Symbol;Acc:HGNC:1380]	Metabolism;Metabolism	Global and overview maps;Energy metabolism	ko01100//Metabolic pathways;ko00910//Nitrogen metabolism	K01672;K01672	GO:0005576//extracellular region;GO:0005615//extracellular space;GO:0070062//extracellular exosome	GO:0004089//carbonate dehydratase activity;GO:0005515//protein binding;GO:0008270//zinc ion binding;GO:0016829//lyase activity;GO:0016836//hydro-lyase activity;GO:0046872//metal ion binding	GO:0001580//detection of chemical stimulus involved in sensory perception of bitter taste;GO:0006730//one-carbon metabolic process;GO:0015701//bicarbonate transport
ENSG00000197241	SLC2A7	0	0	0	0	0	0	0	0	0	0	0	0	0	0	0	SLC2A7	solute carrier family 2 member 7 [Source:HGNC Symbol;Acc:HGNC:13445]	-	-	-	-	GO:0005886//plasma membrane;GO:0016020//membrane;GO:0016021//integral component of membrane	GO:0022857//transmembrane transporter activity	GO:0008643//carbohydrate transport;GO:0008645//hexose transmembrane transport;GO:0015755//fructose transmembrane transport;GO:0055085//transmembrane transport;GO:1904659//glucose transmembrane transport
ENSG00000142583	SLC2A5	0.00100579	0.00114176	0.000538801	0.00526382	0.0030796	0.00327526	0.0297452	0.00269966	0.000365708	0	0	0.0639526	0	0	0.0034	SLC2A5	solute carrier family 2 member 5 [Source:HGNC Symbol;Acc:HGNC:11010]	Organismal Systems	Digestive system	ko04973//Carbohydrate digestion and absorption	K08143	GO:0005886//plasma membrane;GO:0005887//integral component of plasma membrane;GO:0016020//membrane;GO:0016021//integral component of membrane;GO:0016324//apical plasma membrane;GO:0035579//specific granule membrane;GO:0042383//sarcolemma;GO:0070062//extracellular exosome	GO:0005353//fructose transmembrane transporter activity;GO:0005355//glucose transmembrane transporter activity;GO:0005515//protein binding;GO:0022857//transmembrane transporter activity;GO:0070061//fructose binding	GO:0003044//regulation of systemic arterial blood pressure mediated by a chemical signal;GO:0005975//carbohydrate metabolic process;GO:0008643//carbohydrate transport;GO:0009750//response to fructose;GO:0015755//fructose transmembrane transport;GO:0043312//neutrophil degranulation;GO:0055085//transmembrane transport;GO:0071332//cellular response to fructose stimulus;GO:0106001//intestinal hexose …
ENSG00000180758	GPR157	0.16359	0.07051	0.141641	0.139852	0.221882	0.0605188	0.23524	0.28794	0.0829926	0.102903	0.0800592	0.0977425	0.0424448	0.250011	0.1144	GPR157	G protein-coupled receptor 157 [Source:HGNC Symbol;Acc:HGNC:23687]	-	-	-	-	GO:0005886//plasma membrane;GO:0016020//membrane;GO:0016021//integral component of membrane;GO:0042995//cell projection;GO:0060170//ciliary membrane	GO:0004888//transmembrane signaling receptor activity;GO:0004930//G protein-coupled receptor activity	GO:0007165//signal transduction;GO:0007166//cell surface receptor signaling pathway;GO:0007186//G protein-coupled receptor signaling pathway;GO:0007275//multicellular organism development;GO:0030154//cell differentiation;GO:0048512//circadian behavior;GO:0051482//positive regulation of cytosolic calcium ion concentration involved in phospholipase C-activating G protein-coupled signaling pathway;G…
ENSG00000228526	MIR34AHG	0.162019	0.0543075	0.140939	0.0928924	0.122747	0.0637182	0.171167	0.205236	0.0804391	0.0994629	0.0694667	0.0559376	0.0224388	0.18029	0.0826	MIR34AHG	-	-	-	-	-	-	-	-
ENSG00000234546	LNCTAM34A	0.11215	0.0120705	0.0805676	0.03667	0.0661171	0.0195391	0.107465	0.0941818	0.0557393	0.0212358	0.0280755	0.0152399	0.00404159	0	0.0568	LNCTAM34A	-	-	-	-	-	-	-	-
ENSG00000049239	H6PD	0.340247	0.133955	0.227541	0.114573	0.127845	0.0919842	0.240412	0.453008	0.0637907	0.240698	0.0572873	0.164505	0.174277	0.0412624	0.146	H6PD	hexose-6-phosphate dehydrogenase/glucose 1-dehydrogenase [Source:HGNC Symbol;Acc:HGNC:4795]	Metabolism;Metabolism;Metabolism	Global and overview maps;Global and overview maps;Carbohydrate metabolism	ko01100//Metabolic pathways;ko01200//Carbon metabolism;ko00030//Pentose phosphate pathway	K13937;K13937;K13937	GO:0005737//cytoplasm;GO:0005739//mitochondrion;GO:0005783//endoplasmic reticulum;GO:0005788//endoplasmic reticulum lumen;GO:0043231//intracellular membrane-bounded organelle	GO:0003824//catalytic activity;GO:0004345//glucose-6-phosphate dehydrogenase activity;GO:0016491//oxidoreductase activity;GO:0016614//oxidoreductase activity, acting on CH-OH group of donors;GO:0016787//hydrolase activity;GO:0017057//6-phosphogluconolactonase activity;GO:0030246//carbohydrate binding;GO:0047936//glucose 1-dehydrogenase [NAD(P)] activity;GO:0050661//NADP binding	GO:0005975//carbohydrate metabolic process;GO:0006006//glucose metabolic process;GO:0006098//pentose-phosphate shunt;GO:0006739//NADP metabolic process;GO:0008152//metabolic process;GO:0009051//pentose-phosphate shunt, oxidative branch;GO:0055114//oxidation-reduction process;GO:0097305//response to alcohol;GO:2000064//regulation of cortisol biosynthetic process
ENSG00000171621	SPSB1	0.132692	0.0480567	0.110987	0.131853	0.149622	0.0421469	0.138061	0.0870639	0.154136	0.121589	0.0915772	0.0470203	0.0820707	0.0902413	0.1031	SPSB1	splA/ryanodine receptor domain and SOCS box containing 1 [Source:HGNC Symbol;Acc:HGNC:30628]	-	-	-	-	GO:0005737//cytoplasm;GO:0005829//cytosol;GO:0019005//SCF ubiquitin ligase complex	GO:0005515//protein binding;GO:1990756//protein binding, bridging involved in substrate recognition for ubiquitination	GO:0000209//protein polyubiquitination;GO:0006511//ubiquitin-dependent protein catabolic process;GO:0016567//protein ubiquitination;GO:0043161//proteasome-mediated ubiquitin-dependent protein catabolic process;GO:0043687//post-translational protein modification
ENSG00000284652	BX323043.1	0.000720758	0.000362778	0	0	0	0	0.00202133	0	0	0.0028143	0	0	0	0	0.0004	BX323043.1	-	-	-	-	-	-	-	-
ENSG00000284693	LINC02606	0.00250009	0.00276579	0.00196731	0	0.000459719	0.00160684	0.00172983	0	0.00118208	0.00646865	0	0	0	0	0.0021	LINC02606	-	-	-	-	-	-	-	-
ENSG00000235263	AL928921.1	0	0	0	0	0	0	0	0	0	0	0	0	0	0	0	AL928921.1	-	-	-	-	-	-	-	-
ENSG00000171612	SLC25A33	0.105091	0.310844	0.248833	0.209271	0.233075	0.296645	0.122983	0.113728	0.228165	0.191106	0.302195	0.203502	0.234581	0.333671	0.2226	SLC25A33	solute carrier family 25 member 33 [Source:HGNC Symbol;Acc:HGNC:29681]	-	-	-	-	GO:0005739//mitochondrion;GO:0005743//mitochondrial inner membrane;GO:0016020//membrane;GO:0016021//integral component of membrane;GO:0031966//mitochondrial membrane	GO:0015218//pyrimidine nucleotide transmembrane transporter activity	GO:0000002//mitochondrial genome maintenance;GO:0002082//regulation of oxidative phosphorylation;GO:0006390//mitochondrial transcription;GO:0006864//pyrimidine nucleotide transport;GO:0007005//mitochondrion organization;GO:0008284//positive regulation of cell proliferation;GO:0030307//positive regulation of cell growth;GO:0031930//mitochondria-nucleus signaling pathway;GO:0032869//cellular respon…
ENSG00000188807	TMEM201	0.0686466	0.0642897	0.0549666	0.0426394	0.0357303	0.0986248	0.067829	0.106148	0.0217899	0.0941462	0.0394847	0.0125025	0.0922323	0.0595007	0.0609	TMEM201	transmembrane protein 201 [Source:HGNC Symbol;Acc:HGNC:33719]	-	-	-	-	GO:0000922//spindle pole;GO:0005634//nucleus;GO:0005635//nuclear envelope;GO:0005637//nuclear inner membrane;GO:0005639//integral component of nuclear inner membrane;GO:0005737//cytoplasm;GO:0005856//cytoskeleton;GO:0016020//membrane;GO:0016021//integral component of membrane;GO:0031616//spindle pole centrosome;GO:0031965//nuclear membrane;GO:0032541//cortical endoplasmic reticulum	GO:0005515//protein binding;GO:0005521//lamin binding;GO:0051015//actin filament binding	GO:0006998//nuclear envelope organization;GO:0007097//nuclear migration;GO:0010761//fibroblast migration;GO:0030473//nuclear migration along microtubule;GO:0051642//centrosome localization;GO:0090435//protein localization to nuclear envelope
ENSG00000171608	PIK3CD	0.020982	0.0187323	0.0200684	0.00482414	0.0108086	0.0117686	0.0270413	0.0423102	0.0025164	0.15066	0.00206657	0.0575126	0	0	0.0162	PIK3CD	phosphatidylinositol-4,5-bisphosphate 3-kinase catalytic subunit delta [Source:HGNC Symbol;Acc:HGNC:8977]	Metabolism;Human Diseases;Human Diseases;Environmental Information Processing;Human Diseases;Human Diseases;Human Diseases;Human Diseases;Environmental Information Processing;Human Diseases;Human Diseases;Environmental Information Processing;Environmental Information Processing;Human Diseases;Environmental Information Processing;Cellular Processes;Human Diseases;Human Diseases;Cellular Processes;…	Global and overview maps;Infectious diseases;Cancers;Signal transduction;Neurodegenerative diseases;Infectious diseases;Infectious diseases;Infectious diseases;Signal transduction;Infectious diseases;Infectious diseases;Signal transduction;Signal transduction;Infectious disease: viral;Signal transduction;Cell motility;Cancers;Cancers;Cellular community - eukaryotes;Immune system;Infectious diseas…	ko01100//Metabolic pathways;ko05168//Herpes simplex infection;ko05200//Pathways in cancer;ko04151//PI3K-Akt signaling pathway;ko05010//Alzheimer disease;ko05165//Human papillomavirus infection;ko05169//Epstein-Barr virus infection;ko05131//Shigellosis;ko04014//Ras signaling pathway;ko05163//Human cytomegalovirus infection;ko05166//HTLV-I infection;ko04072//Phospholipase D signaling pathway;ko0401…	K00922;K00922;K00922;K00922;K00922;K00922;K00922;K00922;K00922;K00922;K00922;K00922;K00922;K00922;K00922;K00922;K00922;K00922;K00922;K00922;K00922;K00922;K00922;K00922;K00922;K00922;K00922;K00922;K00922;K00922;K00922;K00922;K00922;K00922;K00922;K00922;K00922;K00922;K00922;K00922;K00922;K00922;K00922;K00922;K00922;K00922;K00922;K00922;K00922;K00922;K00922;K00922;K00922;K00922;K00922;K00922;K00922;…	GO:0005737//cytoplasm;GO:0005829//cytosol;GO:0005886//plasma membrane;GO:0005942//phosphatidylinositol 3-kinase complex;GO:0016020//membrane	GO:0000166//nucleotide binding;GO:0005515//protein binding;GO:0005524//ATP binding;GO:0016301//kinase activity;GO:0016303//1-phosphatidylinositol-3-kinase activity;GO:0016740//transferase activity;GO:0035004//phosphatidylinositol 3-kinase activity;GO:0035005//1-phosphatidylinositol-4-phosphate 3-kinase activity;GO:0046934//phosphatidylinositol-4,5-bisphosphate 3-kinase activity;GO:0052742//phosph…	GO:0001779//natural killer cell differentiation;GO:0001816//cytokine production;GO:0001938//positive regulation of endothelial cell proliferation;GO:0002250//adaptive immune response;GO:0002376//immune system process;GO:0002551//mast cell chemotaxis;GO:0002679//respiratory burst involved in defense response;GO:0006468//protein phosphorylation;GO:0006661//phosphatidylinositol biosynthetic process;…
ENSG00000179840	PIK3CD-AS1	0.000322087	0	0	0	0	0	0	0	0	0.00557696	0	0	0	0	0.0001	PIK3CD-AS1	-	-	-	-	-	-	-	-
ENSG00000231789	PIK3CD-AS2	0.0850292	0.0717828	0.0430264	0.00705298	0.0297111	0.0392605	0.0244045	0.0226735	0.00120518	0.0272599	0.0075483	0.00961036	0.0240725	0	0.0516	PIK3CD-AS2	-	-	-	-	-	-	-	-
ENSG00000171603	CLSTN1	0.823163	0.37799	0.500926	0.672254	0.458983	0.428165	1.35212	0.812832	0.502833	0.603944	0.463162	0.521766	0.503819	0.268135	0.3944	CLSTN1	calsyntenin 1 [Source:HGNC Symbol;Acc:HGNC:17447]	-	-	-	-	GO:0000139//Golgi membrane;GO:0005576//extracellular region;GO:0005634//nucleus;GO:0005783//endoplasmic reticulum;GO:0005789//endoplasmic reticulum membrane;GO:0005794//Golgi apparatus;GO:0005886//plasma membrane;GO:0009986//cell surface;GO:0014069//postsynaptic density;GO:0016020//membrane;GO:0016021//integral component of membrane;GO:0030054//cell junction;GO:0042995//cell projection;GO:0043005…	GO:0001540//amyloid-beta binding;GO:0005509//calcium ion binding;GO:0005515//protein binding;GO:0019894//kinesin binding;GO:0042988//X11-like protein binding	GO:0001558//regulation of cell growth;GO:0007155//cell adhesion;GO:0007156//homophilic cell adhesion via plasma membrane adhesion molecules;GO:0050806//positive regulation of synaptic transmission;GO:0051965//positive regulation of synapse assembly;GO:0090128//regulation of synapse maturation;GO:0098969//neurotransmitter receptor transport to postsynaptic membrane;GO:0099003//vesicle-mediated tra…
ENSG00000178585	CTNNBIP1	0.247996	0.54428	0.321283	0.548355	0.278392	0.562401	0.228036	0.272176	0.752858	0.341662	0.617915	0.365776	0.413501	0.625851	0.3518	CTNNBIP1	catenin beta interacting protein 1 [Source:HGNC Symbol;Acc:HGNC:16913]	Environmental Information Processing	Signal transduction	ko04310//Wnt signaling pathway	K04493	GO:0005634//nucleus;GO:0005654//nucleoplasm;GO:0005737//cytoplasm;GO:0005829//cytosol;GO:0030877//beta-catenin destruction complex	GO:0005515//protein binding;GO:0008013//beta-catenin binding;GO:0070016//armadillo repeat domain binding	GO:0000122//negative regulation of transcription by RNA polymerase II;GO:0001658//branching involved in ureteric bud morphogenesis;GO:0002528//regulation of vascular permeability involved in acute inflammatory response;GO:0009952//anterior/posterior pattern specification;GO:0016055//Wnt signaling pathway;GO:0030178//negative regulation of Wnt signaling pathway;GO:0031333//negative regulation of p…
ENSG00000223989	AL357140.1	0	0	0	0	0	0	0	0	0	0	0	0	0	0	0	AL357140.1	-	-	-	-	-	-	-	-
ENSG00000285701	AL357140.4	0.000312785	0.000108242	0.00195173	0.000365486	0	0.000264868	0.00252386	0	0.00210142	0	0	0.0179823	0	0	0.0006	AL357140.4	-	-	-	-	-	-	-	-
ENSG00000162441	LZIC	0.405139	0.458774	0.302167	0.357927	0.236462	0.428218	0.272529	0.363927	0.363464	0.329672	0.680079	0.26877	0.351641	0.327475	0.3339	LZIC	leucine zipper and CTNNBIP1 domain containing [Source:HGNC Symbol;Acc:HGNC:17497]	-	-	-	-	-	GO:0005515//protein binding;GO:0008013//beta-catenin binding	GO:0010212//response to ionizing radiation
ENSG00000228150	AL357140.2	0.00170467	0.00274152	0.00167388	0.00133832	0.00160766	0.00257386	0.000803349	0	0.00196787	0.00288275	0.00358098	0	0.00619669	0.0102503	0.003	AL357140.2	-	-	-	-	-	-	-	-
ENSG00000173614	NMNAT1	0.104283	0.0328041	0.0763392	0.0255691	0.0482171	0.0201153	0.0773371	0.0820506	0.0253853	0.0505038	0.0334462	0.0145661	0.0687687	0.0480067	0.0554	NMNAT1	nicotinamide nucleotide adenylyltransferase 1 [Source:HGNC Symbol;Acc:HGNC:17877]	Metabolism;Metabolism	Global and overview maps;Metabolism of cofactors and vitamins	ko01100//Metabolic pathways;ko00760//Nicotinate and nicotinamide metabolism	K06210;K06210	GO:0005634//nucleus;GO:0005654//nucleoplasm;GO:0005737//cytoplasm;GO:0016604//nuclear body	GO:0000166//nucleotide binding;GO:0000309//nicotinamide-nucleotide adenylyltransferase activity;GO:0003824//catalytic activity;GO:0004515//nicotinate-nucleotide adenylyltransferase activity;GO:0005515//protein binding;GO:0005524//ATP binding;GO:0016740//transferase activity;GO:0016779//nucleotidyltransferase activity;GO:0042802//identical protein binding	GO:0009058//biosynthetic process;GO:0009165//nucleotide biosynthetic process;GO:0009435//NAD biosynthetic process;GO:0009611//response to wounding;GO:0019363//pyridine nucleotide biosynthetic process;GO:0019674//NAD metabolic process;GO:0043410//positive regulation of MAPK cascade;GO:0043524//negative regulation of neuron apoptotic process;GO:1901215//negative regulation of neuron death;GO:190251…
ENSG00000241326	AL603962.1	0	0	0	0	0	0	0	0	0	0	0	0	0	0	0	AL603962.1	-	-	-	-	-	-	-	-
ENSG00000162444	RBP7	0.0260266	0.234382	0.0355346	0.0177411	0.031242	0.191218	0.00714696	0.0399484	0.00164568	0.0821339	0.0127265	0.34056	0.209299	0.182465	0.0864	RBP7	retinol binding protein 7 [Source:HGNC Symbol;Acc:HGNC:30316]	-	-	-	-	GO:0005737//cytoplasm	GO:0005501//retinoid binding;GO:0005515//protein binding;GO:0008289//lipid binding;GO:0016918//retinal binding;GO:0019841//retinol binding	-
ENSG00000130939	UBE4B	0.22423	0.229487	0.224794	0.196237	0.157085	0.211647	0.217596	0.402438	0.199231	0.224869	0.228433	0.150027	0.261684	0.102196	0.2001	UBE4B	ubiquitination factor E4B [Source:HGNC Symbol;Acc:HGNC:12500]	Genetic Information Processing;Genetic Information Processing	Folding, sorting and degradation;Folding, sorting and degradation	ko04141//Protein processing in endoplasmic reticulum;ko04120//Ubiquitin mediated proteolysis	K10597;K10597	GO:0000151//ubiquitin ligase complex;GO:0005634//nucleus;GO:0005737//cytoplasm	GO:0004842//ubiquitin-protein transferase activity;GO:0005515//protein binding;GO:0005524//ATP binding;GO:0016740//transferase activity;GO:0019899//enzyme binding;GO:0034450//ubiquitin-ubiquitin ligase activity;GO:0051117//ATPase binding;GO:0061630//ubiquitin protein ligase activity	GO:0000209//protein polyubiquitination;GO:0003222//ventricular trabecula myocardium morphogenesis;GO:0006511//ubiquitin-dependent protein catabolic process;GO:0006513//protein monoubiquitination;GO:0008626//granzyme-mediated apoptotic signaling pathway;GO:0009411//response to UV;GO:0016567//protein ubiquitination;GO:0030433//ubiquitin-dependent ERAD pathway;GO:0031175//neuron projection developme…
ENSG00000054523	KIF1B	0.293176	0.324487	0.339784	0.263954	0.207952	0.308923	0.300308	0.444136	0.209096	0.304089	0.324212	0.261063	0.309775	0.331128	0.2406	KIF1B	kinesin family member 1B [Source:HGNC Symbol;Acc:HGNC:16636]	-	-	-	-	GO:0005737//cytoplasm;GO:0005739//mitochondrion;GO:0005856//cytoskeleton;GO:0005871//kinesin complex;GO:0005874//microtubule;GO:0005875//microtubule associated complex;GO:0008021//synaptic vesicle;GO:0016020//membrane;GO:0030054//cell junction;GO:0030424//axon;GO:0030425//dendrite;GO:0030659//cytoplasmic vesicle membrane;GO:0031410//cytoplasmic vesicle;GO:0043005//neuron projection;GO:0045202//sy…	GO:0000166//nucleotide binding;GO:0003774//motor activity;GO:0003777//microtubule motor activity;GO:0005515//protein binding;GO:0005524//ATP binding;GO:0008017//microtubule binding;GO:0008574//ATP-dependent microtubule motor activity, plus-end-directed;GO:0016887//ATPase activity;GO:0019894//kinesin binding;GO:0019900//kinase binding;GO:0097110//scaffold protein binding;GO:1990939//ATP-dependent …	GO:0006915//apoptotic process;GO:0007018//microtubule-based movement;GO:0007088//regulation of mitotic nuclear division;GO:0007270//neuron-neuron synaptic transmission;GO:0007274//neuromuscular synaptic transmission;GO:0008089//anterograde axonal transport;GO:0010628//positive regulation of gene expression;GO:0010970//transport along microtubule;GO:0016192//vesicle-mediated transport;GO:0030705//…
ENSG00000284735	AL139424.3	0.00326163	0.00173186	0.000919186	0.000299279	0	0.00466675	0.00232197	0.00527717	0.00103445	0	0.0087289	0	0.00457626	0	0.0022	AL139424.3	-	-	-	-	-	-	-	-
ENSG00000284642	AL139424.2	0.00202233	0.00227798	0.00232485	0.00532125	0.00281383	0.000757621	0.00125492	0	0.00064362	0	0	0	0.00332869	0	0.002	AL139424.2	-	-	-	-	-	-	-	-
ENSG00000142657	PGD	0.304472	0.85011	0.317226	0.277733	0.485357	0.687961	0.44733	0.316935	0.455485	0.451089	0.264214	0.791886	0.610415	1.42723	0.3722	PGD	phosphogluconate dehydrogenase [Source:HGNC Symbol;Acc:HGNC:8891]	Metabolism;Metabolism;Metabolism;Metabolism	Global and overview maps;Global and overview maps;Metabolism of other amino acids;Carbohydrate metabolism	ko01100//Metabolic pathways;ko01200//Carbon metabolism;ko00480//Glutathione metabolism;ko00030//Pentose phosphate pathway	K00033;K00033;K00033;K00033	GO:0005634//nucleus;GO:0005737//cytoplasm;GO:0005829//cytosol;GO:0070062//extracellular exosome	GO:0004616//phosphogluconate dehydrogenase (decarboxylating) activity;GO:0016491//oxidoreductase activity;GO:0050661//NADP binding	GO:0006098//pentose-phosphate shunt;GO:0009051//pentose-phosphate shunt, oxidative branch;GO:0019322//pentose biosynthetic process;GO:0019521//D-gluconate metabolic process;GO:0046177//D-gluconate catabolic process;GO:0055114//oxidation-reduction process
ENSG00000271989	AL139424.1	0.000255709	0.00411918	0.0014697	0.000229226	0.000202396	0.00552693	0	0	0	0.00071227	0.00173945	0	0.00373247	0.0111702	0.0023	AL139424.1	-	-	-	-	-	-	-	-
ENSG00000251503	CENPS-CORT	0.00182342	0.00638334	0.00740743	0.00409117	0.000549922	0.011072	0.00104889	0.0102251	0.00259751	0.00235296	0.00714014	0.00918376	0.00713596	0	0.0062	CENPS-CORT	CENPS-CORT readthrough [Source:HGNC Symbol;Acc:HGNC:38843]	Genetic Information Processing	Replication and repair	ko03460//Fanconi anemia pathway	K11511	GO:0000775//chromosome, centromeric region;GO:0000776//kinetochore;GO:0000777//condensed chromosome kinetochore;GO:0005576//extracellular region;GO:0005634//nucleus;GO:0005694//chromosome;GO:0071821//FANCM-MHF complex	GO:0005179//hormone activity;GO:0046982//protein heterodimerization activity	GO:0006281//DNA repair;GO:0006974//cellular response to DNA damage stimulus;GO:0007049//cell cycle;GO:0007165//signal transduction;GO:0051301//cell division;GO:0051382//kinetochore assembly
ENSG00000175279	CENPS	0.061737	0.164929	0.0423108	0.0364127	0.0412973	0.279424	0.042505	0.0403112	0.056041	0.084031	0.124054	0.0506565	0.146292	0.112854	0.1158	CENPS	centromere protein S [Source:HGNC Symbol;Acc:HGNC:23163]	Genetic Information Processing	Replication and repair	ko03460//Fanconi anemia pathway	K11511	GO:0000775//chromosome, centromeric region;GO:0000776//kinetochore;GO:0000777//condensed chromosome kinetochore;GO:0005634//nucleus;GO:0005654//nucleoplasm;GO:0005694//chromosome;GO:0005829//cytosol;GO:0043240//Fanconi anaemia nuclear complex;GO:0071821//FANCM-MHF complex	GO:0003677//DNA binding;GO:0003682//chromatin binding;GO:0003690//double-stranded DNA binding;GO:0005515//protein binding;GO:0046982//protein heterodimerization activity	GO:0000712//resolution of meiotic recombination intermediates;GO:0006281//DNA repair;GO:0006974//cellular response to DNA damage stimulus;GO:0007049//cell cycle;GO:0031297//replication fork processing;GO:0031398//positive regulation of protein ubiquitination;GO:0034080//CENP-A containing nucleosome assembly;GO:0036297//interstrand cross-link repair;GO:0051301//cell division;GO:0051382//kinetochor…
ENSG00000241563	CORT	0.00120265	0.00107148	0	0.000182307	0	0.000286702	0	0	0	0.0013388	0.00431621	0.00329401	0	0	0.0008	CORT	cortistatin [Source:HGNC Symbol;Acc:HGNC:2257]	Environmental Information Processing	Signaling molecules and interaction	ko04080//Neuroactive ligand-receptor interaction	K05238	GO:0005576//extracellular region;GO:0005615//extracellular space;GO:0043240//Fanconi anaemia nuclear complex;GO:0045202//synapse;GO:0071821//FANCM-MHF complex	GO:0001664//G protein-coupled receptor binding;GO:0003682//chromatin binding;GO:0005179//hormone activity;GO:0005184//neuropeptide hormone activity	GO:0000712//resolution of meiotic recombination intermediates;GO:0007186//G protein-coupled receptor signaling pathway;GO:0007193//adenylate cyclase-inhibiting G protein-coupled receptor signaling pathway;GO:0007268//chemical synaptic transmission;GO:0031297//replication fork processing
ENSG00000160049	DFFA	0.410216	0.358882	0.342622	0.300539	0.339591	0.350216	0.380696	0.408901	0.301346	0.264491	0.309451	0.27603	0.665033	0.218781	0.3127	DFFA	DNA fragmentation factor subunit alpha [Source:HGNC Symbol;Acc:HGNC:2772]	Cellular Processes	Cell growth and death	ko04210//Apoptosis	K02310	GO:0000790//nuclear chromatin;GO:0005634//nucleus;GO:0005654//nucleoplasm;GO:0005737//cytoplasm;GO:0005829//cytosol;GO:0005886//plasma membrane;GO:0032991//protein-containing complex	GO:0005515//protein binding;GO:0019904//protein domain specific binding;GO:0044183//protein binding involved in protein folding;GO:0060703//deoxyribonuclease inhibitor activity	GO:0006309//apoptotic DNA fragmentation;GO:0006915//apoptotic process;GO:0007165//signal transduction;GO:0032076//negative regulation of deoxyribonuclease activity;GO:0042981//regulation of apoptotic process;GO:0043065//positive regulation of apoptotic process;GO:0061077//chaperone-mediated protein folding;GO:0070242//thymocyte apoptotic process;GO:1900118//negative regulation of execution phase …
ENSG00000203469	AL354956.1	0.000793021	0.000337445	0.000468037	0.000232195	0	0.00032127	0.000564678	0	0	0	0	0.00584128	0	0	0.0005	AL354956.1	-	-	-	-	-	-	-	-
ENSG00000142655	PEX14	0.170863	0.131157	0.140608	0.138665	0.0994826	0.130357	0.170342	0.164796	0.126946	0.166401	0.0811287	0.158106	0.0734739	0.0793297	0.1435	PEX14	peroxisomal biogenesis factor 14 [Source:HGNC Symbol;Acc:HGNC:8856]	Cellular Processes	Transport and catabolism	ko04146//Peroxisome	K13343	GO:0001650//fibrillar center;GO:0005634//nucleus;GO:0005777//peroxisome;GO:0005778//peroxisomal membrane;GO:0016020//membrane;GO:0016021//integral component of membrane;GO:0032991//protein-containing complex;GO:1990429//peroxisomal importomer complex	GO:0003714//transcription corepressor activity;GO:0005102//signaling receptor binding;GO:0005515//protein binding;GO:0008017//microtubule binding;GO:0042802//identical protein binding;GO:0047485//protein N-terminus binding;GO:0048487//beta-tubulin binding	GO:0006625//protein targeting to peroxisome;GO:0007031//peroxisome organization;GO:0015031//protein transport;GO:0016558//protein import into peroxisome matrix;GO:0016560//protein import into peroxisome matrix, docking;GO:0016561//protein import into peroxisome matrix, translocation;GO:0016567//protein ubiquitination;GO:0032091//negative regulation of protein binding;GO:0034453//microtubule ancho…
ENSG00000287727	AL139423.2	0.00449076	0	0.00178012	0	0	0.00133364	0.00270672	0.00157012	0	0	0	0	0	0	0.001	AL139423.2	-	-	-	-	-	-	-	-
ENSG00000130940	CASZ1	0.334466	0.0566741	0.325657	0.359211	0.362683	0.105055	0.28109	0.550036	0.257071	0.207727	0.348519	0.204684	0.10623	0.12961	0.2015	CASZ1	castor zinc finger 1 [Source:HGNC Symbol;Acc:HGNC:26002]	-	-	-	-	GO:0000790//nuclear chromatin;GO:0005634//nucleus;GO:0005654//nucleoplasm;GO:0005829//cytosol;GO:0043231//intracellular membrane-bounded organelle	GO:0000977//RNA polymerase II regulatory region sequence-specific DNA binding;GO:0001228//DNA-binding transcription activator activity, RNA polymerase II-specific;GO:0003676//nucleic acid binding;GO:0003677//DNA binding;GO:0046872//metal ion binding	GO:0006355//regulation of transcription, DNA-templated;GO:0007275//multicellular organism development;GO:0045664//regulation of neuron differentiation;GO:0045893//positive regulation of transcription, DNA-templated;GO:0045944//positive regulation of transcription by RNA polymerase II
ENSG00000272078	AL139423.1	0.00473543	0.000858909	0.00134973	0.00384891	0.00169965	0.000213919	0.0015886	0.00176615	0.0052854	0.00228914	0.00248334	0	0	0	0.0024	AL139423.1	-	-	-	-	-	-	-	-
ENSG00000175262	C1orf127	0	0.000677923	0.000420505	0	0	0.000863498	0	0	0	0.00056683	0	0	0	0	0.0003	C1orf127	chromosome 1 open reading frame 127 [Source:HGNC Symbol;Acc:HGNC:26730]	-	-	-	-	-	-	-
ENSG00000120948	TARDBP	0.631916	0.554511	0.534265	0.44753	0.493415	0.549258	0.617069	0.893926	0.367221	0.566901	0.488976	0.585398	0.46824	0.661303	0.4113	TARDBP	TAR DNA binding protein [Source:HGNC Symbol;Acc:HGNC:11571]	-	-	-	-	GO:0005634//nucleus;GO:0005654//nucleoplasm;GO:0005726//perichromatin fibrils;GO:0005737//cytoplasm;GO:0010494//cytoplasmic stress granule;GO:0016607//nuclear speck;GO:0035061//interchromatin granule	GO:0000978//RNA polymerase II proximal promoter sequence-specific DNA binding;GO:0003676//nucleic acid binding;GO:0003677//DNA binding;GO:0003690//double-stranded DNA binding;GO:0003723//RNA binding;GO:0003730//mRNA 3'-UTR binding;GO:0005515//protein binding;GO:0042802//identical protein binding;GO:0097157//pre-mRNA intronic binding	GO:0001933//negative regulation of protein phosphorylation;GO:0006397//mRNA processing;GO:0008380//RNA splicing;GO:0010467//gene expression;GO:0010629//negative regulation of gene expression;GO:0031647//regulation of protein stability;GO:0032024//positive regulation of insulin secretion;GO:0034976//response to endoplasmic reticulum stress;GO:0042307//positive regulation of protein import into nuc…
ENSG00000277726	AL109811.3	0.000132494	0.00010819	0.000828139	0	0	0	0	0	0	0	0	0	0	0	0.0002	AL109811.3	novel protein	-	-	-	-	GO:0005634//nucleus	GO:0003676//nucleic acid binding;GO:0003723//RNA binding;GO:0005515//protein binding	GO:0006397//mRNA processing;GO:0008380//RNA splicing
ENSG00000009724	MASP2	0	0.00101045	0.00116853	0.000166806	0	0.00143009	0.000494706	0.00343582	0	0.00385122	0.00415874	0	0	0	0.0006	MASP2	mannan binding lectin serine peptidase 2 [Source:HGNC Symbol;Acc:HGNC:6902]	Human Diseases;Organismal Systems	Infectious diseases;Immune system	ko05150//Staphylococcus aureus infection;ko04610//Complement and coagulation cascades	K03993;K03993	GO:0005576//extracellular region;GO:0005615//extracellular space;GO:0070062//extracellular exosome	GO:0001855//complement component C4b binding;GO:0004252//serine-type endopeptidase activity;GO:0005509//calcium ion binding;GO:0005515//protein binding;GO:0008233//peptidase activity;GO:0008236//serine-type peptidase activity;GO:0016787//hydrolase activity;GO:0046872//metal ion binding;GO:0048306//calcium-dependent protein binding	GO:0001867//complement activation, lectin pathway;GO:0002376//immune system process;GO:0006508//proteolysis;GO:0006956//complement activation;GO:0006958//complement activation, classical pathway;GO:0045087//innate immune response
ENSG00000271895	AL109811.2	0.0125849	0.0049305	0.0129438	0.00315546	0.00123041	0.00357159	0.00709064	0.0216207	0.00444675	0	0.00326633	0.00584128	0.0027843	0	0.0059	AL109811.2	-	-	-	-	-	-	-	-
ENSG00000116649	SRM	0.418635	0.589645	0.420971	0.707817	0.584789	0.705466	0.577375	0.327465	0.680983	0.527761	0.622259	0.60934	1.00936	0.667206	0.4135	SRM	spermidine synthase [Source:HGNC Symbol;Acc:HGNC:11296]	Metabolism;Metabolism;Metabolism;Metabolism	Global and overview maps;Metabolism of other amino acids;Amino acid metabolism;Amino acid metabolism	ko01100//Metabolic pathways;ko00480//Glutathione metabolism;ko00270//Cysteine and methionine metabolism;ko00330//Arginine and proline metabolism	K00797;K00797;K00797;K00797	GO:0005829//cytosol	GO:0003824//catalytic activity;GO:0004766//spermidine synthase activity;GO:0005515//protein binding;GO:0016740//transferase activity;GO:0042802//identical protein binding;GO:0042803//protein homodimerization activity	GO:0006595//polyamine metabolic process;GO:0006596//polyamine biosynthetic process;GO:0008295//spermidine biosynthetic process;GO:1990830//cellular response to leukemia inhibitory factor
ENSG00000171824	EXOSC10	0.223561	0.296671	0.19693	0.161266	0.172453	0.348265	0.259771	0.3239	0.124337	0.236196	0.20677	0.133513	0.238845	0.155498	0.216	EXOSC10	exosome component 10 [Source:HGNC Symbol;Acc:HGNC:9138]	Genetic Information Processing	Folding, sorting and degradation	ko03018//RNA degradation	K12591	GO:0000176//nuclear exosome (RNase complex);GO:0000178//exosome (RNase complex);GO:0005634//nucleus;GO:0005654//nucleoplasm;GO:0005730//nucleolus;GO:0005737//cytoplasm;GO:0005829//cytosol;GO:0016020//membrane;GO:0035327//transcriptionally active chromatin	GO:0000166//nucleotide binding;GO:0000175//3'-5'-exoribonuclease activity;GO:0003676//nucleic acid binding;GO:0003723//RNA binding;GO:0003727//single-stranded RNA binding;GO:0003824//catalytic activity;GO:0004518//nuclease activity;GO:0004527//exonuclease activity;GO:0004532//exoribonuclease activity;GO:0005515//protein binding;GO:0008408//3'-5' exonuclease activity;GO:0016787//hydrolase activity…	GO:0000184//nuclear-transcribed mRNA catabolic process, nonsense-mediated decay;GO:0000460//maturation of 5.8S rRNA;GO:0000467//exonucleolytic trimming to generate mature 3'-end of 5.8S rRNA from tricistronic rRNA transcript (SSU-rRNA, 5.8S rRNA, LSU-rRNA);GO:0000956//nuclear-transcribed mRNA catabolic process;GO:0006139//nucleobase-containing compound metabolic process;GO:0006364//rRNA processin…
ENSG00000226849	AL109811.1	0.00385446	0.0037101	0.00592608	0.00103987	0.000732636	0.00347977	0.00224614	0.00544823	0	0.0037751	0.00377675	0	0	0	0.0031	AL109811.1	-	-	-	-	-	-	-	-
ENSG00000230337	EXOSC10-AS1	0.00889497	0.0293075	0.0119269	0.00692066	0.00962213	0.0266031	0.00340539	0.00660146	0.00916184	0.0154246	0.00996141	0.0105349	0.0121066	0.0204639	0.0196	EXOSC10-AS1	-	-	-	-	-	-	-	-
ENSG00000198793	MTOR	0.191694	0.133266	0.14851	0.123556	0.125532	0.138689	0.184674	0.223676	0.0937399	0.198085	0.099028	0.134008	0.158897	0.066648	0.1421	MTOR	mechanistic target of rapamycin kinase [Source:HGNC Symbol;Acc:HGNC:3942]	Human Diseases;Human Diseases;Environmental Information Processing;Human Diseases;Human Diseases;Human Diseases;Human Diseases;Organismal Systems;Human Diseases;Environmental Information Processing;Human Diseases;Human Diseases;Human Diseases;Human Diseases;Human Diseases;Environmental Information Processing;Cellular Processes;Environmental Information Processing;Human Diseases;Human Diseases;Cel…	Infectious diseases;Cancers;Signal transduction;Neurodegenerative diseases;Infectious diseases;Neurodegenerative diseases;Infectious diseases;Environmental adaptation;Infectious diseases;Signal transduction;Infectious disease: viral;Cancers;Infectious diseases;Cancers;Cancers;Signal transduction;Cell growth and death;Signal transduction;Cancers;Cancers;Transport and catabolism;Endocrine system;Si…	ko05168//Herpes simplex infection;ko05200//Pathways in cancer;ko04151//PI3K-Akt signaling pathway;ko05010//Alzheimer disease;ko05165//Human papillomavirus infection;ko05016//Huntington disease;ko05131//Shigellosis;ko04714//Thermogenesis;ko05163//Human cytomegalovirus infection;ko04072//Phospholipase D signaling pathway;ko05170//Human immunodeficiency virus 1 infection;ko05205//Proteoglycans in ca…	K07203;K07203;K07203;K07203;K07203;K07203;K07203;K07203;K07203;K07203;K07203;K07203;K07203;K07203;K07203;K07203;K07203;K07203;K07203;K07203;K07203;K07203;K07203;K07203;K07203;K07203;K07203;K07203;K07203;K07203;K07203;K07203;K07203;K07203;K07203;K07203;K07203;K07203;K07203;K07203;K07203;K07203;K07203;K07203;K07203;K07203	GO:0000139//Golgi membrane;GO:0005634//nucleus;GO:0005635//nuclear envelope;GO:0005654//nucleoplasm;GO:0005737//cytoplasm;GO:0005739//mitochondrion;GO:0005741//mitochondrial outer membrane;GO:0005764//lysosome;GO:0005765//lysosomal membrane;GO:0005783//endoplasmic reticulum;GO:0005789//endoplasmic reticulum membrane;GO:0005794//Golgi apparatus;GO:0005829//cytosol;GO:0012505//endomembrane system;G…	GO:0000166//nucleotide binding;GO:0001002//RNA polymerase III type 1 promoter sequence-specific DNA binding;GO:0001003//RNA polymerase III type 2 promoter sequence-specific DNA binding;GO:0001006//RNA polymerase III type 3 promoter sequence-specific DNA binding;GO:0001156//TFIIIC-class transcription factor complex binding;GO:0004672//protein kinase activity;GO:0004674//protein serine/threonine ki…	GO:0001558//regulation of cell growth;GO:0001932//regulation of protein phosphorylation;GO:0001933//negative regulation of protein phosphorylation;GO:0001934//positive regulation of protein phosphorylation;GO:0001938//positive regulation of endothelial cell proliferation;GO:0002296//T-helper 1 cell lineage commitment;GO:0003007//heart morphogenesis;GO:0003179//heart valve morphogenesis;GO:0005979…
ENSG00000225602	MTOR-AS1	0	0	0	0	0	0	0.000701274	0	0	0	0	0	0	0	0.0001	MTOR-AS1	-	-	-	-	-	-	-	-
ENSG00000171819	ANGPTL7	0.000775575	0.000289928	0	0	0.000981453	0.00125437	0.00159465	0.00205463	0	0	0	0	0	0	0.0005	ANGPTL7	angiopoietin like 7 [Source:HGNC Symbol;Acc:HGNC:24078]	-	-	-	-	GO:0005576//extracellular region;GO:0005615//extracellular space;GO:0062023//collagen-containing extracellular matrix	GO:0005102//signaling receptor binding;GO:0005515//protein binding;GO:0042802//identical protein binding	GO:0001525//angiogenesis;GO:0006979//response to oxidative stress;GO:1901346//negative regulation of vasculature development involved in avascular cornea development in camera-type eye;GO:1903053//regulation of extracellular matrix organization
ENSG00000120942	UBIAD1	0.117494	0.0941635	0.0942987	0.0927748	0.0855018	0.0991148	0.10351	0.0830176	0.0783496	0.0909456	0.0949404	0.0661162	0.161325	0.0956666	0.1039	UBIAD1	UbiA prenyltransferase domain containing 1 [Source:HGNC Symbol;Acc:HGNC:30791]	-	-	-	-	GO:0000139//Golgi membrane;GO:0005634//nucleus;GO:0005737//cytoplasm;GO:0005739//mitochondrion;GO:0005783//endoplasmic reticulum;GO:0005789//endoplasmic reticulum membrane;GO:0005794//Golgi apparatus;GO:0016020//membrane;GO:0016021//integral component of membrane;GO:0030173//integral component of Golgi membrane;GO:0031966//mitochondrial membrane	GO:0004659//prenyltransferase activity;GO:0005515//protein binding;GO:0016209//antioxidant activity;GO:0016740//transferase activity;GO:0016765//transferase activity, transferring alkyl or aryl (other than methyl) groups	GO:0006744//ubiquinone biosynthetic process;GO:0009234//menaquinone biosynthetic process;GO:0032194//ubiquinone biosynthetic process via 3,4-dihydroxy-5-polyprenylbenzoate;GO:0042371//vitamin K biosynthetic process;GO:0042373//vitamin K metabolic process;GO:0098869//cellular oxidant detoxification
ENSG00000284646	AL031291.1	0.00461308	0	0.00228327	0.001133	0.000261654	0	0.00305149	0	0	0	0	0	0	0	0.0014	AL031291.1	-	-	-	-	-	-	-	-
ENSG00000204624	DISP3	0.000854705	0.00182615	0.00255734	0.00223741	0.000262437	0.000776625	0.000725621	0	0	0	0	0	0	0	0.0014	DISP3	dispatched RND transporter family member 3 [Source:HGNC Symbol;Acc:HGNC:29251]	-	-	-	-	GO:0005634//nucleus;GO:0005737//cytoplasm;GO:0005783//endoplasmic reticulum;GO:0005789//endoplasmic reticulum membrane;GO:0016020//membrane;GO:0016021//integral component of membrane;GO:0030659//cytoplasmic vesicle membrane;GO:0031410//cytoplasmic vesicle;GO:0031965//nuclear membrane	GO:0003674//molecular_function	GO:0006629//lipid metabolic process;GO:0007224//smoothened signaling pathway;GO:0008202//steroid metabolic process;GO:0008203//cholesterol metabolic process;GO:0030154//cell differentiation;GO:0032368//regulation of lipid transport;GO:0042632//cholesterol homeostasis;GO:0045665//negative regulation of neuron differentiation;GO:0045834//positive regulation of lipid metabolic process;GO:2000179//po…
ENSG00000285833	AL590989.1	0	0	0	0	0	0	0	0	0	0	0	0	0	0	0	AL590989.1	-	-	-	-	-	-	-	-
ENSG00000235643	LINC01647	7.48e-05	0.00200257	0.00460811	0.00441036	0.000606633	0.00242622	0.00197855	0	0.00591898	0	0.00297837	0.00869729	0	0	0.0028	LINC01647	-	-	-	-	-	-	-	-
ENSG00000284708	AL031731.1	0.00181133	0	0.00611309	0.000897449	0	0.00127241	0.000263576	0.00194191	0	0.00548565	0.00195229	0	0	0	0.0013	AL031731.1	-	-	-	-	-	-	-	-
ENSG00000116661	FBXO2	0.251797	0.00939751	0.145301	0.110465	0.137275	0.0260808	0.210232	0.151691	0.064147	0.105819	0.0194182	0.0289803	0.059763	0.00990887	0.0992	FBXO2	F-box protein 2 [Source:HGNC Symbol;Acc:HGNC:13581]	Genetic Information Processing;Genetic Information Processing	Folding, sorting and degradation;Folding, sorting and degradation	ko04141//Protein processing in endoplasmic reticulum;ko04120//Ubiquitin mediated proteolysis	K10099;K10099	GO:0005737//cytoplasm;GO:0005783//endoplasmic reticulum;GO:0005829//cytosol;GO:0016020//membrane;GO:0019005//SCF ubiquitin ligase complex;GO:0031090//organelle membrane;GO:0043197//dendritic spine;GO:0043231//intracellular membrane-bounded organelle	GO:0001540//amyloid-beta binding;GO:0004842//ubiquitin-protein transferase activity;GO:0005515//protein binding;GO:0030246//carbohydrate binding;GO:0061630//ubiquitin protein ligase activity	GO:0000209//protein polyubiquitination;GO:0006464//cellular protein modification process;GO:0006508//proteolysis;GO:0006511//ubiquitin-dependent protein catabolic process;GO:0006516//glycoprotein catabolic process;GO:0008285//negative regulation of cell proliferation;GO:0016567//protein ubiquitination;GO:0030433//ubiquitin-dependent ERAD pathway;GO:0031146//SCF-dependent proteasomal ubiquitin-dep…
ENSG00000132879	FBXO44	0.310954	0.0759596	0.197431	0.128092	0.167248	0.0599637	0.267155	0.369064	0.0783233	0.19918	0.0372092	0.136485	0.125374	0.0266202	0.1393	FBXO44	F-box protein 44 [Source:HGNC Symbol;Acc:HGNC:24847]	-	-	-	-	GO:0005737//cytoplasm;GO:0005829//cytosol;GO:0019005//SCF ubiquitin ligase complex	GO:0005515//protein binding;GO:0061630//ubiquitin protein ligase activity	GO:0000209//protein polyubiquitination;GO:0006516//glycoprotein catabolic process;GO:0010498//proteasomal protein catabolic process;GO:0030433//ubiquitin-dependent ERAD pathway;GO:0031146//SCF-dependent proteasomal ubiquitin-dependent protein catabolic process;GO:0043687//post-translational protein modification
ENSG00000116663	FBXO6	0.124852	0.0844094	0.106857	0.107832	0.151816	0.0590472	0.153199	0.12806	0.163673	0.204495	0.0751861	0.132464	0.224514	0.0402528	0.1269	FBXO6	F-box protein 6 [Source:HGNC Symbol;Acc:HGNC:13585]	Genetic Information Processing	Folding, sorting and degradation	ko04141//Protein processing in endoplasmic reticulum	K10100	GO:0005737//cytoplasm;GO:0005829//cytosol;GO:0019005//SCF ubiquitin ligase complex;GO:0044322//endoplasmic reticulum quality control compartment	GO:0005515//protein binding;GO:0030246//carbohydrate binding;GO:0061630//ubiquitin protein ligase activity	GO:0000077//DNA damage checkpoint;GO:0000209//protein polyubiquitination;GO:0006281//DNA repair;GO:0006508//proteolysis;GO:0006516//glycoprotein catabolic process;GO:0006974//cellular response to DNA damage stimulus;GO:0006986//response to unfolded protein;GO:0016567//protein ubiquitination;GO:0030433//ubiquitin-dependent ERAD pathway;GO:0031146//SCF-dependent proteasomal ubiquitin-dependent prot…
ENSG00000116670	MAD2L2	0.152275	0.487711	0.148085	0.217945	0.136524	0.515352	0.166672	0.189478	0.159344	0.44089	0.2175	0.32979	0.267806	0.662741	0.2525	MAD2L2	mitotic arrest deficient 2 like 2 [Source:HGNC Symbol;Acc:HGNC:6764]	Cellular Processes;Cellular Processes;Organismal Systems;Human Diseases	Cell growth and death;Cell growth and death;Endocrine system;Infectious diseases	ko04114//Oocyte meiosis;ko04110//Cell cycle;ko04914//Progesterone-mediated oocyte maturation;ko05100//Bacterial invasion of epithelial cells	K13728;K13728;K13728;K13728	GO:0005634//nucleus;GO:0005654//nucleoplasm;GO:0005680//anaphase-promoting complex;GO:0005694//chromosome;GO:0005730//nucleolus;GO:0005737//cytoplasm;GO:0005819//spindle;GO:0005829//cytosol;GO:0005856//cytoskeleton;GO:0016035//zeta DNA polymerase complex;GO:0035861//site of double-strand break	GO:0001102//RNA polymerase II activating transcription factor binding;GO:0005515//protein binding;GO:0008432//JUN kinase binding	GO:0000122//negative regulation of transcription by RNA polymerase II;GO:0001558//regulation of cell growth;GO:0006281//DNA repair;GO:0006302//double-strand break repair;GO:0006974//cellular response to DNA damage stimulus;GO:0007015//actin filament organization;GO:0007049//cell cycle;GO:0007094//mitotic spindle assembly checkpoint;GO:0010719//negative regulation of epithelial to mesenchymal tran…
ENSG00000162490	DRAXIN	0.00370473	0.0145579	0.00872097	0.00392637	0.00167703	0.00863538	0.00403265	0.000564357	0.00502843	0.0396946	0	0.00746346	0.0195828	0	0.0079	DRAXIN	dorsal inhibitory axon guidance protein [Source:HGNC Symbol;Acc:HGNC:25054]	-	-	-	-	GO:0005576//extracellular region	GO:0005515//protein binding	GO:0007275//multicellular organism development;GO:0007411//axon guidance;GO:0016055//Wnt signaling pathway;GO:0021516//dorsal spinal cord development;GO:0021528//commissural neuron differentiation in spinal cord;GO:0030517//negative regulation of axon extension;GO:0030900//forebrain development;GO:0043524//negative regulation of neuron apoptotic process;GO:0090090//negative regulation of canonica…
ENSG00000177674	AGTRAP	0.364384	0.225898	0.304605	0.514993	0.31413	0.251731	0.413089	0.259419	0.617932	0.405048	0.629241	0.557762	0.453004	0.325722	0.3091	AGTRAP	angiotensin II receptor associated protein [Source:HGNC Symbol;Acc:HGNC:13539]	-	-	-	-	GO:0000139//Golgi membrane;GO:0005654//nucleoplasm;GO:0005783//endoplasmic reticulum;GO:0005789//endoplasmic reticulum membrane;GO:0005794//Golgi apparatus;GO:0005829//cytosol;GO:0005886//plasma membrane;GO:0005938//cell cortex;GO:0016020//membrane;GO:0016021//integral component of membrane;GO:0030659//cytoplasmic vesicle membrane;GO:0031410//cytoplasmic vesicle;GO:0043231//intracellular membrane…	GO:0004945//angiotensin type II receptor activity;GO:0005515//protein binding;GO:0042802//identical protein binding	GO:0001666//response to hypoxia;GO:0008217//regulation of blood pressure;GO:0038166//angiotensin-activated signaling pathway
ENSG00000215910	C1orf167	0.00274638	0.000198587	0.00407924	0.00501943	0.00919129	0.00137031	0.0062323	0.00176832	0.00906527	0.0041511	0.00131843	0	0.00703568	0	0.0048	C1orf167	chromosome 1 open reading frame 167 [Source:HGNC Symbol;Acc:HGNC:25262]	-	-	-	-	-	-	-
ENSG00000177553	C1orf167-AS1	0	0	0	0	0	0	0	0	0	0	0	0	0	0	0	C1orf167-AS1	-	-	-	-	-	-	-	-
ENSG00000177000	MTHFR	0.116162	0.0678949	0.257003	0.0607882	0.124589	0.0388045	0.128398	0.202424	0.0481825	0.0976936	0.0324321	0.288142	0.10276	0.0117916	0.0881	MTHFR	methylenetetrahydrofolate reductase [Source:HGNC Symbol;Acc:HGNC:7436]	Metabolism;Metabolism;Human Diseases;Metabolism	Global and overview maps;Global and overview maps;Drug resistance;Metabolism of cofactors and vitamins	ko01100//Metabolic pathways;ko01200//Carbon metabolism;ko01523//Antifolate resistance;ko00670//One carbon pool by folate	K00297;K00297;K00297;K00297	GO:0005829//cytosol;GO:0045202//synapse	GO:0003824//catalytic activity;GO:0004489//methylenetetrahydrofolate reductase (NAD(P)H) activity;GO:0016491//oxidoreductase activity;GO:0044877//protein-containing complex binding;GO:0050660//flavin adenine dinucleotide binding;GO:0050661//NADP binding;GO:0071949//FAD binding;GO:0072341//modified amino acid binding	GO:0001666//response to hypoxia;GO:0001843//neural tube closure;GO:0006555//methionine metabolic process;GO:0006730//one-carbon metabolic process;GO:0008152//metabolic process;GO:0009086//methionine biosynthetic process;GO:0031060//regulation of histone methylation;GO:0033274//response to vitamin B2;GO:0035999//tetrahydrofolate interconversion;GO:0042493//response to drug;GO:0043200//response to …
ENSG00000011021	CLCN6	0.0720584	0.0738412	0.0714035	0.0481199	0.0585517	0.0492624	0.105663	0.141281	0.0387664	0.0829744	0.0314114	0.0566535	0.0224293	0.014945	0.0633	CLCN6	chloride voltage-gated channel 6 [Source:HGNC Symbol;Acc:HGNC:2024]	-	-	-	-	GO:0005765//lysosomal membrane;GO:0005768//endosome;GO:0010008//endosome membrane;GO:0016020//membrane;GO:0016021//integral component of membrane;GO:0043231//intracellular membrane-bounded organelle	GO:0000166//nucleotide binding;GO:0005247//voltage-gated chloride channel activity;GO:0005524//ATP binding;GO:0015108//chloride transmembrane transporter activity;GO:0015297//antiporter activity;GO:0022857//transmembrane transporter activity	GO:0006811//ion transport;GO:0006821//chloride transport;GO:0006884//cell volume homeostasis;GO:0007165//signal transduction;GO:0009612//response to mechanical stimulus;GO:0034220//ion transmembrane transport;GO:0055085//transmembrane transport;GO:1902476//chloride transmembrane transport
ENSG00000175206	NPPA	0	0	0	0	0	0	0	0	0	0	0	0	0	0	0	NPPA	natriuretic peptide A [Source:HGNC Symbol;Acc:HGNC:7939]	Organismal Systems;Environmental Information Processing;Environmental Information Processing;Organismal Systems;Organismal Systems;Environmental Information Processing;Human Diseases;Organismal Systems;Organismal Systems;Organismal Systems	Environmental adaptation;Signal transduction;Signal transduction;Endocrine system;Circulatory system;Signal transduction;Infectious diseases;Endocrine system;Endocrine system;Endocrine system	ko04714//Thermogenesis;ko04024//cAMP signaling pathway;ko04022//cGMP - PKG signaling pathway;ko04921//Oxytocin signaling pathway;ko04270//Vascular smooth muscle contraction;ko04066//HIF-1 signaling pathway;ko05143//African trypanosomiasis;ko04925//Aldosterone synthesis and secretion;ko04924//Renin secretion;ko04923//Regulation of lipolysis in adipocyte	K12334;K12334;K12334;K12334;K12334;K12334;K12334;K12334;K12334;K12334	GO:0005576//extracellular region;GO:0005615//extracellular space;GO:0005634//nucleus;GO:0005737//cytoplasm;GO:0005903//brush border;GO:0032991//protein-containing complex;GO:0042629//mast cell granule;GO:0042995//cell projection;GO:0043204//perikaryon;GO:0048471//perinuclear region of cytoplasm;GO:0062023//collagen-containing extracellular matrix	GO:0005102//signaling receptor binding;GO:0005179//hormone activity;GO:0005184//neuropeptide hormone activity;GO:0005515//protein binding;GO:0051427//hormone receptor binding;GO:0071855//neuropeptide receptor binding	GO:0001666//response to hypoxia;GO:0003085//negative regulation of systemic arterial blood pressure;GO:0006182//cGMP biosynthetic process;GO:0006367//transcription initiation from RNA polymerase II promoter;GO:0006457//protein folding;GO:0007165//signal transduction;GO:0007168//receptor guanylyl cyclase signaling pathway;GO:0007218//neuropeptide signaling pathway;GO:0007565//female pregnancy;GO:0…
ENSG00000120937	NPPB	0.00251661	0.00672532	0.0112343	0.0158985	0.00211573	0.00574455	0.000428426	0	0.000911075	0	0.00943539	0	0	0	0.0026	NPPB	natriuretic peptide B [Source:HGNC Symbol;Acc:HGNC:7940]	Organismal Systems;Environmental Information Processing;Organismal Systems	Environmental adaptation;Signal transduction;Circulatory system	ko04714//Thermogenesis;ko04022//cGMP - PKG signaling pathway;ko04270//Vascular smooth muscle contraction	K12335;K12335;K12335	GO:0005576//extracellular region;GO:0005615//extracellular space;GO:0005634//nucleus;GO:0005737//cytoplasm;GO:0032991//protein-containing complex	GO:0005102//signaling receptor binding;GO:0005179//hormone activity;GO:0005515//protein binding;GO:0008613//diuretic hormone activity;GO:0051427//hormone receptor binding	GO:0003085//negative regulation of systemic arterial blood pressure;GO:0006182//cGMP biosynthetic process;GO:0006457//protein folding;GO:0007166//cell surface receptor signaling pathway;GO:0007168//receptor guanylyl cyclase signaling pathway;GO:0007218//neuropeptide signaling pathway;GO:0007589//body fluid secretion;GO:0008217//regulation of blood pressure;GO:0016525//negative regulation of angio…
ENSG00000285646	AL021155.4	0.0455643	0.0322207	0.489916	0.0398215	0.0373154	0.043436	0.0590334	0.0460273	0.0197778	0.133138	0.0207684	0.151302	0.0068683	0.00475068	0.0522	AL021155.4	-	-	-	-	-	-	-	-
ENSG00000116685	KIAA2013	0.331709	0.291124	0.261059	0.240475	0.291388	0.261267	0.347122	0.279268	0.260267	0.285986	0.38695	0.432352	0.395625	0.220676	0.2619	KIAA2013	KIAA2013 [Source:HGNC Symbol;Acc:HGNC:28513]	-	-	-	-	GO:0016020//membrane;GO:0016021//integral component of membrane	GO:0005515//protein binding	-
ENSG00000083444	PLOD1	0.117164	0.119042	0.0883415	0.119018	0.0963019	0.124379	0.26751	0.125406	0.093576	0.134163	0.0851181	0.162025	0.34823	0.141829	0.1219	PLOD1	procollagen-lysine,2-oxoglutarate 5-dioxygenase 1 [Source:HGNC Symbol;Acc:HGNC:9081]	Metabolism;Metabolism	Global and overview maps;Amino acid metabolism	ko01100//Metabolic pathways;ko00310//Lysine degradation	K00473;K00473	GO:0005783//endoplasmic reticulum;GO:0005789//endoplasmic reticulum membrane;GO:0016020//membrane;GO:0030867//rough endoplasmic reticulum membrane;GO:0070062//extracellular exosome;GO:1902494//catalytic complex	GO:0005506//iron ion binding;GO:0005515//protein binding;GO:0008475//procollagen-lysine 5-dioxygenase activity;GO:0016491//oxidoreductase activity;GO:0016705//oxidoreductase activity, acting on paired donors, with incorporation or reduction of molecular oxygen;GO:0031418//L-ascorbic acid binding;GO:0046872//metal ion binding;GO:0051213//dioxygenase activity	GO:0001666//response to hypoxia;GO:0008544//epidermis development;GO:0017185//peptidyl-lysine hydroxylation;GO:0055114//oxidation-reduction process
ENSG00000287384	AL096840.2	0.0134503	0.0138617	0.0609055	0.0193784	0.00778906	0.0137463	0.0298204	0.0200181	0.0175824	0.029574	0.0131349	0.0414434	0.0153736	0	0.0181	AL096840.2	-	-	-	-	-	-	-	-
ENSG00000116688	MFN2	0.323976	0.16704	0.237341	0.214245	0.226733	0.191488	0.389183	0.4441	0.23389	0.246707	0.21359	0.214348	0.179382	0.110318	0.2171	MFN2	mitofusin 2 [Source:HGNC Symbol;Acc:HGNC:16877]	Organismal Systems;Cellular Processes	Immune system;Transport and catabolism	ko04621//NOD-like receptor signaling pathway;ko04137//Mitophagy - animal	K06030;K06030	GO:0005739//mitochondrion;GO:0005741//mitochondrial outer membrane;GO:0005829//cytosol;GO:0015630//microtubule cytoskeleton;GO:0016020//membrane;GO:0016021//integral component of membrane;GO:0031306//intrinsic component of mitochondrial outer membrane	GO:0000166//nucleotide binding;GO:0003924//GTPase activity;GO:0005515//protein binding;GO:0005525//GTP binding;GO:0016787//hydrolase activity;GO:0031625//ubiquitin protein ligase binding	GO:0001825//blastocyst formation;GO:0006626//protein targeting to mitochondrion;GO:0006914//autophagy;GO:0006915//apoptotic process;GO:0006986//response to unfolded protein;GO:0007006//mitochondrial membrane organization;GO:0007596//blood coagulation;GO:0008053//mitochondrial fusion;GO:0016236//macroautophagy;GO:0034497//protein localization to phagophore assembly site;GO:0046580//negative regula…
ENSG00000116691	MIIP	0.150202	0.308446	0.138644	0.146079	0.123917	0.241418	0.12855	0.216577	0.139922	0.312004	0.183913	0.140016	0.201646	0.215738	0.191	MIIP	migration and invasion inhibitory protein [Source:HGNC Symbol;Acc:HGNC:25715]	-	-	-	-	-	GO:0005515//protein binding	GO:0010972//negative regulation of G2/M transition of mitotic cell cycle;GO:0030336//negative regulation of cell migration
ENSG00000120949	TNFRSF8	0.000120232	0.00143711	0.00146467	0	0.00283975	0.00112411	0.000408121	0	0.000959799	0.00584082	0	0.00948503	0	0	0.001	TNFRSF8	TNF receptor superfamily member 8 [Source:HGNC Symbol;Acc:HGNC:11923]	Environmental Information Processing	Signaling molecules and interaction	ko04060//Cytokine-cytokine receptor interaction	K05145	GO:0005737//cytoplasm;GO:0005886//plasma membrane;GO:0016020//membrane;GO:0016021//integral component of membrane;GO:0070062//extracellular exosome	GO:0004888//transmembrane signaling receptor activity;GO:0005515//protein binding	GO:0007165//signal transduction;GO:0008285//negative regulation of cell proliferation;GO:0032759//positive regulation of TRAIL production;GO:0032760//positive regulation of tumor necrosis factor production;GO:0033209//tumor necrosis factor-mediated signaling pathway;GO:0043065//positive regulation of apoptotic process;GO:0071260//cellular response to mechanical stimulus
ENSG00000285604	AL357835.1	0	0	0	0	0	0	0	0	0	0	0	0	0	0	0	AL357835.1	-	-	-	-	-	-	-	-
ENSG00000028137	TNFRSF1B	0.0255595	0.149842	0.0266342	0.0281279	0.0513962	0.151699	0.0360742	0.0581666	0.0453261	0.480953	0.0137512	0.808745	0.0701415	0.0490908	0.0733	TNFRSF1B	TNF receptor superfamily member 1B [Source:HGNC Symbol;Acc:HGNC:11917]	Environmental Information Processing;Human Diseases;Environmental Information Processing;Environmental Information Processing;Organismal Systems;Human Diseases	Signaling molecules and interaction;Infectious disease: viral;Signal transduction;Signaling molecules and interaction;Endocrine system;Neurodegenerative diseases	ko04060//Cytokine-cytokine receptor interaction;ko05170//Human immunodeficiency virus 1 infection;ko04668//TNF signaling pathway;ko04061//Viral protein interaction with cytokine and cytokine receptor;ko04920//Adipocytokine signaling pathway;ko05014//Amyotrophic lateral sclerosis (ALS)	K05141;K05141;K05141;K05141;K05141;K05141	GO:0002947//tumor necrosis factor receptor superfamily complex;GO:0005576//extracellular region;GO:0005634//nucleus;GO:0005886//plasma membrane;GO:0016020//membrane;GO:0016021//integral component of membrane;GO:0030424//axon;GO:0035579//specific granule membrane;GO:0043025//neuronal cell body;GO:0043196//varicosity;GO:0045121//membrane raft;GO:0048471//perinuclear region of cytoplasm	GO:0005031//tumor necrosis factor-activated receptor activity;GO:0005515//protein binding;GO:0031625//ubiquitin protein ligase binding;GO:0043120//tumor necrosis factor binding	GO:0002718//regulation of cytokine production involved in immune response;GO:0002724//regulation of T cell cytokine production;GO:0003176//aortic valve development;GO:0003177//pulmonary valve development;GO:0003332//negative regulation of extracellular matrix constituent secretion;GO:0006915//apoptotic process;GO:0006954//inflammatory response;GO:0006955//immune response;GO:0007166//cell surface …
ENSG00000048707	VPS13D	0.462117	0.195834	0.39549	0.270521	0.313091	0.178685	0.496134	0.761671	0.232307	0.319208	0.158863	0.115177	0.141872	0.250283	0.2431	VPS13D	vacuolar protein sorting 13 homolog D [Source:HGNC Symbol;Acc:HGNC:23595]	-	-	-	-	GO:0019898//extrinsic component of membrane;GO:0070062//extracellular exosome	GO:0005515//protein binding	GO:0006623//protein targeting to vacuole;GO:0007005//mitochondrion organization;GO:0045053//protein retention in Golgi apparatus;GO:1901526//positive regulation of mitophagy
ENSG00000229484	LINC02766	0.000104169	0	0	0	0.000180143	0	0.000308712	0	0.000887079	0	0.00102399	0	0	0	0.0003	LINC02766	-	-	-	-	-	-	-	-
ENSG00000162496	DHRS3	2.50543	0.0930045	1.63849	1.5628	1.12694	0.431457	1.6202	1.67926	0.894817	0.659231	1.6419	0.937162	0.0953161	0.0717027	0.5021	DHRS3	dehydrogenase/reductase 3 [Source:HGNC Symbol;Acc:HGNC:17693]	Metabolism;Metabolism	Global and overview maps;Metabolism of cofactors and vitamins	ko01100//Metabolic pathways;ko00830//Retinol metabolism	K11146;K11146	GO:0005789//endoplasmic reticulum membrane;GO:0005811//lipid droplet;GO:0016020//membrane;GO:0016021//integral component of membrane;GO:0042622//photoreceptor outer segment membrane	GO:0000166//nucleotide binding;GO:0004745//retinol dehydrogenase activity;GO:0009055//electron transfer activity;GO:0016491//oxidoreductase activity;GO:0016616//oxidoreductase activity, acting on the CH-OH group of donors, NAD or NADP as acceptor;GO:0052650//NADP-retinol dehydrogenase activity	GO:0001523//retinoid metabolic process;GO:0003151//outflow tract morphogenesis;GO:0007601//visual perception;GO:0022900//electron transport chain;GO:0030278//regulation of ossification;GO:0042572//retinol metabolic process;GO:0048385//regulation of retinoic acid receptor signaling pathway;GO:0048387//negative regulation of retinoic acid receptor signaling pathway;GO:0055114//oxidation-reduction p…
ENSG00000272482	AC254633.1	0.00493827	0.00052135	0.00975637	0.00251802	0.000850599	0.00101666	0.00536899	0.0157115	0.000690492	0.00277375	0.00189001	0	0	0	0.0031	AC254633.1	-	-	-	-	-	-	-	-
ENSG00000204518	AADACL4	0	0	0	0	0	0	0	0	0	0	0	0	0	0	0	AADACL4	arylacetamide deacetylase like 4 [Source:HGNC Symbol;Acc:HGNC:32038]	-	-	-	-	GO:0016020//membrane;GO:0016021//integral component of membrane	GO:0016787//hydrolase activity;GO:0052689//carboxylic ester hydrolase activity	-
ENSG00000188984	AADACL3	0	0	0	0	0	0	0	0	0	0	0	0	0	0	0	AADACL3	arylacetamide deacetylase like 3 [Source:HGNC Symbol;Acc:HGNC:32037]	-	-	-	-	GO:0016021//integral component of membrane	GO:0016787//hydrolase activity;GO:0052689//carboxylic ester hydrolase activity	-
ENSG00000157330	C1orf158	0	0	0	0	0	0	0	0.00152665	0	0	0	0	0	0	0.0001	C1orf158	chromosome 1 open reading frame 158 [Source:HGNC Symbol;Acc:HGNC:28567]	-	-	-	-	-	-	-
ENSG00000116726	PRAMEF12	0	0	0.000278419	0	0	0	0	0	0	0	0	0	0	0	0.0001	PRAMEF12	PRAME family member 12 [Source:HGNC Symbol;Acc:HGNC:22125]	-	-	-	-	GO:0005737//cytoplasm	-	GO:0008284//positive regulation of cell proliferation;GO:0043066//negative regulation of apoptotic process;GO:0045596//negative regulation of cell differentiation;GO:0045892//negative regulation of transcription, DNA-templated
ENSG00000116721	PRAMEF1	0	0	0	0	0	0	0	0	0	0	0	0	0	0	0	PRAMEF1	PRAME family member 1 [Source:HGNC Symbol;Acc:HGNC:28840]	-	-	-	-	GO:0005737//cytoplasm	-	GO:0008284//positive regulation of cell proliferation;GO:0043066//negative regulation of apoptotic process;GO:0045596//negative regulation of cell differentiation;GO:0045892//negative regulation of transcription, DNA-templated
ENSG00000228338	LINC01784	0	0	0	0	0	0	0	0	0	0	0	0	0	0	0	LINC01784	-	-	-	-	-	-	-	-
ENSG00000239810	PRAMEF11	0	0	0	0	0	0	0	0	0	0	0	0	0	0	0	PRAMEF11	PRAME family member 11 [Source:HGNC Symbol;Acc:HGNC:14086]	-	-	-	-	GO:0005737//cytoplasm	-	GO:0008284//positive regulation of cell proliferation;GO:0043066//negative regulation of apoptotic process;GO:0045596//negative regulation of cell differentiation;GO:0045892//negative regulation of transcription, DNA-templated
ENSG00000179172	HNRNPCL1	0	0	0	0	0	0	0	0	0	0	0	0	0	0	0	HNRNPCL1	heterogeneous nuclear ribonucleoprotein C like 1 [Source:HGNC Symbol;Acc:HGNC:29295]	Genetic Information Processing	Transcription	ko03040//Spliceosome	K12884	GO:0005634//nucleus	GO:0003676//nucleic acid binding;GO:0003723//RNA binding;GO:0005515//protein binding;GO:0042802//identical protein binding	-
ENSG00000120952	PRAMEF2	0	0	0	0	0	0	0	0	0	0	0	0	0	0	0	PRAMEF2	PRAME family member 2 [Source:HGNC Symbol;Acc:HGNC:28841]	-	-	-	-	GO:0005737//cytoplasm	-	GO:0008284//positive regulation of cell proliferation;GO:0043066//negative regulation of apoptotic process;GO:0045596//negative regulation of cell differentiation;GO:0045892//negative regulation of transcription, DNA-templated
ENSG00000243073	PRAMEF4	0	0	0	0	0	0	0	0	0	0	0	0	0	0	0	PRAMEF4	PRAME family member 4 [Source:HGNC Symbol;Acc:HGNC:31971]	-	-	-	-	GO:0005737//cytoplasm	-	GO:0008284//positive regulation of cell proliferation;GO:0043066//negative regulation of apoptotic process;GO:0045596//negative regulation of cell differentiation;GO:0045892//negative regulation of transcription, DNA-templated
ENSG00000187545	PRAMEF10	0	0	0	0	0	0	0	0	0	0	0	0	0	0	0	PRAMEF10	PRAME family member 10 [Source:HGNC Symbol;Acc:HGNC:27997]	-	-	-	-	GO:0005737//cytoplasm	-	GO:0008284//positive regulation of cell proliferation;GO:0043066//negative regulation of apoptotic process;GO:0045596//negative regulation of cell differentiation;GO:0045892//negative regulation of transcription, DNA-templated
ENSG00000204510	PRAMEF7	0	0	0	0	0	0	0	0	0	0	0	0	0	0	0	PRAMEF7	PRAME family member 7 [Source:HGNC Symbol;Acc:HGNC:28415]	-	-	-	-	GO:0005737//cytoplasm	-	GO:0008284//positive regulation of cell proliferation;GO:0043066//negative regulation of apoptotic process;GO:0045596//negative regulation of cell differentiation;GO:0045892//negative regulation of transcription, DNA-templated
ENSG00000232423	PRAMEF6	0	0	0	0	0	0	0	0	0	0	0	0	0	0	0	PRAMEF6	PRAME family member 6 [Source:HGNC Symbol;Acc:HGNC:30583]	-	-	-	-	GO:0005737//cytoplasm	-	GO:0008284//positive regulation of cell proliferation;GO:0043066//negative regulation of apoptotic process;GO:0045596//negative regulation of cell differentiation;GO:0045892//negative regulation of transcription, DNA-templated
ENSG00000274764	PRAMEF27	0	0	0	0	0	0	0	0	0	0	0	0	0	0	0	PRAMEF27	PRAME family member 27 [Source:HGNC Symbol;Acc:HGNC:51234]	-	-	-	-	GO:0005737//cytoplasm	-	GO:0008284//positive regulation of cell proliferation;GO:0043066//negative regulation of apoptotic process;GO:0045596//negative regulation of cell differentiation;GO:0045892//negative regulation of transcription, DNA-templated
ENSG00000277058	HNRNPCL3	0	0	0	0	0	0	0	0	0	0	0	0	0	0	0	HNRNPCL3	heterogeneous nuclear ribonucleoprotein C like 3 [Source:HGNC Symbol;Acc:HGNC:51235]	Genetic Information Processing	Transcription	ko03040//Spliceosome	K12884	GO:0005634//nucleus	GO:0003676//nucleic acid binding;GO:0003723//RNA binding	-
ENSG00000229571	PRAMEF25	0	0	0	0	0	0	0	0	0	0	0	0	0	0	0	PRAMEF25	PRAME family member 25 [Source:HGNC Symbol;Acc:HGNC:49179]	-	-	-	-	GO:0005737//cytoplasm	-	GO:0008284//positive regulation of cell proliferation;GO:0043066//negative regulation of apoptotic process;GO:0045596//negative regulation of cell differentiation;GO:0045892//negative regulation of transcription, DNA-templated
ENSG00000275774	HNRNPCL2	0	0	0	0	0	0	0	0	0	0	0	0	0	0	0	HNRNPCL2	heterogeneous nuclear ribonucleoprotein C like 2 [Source:HGNC Symbol;Acc:HGNC:48813]	Genetic Information Processing	Transcription	ko03040//Spliceosome	K12884	GO:0005634//nucleus	GO:0003676//nucleic acid binding;GO:0003723//RNA binding;GO:0005515//protein binding;GO:0042802//identical protein binding	-
ENSG00000233336	AC245056.1	0	0	0	0	0	0	0	0	0	0	0	0	0	0	0	AC245056.1	-	-	-	-	-	-	-	-
ENSG00000280267	PRAMEF26	0	0	0	0	0	0	0	0	0	0	0	0	0	0	0	PRAMEF26	PRAME family member 26 [Source:HGNC Symbol;Acc:HGNC:49178]	-	-	-	-	-	-	GO:0008284//positive regulation of cell proliferation;GO:0043066//negative regulation of apoptotic process;GO:0045596//negative regulation of cell differentiation;GO:0045892//negative regulation of transcription, DNA-templated
ENSG00000179412	HNRNPCL4	0	0	0	0	0	0	0	0	0	0	0	0	0	0	0	HNRNPCL4	heterogeneous nuclear ribonucleoprotein C like 4 [Source:HGNC Symbol;Acc:HGNC:51333]	Genetic Information Processing	Transcription	ko03040//Spliceosome	K12884	GO:0005634//nucleus	GO:0003676//nucleic acid binding;GO:0003723//RNA binding	-
ENSG00000204505	PRAMEF9	0	0	0	0	0	0	0	0	0	0	0	0	0	0	0	PRAMEF9	PRAME family member 9 [Source:HGNC Symbol;Acc:HGNC:27996]	-	-	-	-	-	-	GO:0008284//positive regulation of cell proliferation;GO:0043066//negative regulation of apoptotic process;GO:0045596//negative regulation of cell differentiation;GO:0045892//negative regulation of transcription, DNA-templated
ENSG00000279169	PRAMEF13	0	0	0	0	0	0	0	0	0	0	0	0	0	0	0	PRAMEF13	PRAME family member 13 [Source:HGNC Symbol;Acc:HGNC:13262]	-	-	-	-	GO:0005737//cytoplasm	-	GO:0008284//positive regulation of cell proliferation;GO:0043066//negative regulation of apoptotic process;GO:0045596//negative regulation of cell differentiation;GO:0045892//negative regulation of transcription, DNA-templated
ENSG00000279804	PRAMEF18	0	0	0	0	0	0	0	0	0	0	0	0	0	0	0	PRAMEF18	PRAME family member 18 [Source:HGNC Symbol;Acc:HGNC:30693]	-	-	-	-	GO:0005737//cytoplasm	-	GO:0008284//positive regulation of cell proliferation;GO:0043066//negative regulation of apoptotic process;GO:0045596//negative regulation of cell differentiation;GO:0045892//negative regulation of transcription, DNA-templated
ENSG00000270601	PRAMEF5	0	0	0	0	0	0	0	0	0	0	0	0	0	0	0	PRAMEF5	PRAME family member 5 [Source:HGNC Symbol;Acc:HGNC:27995]	-	-	-	-	GO:0005737//cytoplasm	-	GO:0008284//positive regulation of cell proliferation;GO:0043066//negative regulation of apoptotic process;GO:0045596//negative regulation of cell differentiation;GO:0045892//negative regulation of transcription, DNA-templated
ENSG00000182330	PRAMEF8	0	0	0	0	0	0	0	0	0	0	0	0	0	0	0	PRAMEF8	PRAME family member 8 [Source:HGNC Symbol;Acc:HGNC:24074]	-	-	-	-	GO:0005737//cytoplasm	-	GO:0008284//positive regulation of cell proliferation;GO:0043066//negative regulation of apoptotic process;GO:0045596//negative regulation of cell differentiation;GO:0045892//negative regulation of transcription, DNA-templated
ENSG00000237700	PRAMEF33	0	0	0	0	0	0	0	0	0	0	0	0	0	0	0	PRAMEF33	PRAME family member 33 [Source:HGNC Symbol;Acc:HGNC:49193]	-	-	-	-	GO:0005737//cytoplasm	-	GO:0008284//positive regulation of cell proliferation;GO:0043066//negative regulation of apoptotic process;GO:0045596//negative regulation of cell differentiation;GO:0045892//negative regulation of transcription, DNA-templated
ENSG00000204501	PRAMEF15	0	0	0	0	0	0	0	0	0	0	0	0	0	0	0	PRAMEF15	PRAME family member 15 [Source:HGNC Symbol;Acc:HGNC:26764]	-	-	-	-	GO:0005737//cytoplasm	-	GO:0008284//positive regulation of cell proliferation;GO:0043066//negative regulation of apoptotic process;GO:0045596//negative regulation of cell differentiation;GO:0045892//negative regulation of transcription, DNA-templated
ENSG00000228229	AC243961.1	0	0	0	0	0	0	0	0	0	0	0	0	0	0	0	AC243961.1	-	-	-	-	-	-	-	-
ENSG00000204481	PRAMEF14	0	0	0	0	0	0	0	0	0	0	0	0	0	0	0	PRAMEF14	PRAME family member 14 [Source:HGNC Symbol;Acc:HGNC:13576]	-	-	-	-	-	-	GO:0008284//positive regulation of cell proliferation;GO:0043066//negative regulation of apoptotic process;GO:0045596//negative regulation of cell differentiation;GO:0045892//negative regulation of transcription, DNA-templated
ENSG00000204480	PRAMEF19	0	0	0	0	0	0	0	0	0	0	0	0	0	0	0	PRAMEF19	PRAME family member 19 [Source:HGNC Symbol;Acc:HGNC:24908]	-	-	-	-	GO:0005737//cytoplasm	-	GO:0008284//positive regulation of cell proliferation;GO:0043066//negative regulation of apoptotic process;GO:0045596//negative regulation of cell differentiation;GO:0045892//negative regulation of transcription, DNA-templated
ENSG00000204479	PRAMEF17	0	0	0	0	0	0	0	0	0	0	0	0	0	0	0	PRAMEF17	PRAME family member 17 [Source:HGNC Symbol;Acc:HGNC:29485]	-	-	-	-	GO:0005737//cytoplasm	-	GO:0008284//positive regulation of cell proliferation;GO:0043066//negative regulation of apoptotic process;GO:0045596//negative regulation of cell differentiation;GO:0045892//negative regulation of transcription, DNA-templated
ENSG00000204478	PRAMEF20	0	0	0	0	0	0	0	0	0	0	0	0	0	0	0	PRAMEF20	PRAME family member 20 [Source:HGNC Symbol;Acc:HGNC:25224]	-	-	-	-	GO:0005737//cytoplasm	-	GO:0008284//positive regulation of cell proliferation;GO:0043066//negative regulation of apoptotic process;GO:0045596//negative regulation of cell differentiation;GO:0045892//negative regulation of transcription, DNA-templated
ENSG00000162494	LRRC38	0.000271589	0	0	0	0	0	0	0	0	0	0	0	0	0	0.0001	LRRC38	leucine rich repeat containing 38 [Source:HGNC Symbol;Acc:HGNC:27005]	-	-	-	-	GO:0005886//plasma membrane;GO:0005887//integral component of plasma membrane;GO:0008076//voltage-gated potassium channel complex;GO:0016020//membrane;GO:0016021//integral component of membrane	GO:0005249//voltage-gated potassium channel activity;GO:0005515//protein binding;GO:0044325//ion channel binding;GO:0099104//potassium channel activator activity	GO:0006811//ion transport;GO:0071805//potassium ion transmembrane transport;GO:1903818//positive regulation of voltage-gated potassium channel activity
ENSG00000259961	AL354712.1	0	0	0	0	0	0	0	0	0	0	0	0	0	0	0	AL354712.1	-	-	-	-	-	-	-	-
ENSG00000162493	PDPN	0.0118148	0.000383491	0.0109683	0.00779549	0.0249565	0.00151619	0.00347514	0.0112794	0.00163425	0.00231779	0	0.052854	0	0	0.007	PDPN	podoplanin [Source:HGNC Symbol;Acc:HGNC:29602]	-	-	-	-	GO:0001726//ruffle;GO:0005737//cytoplasm;GO:0005829//cytosol;GO:0005886//plasma membrane;GO:0005887//integral component of plasma membrane;GO:0016020//membrane;GO:0016021//integral component of membrane;GO:0016323//basolateral plasma membrane;GO:0016324//apical plasma membrane;GO:0030027//lamellipodium;GO:0030054//cell junction;GO:0030175//filopodium;GO:0031258//lamellipodium membrane;GO:0031410/…	GO:0005102//signaling receptor binding;GO:0005515//protein binding;GO:0019956//chemokine binding;GO:0051087//chaperone binding	GO:0000902//cell morphogenesis;GO:0001946//lymphangiogenesis;GO:0003333//amino acid transmembrane transport;GO:0006833//water transport;GO:0007266//Rho protein signal transduction;GO:0007275//multicellular organism development;GO:0008285//negative regulation of cell proliferation;GO:0008360//regulation of cell shape;GO:0010718//positive regulation of epithelial to mesenchymal transition;GO:001588…
ENSG00000237445	AL359771.1	0	0	0	0	0	0	0	0	0	0	0	0	0	0	0	AL359771.1	-	-	-	-	-	-	-	-
ENSG00000116731	PRDM2	0.684461	0.441951	0.804896	0.495985	0.517017	0.408755	0.757172	0.942305	0.35381	0.732487	0.391621	0.620991	0.459484	0.343508	0.3971	PRDM2	PR/SET domain 2 [Source:HGNC Symbol;Acc:HGNC:9347]	Metabolism;Metabolism	Global and overview maps;Amino acid metabolism	ko01100//Metabolic pathways;ko00310//Lysine degradation	K11432;K11432	GO:0005634//nucleus;GO:0005654//nucleoplasm;GO:0005794//Golgi apparatus	GO:0000977//RNA polymerase II regulatory region sequence-specific DNA binding;GO:0000981//DNA-binding transcription factor activity, RNA polymerase II-specific;GO:0001227//DNA-binding transcription repressor activity, RNA polymerase II-specific;GO:0001228//DNA-binding transcription activator activity, RNA polymerase II-specific;GO:0003676//nucleic acid binding;GO:0003677//DNA binding;GO:0003700//…	GO:0000122//negative regulation of transcription by RNA polymerase II;GO:0006355//regulation of transcription, DNA-templated;GO:0006357//regulation of transcription by RNA polymerase II;GO:0008340//determination of adult lifespan;GO:0010468//regulation of gene expression;GO:0032259//methylation;GO:0045944//positive regulation of transcription by RNA polymerase II
ENSG00000189337	KAZN	0.258029	0.0597591	0.205241	0.339858	0.204881	0.136148	0.211375	0.230191	0.321964	0.116742	0.192544	0.193821	0.126166	0.128398	0.1829	KAZN	kazrin, periplakin interacting protein [Source:HGNC Symbol;Acc:HGNC:29173]	-	-	-	-	GO:0001533//cornified envelope;GO:0005634//nucleus;GO:0005654//nucleoplasm;GO:0005737//cytoplasm;GO:0005829//cytosol;GO:0005856//cytoskeleton;GO:0016607//nuclear speck;GO:0030054//cell junction;GO:0030057//desmosome	GO:0005515//protein binding	GO:0031424//keratinization;GO:0070268//cornification
ENSG00000231606	AL357873.1	0.000714895	0.000148856	0	0	0	0	0	0	0	0	0	0	0	0	0.0002	AL357873.1	-	-	-	-	-	-	-	-
ENSG00000234593	KAZN-AS1	0	0.000231066	0.000804847	0.000346574	0	0.000214081	0	0.00210813	0	0	0	0	0	0	0.0003	KAZN-AS1	-	-	-	-	-	-	-	-
ENSG00000287756	AL031293.1	0.0114005	0.000452503	0.00975007	0.0029952	0.00625641	0	0.0104905	0.0125748	0.00310531	0	0	0	0	0	0.0041	AL031293.1	-	-	-	-	-	-	-	-
ENSG00000175147	TMEM51-AS1	0.459725	0.0135169	0.302738	0.154126	0.421419	0.0520852	0.586006	0.721697	0.248796	0.215945	0.0808311	0.228732	0.141525	0	0.1769	TMEM51-AS1	-	-	-	-	-	-	-	-
ENSG00000171729	TMEM51	0.564491	0.10957	0.441595	0.46732	0.737772	0.207751	0.636205	0.553457	0.769559	0.239025	0.334549	0.308196	0.286623	0.0532673	0.309	TMEM51	transmembrane protein 51 [Source:HGNC Symbol;Acc:HGNC:25488]	-	-	-	-	GO:0005575//cellular_component;GO:0016020//membrane;GO:0016021//integral component of membrane	GO:0003674//molecular_function;GO:0005515//protein binding	GO:0008150//biological_process
ENSG00000204464	C1orf195	0.000213964	0	0.00125572	0	0	0	0.00108654	0.00252082	0	0	0	0	0	0	0.0003	C1orf195	-	-	-	-	-	-	-	-
ENSG00000142621	FHAD1	0.0838184	0.00485488	0.0822253	0.0281839	0.0829344	0.00794363	0.061439	0.135499	0.0166453	0.038459	0.0216207	0.0653197	0.0811949	0	0.0405	FHAD1	forkhead associated phosphopeptide binding domain 1 [Source:HGNC Symbol;Acc:HGNC:29408]	-	-	-	-	-	GO:0005515//protein binding	-
ENSG00000233485	FHAD1-AS1	0.0032619	0.000555791	0.00618546	0.00499769	0.0025763	0.00113122	0.00257558	0.013015	0.00348308	0	0.00323227	0	0.00326286	0	0.0034	FHAD1-AS1	-	-	-	-	-	-	-	-
ENSG00000236045	AL031283.2	0	0	0	0	0	0	0	0	0	0	0	0	0	0	0	AL031283.2	-	-	-	-	-	-	-	-
ENSG00000228140	AL031283.1	0.00360356	0.00128093	0.00753542	0.00300439	0.00386866	0.00018046	0.00231079	0.00633165	0.001395	0.00322462	0.00293456	0	0.00995783	0	0.0036	AL031283.1	-	-	-	-	-	-	-	-
ENSG00000142634	EFHD2	1.33104	0.629146	1.25806	1.83608	2.80552	0.903383	1.84625	1.1205	2.70534	1.37481	1.59709	2.19875	2.32762	0.759316	0.6068	EFHD2	EF-hand domain family member D2 [Source:HGNC Symbol;Acc:HGNC:28670]	-	-	-	-	GO:0016020//membrane;GO:0045121//membrane raft	GO:0005509//calcium ion binding;GO:0045296//cadherin binding;GO:0046872//metal ion binding	-
ENSG00000162438	CTRC	0.000529461	0.000544444	0.0011928	0.00168107	0.00104727	0.00102439	0.000807925	0.00197518	0	0	0	0	0.00382678	0	0.0009	CTRC	chymotrypsin C [Source:HGNC Symbol;Acc:HGNC:2523]	-	-	-	-	GO:0005576//extracellular region	GO:0004252//serine-type endopeptidase activity;GO:0005515//protein binding;GO:0008233//peptidase activity;GO:0008236//serine-type peptidase activity;GO:0016787//hydrolase activity	GO:0006508//proteolysis;GO:0006874//cellular calcium ion homeostasis;GO:0009235//cobalamin metabolic process
ENSG00000142615	CELA2A	6.3e-05	0	0.000234696	0.000328276	0.00118978	0	0	0	0.000546399	0.00679764	0	0	0	0	0.0005	CELA2A	chymotrypsin like elastase 2A [Source:HGNC Symbol;Acc:HGNC:24609]	Organismal Systems;Organismal Systems	Digestive system;Digestive system	ko04972//Pancreatic secretion;ko04974//Protein digestion and absorption	K01346;K01346	GO:0005576//extracellular region;GO:0005615//extracellular space;GO:0005829//cytosol;GO:0036457//keratohyalin granule	GO:0004175//endopeptidase activity;GO:0004252//serine-type endopeptidase activity;GO:0005515//protein binding;GO:0008233//peptidase activity;GO:0008236//serine-type peptidase activity;GO:0016787//hydrolase activity;GO:0017171//serine hydrolase activity	GO:0006508//proteolysis;GO:0032868//response to insulin;GO:0050796//regulation of insulin secretion;GO:0070268//cornification;GO:0090330//regulation of platelet aggregation;GO:1901143//insulin catabolic process
ENSG00000215704	CELA2B	0	0	0	0	0	0	0	0	0.000423404	0	0	0	0	0	0.0001	CELA2B	chymotrypsin like elastase 2B [Source:HGNC Symbol;Acc:HGNC:29995]	Organismal Systems;Organismal Systems	Digestive system;Digestive system	ko04972//Pancreatic secretion;ko04974//Protein digestion and absorption	K01346;K01346	GO:0005576//extracellular region;GO:0005615//extracellular space	GO:0004252//serine-type endopeptidase activity;GO:0005515//protein binding;GO:0008233//peptidase activity;GO:0008236//serine-type peptidase activity;GO:0016787//hydrolase activity	GO:0006508//proteolysis
ENSG00000132906	CASP9	0.107792	0.0604969	0.165622	0.119461	0.111577	0.0698153	0.143062	0.181847	0.284071	0.06521	0.176406	0.114368	0.0557062	0.0866532	0.1148	CASP9	caspase 9 [Source:HGNC Symbol;Acc:HGNC:1511]	Human Diseases;Human Diseases;Environmental Information Processing;Human Diseases;Human Diseases;Human Diseases;Human Diseases;Human Diseases;Human Diseases;Human Diseases;Human Diseases;Human Diseases;Human Diseases;Human Diseases;Human Diseases;Human Diseases;Cellular Processes;Human Diseases;Organismal Systems;Human Diseases;Human Diseases;Human Diseases;Human Diseases;Human Diseases;Human Dis…	Infectious diseases;Cancers;Signal transduction;Neurodegenerative diseases;Neurodegenerative diseases;Infectious diseases;Infectious diseases;Infectious diseases;Infectious diseases;Infectious disease: viral;Infectious diseases;Infectious diseases;Infectious diseases;Infectious diseases;Neurodegenerative diseases;Infectious diseases;Cell growth and death;Cardiovascular diseases;Endocrine system;I…	ko05168//Herpes simplex infection;ko05200//Pathways in cancer;ko04151//PI3K-Akt signaling pathway;ko05010//Alzheimer disease;ko05016//Huntington disease;ko05130//Pathogenic Escherichia coli infection;ko05169//Epstein-Barr virus infection;ko05152//Tuberculosis;ko05163//Human cytomegalovirus infection;ko05170//Human immunodeficiency virus 1 infection;ko05167//Kaposi sarcoma-associated herpesvirus i…	K04399;K04399;K04399;K04399;K04399;K04399;K04399;K04399;K04399;K04399;K04399;K04399;K04399;K04399;K04399;K04399;K04399;K04399;K04399;K04399;K04399;K04399;K04399;K04399;K04399;K04399;K04399;K04399;K04399;K04399;K04399;K04399	GO:0005634//nucleus;GO:0005737//cytoplasm;GO:0005739//mitochondrion;GO:0005829//cytosol;GO:0032991//protein-containing complex;GO:0043293//apoptosome	GO:0004197//cysteine-type endopeptidase activity;GO:0005515//protein binding;GO:0008047//enzyme activator activity;GO:0008233//peptidase activity;GO:0008234//cysteine-type peptidase activity;GO:0016787//hydrolase activity;GO:0017124//SH3 domain binding;GO:0019901//protein kinase binding;GO:0042802//identical protein binding;GO:0097153//cysteine-type endopeptidase activity involved in apoptotic pr…	GO:0001822//kidney development;GO:0002931//response to ischemia;GO:0006508//proteolysis;GO:0006915//apoptotic process;GO:0006919//activation of cysteine-type endopeptidase activity involved in apoptotic process;GO:0006974//cellular response to DNA damage stimulus;GO:0007568//aging;GO:0008630//intrinsic apoptotic signaling pathway in response to DNA damage;GO:0008635//activation of cysteine-type e…
ENSG00000116138	DNAJC16	0.343482	0.150958	0.243888	0.236974	0.193024	0.126891	0.321823	0.390123	0.161801	0.188062	0.177926	0.151179	0.119346	0.162121	0.1928	DNAJC16	DnaJ heat shock protein family (Hsp40) member C16 [Source:HGNC Symbol;Acc:HGNC:29157]	-	-	-	-	GO:0016020//membrane;GO:0016021//integral component of membrane	-	GO:0045454//cell redox homeostasis
ENSG00000272510	AL121992.3	0.00134429	0.000366939	0	0.000902643	0.000212317	0.000263621	0	0.0031888	0.000587294	0.00132799	0.002147	0	0	0	0.0009	AL121992.3	-	-	-	-	-	-	-	-
ENSG00000116771	AGMAT	0.03023	0.0290059	0.021898	0.0266573	0.0190816	0.0371597	0.020707	0.0164096	0.0373945	0.0358694	0.0732194	0.0138886	0.0167788	0.0259436	0.039	AGMAT	agmatinase [Source:HGNC Symbol;Acc:HGNC:18407]	Metabolism;Metabolism	Global and overview maps;Amino acid metabolism	ko01100//Metabolic pathways;ko00330//Arginine and proline metabolism	K01480;K01480	GO:0005739//mitochondrion	GO:0008783//agmatinase activity;GO:0016787//hydrolase activity;GO:0016813//hydrolase activity, acting on carbon-nitrogen (but not peptide) bonds, in linear amidines;GO:0046872//metal ion binding	GO:0008295//spermidine biosynthetic process;GO:0009446//putrescine biosynthetic process;GO:0033388//putrescine biosynthetic process from arginine;GO:0033389//putrescine biosynthetic process from arginine, using agmatinase;GO:0097055//agmatine biosynthetic process
ENSG00000237301	AL121992.1	0.0204425	0.0147829	0.0662808	0.0113347	0.0287208	0.0156131	0.0298665	0.019454	0.0169471	0.0247561	0.0315171	0	0.00321591	0	0.0224	AL121992.1	-	-	-	-	-	-	-	-
ENSG00000197312	DDI2	0.583926	0.471772	0.489518	0.324755	0.278923	0.371469	0.44723	0.944886	0.295355	0.41607	0.365042	0.376481	0.236203	0.340048	0.3239	DDI2	DNA damage inducible 1 homolog 2 [Source:HGNC Symbol;Acc:HGNC:24578]	-	-	-	-	GO:0005654//nucleoplasm;GO:0005694//chromosome;GO:0005737//cytoplasm;GO:0005829//cytosol	GO:0004190//aspartic-type endopeptidase activity;GO:0005515//protein binding;GO:0008233//peptidase activity;GO:0016787//hydrolase activity;GO:0042802//identical protein binding;GO:0043130//ubiquitin binding	GO:0006508//proteolysis;GO:0010498//proteasomal protein catabolic process;GO:0016485//protein processing;GO:0031647//regulation of protein stability;GO:0072711//cellular response to hydroxyurea;GO:0097752//regulation of DNA stability
ENSG00000215695	RSC1A1	0	0	0	0	0	0	0	0	0	0	0	0	0	0	0	RSC1A1	regulator of solute carriers 1 [Source:HGNC Symbol;Acc:HGNC:10458]	-	-	-	-	GO:0005634//nucleus;GO:0005654//nucleoplasm;GO:0005794//Golgi apparatus;GO:0005886//plasma membrane;GO:0016020//membrane;GO:0030054//cell junction	GO:0005515//protein binding;GO:0019871//sodium channel inhibitor activity	GO:0006355//regulation of transcription, DNA-templated;GO:0010829//negative regulation of glucose transmembrane transport;GO:0032243//negative regulation of nucleoside transport;GO:0042997//negative regulation of Golgi to plasma membrane protein transport;GO:0045920//negative regulation of exocytosis;GO:0051051//negative regulation of transport;GO:1903077//negative regulation of protein localizat…
ENSG00000271742	AL121992.2	0.000854136	0.000425673	0.00536579	0	0	0.000759369	0.000443907	0	0	0	0	0	0	0	0.0008	AL121992.2	-	-	-	-	-	-	-	-
ENSG00000116786	PLEKHM2	0.296901	0.154934	0.247964	0.195469	0.169306	0.146781	0.348099	0.402759	0.16983	0.297721	0.227464	0.205429	0.21744	0.118129	0.1899	PLEKHM2	pleckstrin homology and RUN domain containing M2 [Source:HGNC Symbol;Acc:HGNC:29131]	Human Diseases	Infectious diseases	ko05132//Salmonella infection	K15348	GO:0005737//cytoplasm;GO:0010008//endosome membrane	GO:0005515//protein binding;GO:0019894//kinesin binding	GO:0007030//Golgi organization;GO:0032418//lysosome localization;GO:0032880//regulation of protein localization;GO:1903527//positive regulation of membrane tubulation
ENSG00000237938	AL450998.2	0.000596403	0.000113833	0.00138561	0	0	0	0	0	0	0	0	0	0	0	0.0003	AL450998.2	-	-	-	-	-	-	-	-
ENSG00000162461	SLC25A34	0.00747882	0.00466404	0.00188745	0.00347905	0.00660368	0.00154079	0.0037624	0.0185701	0.00203623	0.00639633	0.000846355	0	0.00373247	0.0188312	0.0044	SLC25A34	solute carrier family 25 member 34 [Source:HGNC Symbol;Acc:HGNC:27653]	-	-	-	-	GO:0005739//mitochondrion;GO:0005743//mitochondrial inner membrane;GO:0016020//membrane;GO:0016021//integral component of membrane	-	GO:0001835//blastocyst hatching
ENSG00000224459	SLC25A34-AS1	0.000267269	0.000355343	0	0	0	0	0	0.00206075	0	0	0	0	0	0	0.0002	SLC25A34-AS1	-	-	-	-	-	-	-	-
ENSG00000162460	TMEM82	0	0	0	0	0.00249628	0	0	0	0	0	0	0	0	0	0.0001	TMEM82	transmembrane protein 82 [Source:HGNC Symbol;Acc:HGNC:32350]	-	-	-	-	GO:0016020//membrane;GO:0016021//integral component of membrane	-	-
ENSG00000162458	FBLIM1	0.720724	0.33807	0.570479	0.498846	0.471621	0.201935	0.959158	0.872935	0.297034	0.454035	0.246136	0.33146	0.262897	0.489684	0.3434	FBLIM1	filamin binding LIM protein 1 [Source:HGNC Symbol;Acc:HGNC:24686]	-	-	-	-	GO:0001650//fibrillar center;GO:0001725//stress fiber;GO:0005737//cytoplasm;GO:0005829//cytosol;GO:0005856//cytoskeleton;GO:0005925//focal adhesion;GO:0030054//cell junction;GO:0071944//cell periphery	GO:0005515//protein binding;GO:0031005//filamin binding;GO:0046872//metal ion binding	GO:0007155//cell adhesion;GO:0008360//regulation of cell shape;GO:0033623//regulation of integrin activation;GO:0034329//cell junction assembly;GO:0098609//cell-cell adhesion
ENSG00000233954	UQCRHL	0.0171137	0.0129835	0.0136176	0.0139013	0.0114825	0.0154173	0.00976125	0.00236075	0.00893588	0.0070587	0.0182241	0	0.0142004	0	0.0169	UQCRHL	ubiquinol-cytochrome c reductase hinge protein like [Source:HGNC Symbol;Acc:HGNC:51714]	Metabolism;Human Diseases;Human Diseases;Organismal Systems;Human Diseases;Human Diseases;Metabolism;Organismal Systems	Global and overview maps;Neurodegenerative diseases;Neurodegenerative diseases;Environmental adaptation;Endocrine and metabolic diseases;Neurodegenerative diseases;Energy metabolism;Circulatory system	ko01100//Metabolic pathways;ko05010//Alzheimer disease;ko05016//Huntington disease;ko04714//Thermogenesis;ko04932//Non-alcoholic fatty liver disease (NAFLD);ko05012//Parkinson disease;ko00190//Oxidative phosphorylation;ko04260//Cardiac muscle contraction	K00416;K00416;K00416;K00416;K00416;K00416;K00416;K00416	GO:0005739//mitochondrion;GO:0005743//mitochondrial inner membrane;GO:0005750//mitochondrial respiratory chain complex III;GO:0016020//membrane;GO:0070469//respiratory chain	GO:0008121//ubiquinol-cytochrome-c reductase activity	GO:0006122//mitochondrial electron transport, ubiquinol to cytochrome c;GO:0009060//aerobic respiration;GO:0055114//oxidation-reduction process
ENSG00000179743	FLJ37453	0.194473	0.248315	0.45374	0.118425	0.151804	0.21693	0.19692	0.233559	0.100588	0.246783	0.15611	0.229974	0.152212	0.149087	0.1803	FLJ37453	-	-	-	-	-	-	-	-
ENSG00000065526	SPEN	0.701652	0.669417	1.00232	0.856898	0.768657	0.682273	0.741417	1.30077	0.659827	0.677248	1.08197	0.753311	0.600488	0.643767	0.4763	SPEN	spen family transcriptional repressor [Source:HGNC Symbol;Acc:HGNC:17575]	-	-	-	-	GO:0005634//nucleus;GO:0005654//nucleoplasm;GO:0017053//transcriptional repressor complex;GO:0070062//extracellular exosome	GO:0001085//RNA polymerase II transcription factor binding;GO:0003676//nucleic acid binding;GO:0003677//DNA binding;GO:0003714//transcription corepressor activity;GO:0003723//RNA binding;GO:0005515//protein binding	GO:0000122//negative regulation of transcription by RNA polymerase II;GO:0000398//mRNA splicing, via spliceosome;GO:0007219//Notch signaling pathway;GO:0016032//viral process;GO:0045892//negative regulation of transcription, DNA-templated;GO:0050769//positive regulation of neurogenesis
ENSG00000116809	ZBTB17	0.115022	0.134619	0.106064	0.0996126	0.114778	0.107536	0.162073	0.173354	0.0794261	0.0980824	0.0793639	0.0690671	0.124782	0.118393	0.1141	ZBTB17	zinc finger and BTB domain containing 17 [Source:HGNC Symbol;Acc:HGNC:12936]	Human Diseases;Human Diseases;Cellular Processes;Human Diseases	Cancers;Cancers;Cell growth and death;Cancers	ko05200//Pathways in cancer;ko05202//Transcriptional misregulation in cancers;ko04110//Cell cycle;ko05222//Small cell lung cancer	K10500;K10500;K10500;K10500	GO:0005634//nucleus;GO:0005654//nucleoplasm;GO:0032991//protein-containing complex;GO:0032993//protein-DNA complex	GO:0000978//RNA polymerase II proximal promoter sequence-specific DNA binding;GO:0001046//core promoter sequence-specific DNA binding;GO:0001223//transcription coactivator binding;GO:0001227//DNA-binding transcription repressor activity, RNA polymerase II-specific;GO:0001228//DNA-binding transcription activator activity, RNA polymerase II-specific;GO:0003676//nucleic acid binding;GO:0003677//DNA …	GO:0000122//negative regulation of transcription by RNA polymerase II;GO:0001702//gastrulation with mouth forming second;GO:0006357//regulation of transcription by RNA polymerase II;GO:0007275//multicellular organism development;GO:0007398//ectoderm development;GO:0008285//negative regulation of cell proliferation;GO:0036498//IRE1-mediated unfolded protein response;GO:0045786//negative regulation…
ENSG00000183888	SRARP	0.00037079	0.000161991	0.00271961	0	0	0.0039122	0.00109568	0.00222265	0	0	0	0	0	0	0.0005	SRARP	steroid receptor associated and regulated protein [Source:HGNC Symbol;Acc:HGNC:28339]	-	-	-	-	GO:0005634//nucleus;GO:0005737//cytoplasm	GO:0005515//protein binding;GO:0030331//estrogen receptor binding	GO:0033148//positive regulation of intracellular estrogen receptor signaling pathway
ENSG00000233078	AL355994.3	0	0	0	0	0	0	0	0	0	0	0	0	0	0	0	AL355994.3	-	-	-	-	-	-	-	-
ENSG00000173641	HSPB7	0.000322365	0.000252326	0	0.000338218	0.000337765	0.000181871	0.00109132	0	0.00059133	0	0	0	0	0	0.0004	HSPB7	heat shock protein family B (small) member 7 [Source:HGNC Symbol;Acc:HGNC:5249]	-	-	-	-	GO:0005634//nucleus;GO:0005654//nucleoplasm;GO:0005737//cytoplasm;GO:0015030//Cajal body;GO:0015629//actin cytoskeleton;GO:0016235//aggresome	GO:0005515//protein binding;GO:0008022//protein C-terminus binding;GO:0031005//filamin binding	GO:0006986//response to unfolded protein;GO:0007507//heart development;GO:0008016//regulation of heart contraction
ENSG00000186510	CLCNKA	0.000517822	0.000879949	0	0.000401632	0.000866814	0	0.00268734	0	0	0.00296436	0	0	0.00340349	0	0.0007	CLCNKA	chloride voltage-gated channel Ka [Source:HGNC Symbol;Acc:HGNC:2026]	-	-	-	-	GO:0005886//plasma membrane;GO:0005887//integral component of plasma membrane;GO:0016020//membrane;GO:0016021//integral component of membrane;GO:0034707//chloride channel complex	GO:0005244//voltage-gated ion channel activity;GO:0005247//voltage-gated chloride channel activity;GO:0005254//chloride channel activity;GO:0005515//protein binding;GO:0042802//identical protein binding;GO:0046872//metal ion binding	GO:0006811//ion transport;GO:0006821//chloride transport;GO:0007588//excretion;GO:0034220//ion transmembrane transport;GO:0034765//regulation of ion transmembrane transport;GO:0055085//transmembrane transport;GO:1902476//chloride transmembrane transport
ENSG00000184908	CLCNKB	0.00354977	0.00804401	0.00633496	0.000903867	0.00288372	0.00250927	0.00274281	0.0112216	0	0.00724888	0.00148327	0	0.00637897	0.0102503	0.0042	CLCNKB	chloride voltage-gated channel Kb [Source:HGNC Symbol;Acc:HGNC:2027]	Organismal Systems	Excretory system	ko04966//Collecting duct acid secretion	K05018	GO:0005886//plasma membrane;GO:0005887//integral component of plasma membrane;GO:0016020//membrane;GO:0016021//integral component of membrane;GO:0034707//chloride channel complex	GO:0005244//voltage-gated ion channel activity;GO:0005247//voltage-gated chloride channel activity;GO:0005254//chloride channel activity;GO:0046872//metal ion binding	GO:0006811//ion transport;GO:0006821//chloride transport;GO:0007588//excretion;GO:0034220//ion transmembrane transport;GO:0034765//regulation of ion transmembrane transport;GO:0055085//transmembrane transport;GO:1902476//chloride transmembrane transport
ENSG00000185519	FAM131C	0.0103163	0.0253787	0.00744731	0.0049037	0.00616175	0.0146944	0.0186547	0.0135222	0.00631125	0.00923492	0.00299559	0.00668869	0.0096353	0.014052	0.0154	FAM131C	family with sequence similarity 131 member C [Source:HGNC Symbol;Acc:HGNC:26717]	-	-	-	-	-	GO:0005515//protein binding	-
ENSG00000142627	EPHA2	0.745101	0.340162	0.938907	1.0786	1.71247	0.468063	1.01079	1.04862	1.6138	0.69278	0.765861	1.01228	0.305698	0.383215	0.4008	EPHA2	EPH receptor A2 [Source:HGNC Symbol;Acc:HGNC:3386]	Environmental Information Processing;Environmental Information Processing;Environmental Information Processing;Environmental Information Processing;Organismal Systems	Signal transduction;Signal transduction;Signal transduction;Signal transduction;Development	ko04151//PI3K-Akt signaling pathway;ko04010//MAPK signaling pathway;ko04014//Ras signaling pathway;ko04015//Rap1 signaling pathway;ko04360//Axon guidance	K05103;K05103;K05103;K05103;K05103	GO:0005886//plasma membrane;GO:0005887//integral component of plasma membrane;GO:0005925//focal adhesion;GO:0009986//cell surface;GO:0016020//membrane;GO:0016021//integral component of membrane;GO:0030027//lamellipodium;GO:0030054//cell junction;GO:0031256//leading edge membrane;GO:0031258//lamellipodium membrane;GO:0032587//ruffle membrane;GO:0042995//cell projection;GO:0043005//neuron projectio…	GO:0000166//nucleotide binding;GO:0001618//virus receptor activity;GO:0004672//protein kinase activity;GO:0004713//protein tyrosine kinase activity;GO:0004714//transmembrane receptor protein tyrosine kinase activity;GO:0005003//ephrin receptor activity;GO:0005005//transmembrane-ephrin receptor activity;GO:0005515//protein binding;GO:0005524//ATP binding;GO:0016301//kinase activity;GO:0016740//tra…	GO:0001501//skeletal system development;GO:0001525//angiogenesis;GO:0001568//blood vessel development;GO:0001570//vasculogenesis;GO:0001649//osteoblast differentiation;GO:0001818//negative regulation of cytokine production;GO:0002043//blood vessel endothelial cell proliferation involved in sprouting angiogenesis;GO:0006468//protein phosphorylation;GO:0006915//apoptotic process;GO:0006954//inflamm…
ENSG00000227959	AL451042.2	0.0171984	0.0150207	0.016609	0.0109223	0.0367966	0.010605	0.0201514	0.0137414	0.0202164	0.00450676	0.0193281	0	0.00789293	0.00351003	0.0191	AL451042.2	-	-	-	-	-	-	-	-
ENSG00000224621	AL451042.1	0.00225029	0.00073968	0.00117147	0.000772339	0.00143401	0.00135453	0.00295006	0.00247089	0.00140477	0.00587529	0.000850523	0	0	0	0.0016	AL451042.1	-	-	-	-	-	-	-	-
ENSG00000234166	ARHGEF19-AS1	0	0	0	0	0	0	0	0	0	0	0	0	0	0	0	ARHGEF19-AS1	-	-	-	-	-	-	-	-
ENSG00000142632	ARHGEF19	0.21668	0.231763	0.175298	0.102443	0.109182	0.205687	0.21287	0.41076	0.0410257	0.192008	0.0458878	0.15047	0.0904422	0.281023	0.152	ARHGEF19	Rho guanine nucleotide exchange factor 19 [Source:HGNC Symbol;Acc:HGNC:26604]	-	-	-	-	GO:0005829//cytosol	GO:0005085//guanyl-nucleotide exchange factor activity;GO:0005089//Rho guanyl-nucleotide exchange factor activity;GO:0005096//GTPase activator activity;GO:0005515//protein binding	GO:0007186//G protein-coupled receptor signaling pathway;GO:0032956//regulation of actin cytoskeleton organization;GO:0042060//wound healing;GO:0043065//positive regulation of apoptotic process;GO:0043547//positive regulation of GTPase activity;GO:0051056//regulation of small GTPase mediated signal transduction;GO:0060071//Wnt signaling pathway, planar cell polarity pathway;GO:0090630//activation…
ENSG00000288398	AL109627.1	0.0107084	0.00430436	0.00724767	0.00511524	0.00682189	0.000877885	0.0111553	0.00526324	0.00214869	0.00243119	0.00317145	0	0.00622765	0	0.0054	AL109627.1	-	-	-	-	-	-	-	-
ENSG00000132881	CPLANE2	0.0163411	0.00628345	0.00734118	0.00378342	0.0108558	0.00399216	0.00649294	0.00356697	0.00505221	0.00525096	0.00591523	0.00948503	0.0064704	0.0136686	0.0096	CPLANE2	ciliogenesis and planar polarity effector 2 [Source:HGNC Symbol;Acc:HGNC:28127]	-	-	-	-	GO:0005654//nucleoplasm;GO:0005737//cytoplasm;GO:0005856//cytoskeleton;GO:0005929//cilium;GO:0036064//ciliary basal body;GO:0042995//cell projection	GO:0000166//nucleotide binding;GO:0003924//GTPase activity;GO:0005515//protein binding;GO:0005525//GTP binding	GO:0006887//exocytosis;GO:0015031//protein transport;GO:0017157//regulation of exocytosis;GO:0030030//cell projection organization;GO:0031338//regulation of vesicle fusion;GO:0034613//cellular protein localization;GO:0060271//cilium assembly
ENSG00000037637	FBXO42	0.218355	0.128858	0.192227	0.147409	0.112027	0.147451	0.228575	0.308216	0.105011	0.195074	0.143909	0.144577	0.147016	0.0559176	0.1524	FBXO42	F-box protein 42 [Source:HGNC Symbol;Acc:HGNC:29249]	-	-	-	-	-	GO:0005515//protein binding	-
ENSG00000055070	SZRD1	0.415341	0.378678	0.306702	0.419313	0.402523	0.428253	0.628413	0.442672	0.390945	0.441845	0.503219	0.436867	0.635285	0.226177	0.3455	SZRD1	SUZ RNA binding domain containing 1 [Source:HGNC Symbol;Acc:HGNC:30232]	-	-	-	-	-	GO:0005515//protein binding	-
ENSG00000187144	SPATA21	0.00176801	0.0001154	0.0111538	0.0286384	0.000308469	0.00500339	0.000469426	0.00326943	0.0300838	0.0014169	0.00984558	0	0	0	0.0085	SPATA21	spermatogenesis associated 21 [Source:HGNC Symbol;Acc:HGNC:28026]	-	-	-	-	-	GO:0005509//calcium ion binding;GO:0046872//metal ion binding	-
ENSG00000157191	NECAP2	0.611303	0.730588	1.0203	0.609618	0.570793	0.580033	0.590429	0.66645	0.545294	0.840255	0.655457	0.668185	0.8195	0.926548	0.4482	NECAP2	NECAP endocytosis associated 2 [Source:HGNC Symbol;Acc:HGNC:25528]	-	-	-	-	GO:0005886//plasma membrane;GO:0005905//clathrin-coated pit;GO:0016020//membrane;GO:0030125//clathrin vesicle coat;GO:0030665//clathrin-coated vesicle membrane;GO:0031410//cytoplasmic vesicle	-	GO:0006897//endocytosis;GO:0015031//protein transport;GO:0016192//vesicle-mediated transport
ENSG00000226029	LINC01772	0.0116828	0.00900237	0.0200353	0.00538805	0.00513499	0.0055975	0.00839381	0.036064	0	0.0210436	0.0129392	0.0328372	0.00392612	0.0228563	0.0096	LINC01772	-	-	-	-	-	-	-	-
ENSG00000261135	AL137802.2	0.0165311	0.0357064	0.0858864	0.019989	0.0110613	0.0347883	0.0202702	0.0620155	0.00366147	0.011832	0.0231145	0.0275304	0.0164327	0.0361478	0.0248	AL137802.2	-	-	-	-	-	-	-	-
ENSG00000285853	AL137802.3	0.00195925	0.0019569	0.00321392	0.000918108	0	0.00168926	0.000690911	0	0	0	0.00102399	0.00584128	0	0	0.0015	AL137802.3	-	-	-	-	-	-	-	-
ENSG00000224174	AL137802.1	0	0	0	0	0	0	0	0	0	0	0	0	0	0	0	AL137802.1	-	-	-	-	-	-	-	-
ENSG00000233421	LINC01783	0.00144941	0.000149885	0.00164006	0	0	0	0.000593341	0	0	0	0	0	0	0	0.0005	LINC01783	-	-	-	-	-	-	-	-
ENSG00000219481	NBPF1	0.427048	0.420564	0.355851	0.269075	0.205159	0.322075	0.336071	0.565174	0.136185	0.315685	0.27665	0.190571	0.337208	0.436215	0.2757	NBPF1	NBPF member 1 [Source:HGNC Symbol;Acc:HGNC:26088]	-	-	-	-	GO:0005737//cytoplasm	GO:0005515//protein binding	-
ENSG00000271732	AL137798.1	0	0.000449713	0.00153419	0	0.000995781	0.000730324	0	0	0.000495106	0	0	0	0	0	0.0006	AL137798.1	-	-	-	-	-	-	-	-
ENSG00000282143	AL137798.2	0	0	0	0	0	0	0	0	0	0	0	0	0	0	0	AL137798.2	-	-	-	-	-	-	-	-
ENSG00000279151	AL021920.1	0	0	0	0	0	0	0	0	0	0	0	0	0	0	0	AL021920.1	-	-	-	-	-	-	-	-
ENSG00000282740	AL021920.3	0	0	0	0	0	0	0	0	0	0	0	0	0	0	0	AL021920.3	-	-	-	-	-	-	-	-
ENSG00000058453	CROCC	0.144067	0.0678622	0.128999	0.0881251	0.0754951	0.0537597	0.104557	0.221422	0.0426007	0.103849	0.0650918	0.0417303	0.136367	0.0327621	0.0863	CROCC	ciliary rootlet coiled-coil, rootletin [Source:HGNC Symbol;Acc:HGNC:21299]	-	-	-	-	GO:0001917//photoreceptor inner segment;GO:0005737//cytoplasm;GO:0005813//centrosome;GO:0005814//centriole;GO:0005815//microtubule organizing center;GO:0005829//cytosol;GO:0005856//cytoskeleton;GO:0005886//plasma membrane;GO:0005929//cilium;GO:0015629//actin cytoskeleton;GO:0035253//ciliary rootlet;GO:0042995//cell projection;GO:0070062//extracellular exosome;GO:0097729//9+2 motile cilium	GO:0003779//actin binding;GO:0005198//structural molecule activity;GO:0005200//structural constituent of cytoskeleton;GO:0005515//protein binding;GO:0019894//kinesin binding	GO:0007049//cell cycle;GO:0007098//centrosome cycle;GO:0008104//protein localization;GO:0010457//centriole-centriole cohesion;GO:0010669//epithelial structure maintenance;GO:0030030//cell projection organization;GO:0032053//ciliary basal body organization;GO:0033365//protein localization to organelle;GO:0045494//photoreceptor cell maintenance;GO:0045724//positive regulation of cilium assembly;GO:…
ENSG00000223643	BX284668.1	0	0	0	0	0	0	0	0	0	0	0	0	0	0	0	BX284668.1	-	-	-	-	-	-	-	-
ENSG00000228549	BX284668.2	0.000284088	0.000255489	0.00384456	0	0	0	0.000515765	0	0	0	0	0	0	0	0.0004	BX284668.2	-	-	-	-	-	-	-	-
ENSG00000238142	BX284668.5	0.2173	0.00917467	0.301431	0.452604	0.166986	0.192019	0.225512	0.172807	0.420961	0.129322	0.496812	0.335061	0.104814	0	0.1903	BX284668.5	-	-	-	-	-	-	-	-
ENSG00000272426	BX284668.6	0.0557864	0.0355085	0.177194	0.0698369	0.0358099	0.0426924	0.0502441	0.0758979	0.0354316	0.107091	0.102089	0.049257	0.019132	0.0112233	0.0528	BX284668.6	-	-	-	-	-	-	-	-
ENSG00000117122	MFAP2	0.0918503	0.870345	0.147599	0.338081	0.0852405	0.700897	0.0648189	0.155654	0.172519	0.26949	0.160856	0.396576	0.714242	0.975014	0.2499	MFAP2	microfibril associated protein 2 [Source:HGNC Symbol;Acc:HGNC:7033]	-	-	-	-	GO:0001527//microfibril;GO:0005576//extracellular region;GO:0062023//collagen-containing extracellular matrix	GO:0005201//extracellular matrix structural constituent;GO:0005515//protein binding	GO:0030198//extracellular matrix organization;GO:0048048//embryonic eye morphogenesis;GO:0048050//post-embryonic eye morphogenesis;GO:0120162//positive regulation of cold-induced thermogenesis
ENSG00000286898	AL049569.2	0	0	0.000233835	0	0	0	0	0	0	0	0	0	0	0	0.0001	AL049569.2	-	-	-	-	-	-	-	-
ENSG00000226526	AL049569.1	0	0	0	0.000417965	0	0	0	0	0	0	0	0	0	0	0.0001	AL049569.1	-	-	-	-	-	-	-	-
ENSG00000159363	ATP13A2	0.150777	0.110402	0.126456	0.103466	0.131003	0.099415	0.189813	0.188718	0.149402	0.151423	0.106797	0.107721	0.180168	0.142287	0.1218	ATP13A2	ATPase cation transporting 13A2 [Source:HGNC Symbol;Acc:HGNC:30213]	-	-	-	-	GO:0000421//autophagosome membrane;GO:0005764//lysosome;GO:0005765//lysosomal membrane;GO:0005768//endosome;GO:0005770//late endosome;GO:0005771//multivesicular body;GO:0005776//autophagosome;GO:0012506//vesicle membrane;GO:0016020//membrane;GO:0016021//integral component of membrane;GO:0030133//transport vesicle;GO:0031410//cytoplasmic vesicle;GO:0031902//late endosome membrane;GO:0031982//vesic…	GO:0000166//nucleotide binding;GO:0005515//protein binding;GO:0005524//ATP binding;GO:0008270//zinc ion binding;GO:0008289//lipid binding;GO:0016887//ATPase activity;GO:0019829//cation-transporting ATPase activity;GO:0030145//manganese ion binding;GO:0046872//metal ion binding;GO:0070300//phosphatidic acid binding;GO:0080025//phosphatidylinositol-3,5-bisphosphate binding;GO:1903135//cupric ion bi…	GO:0006812//cation transport;GO:0006874//cellular calcium ion homeostasis;GO:0006879//cellular iron ion homeostasis;GO:0006882//cellular zinc ion homeostasis;GO:0006914//autophagy;GO:0007041//lysosomal transport;GO:0010628//positive regulation of gene expression;GO:0010821//regulation of mitochondrion organization;GO:0016241//regulation of macroautophagy;GO:0016243//regulation of autophagosome si…
ENSG00000288636	AL049569.3	0	0	0	0	0	0	0	0	0	0	0	0	0	0	0	AL049569.3	novel protein	-	-	-	-	GO:0016020//membrane;GO:0016021//integral component of membrane	-	-
ENSG00000117118	SDHB	0.443942	0.60766	0.435763	0.559567	0.47922	0.623189	0.371163	0.23762	0.726643	0.492039	1.05221	0.667619	0.709601	0.413617	0.423	SDHB	succinate dehydrogenase complex iron sulfur subunit B [Source:HGNC Symbol;Acc:HGNC:10681]	Metabolism;Human Diseases;Human Diseases;Organismal Systems;Human Diseases;Human Diseases;Metabolism;Metabolism;Metabolism	Global and overview maps;Neurodegenerative diseases;Neurodegenerative diseases;Environmental adaptation;Endocrine and metabolic diseases;Neurodegenerative diseases;Energy metabolism;Global and overview maps;Carbohydrate metabolism	ko01100//Metabolic pathways;ko05010//Alzheimer disease;ko05016//Huntington disease;ko04714//Thermogenesis;ko04932//Non-alcoholic fatty liver disease (NAFLD);ko05012//Parkinson disease;ko00190//Oxidative phosphorylation;ko01200//Carbon metabolism;ko00020//Citrate cycle (TCA cycle)	K00235;K00235;K00235;K00235;K00235;K00235;K00235;K00235;K00235	GO:0005654//nucleoplasm;GO:0005739//mitochondrion;GO:0005743//mitochondrial inner membrane;GO:0005749//mitochondrial respiratory chain complex II, succinate dehydrogenase complex (ubiquinone);GO:0005886//plasma membrane;GO:0016020//membrane;GO:0031966//mitochondrial membrane;GO:0045273//respiratory chain complex II	GO:0005515//protein binding;GO:0008177//succinate dehydrogenase (ubiquinone) activity;GO:0009055//electron transfer activity;GO:0016491//oxidoreductase activity;GO:0046872//metal ion binding;GO:0048039//ubiquinone binding;GO:0051536//iron-sulfur cluster binding;GO:0051537//2 iron, 2 sulfur cluster binding;GO:0051538//3 iron, 4 sulfur cluster binding;GO:0051539//4 iron, 4 sulfur cluster binding	GO:0006099//tricarboxylic acid cycle;GO:0006105//succinate metabolic process;GO:0009060//aerobic respiration;GO:0022900//electron transport chain;GO:0022904//respiratory electron transport chain;GO:0055114//oxidation-reduction process
ENSG00000117115	PADI2	0.000823405	0.00366809	0.00163986	0.00312772	0.0155786	0.00328286	0.00151646	0	0.00133723	0.0140658	0	0.0950626	0.231983	0	0.0046	PADI2	peptidyl arginine deiminase 2 [Source:HGNC Symbol;Acc:HGNC:18341]	-	-	-	-	GO:0005576//extracellular region;GO:0005634//nucleus;GO:0005737//cytoplasm;GO:0005829//cytosol;GO:0035327//transcriptionally active chromatin;GO:0035578//azurophil granule lumen;GO:0070062//extracellular exosome	GO:0004668//protein-arginine deiminase activity;GO:0005509//calcium ion binding;GO:0016787//hydrolase activity;GO:0030331//estrogen receptor binding;GO:0042803//protein homodimerization activity;GO:0046872//metal ion binding	GO:0006325//chromatin organization;GO:0010848//regulation of chromatin disassembly;GO:0018101//protein citrullination;GO:0021762//substantia nigra development;GO:0030520//intracellular estrogen receptor signaling pathway;GO:0036413//histone H3-R26 citrullination;GO:0036414//histone citrullination;GO:0043312//neutrophil degranulation;GO:0048096//chromatin-mediated maintenance of transcription;GO:0…
ENSG00000204362	LINC02783	0.0020214	0.000201927	0.000911281	0.000724138	0.001728	0.000197233	0.0073335	0	0	0.00524631	0	0	0.00682596	0	0.0012	LINC02783	-	-	-	-	-	-	-	-
ENSG00000282843	AL590644.2	0.00210753	0	0.0035575	0.00122385	0.00399547	0.000402928	0.00268363	0	0.00238654	0	0	0	0	0	0.0016	AL590644.2	-	-	-	-	-	-	-	-
ENSG00000142623	PADI1	0.00228159	0.00457436	0.00520102	0.00437832	0.150563	0.002677	0.044663	0.00268065	0.00307307	0.0874977	0.00323291	0.0206816	0.105708	0	0.0164	PADI1	peptidyl arginine deiminase 1 [Source:HGNC Symbol;Acc:HGNC:18367]	-	-	-	-	GO:0005634//nucleus;GO:0005654//nucleoplasm;GO:0005737//cytoplasm;GO:0005829//cytosol	GO:0004668//protein-arginine deiminase activity;GO:0005509//calcium ion binding;GO:0016787//hydrolase activity;GO:0046872//metal ion binding	GO:0006325//chromatin organization;GO:0018101//protein citrullination;GO:0036414//histone citrullination
ENSG00000142619	PADI3	0.588568	0.0265863	0.397006	0.197319	0.80288	0.0585162	1.77125	1.03239	0.257548	0.372173	0.39697	0.446149	0	0	0.2142	PADI3	peptidyl arginine deiminase 3 [Source:HGNC Symbol;Acc:HGNC:18337]	-	-	-	-	GO:0005634//nucleus;GO:0005737//cytoplasm;GO:0005829//cytosol	GO:0004668//protein-arginine deiminase activity;GO:0005509//calcium ion binding;GO:0005515//protein binding;GO:0016787//hydrolase activity;GO:0042802//identical protein binding	GO:0006325//chromatin organization;GO:0018101//protein citrullination;GO:0036414//histone citrullination
ENSG00000159339	PADI4	0	0.00201041	0.000612283	0	0	0.000252312	0.00105465	0	0.00363925	0.00302658	0.00364955	0.13688	0	0	0.0012	PADI4	peptidyl arginine deiminase 4 [Source:HGNC Symbol;Acc:HGNC:18368]	-	-	-	-	GO:0005634//nucleus;GO:0005654//nucleoplasm;GO:0005737//cytoplasm;GO:0005829//cytosol;GO:0032991//protein-containing complex	GO:0004668//protein-arginine deiminase activity;GO:0005509//calcium ion binding;GO:0005515//protein binding;GO:0016787//hydrolase activity;GO:0034618//arginine binding;GO:0042802//identical protein binding;GO:0046872//metal ion binding	GO:0002376//immune system process;GO:0006325//chromatin organization;GO:0006334//nucleosome assembly;GO:0006338//chromatin remodeling;GO:0006464//cellular protein modification process;GO:0018101//protein citrullination;GO:0019827//stem cell population maintenance;GO:0036413//histone H3-R26 citrullination;GO:0036414//histone citrullination;GO:0045087//innate immune response
ENSG00000276747	PADI6	0	0	0	0	0	0	0	0	0	0	0	0	0	0	0	PADI6	peptidyl arginine deiminase 6 [Source:HGNC Symbol;Acc:HGNC:20449]	-	-	-	-	GO:0005634//nucleus;GO:0005737//cytoplasm;GO:0045111//intermediate filament cytoskeleton	GO:0004668//protein-arginine deiminase activity;GO:0005509//calcium ion binding;GO:0005515//protein binding;GO:0016787//hydrolase activity	GO:0007010//cytoskeleton organization;GO:0007028//cytoplasm organization;GO:0018101//protein citrullination;GO:0034613//cellular protein localization;GO:0036414//histone citrullination;GO:0043143//regulation of translation by machinery localization
ENSG00000179051	RCC2	0.65268	0.749122	0.534048	0.576326	0.441997	0.880572	0.837306	0.840835	0.461716	0.71951	0.710334	0.424724	0.898718	0.74013	0.4515	RCC2	regulator of chromosome condensation 2 [Source:HGNC Symbol;Acc:HGNC:30297]	-	-	-	-	GO:0000775//chromosome, centromeric region;GO:0005634//nucleus;GO:0005694//chromosome;GO:0005730//nucleolus;GO:0005737//cytoplasm;GO:0005819//spindle;GO:0005829//cytosol;GO:0005856//cytoskeleton;GO:0005874//microtubule;GO:0005886//plasma membrane;GO:0016020//membrane;GO:0030496//midbody;GO:0031901//early endosome membrane;GO:0034506//chromosome, centromeric core domain;GO:1990023//mitotic spindle…	GO:0003723//RNA binding;GO:0005085//guanyl-nucleotide exchange factor activity;GO:0005515//protein binding;GO:0008017//microtubule binding;GO:0019901//protein kinase binding;GO:0019904//protein domain specific binding;GO:0031267//small GTPase binding;GO:0048365//Rac GTPase binding	GO:0007049//cell cycle;GO:0007229//integrin-mediated signaling pathway;GO:0010762//regulation of fibroblast migration;GO:0010971//positive regulation of G2/M transition of mitotic cell cycle;GO:0030334//regulation of cell migration;GO:0034260//negative regulation of GTPase activity;GO:0045184//establishment of protein localization;GO:0048041//focal adhesion assembly;GO:0051301//cell division;GO:0…
ENSG00000227751	RCC2-AS1	0	0.000277843	0	0	0	0	0	0.000424566	0	0	0	0	0	0	0.0001	RCC2-AS1	-	-	-	-	-	-	-	-
ENSG00000074964	ARHGEF10L	0.535242	0.0993476	0.366102	0.17327	0.314063	0.117131	0.617128	0.837126	0.20212	0.211436	0.135717	0.176079	0.267746	0.178044	0.221	ARHGEF10L	Rho guanine nucleotide exchange factor 10 like [Source:HGNC Symbol;Acc:HGNC:25540]	-	-	-	-	GO:0005737//cytoplasm;GO:0005829//cytosol	GO:0005085//guanyl-nucleotide exchange factor activity;GO:0005089//Rho guanyl-nucleotide exchange factor activity;GO:0005096//GTPase activator activity;GO:0005515//protein binding	GO:0030036//actin cytoskeleton organization;GO:0032933//SREBP signaling pathway;GO:0043547//positive regulation of GTPase activity;GO:0051496//positive regulation of stress fiber assembly
ENSG00000236648	LINC02810	0	0	0	0	0	0	0.00123208	0	0	0	0	0	0	0	0.0001	LINC02810	-	-	-	-	-	-	-	-
ENSG00000117148	ACTL8	0.000507491	0.000821332	0.00119692	0.00215978	0	0.00396084	0	0.0101743	0.00328331	0.00234953	0.00547351	0	0	0	0.0024	ACTL8	actin like 8 [Source:HGNC Symbol;Acc:HGNC:24018]	-	-	-	-	GO:0005737//cytoplasm;GO:0005856//cytoskeleton;GO:0005869//dynactin complex;GO:0015629//actin cytoskeleton	GO:0005515//protein binding	GO:0030855//epithelial cell differentiation
ENSG00000284653	AL357509.1	0	0	0	0	0	0	0	0	0	0	0	0	0	0	0	AL357509.1	-	-	-	-	-	-	-	-
ENSG00000261781	LINC01654	0	0	0	0	0	0	0	0	0	0	0	0	0	0	0	LINC01654	-	-	-	-	-	-	-	-
ENSG00000117154	IGSF21	0.000492413	0	0	0.000230719	0.00030693	0	0	0	0.000424577	0	0	0.00940285	0	0	0.0004	IGSF21	immunoglobin superfamily member 21 [Source:HGNC Symbol;Acc:HGNC:28246]	-	-	-	-	GO:0005886//plasma membrane;GO:0005912//adherens junction;GO:0016020//membrane;GO:0030054//cell junction;GO:0031225//anchored component of membrane;GO:0031362//anchored component of external side of plasma membrane;GO:0042734//presynaptic membrane;GO:0045202//synapse;GO:0045211//postsynaptic membrane;GO:0060077//inhibitory synapse	-	GO:0007156//homophilic cell adhesion via plasma membrane adhesion molecules;GO:0007157//heterophilic cell-cell adhesion via plasma membrane cell adhesion molecules;GO:0060074//synapse maturation
ENSG00000230035	IGSF21-AS1	0	0	0	0	0	0	0	0	0	0	0	0	0	0	0	IGSF21-AS1	-	-	-	-	-	-	-	-
ENSG00000225387	AL591896.1	0	0	0	0	0	0	0	0	0	0	0	0	0	0	0	AL591896.1	-	-	-	-	-	-	-	-
ENSG00000179023	KLHDC7A	0.0751577	0.0423183	0.0555012	0.0176419	0.14245	0.0353929	0.141629	0.0915809	0.0582945	0.0867667	0.0310693	0.0539315	0.127516	0.0185108	0.0571	KLHDC7A	kelch domain containing 7A [Source:HGNC Symbol;Acc:HGNC:26791]	-	-	-	-	GO:0016020//membrane;GO:0016021//integral component of membrane	GO:0005515//protein binding	-
ENSG00000009709	PAX7	5.69e-05	0	0.000166768	0	0	0	0	0	0	0.000799894	0	0	0	0	0.0002	PAX7	paired box 7 [Source:HGNC Symbol;Acc:HGNC:8621]	-	-	-	-	GO:0000790//nuclear chromatin;GO:0005634//nucleus	GO:0000978//RNA polymerase II proximal promoter sequence-specific DNA binding;GO:0000981//DNA-binding transcription factor activity, RNA polymerase II-specific;GO:0003677//DNA binding;GO:0003700//DNA-binding transcription factor activity;GO:0005515//protein binding;GO:0043565//sequence-specific DNA binding;GO:1990837//sequence-specific double-stranded DNA binding	GO:0006338//chromatin remodeling;GO:0006355//regulation of transcription, DNA-templated;GO:0006357//regulation of transcription by RNA polymerase II;GO:0007275//multicellular organism development;GO:0007517//muscle organ development;GO:0007519//skeletal muscle tissue development;GO:0009653//anatomical structure morphogenesis;GO:0010453//regulation of cell fate commitment;GO:0010468//regulation of…
ENSG00000179002	TAS1R2	0	0	0	0.000456397	0	0	0	0	0	0	0	0	0	0	0.0001	TAS1R2	taste 1 receptor member 2 [Source:HGNC Symbol;Acc:HGNC:14905]	Organismal Systems;Organismal Systems	Sensory system;Digestive system	ko04742//Taste transduction;ko04973//Carbohydrate digestion and absorption	K04625;K04625	GO:0005886//plasma membrane;GO:0005887//integral component of plasma membrane;GO:0016020//membrane;GO:0016021//integral component of membrane;GO:0043235//receptor complex;GO:1903767//sweet taste receptor complex	GO:0004930//G protein-coupled receptor activity;GO:0008527//taste receptor activity;GO:0033041//sweet taste receptor activity;GO:0038023//signaling receptor activity	GO:0001582//detection of chemical stimulus involved in sensory perception of sweet taste;GO:0007165//signal transduction;GO:0007186//G protein-coupled receptor signaling pathway;GO:0032467//positive regulation of cytokinesis;GO:0050896//response to stimulus;GO:0050909//sensory perception of taste;GO:0050916//sensory perception of sweet taste
ENSG00000159423	ALDH4A1	0.493486	0.100028	0.227926	0.219301	0.18114	0.123979	0.251953	0.371215	0.146171	0.107991	0.334821	0.0585325	0.0217244	0.0179583	0.1902	ALDH4A1	aldehyde dehydrogenase 4 family member A1 [Source:HGNC Symbol;Acc:HGNC:406]	Metabolism;Metabolism;Metabolism	Global and overview maps;Amino acid metabolism;Amino acid metabolism	ko01100//Metabolic pathways;ko00330//Arginine and proline metabolism;ko00250//Alanine, aspartate and glutamate metabolism	K00294;K00294;K00294	GO:0005739//mitochondrion;GO:0005759//mitochondrial matrix	GO:0003842//1-pyrroline-5-carboxylate dehydrogenase activity;GO:0004029//aldehyde dehydrogenase (NAD) activity;GO:0005515//protein binding;GO:0009055//electron transfer activity;GO:0016491//oxidoreductase activity;GO:0016620//oxidoreductase activity, acting on the aldehyde or oxo group of donors, NAD or NADP as acceptor;GO:0042802//identical protein binding	GO:0006560//proline metabolic process;GO:0006562//proline catabolic process;GO:0010133//proline catabolic process to glutamate;GO:0019470//4-hydroxyproline catabolic process;GO:0022900//electron transport chain;GO:0046487//glyoxylate metabolic process;GO:0055114//oxidation-reduction process
ENSG00000169991	IFFO2	0.0254178	0.0276185	0.142468	0.213626	0.070031	0.0615959	0.0534655	0.0189875	0.268951	0.0738739	0.112896	0.11996	0.134141	0.051884	0.0799	IFFO2	intermediate filament family orphan 2 [Source:HGNC Symbol;Acc:HGNC:27006]	-	-	-	-	GO:0005882//intermediate filament	-	-
ENSG00000272084	AL137127.1	0.00616939	0.00314219	0.00713629	0.00136283	0.00421732	0.00663235	0.00606709	0.00913823	0.00127099	0.0147343	0.00211701	0.00489938	0.00335062	0	0.0051	AL137127.1	-	-	-	-	-	-	-	-
ENSG00000127481	UBR4	0.2649	0.131442	0.263683	0.235586	0.17954	0.164865	0.311544	0.435536	0.194908	0.271848	0.152457	0.125576	0.226493	0.177172	0.1832	UBR4	ubiquitin protein ligase E3 component n-recognin 4 [Source:HGNC Symbol;Acc:HGNC:30313]	Human Diseases;Human Diseases	Infectious diseases;Cancers	ko05165//Human papillomavirus infection;ko05203//Viral carcinogenesis	K10691;K10691	GO:0005634//nucleus;GO:0005654//nucleoplasm;GO:0005737//cytoplasm;GO:0005813//centrosome;GO:0005829//cytosol;GO:0005856//cytoskeleton;GO:0005886//plasma membrane;GO:0016020//membrane;GO:0016021//integral component of membrane;GO:0035579//specific granule membrane;GO:0070821//tertiary granule membrane;GO:0101003//ficolin-1-rich granule membrane	GO:0004842//ubiquitin-protein transferase activity;GO:0005515//protein binding;GO:0005516//calmodulin binding;GO:0008270//zinc ion binding;GO:0016740//transferase activity;GO:0046872//metal ion binding;GO:0061630//ubiquitin protein ligase activity	GO:0006511//ubiquitin-dependent protein catabolic process;GO:0016032//viral process;GO:0016567//protein ubiquitination;GO:0043312//neutrophil degranulation
ENSG00000230424	EMC1-AS1	0.00977796	0.0191951	0.0159627	0.010818	0.0126169	0.0132676	0.00813692	0.00236788	0.0142051	0.0377806	0.0130524	0.00824451	0.00322083	0.0479613	0.0163	EMC1-AS1	-	-	-	-	-	-	-	-
ENSG00000127463	EMC1	0.202657	0.168227	0.171949	0.201783	0.117277	0.174382	0.24565	0.240963	0.18805	0.120011	0.216277	0.254257	0.20764	0.179255	0.1744	EMC1	ER membrane protein complex subunit 1 [Source:HGNC Symbol;Acc:HGNC:28957]	-	-	-	-	GO:0005783//endoplasmic reticulum;GO:0016020//membrane;GO:0016021//integral component of membrane;GO:0032991//protein-containing complex;GO:0072546//ER membrane protein complex	-	-
ENSG00000053372	MRTO4	0.354462	0.448964	0.321903	0.386308	0.369811	0.611495	0.288771	0.30087	0.385355	0.324343	0.531046	0.262636	0.404107	0.254111	0.3496	MRTO4	MRT4 homolog, ribosome maturation factor [Source:HGNC Symbol;Acc:HGNC:18477]	-	-	-	-	GO:0005634//nucleus;GO:0005730//nucleolus;GO:0005737//cytoplasm;GO:0030687//preribosome, large subunit precursor	GO:0003723//RNA binding;GO:0005515//protein binding	GO:0000027//ribosomal large subunit assembly;GO:0000956//nuclear-transcribed mRNA catabolic process;GO:0006364//rRNA processing;GO:0042254//ribosome biogenesis;GO:0042273//ribosomal large subunit biogenesis
ENSG00000162482	AKR7A3	0.00512432	0.00968194	0.0214442	0.0189736	0.00919505	0.00507676	0.0121892	0.0124031	0.0121644	0.00634052	0.0173201	0	0.0171218	0.0481213	0.0122	AKR7A3	aldo-keto reductase family 7 member A3 [Source:HGNC Symbol;Acc:HGNC:390]	Metabolism	Xenobiotics biodegradation and metabolism	ko00980//Metabolism of xenobiotics by cytochrome P450	K15303	GO:0005737//cytoplasm;GO:0005829//cytosol;GO:0070062//extracellular exosome	GO:0004033//aldo-keto reductase (NADP) activity;GO:0005515//protein binding;GO:0009055//electron transfer activity;GO:0016491//oxidoreductase activity;GO:0042802//identical protein binding	GO:0006081//cellular aldehyde metabolic process;GO:0006805//xenobiotic metabolic process;GO:0022900//electron transport chain;GO:0046222//aflatoxin metabolic process;GO:0046223//aflatoxin catabolic process;GO:0055114//oxidation-reduction process
ENSG00000053371	AKR7A2	0.371324	0.527332	0.30061	0.417928	0.366156	0.631617	0.214805	0.188607	0.522003	0.405728	0.278652	0.384422	0.669814	0.512845	0.357	AKR7A2	aldo-keto reductase family 7 member A2 [Source:HGNC Symbol;Acc:HGNC:389]	Metabolism	Xenobiotics biodegradation and metabolism	ko00980//Metabolism of xenobiotics by cytochrome P450	K15303	GO:0005737//cytoplasm;GO:0005794//Golgi apparatus;GO:0005829//cytosol;GO:0070062//extracellular exosome	GO:0004032//alditol:NADP+ 1-oxidoreductase activity;GO:0005515//protein binding;GO:0009055//electron transfer activity;GO:0016491//oxidoreductase activity;GO:0019119//phenanthrene-9,10-epoxide hydrolase activity	GO:0005975//carbohydrate metabolic process;GO:0006081//cellular aldehyde metabolic process;GO:0006805//xenobiotic metabolic process;GO:0022900//electron transport chain;GO:0044597//daunorubicin metabolic process;GO:0044598//doxorubicin metabolic process;GO:0055114//oxidation-reduction process
ENSG00000040487	SLC66A1	0.075543	0.131323	0.0818299	0.0874833	0.0798654	0.110566	0.0797893	0.0978812	0.0907112	0.0753416	0.0693282	0.195242	0.186755	0.107923	0.1011	SLC66A1	solute carrier family 66 member 1 [Source:HGNC Symbol;Acc:HGNC:26001]	-	-	-	-	GO:0005764//lysosome;GO:0005765//lysosomal membrane;GO:0016020//membrane;GO:0016021//integral component of membrane;GO:0031301//integral component of organelle membrane;GO:0043231//intracellular membrane-bounded organelle	GO:0005515//protein binding;GO:0015174//basic amino acid transmembrane transporter activity;GO:0015181//arginine transmembrane transporter activity;GO:0015189//L-lysine transmembrane transporter activity	GO:0006865//amino acid transport;GO:0015809//arginine transport;GO:0015819//lysine transport;GO:0055085//transmembrane transport;GO:0080144//amino acid homeostasis;GO:1903401//L-lysine transmembrane transport;GO:1903826//arginine transmembrane transport;GO:1990822//basic amino acid transmembrane transport
ENSG00000077549	CAPZB	1.39852	1.25432	1.24717	1.56776	1.47079	1.30578	1.43011	1.38813	2.20328	1.82304	1.86959	2.18304	1.3552	1.27016	0.6856	CAPZB	capping actin protein of muscle Z-line subunit beta [Source:HGNC Symbol;Acc:HGNC:1491]	Cellular Processes	Transport and catabolism	ko04144//Endocytosis	K10365	GO:0005737//cytoplasm;GO:0005829//cytosol;GO:0005856//cytoskeleton;GO:0005903//brush border;GO:0008290//F-actin capping protein complex;GO:0014069//postsynaptic density;GO:0015629//actin cytoskeleton;GO:0016020//membrane;GO:0030017//sarcomere;GO:0030027//lamellipodium;GO:0030863//cortical cytoskeleton;GO:0032279//asymmetric synapse;GO:0070062//extracellular exosome;GO:0071203//WASH complex;GO:009…	GO:0003779//actin binding;GO:0005515//protein binding;GO:0045296//cadherin binding;GO:0051015//actin filament binding	GO:0000902//cell morphogenesis;GO:0006888//ER to Golgi vesicle-mediated transport;GO:0007010//cytoskeleton organization;GO:0007596//blood coagulation;GO:0008154//actin polymerization or depolymerization;GO:0010591//regulation of lamellipodium assembly;GO:0019886//antigen processing and presentation of exogenous peptide antigen via MHC class II;GO:0022604//regulation of cell morphogenesis;GO:00300…
ENSG00000173436	MICOS10	1.80021	2.88366	2.04304	2.80132	2.112	3.48841	1.49878	1.25444	3.91152	2.12526	5.05867	2.71025	3.03788	2.62729	0.7383	MICOS10	mitochondrial contact site and cristae organizing system subunit 10 [Source:HGNC Symbol;Acc:HGNC:32068]	-	-	-	-	GO:0001401//mitochondrial sorting and assembly machinery complex;GO:0005739//mitochondrion;GO:0005743//mitochondrial inner membrane;GO:0016020//membrane;GO:0016021//integral component of membrane;GO:0061617//MICOS complex	GO:0003674//molecular_function;GO:0005515//protein binding	GO:0007007//inner mitochondrial membrane organization;GO:0008150//biological_process
ENSG00000235185	AL031727.2	0	0	0	0	0	0.000266095	0	0	0	0	0	0	0	0	0.0001	AL031727.2	-	-	-	-	-	-	-	-
ENSG00000158747	NBL1	0.382548	0.203988	0.3059	0.358282	0.436902	0.273902	0.488359	0.328322	0.529256	0.356098	0.437878	0.259154	0.423744	0.357439	0.2817	NBL1	NBL1, DAN family BMP antagonist [Source:HGNC Symbol;Acc:HGNC:7650]	Environmental Information Processing	Signal transduction	ko04350//TGF-beta signaling pathway	K19558	GO:0005576//extracellular region;GO:0005615//extracellular space	GO:0005515//protein binding;GO:0016015//morphogen activity;GO:0036122//BMP binding;GO:0042802//identical protein binding;GO:0048018//receptor ligand activity	GO:0007165//signal transduction;GO:0007399//nervous system development;GO:0009887//animal organ morphogenesis;GO:0030514//negative regulation of BMP signaling pathway;GO:0035582//sequestering of BMP in extracellular matrix;GO:0038098//sequestering of BMP from receptor via BMP binding;GO:0045666//positive regulation of neuron differentiation;GO:0048263//determination of dorsal identity;GO:0048812/…
ENSG00000270136	MICOS10-NBL1	0	0	0	0	0	0	0	0	0	0	0	0	0	0	0	MICOS10-NBL1	MICOS10-NBL1 readthrough [Source:HGNC Symbol;Acc:HGNC:48338]	-	-	-	-	GO:0005739//mitochondrion;GO:0005743//mitochondrial inner membrane;GO:0016020//membrane;GO:0016021//integral component of membrane;GO:0061617//MICOS complex	-	-
ENSG00000158748	HTR6	0	0.000207415	0	0	0.00187239	0.000836684	0	0	0	0	0	0	0	0	0.0002	HTR6	5-hydroxytryptamine receptor 6 [Source:HGNC Symbol;Acc:HGNC:5301]	Environmental Information Processing;Environmental Information Processing;Environmental Information Processing;Organismal Systems	Signaling molecules and interaction;Signal transduction;Signal transduction;Nervous system	ko04080//Neuroactive ligand-receptor interaction;ko04020//Calcium signaling pathway;ko04024//cAMP signaling pathway;ko04726//Serotonergic synapse	K04162;K04162;K04162;K04162	GO:0005886//plasma membrane;GO:0005887//integral component of plasma membrane;GO:0005929//cilium;GO:0016020//membrane;GO:0016021//integral component of membrane;GO:0030425//dendrite;GO:0045202//synapse	GO:0004930//G protein-coupled receptor activity;GO:0004969//histamine receptor activity;GO:0004993//G protein-coupled serotonin receptor activity;GO:0005515//protein binding;GO:0030594//neurotransmitter receptor activity	GO:0007165//signal transduction;GO:0007186//G protein-coupled receptor signaling pathway;GO:0007187//G protein-coupled receptor signaling pathway, coupled to cyclic nucleotide second messenger;GO:0007268//chemical synaptic transmission;GO:0021795//cerebral cortex cell migration;GO:0032008//positive regulation of TOR signaling;GO:0098664//G protein-coupled serotonin receptor signaling pathway
ENSG00000162542	TMCO4	0.243294	0.242371	0.193331	0.144709	0.202361	0.216155	0.161359	0.288783	0.169959	0.195642	0.106207	0.224859	0.168913	0.263919	0.1989	TMCO4	transmembrane and coiled-coil domains 4 [Source:HGNC Symbol;Acc:HGNC:27393]	-	-	-	-	GO:0016020//membrane;GO:0016021//integral component of membrane	GO:0005515//protein binding	-
ENSG00000178828	RNF186	0.00499931	0.0116887	0.00880966	0.00503026	0.00718804	0.0131759	0.00278815	0.00169678	0.0222906	0.0079957	0.0185788	0	0.0446454	0	0.0121	RNF186	ring finger protein 186 [Source:HGNC Symbol;Acc:HGNC:25978]	-	-	-	-	GO:0005783//endoplasmic reticulum;GO:0005789//endoplasmic reticulum membrane;GO:0016020//membrane;GO:0016021//integral component of membrane	GO:0004842//ubiquitin-protein transferase activity;GO:0005515//protein binding;GO:0016740//transferase activity;GO:0046872//metal ion binding;GO:0061630//ubiquitin protein ligase activity	GO:0016567//protein ubiquitination;GO:0035519//protein K29-linked ubiquitination;GO:0043161//proteasome-mediated ubiquitin-dependent protein catabolic process;GO:0051865//protein autoubiquitination;GO:0070059//intrinsic apoptotic signaling pathway in response to endoplasmic reticulum stress;GO:0070534//protein K63-linked ubiquitination;GO:0070585//protein localization to mitochondrion
ENSG00000235434	AL391883.1	0.00264072	7.2e-05	0.00593582	0.0219941	0.0025919	0.00536975	0.00203007	0.00194229	0.0341058	0	0.0221768	0.0050272	0	0	0.0104	AL391883.1	-	-	-	-	-	-	-	-
ENSG00000169914	OTUD3	0.11043	0.114217	0.128296	0.152411	0.0762817	0.143533	0.150919	0.139822	0.109247	0.0952506	0.203619	0.246349	0.135868	0.0929951	0.1222	OTUD3	OTU deubiquitinase 3 [Source:HGNC Symbol;Acc:HGNC:29038]	-	-	-	-	GO:0005737//cytoplasm;GO:0005829//cytosol	GO:0004843//thiol-dependent ubiquitin-specific protease activity;GO:0005515//protein binding;GO:0008233//peptidase activity;GO:0008234//cysteine-type peptidase activity;GO:0016787//hydrolase activity	GO:0006508//proteolysis;GO:0016579//protein deubiquitination;GO:0035871//protein K11-linked deubiquitination;GO:0044313//protein K6-linked deubiquitination;GO:0050821//protein stabilization;GO:0051898//negative regulation of protein kinase B signaling;GO:0071108//protein K48-linked deubiquitination;GO:1990167//protein K27-linked deubiquitination
ENSG00000188784	PLA2G2E	0	0	0	0	0	0	0	0	0	0	0	0	0	0	0	PLA2G2E	phospholipase A2 group IIE [Source:HGNC Symbol;Acc:HGNC:13414]	Metabolism;Environmental Information Processing;Organismal Systems;Organismal Systems;Metabolism;Metabolism;Metabolism;Organismal Systems;Metabolism;Metabolism	Global and overview maps;Signal transduction;Circulatory system;Digestive system;Lipid metabolism;Lipid metabolism;Lipid metabolism;Digestive system;Lipid metabolism;Lipid metabolism	ko01100//Metabolic pathways;ko04014//Ras signaling pathway;ko04270//Vascular smooth muscle contraction;ko04972//Pancreatic secretion;ko00564//Glycerophospholipid metabolism;ko00590//Arachidonic acid metabolism;ko00565//Ether lipid metabolism;ko04975//Fat digestion and absorption;ko00591//Linoleic acid metabolism;ko00592//alpha-Linolenic acid metabolism	K01047;K01047;K01047;K01047;K01047;K01047;K01047;K01047;K01047;K01047	GO:0005576//extracellular region;GO:0005737//cytoplasm	GO:0004623//phospholipase A2 activity;GO:0005509//calcium ion binding;GO:0005515//protein binding;GO:0005543//phospholipid binding;GO:0016787//hydrolase activity;GO:0046872//metal ion binding;GO:0047498//calcium-dependent phospholipase A2 activity;GO:0102567//phospholipase A2 activity (consuming 1,2-dipalmitoylphosphatidylcholine);GO:0102568//phospholipase A2 activity consuming 1,2-dioleoylphosph…	GO:0006629//lipid metabolic process;GO:0006644//phospholipid metabolic process;GO:0006654//phosphatidic acid biosynthetic process;GO:0006954//inflammatory response;GO:0016042//lipid catabolic process;GO:0034374//low-density lipoprotein particle remodeling;GO:0036148//phosphatidylglycerol acyl-chain remodeling;GO:0036149//phosphatidylinositol acyl-chain remodeling;GO:0036150//phosphatidylserine ac…
ENSG00000188257	PLA2G2A	0.0750821	0.00682782	0.0916956	0.22562	0.0451273	0.140144	0.0443177	0.0454548	1.06034	0.0420924	0.575752	0.0914068	0.0184159	0	0.0838	PLA2G2A	phospholipase A2 group IIA [Source:HGNC Symbol;Acc:HGNC:9031]	Metabolism;Environmental Information Processing;Organismal Systems;Organismal Systems;Metabolism;Metabolism;Metabolism;Organismal Systems;Metabolism;Metabolism	Global and overview maps;Signal transduction;Circulatory system;Digestive system;Lipid metabolism;Lipid metabolism;Lipid metabolism;Digestive system;Lipid metabolism;Lipid metabolism	ko01100//Metabolic pathways;ko04014//Ras signaling pathway;ko04270//Vascular smooth muscle contraction;ko04972//Pancreatic secretion;ko00564//Glycerophospholipid metabolism;ko00590//Arachidonic acid metabolism;ko00565//Ether lipid metabolism;ko04975//Fat digestion and absorption;ko00591//Linoleic acid metabolism;ko00592//alpha-Linolenic acid metabolism	K01047;K01047;K01047;K01047;K01047;K01047;K01047;K01047;K01047;K01047	GO:0005576//extracellular region;GO:0005615//extracellular space;GO:0005739//mitochondrion;GO:0005741//mitochondrial outer membrane;GO:0005783//endoplasmic reticulum;GO:0005789//endoplasmic reticulum membrane;GO:0005886//plasma membrane;GO:0016020//membrane;GO:0030141//secretory granule;GO:0048471//perinuclear region of cytoplasm;GO:0070062//extracellular exosome	GO:0003824//catalytic activity;GO:0004623//phospholipase A2 activity;GO:0005509//calcium ion binding;GO:0005543//phospholipid binding;GO:0016787//hydrolase activity;GO:0046872//metal ion binding;GO:0047498//calcium-dependent phospholipase A2 activity;GO:0102567//phospholipase A2 activity (consuming 1,2-dipalmitoylphosphatidylcholine);GO:0102568//phospholipase A2 activity consuming 1,2-dioleoylpho…	GO:0006629//lipid metabolic process;GO:0006644//phospholipid metabolic process;GO:0006654//phosphatidic acid biosynthetic process;GO:0006954//inflammatory response;GO:0008152//metabolic process;GO:0010744//positive regulation of macrophage derived foam cell differentiation;GO:0016042//lipid catabolic process;GO:0019730//antimicrobial humoral response;GO:0019835//cytolysis;GO:0034374//low-density …
ENSG00000127472	PLA2G5	0.000440508	0.000761143	0.00147321	0.00536718	0.000370012	0.000980841	0	0.000584962	0.00462312	0.000649992	0.00404575	0	0	0.00770838	0.0027	PLA2G5	phospholipase A2 group V [Source:HGNC Symbol;Acc:HGNC:9038]	Metabolism;Environmental Information Processing;Organismal Systems;Organismal Systems;Metabolism;Metabolism;Metabolism;Organismal Systems;Metabolism;Metabolism	Global and overview maps;Signal transduction;Circulatory system;Digestive system;Lipid metabolism;Lipid metabolism;Lipid metabolism;Digestive system;Lipid metabolism;Lipid metabolism	ko01100//Metabolic pathways;ko04014//Ras signaling pathway;ko04270//Vascular smooth muscle contraction;ko04972//Pancreatic secretion;ko00564//Glycerophospholipid metabolism;ko00590//Arachidonic acid metabolism;ko00565//Ether lipid metabolism;ko04975//Fat digestion and absorption;ko00591//Linoleic acid metabolism;ko00592//alpha-Linolenic acid metabolism	K01047;K01047;K01047;K01047;K01047;K01047;K01047;K01047;K01047;K01047	GO:0005576//extracellular region;GO:0005768//endosome;GO:0005794//Golgi apparatus;GO:0005886//plasma membrane;GO:0016020//membrane;GO:0031410//cytoplasmic vesicle;GO:0032009//early phagosome;GO:0032010//phagolysosome;GO:0045335//phagocytic vesicle;GO:0055037//recycling endosome	GO:0004623//phospholipase A2 activity;GO:0005509//calcium ion binding;GO:0005543//phospholipid binding;GO:0016787//hydrolase activity;GO:0046872//metal ion binding;GO:0047498//calcium-dependent phospholipase A2 activity;GO:0047499//calcium-independent phospholipase A2 activity;GO:0102567//phospholipase A2 activity (consuming 1,2-dipalmitoylphosphatidylcholine);GO:0102568//phospholipase A2 activit…	GO:0006629//lipid metabolic process;GO:0006631//fatty acid metabolic process;GO:0006644//phospholipid metabolic process;GO:0006654//phosphatidic acid biosynthetic process;GO:0006909//phagocytosis;GO:0009395//phospholipid catabolic process;GO:0010518//positive regulation of phospholipase activity;GO:0010744//positive regulation of macrophage derived foam cell differentiation;GO:0016042//lipid cata…
ENSG00000117215	PLA2G2D	0	0.00162297	0	0	0	0	0	0	0	0	0	0	0	0	0.0001	PLA2G2D	phospholipase A2 group IID [Source:HGNC Symbol;Acc:HGNC:9033]	Metabolism;Environmental Information Processing;Organismal Systems;Organismal Systems;Metabolism;Metabolism;Metabolism;Organismal Systems;Metabolism;Metabolism	Global and overview maps;Signal transduction;Circulatory system;Digestive system;Lipid metabolism;Lipid metabolism;Lipid metabolism;Digestive system;Lipid metabolism;Lipid metabolism	ko01100//Metabolic pathways;ko04014//Ras signaling pathway;ko04270//Vascular smooth muscle contraction;ko04972//Pancreatic secretion;ko00564//Glycerophospholipid metabolism;ko00590//Arachidonic acid metabolism;ko00565//Ether lipid metabolism;ko04975//Fat digestion and absorption;ko00591//Linoleic acid metabolism;ko00592//alpha-Linolenic acid metabolism	K01047;K01047;K01047;K01047;K01047;K01047;K01047;K01047;K01047;K01047	GO:0005576//extracellular region	GO:0004623//phospholipase A2 activity;GO:0005509//calcium ion binding;GO:0005543//phospholipid binding;GO:0008201//heparin binding;GO:0016787//hydrolase activity;GO:0043395//heparan sulfate proteoglycan binding;GO:0046872//metal ion binding;GO:0047498//calcium-dependent phospholipase A2 activity;GO:0102567//phospholipase A2 activity (consuming 1,2-dipalmitoylphosphatidylcholine);GO:0102568//phosp…	GO:0002361//CD4-positive, CD25-positive, alpha-beta regulatory T cell differentiation;GO:0002864//regulation of acute inflammatory response to antigenic stimulus;GO:0006629//lipid metabolic process;GO:0006644//phospholipid metabolic process;GO:0006654//phosphatidic acid biosynthetic process;GO:0006954//inflammatory response;GO:0016042//lipid catabolic process;GO:0036148//phosphatidylglycerol acyl…
ENSG00000158786	PLA2G2F	0.212148	0.0828135	0.268091	0.250164	0.381137	0.157781	0.375694	0.261329	0.910533	0.306112	0.4323	0.238145	2.65804	0.0085948	0.1928	PLA2G2F	phospholipase A2 group IIF [Source:HGNC Symbol;Acc:HGNC:30040]	Metabolism;Environmental Information Processing;Organismal Systems;Organismal Systems;Metabolism;Metabolism;Metabolism;Organismal Systems;Metabolism;Metabolism	Global and overview maps;Signal transduction;Circulatory system;Digestive system;Lipid metabolism;Lipid metabolism;Lipid metabolism;Digestive system;Lipid metabolism;Lipid metabolism	ko01100//Metabolic pathways;ko04014//Ras signaling pathway;ko04270//Vascular smooth muscle contraction;ko04972//Pancreatic secretion;ko00564//Glycerophospholipid metabolism;ko00590//Arachidonic acid metabolism;ko00565//Ether lipid metabolism;ko04975//Fat digestion and absorption;ko00591//Linoleic acid metabolism;ko00592//alpha-Linolenic acid metabolism	K01047;K01047;K01047;K01047;K01047;K01047;K01047;K01047;K01047;K01047	GO:0005576//extracellular region;GO:0005829//cytosol;GO:0005886//plasma membrane;GO:0016020//membrane	GO:0004623//phospholipase A2 activity;GO:0005509//calcium ion binding;GO:0005515//protein binding;GO:0005543//phospholipid binding;GO:0016787//hydrolase activity;GO:0046872//metal ion binding;GO:0047498//calcium-dependent phospholipase A2 activity;GO:0102567//phospholipase A2 activity (consuming 1,2-dipalmitoylphosphatidylcholine);GO:0102568//phospholipase A2 activity consuming 1,2-dioleoylphosph…	GO:0002376//immune system process;GO:0006629//lipid metabolic process;GO:0006644//phospholipid metabolic process;GO:0006654//phosphatidic acid biosynthetic process;GO:0008150//biological_process;GO:0016042//lipid catabolic process;GO:0019369//arachidonic acid metabolic process;GO:0036148//phosphatidylglycerol acyl-chain remodeling;GO:0036149//phosphatidylinositol acyl-chain remodeling;GO:0036150/…
ENSG00000227066	Z98257.1	0.000587548	0.00792327	0.000844713	0.00441549	0.00764445	0.00370174	0.0109482	0.0021441	0.013341	0.00811203	0.0051709	0.0122218	0.0703749	0	0.0067	Z98257.1	-	-	-	-	-	-	-	-
ENSG00000187980	PLA2G2C	0.00525688	0.0342316	0.017007	0.0329949	0.00892714	0.0208774	0.00881149	0.00119065	0.0253593	0.0243648	0.0213856	0.0207725	0.00389071	0.0100368	0.0236	PLA2G2C	phospholipase A2 group IIC [Source:HGNC Symbol;Acc:HGNC:9032]	Metabolism;Environmental Information Processing;Organismal Systems;Organismal Systems;Metabolism;Metabolism;Metabolism;Organismal Systems;Metabolism;Metabolism	Global and overview maps;Signal transduction;Circulatory system;Digestive system;Lipid metabolism;Lipid metabolism;Lipid metabolism;Digestive system;Lipid metabolism;Lipid metabolism	ko01100//Metabolic pathways;ko04014//Ras signaling pathway;ko04270//Vascular smooth muscle contraction;ko04972//Pancreatic secretion;ko00564//Glycerophospholipid metabolism;ko00590//Arachidonic acid metabolism;ko00565//Ether lipid metabolism;ko04975//Fat digestion and absorption;ko00591//Linoleic acid metabolism;ko00592//alpha-Linolenic acid metabolism	K01047;K01047;K01047;K01047;K01047;K01047;K01047;K01047;K01047;K01047	GO:0005576//extracellular region	GO:0004623//phospholipase A2 activity;GO:0005509//calcium ion binding;GO:0005543//phospholipid binding;GO:0016787//hydrolase activity;GO:0046872//metal ion binding;GO:0047498//calcium-dependent phospholipase A2 activity;GO:0102567//phospholipase A2 activity (consuming 1,2-dipalmitoylphosphatidylcholine);GO:0102568//phospholipase A2 activity consuming 1,2-dioleoylphosphatidylethanolamine)	GO:0006629//lipid metabolic process;GO:0006644//phospholipid metabolic process;GO:0016042//lipid catabolic process;GO:0050482//arachidonic acid secretion
ENSG00000162543	UBXN10	0.0328486	0.0143822	0.0282632	0.0135376	0.0317195	0.0134936	0.0388078	0.0273196	0.0358353	0.0331227	0.017053	0.0132542	0.0296796	0.0152047	0.0276	UBXN10	UBX domain protein 10 [Source:HGNC Symbol;Acc:HGNC:26354]	-	-	-	-	GO:0005929//cilium;GO:0030992//intraciliary transport particle B;GO:0042995//cell projection	GO:0005515//protein binding	GO:0030030//cell projection organization;GO:0060271//cilium assembly
ENSG00000228105	LINC01757	0	0	0	0	0	0	0	0	0	0	0	0	0	0	0	LINC01757	-	-	-	-	-	-	-	-
ENSG00000284710	Z98257.2	0	0	0	0	0	0	0	0	0	0	0	0	0	0	0	Z98257.2	-	-	-	-	-	-	-	-
ENSG00000158816	VWA5B1	0.00625007	0	0.00358969	0.0004989	0.00265258	0.000335738	0.00189044	0.00321348	0.00305597	0.00492842	0	0.00774668	0	0	0.0023	VWA5B1	von Willebrand factor A domain containing 5B1 [Source:HGNC Symbol;Acc:HGNC:26538]	-	-	-	-	GO:0005576//extracellular region	-	-
ENSG00000226664	AL020998.1	0	0	0	0	0	0	0	0	0	0	0	0	0	0	0	AL020998.1	-	-	-	-	-	-	-	-
ENSG00000236963	LINC01141	0	0.000366015	0.000240976	0	0	0	0	0	0.00155809	0	0	0	0	0	0.0003	LINC01141	-	-	-	-	-	-	-	-
ENSG00000226487	AL139254.1	0	0	0	0	0	0	0	0	0	0	0	0	0	0	0	AL139254.1	-	-	-	-	-	-	-	-
ENSG00000284641	AL139254.2	0	0	0	0	0	0	0	0	0	0	0	0	0	0	0	AL139254.2	-	-	-	-	-	-	-	-
ENSG00000284743	AL139254.3	0	0.000470293	0	0	0	0	0	0	0	0	0	0	0	0	0.0001	AL139254.3	-	-	-	-	-	-	-	-
ENSG00000162545	CAMK2N1	2.29952	4.60776	3.33504	4.53279	2.47825	3.34584	3.2352	2.10266	6.94745	2.63675	5.25902	2.27659	8.18209	2.26376	0.7617	CAMK2N1	calcium/calmodulin dependent protein kinase II inhibitor 1 [Source:HGNC Symbol;Acc:HGNC:24190]	-	-	-	-	GO:0005575//cellular_component;GO:0014069//postsynaptic density;GO:0030054//cell junction;GO:0030425//dendrite;GO:0043005//neuron projection;GO:0043025//neuronal cell body;GO:0045202//synapse	GO:0004860//protein kinase inhibitor activity;GO:0008427//calcium-dependent protein kinase inhibitor activity;GO:0019901//protein kinase binding	GO:0003084//positive regulation of systemic arterial blood pressure;GO:0006469//negative regulation of protein kinase activity;GO:0008285//negative regulation of cell proliferation;GO:0010628//positive regulation of gene expression;GO:0035774//positive regulation of insulin secretion involved in cellular response to glucose stimulus;GO:0045786//negative regulation of cell cycle;GO:0045861//negati…
ENSG00000090432	MUL1	0.153484	0.118597	0.0973715	0.0991734	0.147335	0.0934452	0.184291	0.127681	0.133874	0.0925548	0.158593	0.0531974	0.11656	0.148147	0.1346	MUL1	mitochondrial E3 ubiquitin protein ligase 1 [Source:HGNC Symbol;Acc:HGNC:25762]	-	-	-	-	GO:0005739//mitochondrion;GO:0005741//mitochondrial outer membrane;GO:0005777//peroxisome;GO:0016020//membrane;GO:0016021//integral component of membrane;GO:0030424//axon;GO:0031307//integral component of mitochondrial outer membrane;GO:0043025//neuronal cell body	GO:0002039//p53 binding;GO:0004842//ubiquitin-protein transferase activity;GO:0005515//protein binding;GO:0016740//transferase activity;GO:0019789//SUMO transferase activity;GO:0031625//ubiquitin protein ligase binding;GO:0042802//identical protein binding;GO:0046872//metal ion binding;GO:0061630//ubiquitin protein ligase activity	GO:0000209//protein polyubiquitination;GO:0000266//mitochondrial fission;GO:0006915//apoptotic process;GO:0006919//activation of cysteine-type endopeptidase activity involved in apoptotic process;GO:0006996//organelle organization;GO:0007257//activation of JUN kinase activity;GO:0010637//negative regulation of mitochondrial fusion;GO:0010821//regulation of mitochondrion organization;GO:0016567//p…
ENSG00000183114	FAM43B	0.000149925	0.00297832	0.000168211	0.000562005	0	0.00234885	0	0	0	0	0.00125636	0	0	0	0.0009	FAM43B	family with sequence similarity 43 member B [Source:HGNC Symbol;Acc:HGNC:31791]	-	-	-	-	-	GO:0005515//protein binding	-
ENSG00000158825	CDA	0.00178415	0.000969343	0.000351625	0.0056091	0.00254812	0.00065246	0.00303138	0	0.00111183	0.00461434	0.00271022	0.125579	0	0	0.0022	CDA	cytidine deaminase [Source:HGNC Symbol;Acc:HGNC:1712]	Metabolism;Metabolism;Metabolism	Global and overview maps;Xenobiotics biodegradation and metabolism;Nucleotide metabolism	ko01100//Metabolic pathways;ko00983//Drug metabolism - other enzymes;ko00240//Pyrimidine metabolism	K01489;K01489;K01489	GO:0005576//extracellular region;GO:0005829//cytosol;GO:0034774//secretory granule lumen;GO:1904724//tertiary granule lumen;GO:1904813//ficolin-1-rich granule lumen	GO:0001882//nucleoside binding;GO:0003824//catalytic activity;GO:0004126//cytidine deaminase activity;GO:0005515//protein binding;GO:0008270//zinc ion binding;GO:0016787//hydrolase activity;GO:0042802//identical protein binding;GO:0042803//protein homodimerization activity;GO:0046872//metal ion binding	GO:0007166//cell surface receptor signaling pathway;GO:0008655//pyrimidine-containing compound salvage;GO:0009972//cytidine deamination;GO:0019858//cytosine metabolic process;GO:0030308//negative regulation of cell growth;GO:0043097//pyrimidine nucleoside salvage;GO:0043312//neutrophil degranulation;GO:0045980//negative regulation of nucleotide metabolic process
ENSG00000158828	PINK1	0.389521	0.255041	0.275535	0.30123	0.221034	0.171529	0.262086	0.279763	0.370078	0.237699	0.438016	0.274897	0.2639	0.319773	0.2647	PINK1	PTEN induced kinase 1 [Source:HGNC Symbol;Acc:HGNC:14581]	Human Diseases;Cellular Processes	Neurodegenerative diseases;Transport and catabolism	ko05012//Parkinson disease;ko04137//Mitophagy - animal	K05688;K05688	GO:0000785//chromatin;GO:0005634//nucleus;GO:0005737//cytoplasm;GO:0005739//mitochondrion;GO:0005741//mitochondrial outer membrane;GO:0005743//mitochondrial inner membrane;GO:0005758//mitochondrial intermembrane space;GO:0005783//endoplasmic reticulum;GO:0005829//cytosol;GO:0005856//cytoskeleton;GO:0016020//membrane;GO:0016021//integral component of membrane;GO:0030424//axon;GO:0030426//growth co…	GO:0000166//nucleotide binding;GO:0000287//magnesium ion binding;GO:0002020//protease binding;GO:0004672//protein kinase activity;GO:0004674//protein serine/threonine kinase activity;GO:0005515//protein binding;GO:0005524//ATP binding;GO:0010857//calcium-dependent protein kinase activity;GO:0016301//kinase activity;GO:0016504//peptidase activator activity;GO:0016740//transferase activity;GO:00316…	GO:0000422//autophagy of mitochondrion;GO:0001934//positive regulation of protein phosphorylation;GO:0002082//regulation of oxidative phosphorylation;GO:0002931//response to ischemia;GO:0006468//protein phosphorylation;GO:0006511//ubiquitin-dependent protein catabolic process;GO:0006914//autophagy;GO:0006979//response to oxidative stress;GO:0007005//mitochondrion organization;GO:0010310//regulati…
ENSG00000117242	PINK1-AS	0.00901803	0.00938304	0.0110535	0.00703131	0.00720808	0.00669311	0.00372698	0.018844	0.00453767	0.00282818	0	0.00258845	0.010723	0.0100368	0.0083	PINK1-AS	-	-	-	-	-	-	-	-
ENSG00000244038	DDOST	1.01345	1.64563	0.891628	1.53079	0.920838	1.52072	0.745729	0.620531	1.73779	1.05607	1.9171	1.23724	1.92506	2.2479	0.6226	DDOST	dolichyl-diphosphooligosaccharide--protein glycosyltransferase non-catalytic subunit [Source:HGNC Symbol;Acc:HGNC:2728]	Metabolism;Genetic Information Processing;Metabolism;Metabolism	Global and overview maps;Folding, sorting and degradation;Glycan biosynthesis and metabolism;Glycan biosynthesis and metabolism	ko01100//Metabolic pathways;ko04141//Protein processing in endoplasmic reticulum;ko00510//N-Glycan biosynthesis;ko00513//Various types of N-glycan biosynthesis	K12670;K12670;K12670;K12670	GO:0005783//endoplasmic reticulum;GO:0005789//endoplasmic reticulum membrane;GO:0005886//plasma membrane;GO:0008250//oligosaccharyltransferase complex;GO:0016020//membrane;GO:0016021//integral component of membrane;GO:0035577//azurophil granule membrane;GO:0043231//intracellular membrane-bounded organelle	GO:0005515//protein binding;GO:0008047//enzyme activator activity	GO:0006486//protein glycosylation;GO:0006487//protein N-linked glycosylation;GO:0018279//protein N-linked glycosylation via asparagine;GO:0031647//regulation of protein stability;GO:0034097//response to cytokine;GO:0042110//T cell activation;GO:0043085//positive regulation of catalytic activity;GO:0043312//neutrophil degranulation
ENSG00000117245	KIF17	6.63e-05	0.000511818	0.000184585	0.00043061	0.00204614	0.000593446	0	0	0	0	0.00173945	0	0.00359297	0	0.0007	KIF17	kinesin family member 17 [Source:HGNC Symbol;Acc:HGNC:19167]	-	-	-	-	GO:0005737//cytoplasm;GO:0005815//microtubule organizing center;GO:0005829//cytosol;GO:0005856//cytoskeleton;GO:0005871//kinesin complex;GO:0005874//microtubule;GO:0005929//cilium;GO:0005930//axoneme;GO:0015630//microtubule cytoskeleton;GO:0030425//dendrite;GO:0032391//photoreceptor connecting cilium;GO:0032839//dendrite cytoplasm;GO:0036064//ciliary basal body;GO:0042995//cell projection;GO:0043…	GO:0000166//nucleotide binding;GO:0003777//microtubule motor activity;GO:0005524//ATP binding;GO:0008017//microtubule binding;GO:0008574//ATP-dependent microtubule motor activity, plus-end-directed;GO:0016887//ATPase activity	GO:0007017//microtubule-based process;GO:0007018//microtubule-based movement;GO:0015031//protein transport;GO:0016192//vesicle-mediated transport;GO:0030030//cell projection organization;GO:0031503//protein-containing complex localization;GO:0035735//intraciliary transport involved in cilium assembly;GO:0098971//anterograde dendritic transport of neurotransmitter receptor complex
ENSG00000189410	SH2D5	0.000606307	0.000446445	0	0.000587654	0.000227176	0.000548762	0.0056425	0	0.000548355	0	0.00100437	0	0	0	0.0008	SH2D5	SH2 domain containing 5 [Source:HGNC Symbol;Acc:HGNC:28819]	-	-	-	-	GO:0014069//postsynaptic density;GO:0030054//cell junction;GO:0045202//synapse	GO:0005515//protein binding	-
ENSG00000233069	AL663074.1	9.52e-05	0	0	0	0	0	0	0	0	0	0	0	0	0	0.0001	AL663074.1	-	-	-	-	-	-	-	-
ENSG00000127483	HP1BP3	1.80773	1.79191	1.64457	1.58658	1.19814	2.05495	1.61405	2.34578	1.33579	1.80742	2.57604	1.05637	2.00494	1.24167	0.7308	HP1BP3	heterochromatin protein 1 binding protein 3 [Source:HGNC Symbol;Acc:HGNC:24973]	-	-	-	-	GO:0000786//nucleosome;GO:0005634//nucleus;GO:0005694//chromosome;GO:0016607//nuclear speck;GO:0042025//host cell nucleus	GO:0003677//DNA binding;GO:0003682//chromatin binding;GO:0005515//protein binding;GO:0031491//nucleosome binding	GO:0006334//nucleosome assembly;GO:0006355//regulation of transcription, DNA-templated;GO:0042127//regulation of cell proliferation;GO:0070828//heterochromatin organization;GO:0071456//cellular response to hypoxia;GO:0097298//regulation of nucleus size
ENSG00000075151	EIF4G3	0.870219	0.489284	0.765902	0.642218	0.629929	0.52341	0.931652	1.20092	0.572167	0.636133	0.53285	0.556965	0.614903	0.544035	0.465	EIF4G3	eukaryotic translation initiation factor 4 gamma 3 [Source:HGNC Symbol;Acc:HGNC:3298]	Genetic Information Processing;Human Diseases	Translation;Cardiovascular diseases	ko03013//RNA transport;ko05416//Viral myocarditis	K03260;K03260	GO:0005829//cytosol;GO:0016281//eukaryotic translation initiation factor 4F complex	GO:0000339//RNA cap binding;GO:0003723//RNA binding;GO:0003729//mRNA binding;GO:0003743//translation initiation factor activity;GO:0005515//protein binding;GO:0008135//translation factor activity, RNA binding	GO:0006412//translation;GO:0006413//translational initiation;GO:0006417//regulation of translation;GO:0006446//regulation of translational initiation
ENSG00000287192	AL031005.2	0.00216927	0.00776963	0.017601	0.00532634	0.00390631	0.0115919	0.00629653	0.0133006	0.0040911	0.00864299	0	0	0.0114174	0	0.005	AL031005.2	-	-	-	-	-	-	-	-
ENSG00000117298	ECE1	0.391037	0.21817	0.23117	0.27026	0.305619	0.195368	0.401775	0.430108	0.109843	0.295046	0.129149	0.288257	0.838532	0.141374	0.2218	ECE1	endothelin converting enzyme 1 [Source:HGNC Symbol;Acc:HGNC:3146]	-	-	-	-	GO:0005765//lysosomal membrane;GO:0005768//endosome;GO:0005769//early endosome;GO:0005886//plasma membrane;GO:0009897//external side of plasma membrane;GO:0016020//membrane;GO:0016021//integral component of membrane;GO:0031302//intrinsic component of endosome membrane;GO:0031982//vesicle;GO:0033093//Weibel-Palade body;GO:0048471//perinuclear region of cytoplasm;GO:0070062//extracellular exosome	GO:0004175//endopeptidase activity;GO:0004222//metalloendopeptidase activity;GO:0005515//protein binding;GO:0008233//peptidase activity;GO:0008237//metallopeptidase activity;GO:0008270//zinc ion binding;GO:0016787//hydrolase activity;GO:0017046//peptide hormone binding;GO:0042803//protein homodimerization activity;GO:0046872//metal ion binding	GO:0001921//positive regulation of receptor recycling;GO:0003100//regulation of systemic arterial blood pressure by endothelin;GO:0006508//proteolysis;GO:0007507//heart development;GO:0010814//substance P catabolic process;GO:0010815//bradykinin catabolic process;GO:0010816//calcitonin catabolic process;GO:0016485//protein processing;GO:0016486//peptide hormone processing;GO:0019229//regulation o…
ENSG00000236936	AL031005.1	0	0	0	0	0.000350861	0	0	0	0	0	0	0	0	0	0.0001	AL031005.1	-	-	-	-	-	-	-	-
ENSG00000231105	ECE1-AS1	0.00017019	0.000300655	0.000219346	0.00067419	0	0.000549545	0.000929876	0	0.000623743	0.000619151	0	0	0	0	0.0006	ECE1-AS1	-	-	-	-	-	-	-	-
ENSG00000236009	AL592309.2	0	0	0	0	0	0	0	0	0	0	0	0	0	0	0	AL592309.2	-	-	-	-	-	-	-	-
ENSG00000142794	NBPF3	0.0560672	0.0131084	0.0260519	0.0231988	0.015632	0.0121857	0.023901	0.0570692	0.0154851	0.0241727	0.0225343	0.0360615	0.0633176	0	0.0295	NBPF3	NBPF member 3 [Source:HGNC Symbol;Acc:HGNC:25076]	-	-	-	-	GO:0005737//cytoplasm	-	-
ENSG00000162551	ALPL	0.000817949	0.00262271	0.00122539	0.00704793	0	0.00673009	0	0.000632404	0.000738207	0.00134133	0.0065116	0	0	0	0.0028	ALPL	alkaline phosphatase, biomineralization associated [Source:HGNC Symbol;Acc:HGNC:438]	Metabolism;Metabolism;Metabolism	Global and overview maps;Metabolism of cofactors and vitamins;Metabolism of cofactors and vitamins	ko01100//Metabolic pathways;ko00790//Folate biosynthesis;ko00730//Thiamine metabolism	K01077;K01077;K01077	GO:0005576//extracellular region;GO:0005615//extracellular space;GO:0005886//plasma membrane;GO:0016020//membrane;GO:0031012//extracellular matrix;GO:0031225//anchored component of membrane;GO:0065010//extracellular membrane-bounded organelle;GO:0070062//extracellular exosome	GO:0003824//catalytic activity;GO:0004035//alkaline phosphatase activity;GO:0005515//protein binding;GO:0016462//pyrophosphatase activity;GO:0016787//hydrolase activity;GO:0016791//phosphatase activity;GO:0046872//metal ion binding	GO:0001501//skeletal system development;GO:0001649//osteoblast differentiation;GO:0001958//endochondral ossification;GO:0003006//developmental process involved in reproduction;GO:0016311//dephosphorylation;GO:0031214//biomineral tissue development;GO:0032496//response to lipopolysaccharide;GO:0033280//response to vitamin D;GO:0046677//response to antibiotic;GO:0051384//response to glucocorticoid;…
ENSG00000233431	LINC02596	0	0	0	0	0	0	0	0	0	0	0	0	0	0	0	LINC02596	-	-	-	-	-	-	-	-
ENSG00000076864	RAP1GAP	0.0710737	0.0485155	0.0541961	0.0693278	0.100031	0.0388612	0.114051	0.0612063	0.128212	0.0421595	0.0246628	0.0436996	0.0395659	0.0217554	0.07	RAP1GAP	RAP1 GTPase activating protein [Source:HGNC Symbol;Acc:HGNC:9858]	Environmental Information Processing	Signal transduction	ko04015//Rap1 signaling pathway	K17700	GO:0000139//Golgi membrane;GO:0005769//early endosome;GO:0005794//Golgi apparatus;GO:0005829//cytosol;GO:0016020//membrane;GO:0030424//axon;GO:0030425//dendrite;GO:0043025//neuronal cell body	GO:0003924//GTPase activity;GO:0005096//GTPase activator activity;GO:0005515//protein binding;GO:0017016//Ras GTPase binding;GO:0030695//GTPase regulator activity;GO:0042803//protein homodimerization activity	GO:0007165//signal transduction;GO:0007411//axon guidance;GO:0043087//regulation of GTPase activity;GO:0043547//positive regulation of GTPase activity;GO:0045665//negative regulation of neuron differentiation;GO:0050790//regulation of catalytic activity;GO:0051056//regulation of small GTPase mediated signal transduction;GO:1903697//negative regulation of microvillus assembly;GO:1904425//negative …
ENSG00000090686	USP48	0.644434	0.551698	0.561249	0.516006	0.440482	0.595067	0.517723	0.779639	0.490291	0.560117	0.599271	0.350306	0.573337	0.383365	0.4211	USP48	ubiquitin specific peptidase 48 [Source:HGNC Symbol;Acc:HGNC:18533]	-	-	-	-	GO:0005634//nucleus;GO:0005654//nucleoplasm;GO:0005737//cytoplasm;GO:0005739//mitochondrion;GO:0005829//cytosol	GO:0004197//cysteine-type endopeptidase activity;GO:0004843//thiol-dependent ubiquitin-specific protease activity;GO:0005515//protein binding;GO:0008233//peptidase activity;GO:0008234//cysteine-type peptidase activity;GO:0016787//hydrolase activity;GO:0036459//thiol-dependent ubiquitinyl hydrolase activity	GO:0006508//proteolysis;GO:0006511//ubiquitin-dependent protein catabolic process;GO:0016579//protein deubiquitination
ENSG00000187942	LDLRAD2	0.00380669	0.000874971	0.0049427	0	0.000787711	0.000293002	0.00100395	0.00137794	0.00042606	0	0.00224368	0	0.00655355	0	0.0017	LDLRAD2	low density lipoprotein receptor class A domain containing 2 [Source:HGNC Symbol;Acc:HGNC:32071]	-	-	-	-	GO:0016020//membrane;GO:0016021//integral component of membrane	GO:0005515//protein binding	-
ENSG00000142798	HSPG2	0.194154	0.0721187	0.16683	0.258547	0.238626	0.0902576	0.342841	0.243052	0.144611	0.11642	0.1273	0.0438288	0.218619	0.0365102	0.1368	HSPG2	heparan sulfate proteoglycan 2 [Source:HGNC Symbol;Acc:HGNC:5273]	Human Diseases;Human Diseases;Environmental Information Processing	Cancers;Infectious diseases;Signaling molecules and interaction	ko05205//Proteoglycans in cancer;ko05161//Hepatitis B;ko04512//ECM-receptor interaction	K06255;K06255;K06255	GO:0005576//extracellular region;GO:0005604//basement membrane;GO:0005615//extracellular space;GO:0005796//Golgi lumen;GO:0005886//plasma membrane;GO:0005925//focal adhesion;GO:0043202//lysosomal lumen;GO:0062023//collagen-containing extracellular matrix;GO:0070062//extracellular exosome;GO:0098797//plasma membrane protein complex	GO:0001540//amyloid-beta binding;GO:0005509//calcium ion binding;GO:0005515//protein binding;GO:0008022//protein C-terminus binding;GO:0030021//extracellular matrix structural constituent conferring compression resistance;GO:0046872//metal ion binding;GO:0050750//low-density lipoprotein particle receptor binding	GO:0001523//retinoid metabolic process;GO:0001525//angiogenesis;GO:0006024//glycosaminoglycan biosynthetic process;GO:0006027//glycosaminoglycan catabolic process;GO:0006629//lipid metabolic process;GO:0006898//receptor-mediated endocytosis;GO:0006954//inflammatory response;GO:0007420//brain development;GO:0009887//animal organ morphogenesis;GO:0009888//tissue development;GO:0016525//negative reg…
ENSG00000219073	CELA3B	0	0	0	0	0	0	0	0	0.00130999	0	0	0	0	0	0.0001	CELA3B	chymotrypsin like elastase 3B [Source:HGNC Symbol;Acc:HGNC:15945]	Organismal Systems;Organismal Systems	Digestive system;Digestive system	ko04972//Pancreatic secretion;ko04974//Protein digestion and absorption	K01345;K01345	GO:0005615//extracellular space	GO:0004252//serine-type endopeptidase activity;GO:0008233//peptidase activity;GO:0008236//serine-type peptidase activity;GO:0016787//hydrolase activity	GO:0006508//proteolysis
ENSG00000285959	AL590556.3	0	0	0	0	0	0	0	0	0	0	0	0	0	0	0	AL590556.3	-	-	-	-	-	-	-	-
ENSG00000142789	CELA3A	0	0	0	0	0	0	0	0	0	0	0	0	0	0	0	CELA3A	chymotrypsin like elastase 3A [Source:HGNC Symbol;Acc:HGNC:15944]	Organismal Systems;Organismal Systems	Digestive system;Digestive system	ko04972//Pancreatic secretion;ko04974//Protein digestion and absorption	K01345;K01345	GO:0005615//extracellular space	GO:0004252//serine-type endopeptidase activity;GO:0005515//protein binding;GO:0008233//peptidase activity;GO:0008236//serine-type peptidase activity;GO:0016787//hydrolase activity	GO:0006508//proteolysis
ENSG00000228397	LINC01635	0.00142778	0.00235088	0.0117417	0.00164439	0.00181206	0.00177694	0.00414183	0.00127605	0.00143443	0	0.000959988	0	0	0	0.0029	LINC01635	-	-	-	-	-	-	-	-
ENSG00000218510	LINC00339	0.0516889	0.0660368	0.0537265	0.0189466	0.0284041	0.0731801	0.0286587	0.110472	0.0225783	0.0908447	0.0258431	0.0641696	0.0657292	0.10312	0.056	LINC00339	-	-	-	-	-	-	-	-
ENSG00000070831	CDC42	4.50556	4.52424	4.10545	5.78312	4.30532	4.57676	3.64163	3.30993	6.54345	4.36633	6.60819	5.17739	4.80321	4.81327	0.8885	CDC42	cell division cycle 42 [Source:HGNC Symbol;Acc:HGNC:1736]	Human Diseases;Human Diseases;Environmental Information Processing;Human Diseases;Cellular Processes;Human Diseases;Environmental Information Processing;Environmental Information Processing;Human Diseases;Cellular Processes;Human Diseases;Human Diseases;Cellular Processes;Organismal Systems;Organismal Systems;Cellular Processes;Organismal Systems;Human Diseases;Human Diseases;Organismal Systems;O…	Cancers;Infectious diseases;Signal transduction;Infectious diseases;Transport and catabolism;Infectious diseases;Signal transduction;Signal transduction;Infectious diseases;Cell motility;Cancers;Cancers;Cellular community - eukaryotes;Immune system;Development;Cellular community - eukaryotes;Immune system;Endocrine and metabolic diseases;Infectious disease: bacterial;Nervous system;Immune system;…	ko05200//Pathways in cancer;ko05165//Human papillomavirus infection;ko04010//MAPK signaling pathway;ko05130//Pathogenic Escherichia coli infection;ko04144//Endocytosis;ko05131//Shigellosis;ko04014//Ras signaling pathway;ko04015//Rap1 signaling pathway;ko05132//Salmonella infection;ko04810//Regulation of actin cytoskeleton;ko05205//Proteoglycans in cancer;ko05203//Viral carcinogenesis;ko04510//Foc…	K04393;K04393;K04393;K04393;K04393;K04393;K04393;K04393;K04393;K04393;K04393;K04393;K04393;K04393;K04393;K04393;K04393;K04393;K04393;K04393;K04393;K04393;K04393;K04393;K04393;K04393;K04393;K04393;K04393;K04393	GO:0000139//Golgi membrane;GO:0000322//storage vacuole;GO:0005737//cytoplasm;GO:0005789//endoplasmic reticulum membrane;GO:0005813//centrosome;GO:0005815//microtubule organizing center;GO:0005819//spindle;GO:0005829//cytosol;GO:0005856//cytoskeleton;GO:0005886//plasma membrane;GO:0005911//cell-cell junction;GO:0005925//focal adhesion;GO:0016020//membrane;GO:0017119//Golgi transport complex;GO:003…	GO:0000166//nucleotide binding;GO:0003924//GTPase activity;GO:0005515//protein binding;GO:0005525//GTP binding;GO:0016787//hydrolase activity;GO:0019901//protein kinase binding;GO:0030742//GTP-dependent protein binding;GO:0031435//mitogen-activated protein kinase kinase kinase binding;GO:0031996//thioesterase binding;GO:0032427//GBD domain binding;GO:0034191//apolipoprotein A-I receptor binding;G…	GO:0002040//sprouting angiogenesis;GO:0003161//cardiac conduction system development;GO:0006897//endocytosis;GO:0006911//phagocytosis, engulfment;GO:0007015//actin filament organization;GO:0007030//Golgi organization;GO:0007088//regulation of mitotic nuclear division;GO:0007097//nuclear migration;GO:0007163//establishment or maintenance of cell polarity;GO:0007229//integrin-mediated signaling pat…
ENSG00000285752	CDC42-AS1	0.00591794	0.00187099	0.00821982	0.00502186	0.00309127	0.00317741	0.00489822	0.00209316	0.000572155	0.00177173	0.00197612	0.117548	0.00308174	0	0.0035	CDC42-AS1	-	-	-	-	-	-	-	-
ENSG00000230068	CDC42-IT1	0.0380963	0.012458	0.0650295	0.0174986	0.025438	0.0131466	0.0479217	0.0874924	0.00927726	0.040519	0.0117055	0.0404162	0.0103021	0	0.0231	CDC42-IT1	-	-	-	-	-	-	-	-
ENSG00000162552	WNT4	0.0279221	0.11339	0.0512746	0.101953	0.023766	0.109818	0.0378868	0.020162	0.120477	0.0319749	0.0523986	0.0642032	0.0769447	0.128055	0.0754	WNT4	Wnt family member 4 [Source:HGNC Symbol;Acc:HGNC:12783]	Human Diseases;Human Diseases;Human Diseases;Human Diseases;Organismal Systems;Human Diseases;Environmental Information Processing;Environmental Information Processing;Human Diseases;Environmental Information Processing;Human Diseases;Human Diseases;Cellular Processes;Organismal Systems;Organismal Systems;Human Diseases	Cancers;Neurodegenerative diseases;Infectious diseases;Cancers;Development;Cancers;Signal transduction;Signal transduction;Endocrine and metabolic diseases;Signal transduction;Cancers;Cancers;Cellular community - eukaryotes;Endocrine system;Endocrine system;Cancers	ko05200//Pathways in cancer;ko05010//Alzheimer disease;ko05165//Human papillomavirus infection;ko05205//Proteoglycans in cancer;ko04360//Axon guidance;ko05225//Hepatocellular carcinoma;ko04310//Wnt signaling pathway;ko04150//mTOR signaling pathway;ko04934//Cushing syndrome;ko04390//Hippo signaling pathway;ko05224//Breast cancer;ko05226//Gastric cancer;ko04550//Signaling pathways regulating plurip…	K00408;K00408;K00408;K00408;K00408;K00408;K00408;K00408;K00408;K00408;K00408;K00408;K00408;K00408;K00408;K00408	GO:0005576//extracellular region;GO:0005615//extracellular space;GO:0005737//cytoplasm;GO:0005788//endoplasmic reticulum lumen;GO:0005796//Golgi lumen;GO:0005886//plasma membrane;GO:0009986//cell surface;GO:0030666//endocytic vesicle membrane;GO:0031012//extracellular matrix;GO:0070062//extracellular exosome	GO:0003714//transcription corepressor activity;GO:0005102//signaling receptor binding;GO:0005109//frizzled binding;GO:0005125//cytokine activity;GO:0048018//receptor ligand activity	GO:0001656//metanephros development;GO:0001658//branching involved in ureteric bud morphogenesis;GO:0001822//kidney development;GO:0001823//mesonephros development;GO:0001837//epithelial to mesenchymal transition;GO:0001838//embryonic epithelial tube formation;GO:0001889//liver development;GO:0007275//multicellular organism development;GO:0007276//gamete generation;GO:0007548//sex differentiation…
ENSG00000285873	AL445253.1	0.00378871	0.00931952	0.00773064	0.00740977	0.000773686	0.00824296	0.00303727	0.00103065	0.00450772	0.00162674	0.00123152	0	0	0.00722834	0.0063	AL445253.1	-	-	-	-	-	-	-	-
ENSG00000184677	ZBTB40	0.11835	0.0997485	0.108002	0.0689954	0.084292	0.104176	0.148429	0.231048	0.0524798	0.127852	0.0550021	0.0271142	0.0843098	0.0468716	0.0913	ZBTB40	zinc finger and BTB domain containing 40 [Source:HGNC Symbol;Acc:HGNC:29045]	-	-	-	-	GO:0005634//nucleus	GO:0000978//RNA polymerase II proximal promoter sequence-specific DNA binding;GO:0000981//DNA-binding transcription factor activity, RNA polymerase II-specific;GO:0003674//molecular_function;GO:0003676//nucleic acid binding;GO:0003677//DNA binding;GO:0005515//protein binding;GO:0046872//metal ion binding	GO:0006357//regulation of transcription by RNA polymerase II;GO:0006974//cellular response to DNA damage stimulus;GO:0030282//bone mineralization
ENSG00000237200	ZBTB40-IT1	0	0	0	0	0	0	0	0	0	0	0	0	0	0	0	ZBTB40-IT1	-	-	-	-	-	-	-	-
ENSG00000070886	EPHA8	0.000591355	0.00162824	0	0.000468474	0	0.000765042	0.00088691	0	0	0	0	0	0	0.00351003	0.0008	EPHA8	EPH receptor A8 [Source:HGNC Symbol;Acc:HGNC:3391]	Organismal Systems	Development	ko04360//Axon guidance	K05109	GO:0005768//endosome;GO:0005886//plasma membrane;GO:0005887//integral component of plasma membrane;GO:0016020//membrane;GO:0016021//integral component of membrane;GO:0031901//early endosome membrane;GO:0042995//cell projection;GO:0043005//neuron projection;GO:0043235//receptor complex	GO:0000166//nucleotide binding;GO:0004672//protein kinase activity;GO:0004713//protein tyrosine kinase activity;GO:0004714//transmembrane receptor protein tyrosine kinase activity;GO:0005003//ephrin receptor activity;GO:0005004//GPI-linked ephrin receptor activity;GO:0005005//transmembrane-ephrin receptor activity;GO:0005515//protein binding;GO:0005524//ATP binding;GO:0016301//kinase activity;GO:…	GO:0006468//protein phosphorylation;GO:0006929//substrate-dependent cell migration;GO:0007155//cell adhesion;GO:0007169//transmembrane receptor protein tyrosine kinase signaling pathway;GO:0007275//multicellular organism development;GO:0007399//nervous system development;GO:0007411//axon guidance;GO:0016310//phosphorylation;GO:0016322//neuron remodeling;GO:0018108//peptidyl-tyrosine phosphorylati…
ENSG00000173372	C1QA	0.0251811	0.00230044	0.0289822	0.00762863	0.027326	0.00521771	0.0441238	0.0521488	0.0036735	0.0110032	0.00316712	1.74343	0.00478186	0	0.0135	C1QA	complement C1q A chain [Source:HGNC Symbol;Acc:HGNC:1241]	Human Diseases;Human Diseases;Human Diseases;Organismal Systems;Human Diseases;Human Diseases	Immune diseases;Infectious diseases;Infectious diseases;Immune system;Infectious diseases;Neurodegenerative diseases	ko05322//Systemic lupus erythematosus;ko05150//Staphylococcus aureus infection;ko05142//Chagas disease (American trypanosomiasis);ko04610//Complement and coagulation cascades;ko05133//Pertussis;ko05020//Prion diseases	K03986;K03986;K03986;K03986;K03986;K03986	GO:0005576//extracellular region;GO:0005581//collagen trimer;GO:0005602//complement component C1 complex;GO:0045202//synapse;GO:0062023//collagen-containing extracellular matrix;GO:0098794//postsynapse	GO:0001540//amyloid-beta binding;GO:0005515//protein binding	GO:0001774//microglial cell activation;GO:0002376//immune system process;GO:0006956//complement activation;GO:0006958//complement activation, classical pathway;GO:0007267//cell-cell signaling;GO:0007568//aging;GO:0010039//response to iron ion;GO:0016032//viral process;GO:0016322//neuron remodeling;GO:0030449//regulation of complement activation;GO:0045087//innate immune response;GO:0048143//astro…
ENSG00000159189	C1QC	0.0131686	0.000584318	0.0155446	0.00898662	0.0121995	0.00266356	0.0229882	0.0474955	0.00512066	0.0438485	0.00319569	0.902394	0.00959817	0	0.0089	C1QC	complement C1q C chain [Source:HGNC Symbol;Acc:HGNC:1245]	Human Diseases;Human Diseases;Human Diseases;Organismal Systems;Human Diseases;Human Diseases	Immune diseases;Infectious diseases;Infectious diseases;Immune system;Infectious diseases;Neurodegenerative diseases	ko05322//Systemic lupus erythematosus;ko05150//Staphylococcus aureus infection;ko05142//Chagas disease (American trypanosomiasis);ko04610//Complement and coagulation cascades;ko05133//Pertussis;ko05020//Prion diseases	K03988;K03988;K03988;K03988;K03988;K03988	GO:0005576//extracellular region;GO:0005581//collagen trimer;GO:0005615//extracellular space;GO:0045202//synapse;GO:0062023//collagen-containing extracellular matrix;GO:0072562//blood microparticle;GO:0098794//postsynapse	GO:0005515//protein binding	GO:0002376//immune system process;GO:0006955//immune response;GO:0006956//complement activation;GO:0006958//complement activation, classical pathway;GO:0030449//regulation of complement activation;GO:0030853//negative regulation of granulocyte differentiation;GO:0045087//innate immune response;GO:0045650//negative regulation of macrophage differentiation;GO:0098883//synapse pruning
ENSG00000173369	C1QB	0.0250191	0.00172148	0.0369661	0.00585247	0.0255594	0.00163193	0.0292389	0.0600034	0.00732052	0.0311969	0.00721198	1.23445	0	0	0.0129	C1QB	complement C1q B chain [Source:HGNC Symbol;Acc:HGNC:1242]	Human Diseases;Human Diseases;Human Diseases;Organismal Systems;Human Diseases;Human Diseases	Immune diseases;Infectious diseases;Infectious diseases;Immune system;Infectious diseases;Neurodegenerative diseases	ko05322//Systemic lupus erythematosus;ko05150//Staphylococcus aureus infection;ko05142//Chagas disease (American trypanosomiasis);ko04610//Complement and coagulation cascades;ko05133//Pertussis;ko05020//Prion diseases	K03987;K03987;K03987;K03987;K03987;K03987	GO:0005576//extracellular region;GO:0045202//synapse;GO:0098794//postsynapse	GO:0005515//protein binding	GO:0006958//complement activation, classical pathway;GO:0048839//inner ear development;GO:0098883//synapse pruning
ENSG00000133216	EPHB2	0.038585	0.0518307	0.0280484	0.0325203	0.0297967	0.0289219	0.0377395	0.0655548	0.054084	0.0331528	0.0547449	0.0190956	0.064583	0.0761391	0.0426	EPHB2	EPH receptor B2 [Source:HGNC Symbol;Acc:HGNC:3393]	Organismal Systems	Development	ko04360//Axon guidance	K05111	GO:0005576//extracellular region;GO:0005654//nucleoplasm;GO:0005829//cytosol;GO:0005886//plasma membrane;GO:0005887//integral component of plasma membrane;GO:0016020//membrane;GO:0016021//integral component of membrane;GO:0030424//axon;GO:0030425//dendrite;GO:0042995//cell projection;GO:0043005//neuron projection;GO:0043025//neuronal cell body;GO:0043235//receptor complex;GO:0098794//postsynapse;…	GO:0000166//nucleotide binding;GO:0001540//amyloid-beta binding;GO:0004672//protein kinase activity;GO:0004713//protein tyrosine kinase activity;GO:0004714//transmembrane receptor protein tyrosine kinase activity;GO:0005003//ephrin receptor activity;GO:0005005//transmembrane-ephrin receptor activity;GO:0005102//signaling receptor binding;GO:0005515//protein binding;GO:0005524//ATP binding;GO:0008…	GO:0000902//cell morphogenesis;GO:0001525//angiogenesis;GO:0001655//urogenital system development;GO:0001933//negative regulation of protein phosphorylation;GO:0006468//protein phosphorylation;GO:0007169//transmembrane receptor protein tyrosine kinase signaling pathway;GO:0007275//multicellular organism development;GO:0007399//nervous system development;GO:0007411//axon guidance;GO:0007413//axona…
ENSG00000225952	AL512444.1	0	0	0	0	0	0	0	0	0	0	0	0	0	0	0	AL512444.1	-	-	-	-	-	-	-	-
ENSG00000215906	LACTBL1	0	0	0	0	0	0	0	0	0	0	0	0	0	0	0	LACTBL1	lactamase beta like 1 [Source:HGNC Symbol;Acc:HGNC:35445]	-	-	-	-	-	-	-
ENSG00000227868	TEX46	0.000646285	0.000145888	0	0.00153313	0.000330047	0.000607204	0.000328512	0	0	0	0	0	0	0	0.0006	TEX46	testis expressed 46 [Source:HGNC Symbol;Acc:HGNC:44651]	-	-	-	-	GO:0016020//membrane;GO:0016021//integral component of membrane	-	-
ENSG00000004487	KDM1A	0.677595	0.889831	0.654825	0.720911	0.608094	0.925416	0.804644	0.777037	0.746005	0.655057	0.711437	0.613252	0.962134	0.667838	0.4999	KDM1A	lysine demethylase 1A [Source:HGNC Symbol;Acc:HGNC:29079]	Organismal Systems	Environmental adaptation	ko04714//Thermogenesis	K11450	GO:0000784//nuclear chromosome, telomeric region;GO:0000790//nuclear chromatin;GO:0005634//nucleus;GO:0005654//nucleoplasm;GO:0005667//transcription factor complex;GO:0032991//protein-containing complex;GO:1990391//DNA repair complex	GO:0001085//RNA polymerase II transcription factor binding;GO:0002039//p53 binding;GO:0003677//DNA binding;GO:0003682//chromatin binding;GO:0005515//protein binding;GO:0008134//transcription factor binding;GO:0016491//oxidoreductase activity;GO:0019899//enzyme binding;GO:0030374//nuclear receptor transcription coactivator activity;GO:0032451//demethylase activity;GO:0032452//histone demethylase a…	GO:0000122//negative regulation of transcription by RNA polymerase II;GO:0000380//alternative mRNA splicing, via spliceosome;GO:0002052//positive regulation of neuroblast proliferation;GO:0006325//chromatin organization;GO:0006355//regulation of transcription, DNA-templated;GO:0006357//regulation of transcription by RNA polymerase II;GO:0006482//protein demethylation;GO:0007275//multicellular org…
ENSG00000240553	AL031428.1	0	0	0.000800402	0.000693726	0	0	0.00582119	0.00205964	0.000598543	0	0	0	0	0	0.0003	AL031428.1	-	-	-	-	-	-	-	-
ENSG00000169641	LUZP1	0.711111	0.322643	0.678	0.789635	0.457609	0.342438	0.607522	0.782246	0.468175	0.425368	0.789502	0.513745	0.446567	0.286878	0.3899	LUZP1	leucine zipper protein 1 [Source:HGNC Symbol;Acc:HGNC:14985]	-	-	-	-	GO:0005634//nucleus;GO:0016020//membrane;GO:0070062//extracellular exosome	-	GO:0003281//ventricular septum development;GO:0021503//neural fold bending;GO:0060840//artery development
ENSG00000179546	HTR1D	0.00297568	0.00529453	0.0032952	0.00270862	0.000879335	0.00840102	0.000540412	0.00389532	0.00506865	0	0	0	0	0	0.0047	HTR1D	5-hydroxytryptamine receptor 1D [Source:HGNC Symbol;Acc:HGNC:5289]	Environmental Information Processing;Environmental Information Processing;Organismal Systems;Organismal Systems	Signaling molecules and interaction;Signal transduction;Nervous system;Sensory system	ko04080//Neuroactive ligand-receptor interaction;ko04024//cAMP signaling pathway;ko04726//Serotonergic synapse;ko04742//Taste transduction	K04153;K04153;K04153;K04153	GO:0005886//plasma membrane;GO:0005887//integral component of plasma membrane;GO:0016020//membrane;GO:0016021//integral component of membrane;GO:0030425//dendrite;GO:0045202//synapse	GO:0004930//G protein-coupled receptor activity;GO:0004993//G protein-coupled serotonin receptor activity;GO:0030594//neurotransmitter receptor activity;GO:0051378//serotonin binding	GO:0006939//smooth muscle contraction;GO:0007165//signal transduction;GO:0007186//G protein-coupled receptor signaling pathway;GO:0007187//G protein-coupled receptor signaling pathway, coupled to cyclic nucleotide second messenger;GO:0007193//adenylate cyclase-inhibiting G protein-coupled receptor signaling pathway;GO:0007198//adenylate cyclase-inhibiting serotonin receptor signaling pathway;GO:0…
ENSG00000261326	LINC01355	0.108666	0.0738121	0.0588285	0.0362637	0.0331369	0.0428611	0.100353	0.241435	0.0160376	0.0876956	0.0315962	0.00734698	0.015309	0.097783	0.0525	LINC01355	-	-	-	-	-	-	-	-
ENSG00000284726	AL109936.9	0.000860911	0.000421261	0.00152563	0.000389981	0.000319355	0.000511395	0	0.00392095	0	0	0	0	0	0	0.0006	AL109936.9	-	-	-	-	-	-	-	-
ENSG00000125944	HNRNPR	1.53194	2.69864	1.4059	1.74559	1.20594	3.11535	1.33327	1.78754	1.60896	1.75618	3.15018	1.69834	1.89123	1.98155	0.7326	HNRNPR	heterogeneous nuclear ribonucleoprotein R [Source:HGNC Symbol;Acc:HGNC:5047]	-	-	-	-	GO:0005634//nucleus;GO:0005654//nucleoplasm;GO:0005681//spliceosomal complex;GO:0005737//cytoplasm;GO:0005783//endoplasmic reticulum;GO:0030425//dendrite;GO:0030426//growth cone;GO:0043231//intracellular membrane-bounded organelle;GO:0043679//axon terminus;GO:0071013//catalytic step 2 spliceosome;GO:1990904//ribonucleoprotein complex	GO:0003676//nucleic acid binding;GO:0003723//RNA binding;GO:0003729//mRNA binding;GO:0003730//mRNA 3'-UTR binding;GO:0005515//protein binding	GO:0000398//mRNA splicing, via spliceosome;GO:0006397//mRNA processing;GO:0007623//circadian rhythm;GO:0008380//RNA splicing;GO:0016070//RNA metabolic process;GO:0043086//negative regulation of catalytic activity;GO:0061014//positive regulation of mRNA catabolic process;GO:0061157//mRNA destabilization
ENSG00000125945	ZNF436	0.13756	0.166334	0.141403	0.100222	0.0642474	0.164429	0.226349	0.115561	0.0770843	0.110738	0.101555	0.0795576	0.103331	0.0341329	0.132	ZNF436	zinc finger protein 436 [Source:HGNC Symbol;Acc:HGNC:20814]	Human Diseases	Infectious diseases	ko05168//Herpes simplex infection	K09228	GO:0000790//nuclear chromatin;GO:0005634//nucleus;GO:0005654//nucleoplasm;GO:0005829//cytosol	GO:0000977//RNA polymerase II regulatory region sequence-specific DNA binding;GO:0000981//DNA-binding transcription factor activity, RNA polymerase II-specific;GO:0001227//DNA-binding transcription repressor activity, RNA polymerase II-specific;GO:0003676//nucleic acid binding;GO:0003677//DNA binding;GO:0005515//protein binding;GO:0046872//metal ion binding	GO:0000122//negative regulation of transcription by RNA polymerase II;GO:0006355//regulation of transcription, DNA-templated;GO:0006357//regulation of transcription by RNA polymerase II
ENSG00000249087	ZNF436-AS1	0.133571	0.210161	0.321457	0.0757612	0.0628658	0.145598	0.161595	0.133409	0.0721186	0.186953	0.219446	0.154223	0.0802538	0.0371138	0.1281	ZNF436-AS1	-	-	-	-	-	-	-	-
ENSG00000271420	AL109936.2	0.00421303	0.00153133	0.0018993	0.00307188	0.00340886	0.00341324	0.000330252	0.00142436	0.00107104	0	0	0	0.00360688	0	0.0029	AL109936.2	-	-	-	-	-	-	-	-
ENSG00000204219	TCEA3	0.227556	0.430046	0.309732	0.427467	0.295944	0.407194	0.233307	0.215161	0.465416	0.261181	0.415515	0.240608	0.850422	0.302229	0.2902	TCEA3	transcription elongation factor A3 [Source:HGNC Symbol;Acc:HGNC:11615]	-	-	-	-	GO:0005634//nucleus	GO:0003676//nucleic acid binding;GO:0003677//DNA binding;GO:0005515//protein binding;GO:0008270//zinc ion binding;GO:0046872//metal ion binding	GO:0006351//transcription, DNA-templated;GO:0006355//regulation of transcription, DNA-templated
ENSG00000088280	ASAP3	0.0402212	0.0664184	0.038831	0.0315001	0.0278721	0.0394503	0.0362715	0.0768909	0.0326922	0.0388858	0.0320085	0.0313223	0.0563261	0.0667143	0.0462	ASAP3	ArfGAP with SH3 domain, ankyrin repeat and PH domain 3 [Source:HGNC Symbol;Acc:HGNC:14987]	Cellular Processes;Organismal Systems	Transport and catabolism;Immune system	ko04144//Endocytosis;ko04666//Fc gamma R-mediated phagocytosis	K12488;K12488	GO:0001726//ruffle;GO:0005654//nucleoplasm;GO:0005737//cytoplasm;GO:0005829//cytosol;GO:0005925//focal adhesion;GO:0043231//intracellular membrane-bounded organelle	GO:0005096//GTPase activator activity;GO:0005515//protein binding;GO:0046872//metal ion binding	GO:0016477//cell migration;GO:0043547//positive regulation of GTPase activity;GO:0051492//regulation of stress fiber assembly
ENSG00000007968	E2F2	0.000183438	0.0280943	0.00295631	0.00153786	0.00370312	0.0487178	0.00721833	0	0.00128688	0.012992	0.00100437	0.00441549	0.0130017	0.00722834	0.0141	E2F2	E2F transcription factor 2 [Source:HGNC Symbol;Acc:HGNC:3114]	Human Diseases;Human Diseases;Human Diseases;Human Diseases;Human Diseases;Human Diseases;Human Diseases;Cellular Processes;Human Diseases;Human Diseases;Human Diseases;Human Diseases;Human Diseases;Cellular Processes;Human Diseases;Human Diseases;Human Diseases;Human Diseases;Human Diseases;Human Diseases;Human Diseases;Human Diseases;Human Diseases	Cancers;Infectious diseases;Infectious diseases;Infectious diseases;Infectious diseases;Cancers;Cancers;Cell growth and death;Infectious diseases;Endocrine and metabolic diseases;Infectious diseases;Cancers;Cancers;Cell growth and death;Drug resistance;Cancers;Cancers;Cancers;Cancers;Cancers;Cancers;Cancers;Cancers	ko05200//Pathways in cancer;ko05169//Epstein-Barr virus infection;ko05163//Human cytomegalovirus infection;ko05166//HTLV-I infection;ko05167//Kaposi sarcoma-associated herpesvirus infection;ko05206//MicroRNAs in cancer;ko05225//Hepatocellular carcinoma;ko04218//Cellular senescence;ko05161//Hepatitis B;ko04934//Cushing syndrome;ko05160//Hepatitis C;ko05224//Breast cancer;ko05226//Gastric cancer;ko…	K09389;K09389;K09389;K09389;K09389;K09389;K09389;K09389;K09389;K09389;K09389;K09389;K09389;K09389;K09389;K09389;K09389;K09389;K09389;K09389;K09389;K09389;K09389	GO:0000790//nuclear chromatin;GO:0005634//nucleus;GO:0005654//nucleoplasm;GO:0005667//transcription factor complex;GO:0090575//RNA polymerase II transcription factor complex	GO:0000977//RNA polymerase II regulatory region sequence-specific DNA binding;GO:0000981//DNA-binding transcription factor activity, RNA polymerase II-specific;GO:0000987//proximal promoter sequence-specific DNA binding;GO:0001228//DNA-binding transcription activator activity, RNA polymerase II-specific;GO:0003677//DNA binding;GO:0003700//DNA-binding transcription factor activity;GO:0005515//prot…	GO:0000122//negative regulation of transcription by RNA polymerase II;GO:0006355//regulation of transcription, DNA-templated;GO:0006367//transcription initiation from RNA polymerase II promoter;GO:0007049//cell cycle;GO:0045944//positive regulation of transcription by RNA polymerase II;GO:0051726//regulation of cell cycle;GO:0072332//intrinsic apoptotic signaling pathway by p53 class mediator;GO:…
ENSG00000235052	AL021154.1	0.00288604	0.00320369	0.00439837	0.00299081	0.000741965	0.00224342	0.00544607	0.00251998	0.00309222	0.00150922	0	0	0	0	0.0032	AL021154.1	-	-	-	-	-	-	-	-
ENSG00000117318	ID3	5.10321	0.625636	7.17925	7.90863	1.98328	2.88263	3.09784	2.64991	5.20806	2.32269	7.1838	2.26847	1.3145	0.859266	0.6075	ID3	inhibitor of DNA binding 3, HLH protein [Source:HGNC Symbol;Acc:HGNC:5362]	Cellular Processes;Environmental Information Processing	Cellular community - eukaryotes;Signal transduction	ko04550//Signaling pathways regulating pluripotency of stem cells;ko04350//TGF-beta signaling pathway	K17694;K17694	GO:0005634//nucleus;GO:0005737//cytoplasm	GO:0005515//protein binding;GO:0008134//transcription factor binding;GO:0019904//protein domain specific binding;GO:0046983//protein dimerization activity;GO:1901707//leptomycin B binding	GO:0000122//negative regulation of transcription by RNA polymerase II;GO:0001656//metanephros development;GO:0006275//regulation of DNA replication;GO:0007275//multicellular organism development;GO:0007417//central nervous system development;GO:0007507//heart development;GO:0007517//muscle organ development;GO:0007623//circadian rhythm;GO:0009611//response to wounding;GO:0010628//positive regulat…
ENSG00000285802	AL450043.1	0	0	0	0	0	0	0.000369426	0	0	0	0	0	0	0	0.0001	AL450043.1	-	-	-	-	-	-	-	-
ENSG00000197880	MDS2	0.0015815	0.0031194	0.00339516	0.00160874	0.00425385	0.00169238	0	0	0.00051921	0.00200722	0.00184246	0	0	0	0.0022	MDS2	-	-	-	-	-	-	-	-
ENSG00000142676	RPL11	31.4019	23.0393	20.9204	24.7835	27.3571	22.6014	25.0205	15.7142	23.0273	26.3716	27.6036	26.613	24.4599	14.8544	0.9689	RPL11	ribosomal protein L11 [Source:HGNC Symbol;Acc:HGNC:10301]	Genetic Information Processing	Translation	ko03010//Ribosome	K02868	GO:0005634//nucleus;GO:0005654//nucleoplasm;GO:0005730//nucleolus;GO:0005737//cytoplasm;GO:0005829//cytosol;GO:0005840//ribosome;GO:0016020//membrane;GO:0022625//cytosolic large ribosomal subunit;GO:0032991//protein-containing complex;GO:0042788//polysomal ribosome;GO:0070062//extracellular exosome	GO:0003723//RNA binding;GO:0003735//structural constituent of ribosome;GO:0005515//protein binding;GO:0008097//5S rRNA binding;GO:0019843//rRNA binding;GO:0031625//ubiquitin protein ligase binding;GO:1990948//ubiquitin ligase inhibitor activity	GO:0000027//ribosomal large subunit assembly;GO:0000184//nuclear-transcribed mRNA catabolic process, nonsense-mediated decay;GO:0002181//cytoplasmic translation;GO:0006364//rRNA processing;GO:0006412//translation;GO:0006413//translational initiation;GO:0006605//protein targeting;GO:0006614//SRP-dependent cotranslational protein targeting to membrane;GO:0010628//positive regulation of gene express…
ENSG00000236810	ELOA-AS1	0.0517623	0.0825055	0.0529006	0.0570751	0.0377785	0.0502518	0.0333859	0.0523264	0.037697	0.0452898	0.0309288	0.0180007	0.0238865	0.0849037	0.062	ELOA-AS1	-	-	-	-	-	-	-	-
ENSG00000011007	ELOA	0.367607	0.296144	0.348818	0.346107	0.335865	0.344945	0.412811	0.326791	0.301149	0.321249	0.450888	0.257961	0.445989	0.174969	0.3043	ELOA	elongin A [Source:HGNC Symbol;Acc:HGNC:11620]	-	-	-	-	GO:0005615//extracellular space;GO:0005634//nucleus;GO:0005654//nucleoplasm;GO:0070449//elongin complex;GO:0090734//site of DNA damage	GO:0003746//translation elongation factor activity;GO:0005515//protein binding	GO:0006357//regulation of transcription by RNA polymerase II;GO:0006366//transcription by RNA polymerase II;GO:0006368//transcription elongation from RNA polymerase II promoter;GO:0006414//translational elongation
ENSG00000057757	PITHD1	0.326391	0.454286	0.355011	0.340487	0.357066	0.545859	0.361138	0.31309	0.33263	0.365308	0.555287	0.446653	0.377869	0.657095	0.3397	PITHD1	PITH domain containing 1 [Source:HGNC Symbol;Acc:HGNC:25022]	-	-	-	-	GO:0005634//nucleus;GO:0005737//cytoplasm;GO:0097598//sperm cytoplasmic droplet	-	GO:0007286//spermatid development;GO:0007341//penetration of zona pellucida;GO:0045654//positive regulation of megakaryocyte differentiation;GO:0045893//positive regulation of transcription, DNA-templated;GO:0061136//regulation of proteasomal protein catabolic process;GO:0061956//penetration of cumulus oophorus
ENSG00000011009	LYPLA2	0.703951	0.765578	0.501688	0.546486	0.74208	0.566394	0.731889	0.808474	0.567124	0.664451	0.563959	0.573653	0.867414	1.0188	0.4716	LYPLA2	lysophospholipase 2 [Source:HGNC Symbol;Acc:HGNC:6738]	Metabolism	Lipid metabolism	ko00564//Glycerophospholipid metabolism	K06130	GO:0005737//cytoplasm;GO:0005795//Golgi stack;GO:0005829//cytosol;GO:0070062//extracellular exosome	GO:0004622//lysophospholipase activity;GO:0005515//protein binding;GO:0008474//palmitoyl-(protein) hydrolase activity;GO:0016787//hydrolase activity;GO:0045296//cadherin binding;GO:0052689//carboxylic ester hydrolase activity	GO:0002084//protein depalmitoylation;GO:0006629//lipid metabolic process;GO:0006631//fatty acid metabolic process;GO:0007411//axon guidance;GO:0046464//acylglycerol catabolic process;GO:1905344//prostaglandin catabolic process
ENSG00000117308	GALE	0.398329	0.30616	0.394063	0.352099	0.508179	0.347635	0.633121	0.457479	0.606297	0.340074	0.409342	0.285135	0.375694	0.504571	0.3268	GALE	UDP-galactose-4-epimerase [Source:HGNC Symbol;Acc:HGNC:4116]	Metabolism;Metabolism;Metabolism	Global and overview maps;Carbohydrate metabolism;Carbohydrate metabolism	ko01100//Metabolic pathways;ko00520//Amino sugar and nucleotide sugar metabolism;ko00052//Galactose metabolism	K01784;K01784;K01784	GO:0005829//cytosol	GO:0003824//catalytic activity;GO:0003974//UDP-N-acetylglucosamine 4-epimerase activity;GO:0003978//UDP-glucose 4-epimerase activity;GO:0016853//isomerase activity;GO:0042802//identical protein binding;GO:0042803//protein homodimerization activity;GO:0050662//coenzyme binding	GO:0005975//carbohydrate metabolic process;GO:0006012//galactose metabolic process;GO:0019388//galactose catabolic process;GO:0033499//galactose catabolic process via UDP-galactose
ENSG00000117305	HMGCL	0.320357	0.280541	0.221925	0.185163	0.262493	0.186205	0.285378	0.233445	0.326997	0.236205	0.263623	0.181791	0.280311	0.363744	0.2562	HMGCL	3-hydroxy-3-methylglutaryl-CoA lyase [Source:HGNC Symbol;Acc:HGNC:5005]	Metabolism;Cellular Processes;Metabolism;Metabolism;Metabolism	Global and overview maps;Transport and catabolism;Amino acid metabolism;Carbohydrate metabolism;Lipid metabolism	ko01100//Metabolic pathways;ko04146//Peroxisome;ko00280//Valine, leucine and isoleucine degradation;ko00650//Butanoate metabolism;ko00072//Synthesis and degradation of ketone bodies	K01640;K01640;K01640;K01640;K01640	GO:0005739//mitochondrion;GO:0005759//mitochondrial matrix;GO:0005777//peroxisome;GO:0005782//peroxisomal matrix;GO:0005829//cytosol;GO:0032991//protein-containing complex	GO:0000062//fatty-acyl-CoA binding;GO:0000287//magnesium ion binding;GO:0003824//catalytic activity;GO:0004419//hydroxymethylglutaryl-CoA lyase activity;GO:0005198//structural molecule activity;GO:0016829//lyase activity;GO:0016833//oxo-acid-lyase activity;GO:0030145//manganese ion binding;GO:0031406//carboxylic acid binding;GO:0046872//metal ion binding	GO:0001889//liver development;GO:0006552//leucine catabolic process;GO:0006625//protein targeting to peroxisome;GO:0006629//lipid metabolic process;GO:0006637//acyl-CoA metabolic process;GO:0007005//mitochondrion organization;GO:0007584//response to nutrient;GO:0042594//response to starvation;GO:0046951//ketone body biosynthetic process;GO:0070542//response to fatty acid
ENSG00000179163	FUCA1	0.501657	0.404962	0.424975	0.506843	0.636348	0.307262	0.378829	0.281652	0.900091	0.376023	0.702471	0.397165	0.599009	0.66474	0.3821	FUCA1	alpha-L-fucosidase 1 [Source:HGNC Symbol;Acc:HGNC:4006]	Cellular Processes;Metabolism	Transport and catabolism;Glycan biosynthesis and metabolism	ko04142//Lysosome;ko00511//Other glycan degradation	K01206;K01206	GO:0005576//extracellular region;GO:0005737//cytoplasm;GO:0005764//lysosome;GO:0035578//azurophil granule lumen;GO:0043202//lysosomal lumen;GO:0070062//extracellular exosome	GO:0004560//alpha-L-fucosidase activity;GO:0005515//protein binding;GO:0016787//hydrolase activity;GO:0016798//hydrolase activity, acting on glycosyl bonds	GO:0005975//carbohydrate metabolic process;GO:0006004//fucose metabolic process;GO:0006027//glycosaminoglycan catabolic process;GO:0008152//metabolic process;GO:0016139//glycoside catabolic process;GO:0019377//glycolipid catabolic process;GO:0043312//neutrophil degranulation
ENSG00000188822	CNR2	0	0.000183641	0	0	0.000903666	0	0.00110197	0	0	0	0	0	0	0	0.0002	CNR2	cannabinoid receptor 2 [Source:HGNC Symbol;Acc:HGNC:2160]	Environmental Information Processing	Signaling molecules and interaction	ko04080//Neuroactive ligand-receptor interaction	K04278	GO:0005737//cytoplasm;GO:0005783//endoplasmic reticulum;GO:0005886//plasma membrane;GO:0005887//integral component of plasma membrane;GO:0016020//membrane;GO:0016021//integral component of membrane;GO:0030425//dendrite;GO:0031234//extrinsic component of cytoplasmic side of plasma membrane;GO:0042995//cell projection;GO:0043005//neuron projection;GO:0043025//neuronal cell body;GO:0043204//perikary…	GO:0004930//G protein-coupled receptor activity;GO:0004949//cannabinoid receptor activity;GO:0005515//protein binding	GO:0001975//response to amphetamine;GO:0006954//inflammatory response;GO:0006955//immune response;GO:0007165//signal transduction;GO:0007186//G protein-coupled receptor signaling pathway;GO:0007187//G protein-coupled receptor signaling pathway, coupled to cyclic nucleotide second messenger;GO:0007189//adenylate cyclase-activating G protein-coupled receptor signaling pathway;GO:0019222//regulation…
ENSG00000232557	AL590609.2	0	0	0	0	0	0	0	0	0	0	0	0	0	0	0	AL590609.2	-	-	-	-	-	-	-	-
ENSG00000189266	PNRC2	1.14375	1.39086	1.19036	1.11123	1.22606	1.44352	1.06617	0.939005	1.02315	1.1554	1.40423	1.07008	1.28921	1.81718	0.6396	PNRC2	proline rich nuclear receptor coactivator 2 [Source:HGNC Symbol;Acc:HGNC:23158]	-	-	-	-	GO:0000932//P-body;GO:0005634//nucleus;GO:0005654//nucleoplasm;GO:0005737//cytoplasm;GO:0005794//Golgi apparatus;GO:0005829//cytosol	GO:0005515//protein binding	GO:0000184//nuclear-transcribed mRNA catabolic process, nonsense-mediated decay;GO:0031087//deadenylation-independent decapping of nuclear-transcribed mRNA
ENSG00000188529	SRSF10	1.31257	2.06203	1.51242	1.40552	1.08788	2.37527	1.22315	1.62227	1.27066	1.66054	1.49613	1.66167	2.18211	1.4819	0.7059	SRSF10	serine and arginine rich splicing factor 10 [Source:HGNC Symbol;Acc:HGNC:16713]	Genetic Information Processing	Transcription	ko03040//Spliceosome	K12900	GO:0005634//nucleus;GO:0005654//nucleoplasm;GO:0005737//cytoplasm;GO:0005829//cytosol;GO:0016607//nuclear speck	GO:0003676//nucleic acid binding;GO:0003723//RNA binding;GO:0005515//protein binding;GO:0050733//RS domain binding;GO:0051082//unfolded protein binding	GO:0000244//spliceosomal tri-snRNP complex assembly;GO:0000375//RNA splicing, via transesterification reactions;GO:0000381//regulation of alternative mRNA splicing, via spliceosome;GO:0000398//mRNA splicing, via spliceosome;GO:0006355//regulation of transcription, DNA-templated;GO:0006376//mRNA splice site selection;GO:0006397//mRNA processing;GO:0008380//RNA splicing;GO:0016482//cytosolic transp…
ENSG00000225315	AL591178.1	0	0	0	0	0	0	0	0	0	0	0	0	0	0	0	AL591178.1	-	-	-	-	-	-	-	-
ENSG00000142661	MYOM3	0.000175334	0.00108097	0.000519487	0.00194233	0.000205801	0	0.000482021	0.00244863	0.00102814	0.0042553	0.00206657	0	0	0	0.0007	MYOM3	myomesin 3 [Source:HGNC Symbol;Acc:HGNC:26679]	-	-	-	-	GO:0005737//cytoplasm;GO:0030017//sarcomere;GO:0031430//M band	GO:0005515//protein binding;GO:0042802//identical protein binding;GO:0042803//protein homodimerization activity;GO:0051015//actin filament binding	GO:0006936//muscle contraction
ENSG00000230703	MYOM3-AS1	0	0	0	0	0	0	0	0	0	0	0	0	0	0	0	MYOM3-AS1	-	-	-	-	-	-	-	-
ENSG00000142677	IL22RA1	0.00586206	0.0196173	0.00864084	0.00395817	0.0067007	0.0212036	0.00248443	0.000305073	0.00697495	0.00449019	0.0047616	0.00389044	0.00331329	0.0235968	0.0125	IL22RA1	interleukin 22 receptor subunit alpha 1 [Source:HGNC Symbol;Acc:HGNC:13700]	Environmental Information Processing;Environmental Information Processing;Environmental Information Processing	Signaling molecules and interaction;Signal transduction;Signaling molecules and interaction	ko04060//Cytokine-cytokine receptor interaction;ko04630//Jak-STAT signaling pathway;ko04061//Viral protein interaction with cytokine and cytokine receptor	K05138;K05138;K05138	GO:0005886//plasma membrane;GO:0016020//membrane;GO:0016021//integral component of membrane	GO:0004896//cytokine receptor activity;GO:0004904//interferon receptor activity;GO:0005515//protein binding;GO:0042015//interleukin-20 binding	GO:0008150//biological_process;GO:0019221//cytokine-mediated signaling pathway;GO:0050829//defense response to Gram-negative bacterium
ENSG00000185436	IFNLR1	0.0477855	0.0631472	0.0483834	0.0359435	0.062073	0.0378723	0.0397471	0.0375488	0.0143621	0.0509765	0.0244829	0.014731	0.0204744	0.0951611	0.0474	IFNLR1	interferon lambda receptor 1 [Source:HGNC Symbol;Acc:HGNC:18584]	Environmental Information Processing;Environmental Information Processing	Signaling molecules and interaction;Signal transduction	ko04060//Cytokine-cytokine receptor interaction;ko04630//Jak-STAT signaling pathway	K05140;K05140	GO:0005886//plasma membrane;GO:0016020//membrane;GO:0016021//integral component of membrane;GO:0032002//interleukin-28 receptor complex	GO:0004896//cytokine receptor activity;GO:0005515//protein binding	GO:0002385//mucosal immune response;GO:0008285//negative regulation of cell proliferation;GO:0019221//cytokine-mediated signaling pathway;GO:0034342//response to type III interferon;GO:0050691//regulation of defense response to virus by host;GO:0051607//defense response to virus
ENSG00000230023	LINC02800	0	0.000882983	0.000150646	0	0.000718615	0.000844011	0	0	0.000555385	0.00109516	0.00260889	0	0	0	0.0007	LINC02800	-	-	-	-	-	-	-	-
ENSG00000232298	GRHL3-AS1	0.000412434	8.17e-05	0	0.000340758	0	0	0	0.00238644	0	0	0	0	0	0	0.0003	GRHL3-AS1	-	-	-	-	-	-	-	-
ENSG00000158055	GRHL3	0.11256	0.639918	0.1605	0.11456	0.863025	0.443652	0.197702	0.129906	0.353944	0.312214	0.089508	0.455722	0.242771	1.14861	0.229	GRHL3	grainyhead like transcription factor 3 [Source:HGNC Symbol;Acc:HGNC:25839]	-	-	-	-	GO:0000790//nuclear chromatin;GO:0005634//nucleus;GO:0005654//nucleoplasm	GO:0000978//RNA polymerase II proximal promoter sequence-specific DNA binding;GO:0000981//DNA-binding transcription factor activity, RNA polymerase II-specific;GO:0001228//DNA-binding transcription activator activity, RNA polymerase II-specific;GO:0003677//DNA binding;GO:0003700//DNA-binding transcription factor activity;GO:0005515//protein binding;GO:0031490//chromatin DNA binding;GO:0043565//se…	GO:0001736//establishment of planar polarity;GO:0001843//neural tube closure;GO:0006357//regulation of transcription by RNA polymerase II;GO:0007389//pattern specification process;GO:0007398//ectoderm development;GO:0007417//central nervous system development;GO:0008544//epidermis development;GO:0010628//positive regulation of gene expression;GO:0032956//regulation of actin cytoskeleton organizat…
ENSG00000001460	STPG1	0.136131	0.363368	0.171773	0.103342	0.223601	0.4171	0.134185	0.161768	0.107373	0.27157	0.135349	0.165298	0.120316	0.58558	0.1847	STPG1	sperm tail PG-rich repeat containing 1 [Source:HGNC Symbol;Acc:HGNC:28070]	-	-	-	-	GO:0005634//nucleus;GO:0005737//cytoplasm;GO:0005739//mitochondrion	GO:0003674//molecular_function	GO:0006915//apoptotic process;GO:0043065//positive regulation of apoptotic process;GO:1902110//positive regulation of mitochondrial membrane permeability involved in apoptotic process
ENSG00000001461	NIPAL3	0.40859	0.131011	0.309234	0.286925	0.254544	0.148738	0.30176	0.51047	0.268635	0.363232	0.290295	0.209029	0.127586	0.0614517	0.2268	NIPAL3	NIPA like domain containing 3 [Source:HGNC Symbol;Acc:HGNC:25233]	-	-	-	-	GO:0016020//membrane;GO:0016021//integral component of membrane	GO:0005515//protein binding;GO:0015095//magnesium ion transmembrane transporter activity	GO:0015693//magnesium ion transport;GO:1903830//magnesium ion transmembrane transport
ENSG00000286061	RCAN3AS	0.00420106	0.0176376	0.00225968	0.00076335	0.0021624	0.00858908	0.000672253	0.00109847	0	0.0186508	0.00210329	0.0203746	0	0.00438276	0.0077	RCAN3AS	-	-	-	-	-	-	-	-
ENSG00000117602	RCAN3	0.590938	0.466903	0.599118	0.227638	0.481463	0.326038	0.585981	0.672452	0.174191	0.662235	0.170698	0.501361	0.493002	0.507409	0.337	RCAN3	RCAN family member 3 [Source:HGNC Symbol;Acc:HGNC:3042]	-	-	-	-	GO:0005737//cytoplasm	GO:0003676//nucleic acid binding;GO:0003723//RNA binding;GO:0005515//protein binding;GO:0008597//calcium-dependent protein serine/threonine phosphatase regulator activity;GO:0019902//phosphatase binding;GO:0031013//troponin I binding	GO:0009653//anatomical structure morphogenesis;GO:0019722//calcium-mediated signaling;GO:0043666//regulation of phosphoprotein phosphatase activity;GO:0070884//regulation of calcineurin-NFAT signaling cascade
ENSG00000264443	NCMAP-DT	0.0192874	0.00695095	0.0142184	0.00340024	0.011621	0.00810308	0.0157445	0.00894404	0.00249499	0.0333574	0.000914167	0.0858072	0.0429271	0.045123	0.0116	NCMAP-DT	-	-	-	-	-	-	-	-
ENSG00000184454	NCMAP	0.00859163	0.0112592	0.0116779	0.00823003	0.0224429	0.00518764	0.0142603	0.0100765	0.00433005	0.0117202	0.00271042	0.00333299	0.0316343	0	0.0126	NCMAP	non-compact myelin associated protein [Source:HGNC Symbol;Acc:HGNC:29332]	-	-	-	-	GO:0005886//plasma membrane;GO:0005887//integral component of plasma membrane;GO:0016020//membrane;GO:0016021//integral component of membrane;GO:0033270//paranode region of axon;GO:0043220//Schmidt-Lanterman incisure	GO:0019911//structural constituent of myelin sheath	GO:0031641//regulation of myelination;GO:0031643//positive regulation of myelination;GO:0032290//peripheral nervous system myelin formation
ENSG00000133226	SRRM1	2.12339	2.5321	2.19784	1.84171	1.9738	2.86617	2.58748	2.37739	1.93055	2.31478	1.97752	1.98251	2.30467	1.67892	0.7999	SRRM1	serine and arginine repetitive matrix 1 [Source:HGNC Symbol;Acc:HGNC:16638]	Genetic Information Processing;Genetic Information Processing	Translation;Translation	ko03013//RNA transport;ko03015//mRNA surveillance pathway	K13171;K13171	GO:0005634//nucleus;GO:0005654//nucleoplasm;GO:0005681//spliceosomal complex;GO:0005829//cytosol;GO:0016363//nuclear matrix;GO:0016607//nuclear speck;GO:0071013//catalytic step 2 spliceosome	GO:0003677//DNA binding;GO:0003723//RNA binding;GO:0005515//protein binding	GO:0000375//RNA splicing, via transesterification reactions;GO:0000398//mRNA splicing, via spliceosome;GO:0006397//mRNA processing;GO:0006405//RNA export from nucleus;GO:0006406//mRNA export from nucleus;GO:0008380//RNA splicing;GO:0031124//mRNA 3'-end processing
ENSG00000284699	AL445648.1	0	0	0	0	0	0	0	0	0	0	0	0	0	0	0	AL445648.1	-	-	-	-	-	-	-	-
ENSG00000169504	CLIC4	0.0531325	0.423858	0.0532707	0.116548	0.063846	0.377614	0.0724388	0.0981242	0.0756896	0.134985	0.156111	0.388101	0.346079	0.417947	0.1646	CLIC4	chloride intracellular channel 4 [Source:HGNC Symbol;Acc:HGNC:13518]	-	-	-	-	GO:0005634//nucleus;GO:0005737//cytoplasm;GO:0005739//mitochondrion;GO:0005813//centrosome;GO:0005815//microtubule organizing center;GO:0005829//cytosol;GO:0005856//cytoskeleton;GO:0005886//plasma membrane;GO:0005902//microvillus;GO:0005911//cell-cell junction;GO:0009986//cell surface;GO:0015629//actin cytoskeleton;GO:0015630//microtubule cytoskeleton;GO:0016020//membrane;GO:0016021//integral com…	GO:0005244//voltage-gated ion channel activity;GO:0005254//chloride channel activity;GO:0005515//protein binding	GO:0001525//angiogenesis;GO:0001886//endothelial cell morphogenesis;GO:0006811//ion transport;GO:0006821//chloride transport;GO:0007035//vacuolar acidification;GO:0009566//fertilization;GO:0030154//cell differentiation;GO:0030216//keratinocyte differentiation;GO:0030336//negative regulation of cell migration;GO:0034220//ion transmembrane transport;GO:0034765//regulation of ion transmembrane trans…
ENSG00000020633	RUNX3	0.00236642	0.00594942	0.00482429	0	0.0113781	0.00315704	0.0181594	0.0413196	0.0171104	0.785169	0	0.130158	0.00502018	0	0.0147	RUNX3	RUNX family transcription factor 3 [Source:HGNC Symbol;Acc:HGNC:10473]	Human Diseases;Organismal Systems	Infectious diseases;Immune system	ko05169//Epstein-Barr virus infection;ko04658//Th1 and Th2 cell differentiation	K09279;K09279	GO:0000790//nuclear chromatin;GO:0005634//nucleus;GO:0005654//nucleoplasm;GO:0005730//nucleolus;GO:0005737//cytoplasm;GO:0005829//cytosol;GO:0016513//core-binding factor complex;GO:0043231//intracellular membrane-bounded organelle	GO:0000977//RNA polymerase II regulatory region sequence-specific DNA binding;GO:0000981//DNA-binding transcription factor activity, RNA polymerase II-specific;GO:0003677//DNA binding;GO:0003700//DNA-binding transcription factor activity;GO:0005515//protein binding;GO:0005524//ATP binding;GO:1990837//sequence-specific double-stranded DNA binding	GO:0000122//negative regulation of transcription by RNA polymerase II;GO:0001503//ossification;GO:0002062//chondrocyte differentiation;GO:0006355//regulation of transcription, DNA-templated;GO:0006357//regulation of transcription by RNA polymerase II;GO:0006468//protein phosphorylation;GO:0030097//hemopoiesis;GO:0030182//neuron differentiation;GO:0043371//negative regulation of CD4-positive, alph…
ENSG00000229162	RUNX3-AS1	0	0	0	0	0.00067269	0	0	0	0	0	0	0	0	0	0.0001	RUNX3-AS1	-	-	-	-	-	-	-	-
ENSG00000261025	AL445471.1	0.000850584	0.0040898	0.00666707	0.00270398	0.00087238	0.00461161	0	0.00750187	0.00616075	0.00182152	0.004463	0	0.0130436	0	0.0039	AL445471.1	-	-	-	-	-	-	-	-
ENSG00000285823	LINC02793	0	0	0	0	0	0	0	0	0	0	0	0	0	0	0	LINC02793	-	-	-	-	-	-	-	-
ENSG00000233755	AL050344.1	0	0	0	0	0	0	0	0	0	0	0	0	0	0	0	AL050344.1	-	-	-	-	-	-	-	-
ENSG00000231953	AL031432.1	0.000338376	6.6e-05	0.000854962	0	0.000535125	0	0	0	0	0	0	0	0	0	0.0003	AL031432.1	-	-	-	-	-	-	-	-
ENSG00000117614	SYF2	1.65102	1.38707	1.37028	1.1828	1.1317	1.23886	1.58029	1.12888	1.22428	1.48102	1.38671	1.14579	1.06799	1.29679	0.6749	SYF2	SYF2 pre-mRNA splicing factor [Source:HGNC Symbol;Acc:HGNC:19824]	Genetic Information Processing	Transcription	ko03040//Spliceosome	K12868	GO:0000974//Prp19 complex;GO:0005634//nucleus;GO:0005654//nucleoplasm;GO:0005681//spliceosomal complex;GO:0016607//nuclear speck;GO:0071007//U2-type catalytic step 2 spliceosome;GO:0071013//catalytic step 2 spliceosome;GO:0071014//post-mRNA release spliceosomal complex	GO:0003723//RNA binding;GO:0005515//protein binding	GO:0000398//mRNA splicing, via spliceosome;GO:0001701//in utero embryonic development;GO:0006397//mRNA processing;GO:0007095//mitotic G2 DNA damage checkpoint;GO:0007369//gastrulation;GO:0008284//positive regulation of cell proliferation;GO:0008380//RNA splicing;GO:0048568//embryonic organ development
ENSG00000284602	AL031432.4	0.0252523	0.0096026	0.0268396	0.00801413	0.00790036	0.0100594	0.0182357	0.0240943	0.0126152	0.0259406	0.00498375	0.0459359	0.0122516	0.0147404	0.0123	AL031432.4	-	-	-	-	-	-	-	-
ENSG00000284657	AL031432.5	0.00115051	0.00140957	0.00487345	0.00248758	0.00524439	0.00242603	0.00131059	0.00503147	0.000396028	0.000617749	0.00246914	0	0	0	0.0019	AL031432.5	-	-	-	-	-	-	-	-
ENSG00000117616	RSRP1	3.03858	1.26691	2.91415	1.5911	2.10438	0.990653	2.58081	3.09599	1.14415	2.36371	1.7411	1.58695	1.15377	1.74774	0.7487	RSRP1	arginine and serine rich protein 1 [Source:HGNC Symbol;Acc:HGNC:25234]	-	-	-	-	-	GO:0005515//protein binding	-
ENSG00000272432	AL031432.3	0.00871344	0.0183297	0.0144032	0.00845338	0.00559129	0.0143057	0.00742488	0.00208722	0.0104782	0.0195805	0.019692	0	0.00846459	0.0473306	0.0122	AL031432.3	-	-	-	-	-	-	-	-
ENSG00000187010	RHD	0.00324234	0.00127849	0.00270781	0.00262838	0.000646289	0.00102011	0.000521592	0.0101703	0.0020363	0.00182793	0.00466585	0.0914754	0.00745894	0	0.0025	RHD	Rh blood group D antigen [Source:HGNC Symbol;Acc:HGNC:10009]	-	-	-	-	GO:0005886//plasma membrane;GO:0005887//integral component of plasma membrane;GO:0016020//membrane;GO:0016021//integral component of membrane	GO:0005515//protein binding;GO:0008519//ammonium transmembrane transporter activity	GO:0015696//ammonium transport;GO:0072488//ammonium transmembrane transport
ENSG00000183726	TMEM50A	1.22127	2.07046	1.13457	1.40046	1.59387	1.77718	0.981792	0.69859	1.79026	1.74264	2.16625	1.85577	2.58198	2.20202	0.6767	TMEM50A	transmembrane protein 50A [Source:HGNC Symbol;Acc:HGNC:30590]	-	-	-	-	GO:0005737//cytoplasm;GO:0005783//endoplasmic reticulum;GO:0016020//membrane;GO:0016021//integral component of membrane;GO:0043025//neuronal cell body;GO:0097386//glial cell projection	GO:0005515//protein binding	GO:0032511//late endosome to vacuole transport via multivesicular body sorting pathway
ENSG00000188672	RHCE	0.00989944	0.00283137	0.0206398	0.00414226	0.00783818	0.00254352	0.0118567	0.0115055	0.00130589	0.0158119	0.00388207	0	0.0184078	0	0.0067	RHCE	Rh blood group CcEe antigens [Source:HGNC Symbol;Acc:HGNC:10008]	-	-	-	-	GO:0005887//integral component of plasma membrane;GO:0016020//membrane;GO:0016021//integral component of membrane	GO:0008519//ammonium transmembrane transporter activity	GO:0015696//ammonium transport;GO:0072488//ammonium transmembrane transport
ENSG00000204178	MACO1	0.314267	0.29196	0.268689	0.285643	0.244767	0.262987	0.262511	0.321642	0.237123	0.295765	0.311687	0.186707	0.447704	0.441476	0.2583	MACO1	macoilin 1 [Source:HGNC Symbol;Acc:HGNC:25572]	-	-	-	-	GO:0005634//nucleus;GO:0005783//endoplasmic reticulum;GO:0005789//endoplasmic reticulum membrane;GO:0016020//membrane;GO:0016021//integral component of membrane;GO:0030424//axon;GO:0030867//rough endoplasmic reticulum membrane;GO:0031965//nuclear membrane;GO:0042995//cell projection;GO:0043005//neuron projection;GO:0044306//neuron projection terminus;GO:0045202//synapse	GO:0003674//molecular_function;GO:0005515//protein binding;GO:0008017//microtubule binding;GO:0051015//actin filament binding	GO:0006935//chemotaxis;GO:0007420//brain development;GO:0023041//neuronal signal transduction
ENSG00000157978	LDLRAP1	0.0911233	0.103355	0.100069	0.0857428	0.0501963	0.0901796	0.096098	0.135299	0.0622425	0.110151	0.0676725	0.0434133	0.166655	0.0655039	0.0914	LDLRAP1	low density lipoprotein receptor adaptor protein 1 [Source:HGNC Symbol;Acc:HGNC:18640]	Cellular Processes;Organismal Systems	Transport and catabolism;Digestive system	ko04144//Endocytosis;ko04979//Cholesterol metabolism	K12474;K12474	GO:0005737//cytoplasm;GO:0005769//early endosome;GO:0005829//cytosol;GO:0005883//neurofilament;GO:0005886//plasma membrane;GO:0009898//cytoplasmic side of plasma membrane;GO:0009925//basal plasma membrane;GO:0030424//axon;GO:0030665//clathrin-coated vesicle membrane;GO:0055037//recycling endosome	GO:0001540//amyloid-beta binding;GO:0001784//phosphotyrosine residue binding;GO:0005515//protein binding;GO:0005546//phosphatidylinositol-4,5-bisphosphate binding;GO:0030159//receptor signaling complex scaffold activity;GO:0030276//clathrin binding;GO:0035591//signaling adaptor activity;GO:0035612//AP-2 adaptor complex binding;GO:0035615//clathrin adaptor activity;GO:0035650//AP-1 adaptor complex…	GO:0006629//lipid metabolic process;GO:0006897//endocytosis;GO:0006898//receptor-mediated endocytosis;GO:0008202//steroid metabolic process;GO:0008203//cholesterol metabolic process;GO:0030301//cholesterol transport;GO:0031623//receptor internalization;GO:0034383//low-density lipoprotein particle clearance;GO:0042632//cholesterol homeostasis;GO:0042982//amyloid precursor protein metabolic process…
ENSG00000225643	AL606491.1	0.000291084	0.000433405	0.00304108	0.00457552	0.00301979	0.00178144	0.00035368	0	0.00149162	0.00338736	0.00301063	0	0	0	0.0023	AL606491.1	-	-	-	-	-	-	-	-
ENSG00000117643	MAN1C1	0.0284359	0.0914823	0.088961	0.134822	0.0402747	0.130024	0.0259673	0.0329476	0.848778	0.110456	0.276021	0.201749	0.092866	0.00351003	0.0973	MAN1C1	mannosidase alpha class 1C member 1 [Source:HGNC Symbol;Acc:HGNC:19080]	Metabolism;Genetic Information Processing;Metabolism;Metabolism	Global and overview maps;Folding, sorting and degradation;Glycan biosynthesis and metabolism;Glycan biosynthesis and metabolism	ko01100//Metabolic pathways;ko04141//Protein processing in endoplasmic reticulum;ko00510//N-Glycan biosynthesis;ko00513//Various types of N-glycan biosynthesis	K01230;K01230;K01230;K01230	GO:0000139//Golgi membrane;GO:0005783//endoplasmic reticulum;GO:0005794//Golgi apparatus;GO:0016020//membrane;GO:0016021//integral component of membrane;GO:0030173//integral component of Golgi membrane;GO:0070062//extracellular exosome	GO:0003824//catalytic activity;GO:0004571//mannosyl-oligosaccharide 1,2-alpha-mannosidase activity;GO:0005509//calcium ion binding;GO:0005515//protein binding;GO:0016787//hydrolase activity;GO:0016798//hydrolase activity, acting on glycosyl bonds;GO:0046872//metal ion binding	GO:0005975//carbohydrate metabolic process;GO:0006486//protein glycosylation;GO:0006487//protein N-linked glycosylation;GO:0006491//N-glycan processing;GO:0008152//metabolic process;GO:1904381//Golgi apparatus mannose trimming
ENSG00000233478	AL031280.1	0.0122261	0.0345691	0.0526571	0.0645574	0.0102375	0.0593387	0.0185056	0.00696169	0.313576	0.0243051	0.134205	0.0261695	0.0549498	0	0.0464	AL031280.1	-	-	-	-	-	-	-	-
ENSG00000162430	SELENON	0.465269	0.460867	0.286018	0.214929	0.286503	0.309335	0.344025	0.424646	0.132548	0.313745	0.161703	0.303065	0.396091	0.264823	0.273	SELENON	selenoprotein N [Source:HGNC Symbol;Acc:HGNC:15999]	-	-	-	-	GO:0005783//endoplasmic reticulum;GO:0005789//endoplasmic reticulum membrane;GO:0016020//membrane	GO:0005509//calcium ion binding;GO:0005515//protein binding;GO:0016491//oxidoreductase activity	GO:0048741//skeletal muscle fiber development;GO:0055074//calcium ion homeostasis;GO:0055114//oxidation-reduction process;GO:0060314//regulation of ryanodine-sensitive calcium-release channel activity;GO:1902884//positive regulation of response to oxidative stress
ENSG00000255054	AL020996.2	0	0	0	0	0	0	0	0	0	0	0	0	0	0	0	AL020996.2	novel protein	-	-	-	-	-	-	-
ENSG00000228172	AL020996.1	0.0205409	0.0138283	0.0239197	0.00873329	0.00784488	0.00959382	0.0139283	0.0134568	0.0103953	0.0102702	0.012592	0	0.0143518	0.0593215	0.014	AL020996.1	-	-	-	-	-	-	-	-
ENSG00000117640	MTFR1L	0.242609	0.213159	0.18711	0.212323	0.165325	0.154568	0.207986	0.24491	0.205021	0.229868	0.166789	0.193806	0.172783	0.501207	0.204	MTFR1L	mitochondrial fission regulator 1 like [Source:HGNC Symbol;Acc:HGNC:28836]	-	-	-	-	GO:0005739//mitochondrion	GO:0005515//protein binding	GO:0000266//mitochondrial fission;GO:0009060//aerobic respiration
ENSG00000272478	AL020996.3	0	0	0	0	0	0	0	0	0	0	0	0	0	0	0	AL020996.3	-	-	-	-	-	-	-	-
ENSG00000127423	AUNIP	0.00257696	0.0659538	0.00686506	0.00474545	0.00679098	0.153929	0.00114892	0.0234099	0.00479478	0.0218054	0.018814	0.0230129	0.058642	0.033732	0.0419	AUNIP	aurora kinase A and ninein interacting protein [Source:HGNC Symbol;Acc:HGNC:28363]	-	-	-	-	GO:0000922//spindle pole;GO:0005634//nucleus;GO:0005694//chromosome;GO:0005737//cytoplasm;GO:0005813//centrosome;GO:0005815//microtubule organizing center;GO:0005856//cytoskeleton;GO:0090734//site of DNA damage	GO:0003677//DNA binding;GO:0003684//damaged DNA binding;GO:0005515//protein binding	GO:0000724//double-strand break repair via homologous recombination;GO:0006281//DNA repair;GO:0006974//cellular response to DNA damage stimulus;GO:0007051//spindle organization;GO:2001033//negative regulation of double-strand break repair via nonhomologous end joining
ENSG00000236528	AL033528.2	0.00510053	0.00234992	0.0159538	0.00184155	0.00130248	0.00298521	0.000492036	0.00740543	0.004197	0	0.00443265	0	0	0	0.0038	AL033528.2	-	-	-	-	-	-	-	-
ENSG00000182749	PAQR7	0.31392	0.119557	0.214878	0.261686	0.378256	0.0984489	0.215285	0.287818	0.461253	0.189852	0.245727	0.262595	0.284187	0.262875	0.1936	PAQR7	progestin and adipoQ receptor family member 7 [Source:HGNC Symbol;Acc:HGNC:23146]	-	-	-	-	GO:0005886//plasma membrane;GO:0016020//membrane;GO:0016021//integral component of membrane	GO:0003707//steroid hormone receptor activity;GO:0005496//steroid binding;GO:0005515//protein binding;GO:0008289//lipid binding;GO:0038023//signaling receptor activity	GO:0007275//multicellular organism development;GO:0030154//cell differentiation;GO:0043401//steroid hormone mediated signaling pathway;GO:0048477//oogenesis;GO:0048545//response to steroid hormone
ENSG00000117632	STMN1	0.690326	11.0771	1.28153	2.15898	0.943528	13.3273	0.43114	1.39392	1.34551	4.31445	5.07489	3.45859	4.62731	17.9673	0.5933	STMN1	stathmin 1 [Source:HGNC Symbol;Acc:HGNC:6510]	Environmental Information Processing;Human Diseases	Signal transduction;Cancers	ko04010//MAPK signaling pathway;ko05206//MicroRNAs in cancer	K04381;K04381	GO:0005737//cytoplasm;GO:0005829//cytosol;GO:0005856//cytoskeleton;GO:0005874//microtubule;GO:0016020//membrane;GO:0043005//neuron projection;GO:0070062//extracellular exosome	GO:0005515//protein binding;GO:0015631//tubulin binding	GO:0000281//mitotic cytokinesis;GO:0007019//microtubule depolymerization;GO:0007052//mitotic spindle organization;GO:0007165//signal transduction;GO:0007275//multicellular organism development;GO:0007399//nervous system development;GO:0007409//axonogenesis;GO:0007420//brain development;GO:0009615//response to virus;GO:0030154//cell differentiation;GO:0031110//regulation of microtubule polymerizat…
ENSG00000158006	PAFAH2	0.07032	0.0570469	0.0658663	0.0280012	0.0833087	0.0406825	0.0782136	0.110456	0.0556021	0.0780575	0.0613955	0.0294099	0.0830116	0.0546777	0.0666	PAFAH2	platelet activating factor acetylhydrolase 2 [Source:HGNC Symbol;Acc:HGNC:8579]	Metabolism;Metabolism	Global and overview maps;Lipid metabolism	ko01100//Metabolic pathways;ko00565//Ether lipid metabolism	K01062;K01062	GO:0005737//cytoplasm;GO:0005783//endoplasmic reticulum;GO:0005789//endoplasmic reticulum membrane;GO:0016020//membrane	GO:0003847//1-alkyl-2-acetylglycerophosphocholine esterase activity;GO:0005543//phospholipid binding;GO:0016787//hydrolase activity;GO:0047179//platelet-activating factor acetyltransferase activity	GO:0006629//lipid metabolic process;GO:0007596//blood coagulation;GO:0016042//lipid catabolic process;GO:0043066//negative regulation of apoptotic process
ENSG00000158008	EXTL1	0.00181463	0.00211369	0.00342607	0.00292834	0	0.0020716	0.00350349	0	0.00275688	0	0.00365712	0	0	0.02586	0.0024	EXTL1	exostosin like glycosyltransferase 1 [Source:HGNC Symbol;Acc:HGNC:3515]	Metabolism;Metabolism	Global and overview maps;Glycan biosynthesis and metabolism	ko01100//Metabolic pathways;ko00534//Glycosaminoglycan biosynthesis - heparan sulfate / heparin	K02368;K02368	GO:0005783//endoplasmic reticulum;GO:0005789//endoplasmic reticulum membrane;GO:0005794//Golgi apparatus;GO:0016020//membrane;GO:0016021//integral component of membrane	GO:0005515//protein binding;GO:0008375//acetylglucosaminyltransferase activity;GO:0015020//glucuronosyltransferase activity;GO:0016740//transferase activity;GO:0016757//transferase activity, transferring glycosyl groups;GO:0050508//glucuronosyl-N-acetylglucosaminyl-proteoglycan 4-alpha-N-acetylglucosaminyltransferase activity	GO:0001501//skeletal system development;GO:0006486//protein glycosylation;GO:0036498//IRE1-mediated unfolded protein response
ENSG00000158014	SLC30A2	0.00304891	0.174348	0.018955	0.00104757	0.00780181	0.123714	0.00229975	0.0222696	0.00905981	0.0583069	0.00385945	0.0779264	0.0562581	0.347691	0.0561	SLC30A2	solute carrier family 30 member 2 [Source:HGNC Symbol;Acc:HGNC:11013]	-	-	-	-	GO:0005737//cytoplasm;GO:0005764//lysosome;GO:0005765//lysosomal membrane;GO:0005770//late endosome;GO:0005773//vacuole;GO:0005774//vacuolar membrane;GO:0005886//plasma membrane;GO:0016020//membrane;GO:0016021//integral component of membrane;GO:0043231//intracellular membrane-bounded organelle	GO:0005385//zinc ion transmembrane transporter activity;GO:0005515//protein binding;GO:0008324//cation transmembrane transporter activity;GO:0042802//identical protein binding	GO:0006811//ion transport;GO:0006812//cation transport;GO:0006829//zinc ion transport;GO:0010043//response to zinc ion;GO:0055085//transmembrane transport;GO:0061088//regulation of sequestering of zinc ion;GO:0061090//positive regulation of sequestering of zinc ion;GO:0071577//zinc ion transmembrane transport
ENSG00000284309	AL391650.2	0.000130117	0.0661952	0.00147046	0.000915132	0	0.0512754	0.0007911	0.0124829	0.000713594	0.024375	0.000954531	0.0143468	0	0.0375333	0.0213	AL391650.2	-	-	-	-	-	-	-	-
ENSG00000158022	TRIM63	0.000490199	0.01965	0.00170193	0	0.00149383	0.0127653	0	0	0.00116777	0.00682799	0	0.0192728	0	0.00351003	0.0075	TRIM63	tripartite motif containing 63 [Source:HGNC Symbol;Acc:HGNC:16007]	-	-	-	-	GO:0005634//nucleus;GO:0005737//cytoplasm;GO:0005874//microtubule;GO:0030018//Z disc;GO:0031430//M band;GO:0043292//contractile fiber	GO:0004842//ubiquitin-protein transferase activity;GO:0005515//protein binding;GO:0008270//zinc ion binding;GO:0016740//transferase activity;GO:0031432//titin binding;GO:0046872//metal ion binding;GO:0061630//ubiquitin protein ligase activity	GO:0006936//muscle contraction;GO:0007165//signal transduction;GO:0010614//negative regulation of cardiac muscle hypertrophy;GO:0014732//skeletal muscle atrophy;GO:0014878//response to electrical stimulus involved in regulation of muscle adaptation;GO:0016567//protein ubiquitination;GO:0051384//response to glucocorticoid;GO:0070555//response to interleukin-1
ENSG00000175087	PDIK1L	0.14632	0.334358	0.110301	0.0847161	0.0881249	0.301676	0.14011	0.158965	0.071421	0.165868	0.156373	0.0673618	0.121472	0.217238	0.1736	PDIK1L	PDLIM1 interacting kinase 1 like [Source:HGNC Symbol;Acc:HGNC:18981]	-	-	-	-	GO:0005634//nucleus;GO:0005654//nucleoplasm	GO:0000166//nucleotide binding;GO:0004672//protein kinase activity;GO:0004674//protein serine/threonine kinase activity;GO:0005515//protein binding;GO:0005524//ATP binding;GO:0016301//kinase activity;GO:0016740//transferase activity	GO:0006468//protein phosphorylation;GO:0016310//phosphorylation;GO:0051321//meiotic cell cycle
ENSG00000197245	FAM110D	0.00755864	0.0593444	0.018483	0.0128712	0.0122033	0.047309	0.00527169	0.0192909	0.00583867	0.0290698	0.00897193	0.0225385	0.0338518	0.0334697	0.0261	FAM110D	family with sequence similarity 110 member D [Source:HGNC Symbol;Acc:HGNC:25860]	-	-	-	-	-	-	-
ENSG00000282872	C1orf232	0	0.0052506	0.00270745	0.00177749	0	0.00211373	0.000906869	0.00346658	0	0.00163388	0	0	0	0	0.0019	C1orf232	chromosome 1 open reading frame 230 [Source:HGNC Symbol;Acc:HGNC:53426]	-	-	-	-	-	-	-
ENSG00000236782	AL391650.1	0.00293278	0.00279177	0.00570471	0.00224493	0.00307891	0.00213166	0.00729941	0	0.000988879	0.000975004	0	0.00366396	0.0027843	0	0.0033	AL391650.1	novel protein	-	-	-	-	GO:0016020//membrane;GO:0016021//integral component of membrane	-	-
ENSG00000142684	ZNF593	0.680676	0.903155	0.906542	1.27053	1.12676	0.938796	0.709551	0.570709	1.12586	0.660088	1.30375	0.952031	0.628477	1.31206	0.5391	ZNF593	zinc finger protein 593 [Source:HGNC Symbol;Acc:HGNC:30943]	-	-	-	-	GO:0005634//nucleus;GO:0005654//nucleoplasm;GO:0005730//nucleolus	GO:0003676//nucleic acid binding;GO:0003677//DNA binding;GO:0005515//protein binding;GO:0008270//zinc ion binding;GO:0046872//metal ion binding	GO:0045944//positive regulation of transcription by RNA polymerase II;GO:1903026//negative regulation of RNA polymerase II regulatory region sequence-specific DNA binding
ENSG00000142675	CNKSR1	0.475549	0.245289	0.410034	0.258952	0.358297	0.19611	0.445871	0.593769	0.169657	0.249357	0.256897	0.388823	0.197795	0.328969	0.2551	CNKSR1	connector enhancer of kinase suppressor of Ras 1 [Source:HGNC Symbol;Acc:HGNC:19700]	-	-	-	-	GO:0005737//cytoplasm;GO:0005886//plasma membrane;GO:0005911//cell-cell junction;GO:0005938//cell cortex;GO:0016020//membrane	GO:0005515//protein binding;GO:0016301//kinase activity;GO:0030674//protein binding, bridging	GO:0007169//transmembrane receptor protein tyrosine kinase signaling pathway;GO:0007265//Ras protein signal transduction;GO:0007266//Rho protein signal transduction;GO:0016310//phosphorylation
ENSG00000188782	CATSPER4	0.00133121	0.00111507	0	0.00137935	0.000867153	0	0.001356	0.00320166	0	0	0	0	0	0	0.0009	CATSPER4	cation channel sperm associated 4 [Source:HGNC Symbol;Acc:HGNC:23220]	-	-	-	-	GO:0001669//acrosomal vesicle;GO:0005886//plasma membrane;GO:0005929//cilium;GO:0016020//membrane;GO:0016021//integral component of membrane;GO:0031514//motile cilium;GO:0036128//CatSper complex;GO:0042995//cell projection;GO:0097228//sperm principal piece	GO:0005216//ion channel activity;GO:0005227//calcium activated cation channel activity;GO:0005244//voltage-gated ion channel activity;GO:0005245//voltage-gated calcium channel activity;GO:0005262//calcium channel activity;GO:0005515//protein binding	GO:0006811//ion transport;GO:0006814//sodium ion transport;GO:0006816//calcium ion transport;GO:0007275//multicellular organism development;GO:0007283//spermatogenesis;GO:0030154//cell differentiation;GO:0030317//flagellated sperm motility;GO:0032570//response to progesterone;GO:0034220//ion transmembrane transport;GO:0034765//regulation of ion transmembrane transport;GO:0035036//sperm-egg recogn…
ENSG00000130695	CEP85	0.0328404	0.0866011	0.0404959	0.0528748	0.0276806	0.135406	0.0414231	0.041443	0.0348514	0.0591791	0.031625	0.0413352	0.0446292	0.0220763	0.0631	CEP85	centrosomal protein 85 [Source:HGNC Symbol;Acc:HGNC:25309]	-	-	-	-	GO:0000242//pericentriolar material;GO:0000922//spindle pole;GO:0005634//nucleus;GO:0005730//nucleolus;GO:0005737//cytoplasm;GO:0005794//Golgi apparatus;GO:0005813//centrosome;GO:0005815//microtubule organizing center;GO:0005829//cytosol;GO:0005856//cytoskeleton	GO:0005515//protein binding	GO:0006469//negative regulation of protein kinase activity;GO:0007059//chromosome segregation;GO:0046602//regulation of mitotic centrosome separation
ENSG00000142669	SH3BGRL3	3.8427	2.42797	4.40921	6.1521	6.92506	2.85686	4.85015	2.47672	7.92996	9.22562	5.10875	9.49839	4.04922	4.00172	0.8242	SH3BGRL3	SH3 domain binding glutamate rich protein like 3 [Source:HGNC Symbol;Acc:HGNC:15568]	-	-	-	-	GO:0005634//nucleus;GO:0005737//cytoplasm;GO:0016604//nuclear body;GO:0070062//extracellular exosome	GO:0005515//protein binding;GO:0009055//electron transfer activity;GO:0015035//protein disulfide oxidoreductase activity	GO:0022900//electron transport chain;GO:0045454//cell redox homeostasis;GO:0055114//oxidation-reduction process
ENSG00000158062	UBXN11	0.0697098	0.121957	0.078134	0.0681112	0.09791	0.105788	0.070331	0.141238	0.0433456	0.198574	0.0917277	0.195306	0.163281	0.0971325	0.0904	UBXN11	UBX domain protein 11 [Source:HGNC Symbol;Acc:HGNC:30600]	-	-	-	-	GO:0005737//cytoplasm;GO:0005856//cytoskeleton	GO:0005515//protein binding;GO:0043130//ubiquitin binding	GO:0043161//proteasome-mediated ubiquitin-dependent protein catabolic process
ENSG00000169442	CD52	0.0420997	0.018165	0.0597814	0.0159094	0.0418703	0.0200844	0.0746533	0.172375	0.00411325	4.32837	0.00144519	1.05249	0.0232819	0.0327647	0.0458	CD52	CD52 molecule [Source:HGNC Symbol;Acc:HGNC:1804]	-	-	-	-	GO:0005576//extracellular region;GO:0005886//plasma membrane;GO:0016020//membrane;GO:0016021//integral component of membrane;GO:0031225//anchored component of membrane;GO:0031226//intrinsic component of plasma membrane;GO:0097225//sperm midpiece	-	GO:0007204//positive regulation of cytosolic calcium ion concentration;GO:0045730//respiratory burst
ENSG00000176092	CRYBG2	0.0710937	0.107342	0.092727	0.0898371	0.291102	0.077663	0.132029	0.112016	0.212274	0.174686	0.0422045	0.0878833	0.0803227	0.199728	0.1124	CRYBG2	crystallin beta-gamma domain containing 2 [Source:HGNC Symbol;Acc:HGNC:17295]	-	-	-	-	-	GO:0030246//carbohydrate binding	-
ENSG00000176083	ZNF683	0.0103256	0.00122003	0.0135545	0.00191033	0.00364291	0	0.0185087	0.0188375	0	0.450696	0	0	0	0.00990398	0.0083	ZNF683	zinc finger protein 683 [Source:HGNC Symbol;Acc:HGNC:28495]	-	-	-	-	GO:0000790//nuclear chromatin;GO:0005634//nucleus	GO:0000978//RNA polymerase II proximal promoter sequence-specific DNA binding;GO:0003676//nucleic acid binding;GO:0003677//DNA binding;GO:0003700//DNA-binding transcription factor activity;GO:0005515//protein binding;GO:0046872//metal ion binding;GO:1990841//promoter-specific chromatin binding	GO:0000122//negative regulation of transcription by RNA polymerase II;GO:0002250//adaptive immune response;GO:0002376//immune system process;GO:0006357//regulation of transcription by RNA polymerase II;GO:0010468//regulation of gene expression;GO:0010628//positive regulation of gene expression;GO:0016032//viral process;GO:0032689//negative regulation of interferon-gamma production;GO:0032823//reg…
ENSG00000131914	LIN28A	0	9.3e-05	0.00291741	0	0	0	0	0	0	0	0	0	0	0	0.0002	LIN28A	lin-28 homolog A [Source:HGNC Symbol;Acc:HGNC:15986]	-	-	-	-	GO:0000932//P-body;GO:0005634//nucleus;GO:0005730//nucleolus;GO:0005737//cytoplasm;GO:0005783//endoplasmic reticulum;GO:0005791//rough endoplasmic reticulum;GO:0005829//cytosol;GO:0005844//polysome;GO:0010494//cytoplasmic stress granule;GO:1990904//ribonucleoprotein complex	GO:0002151//G-quadruplex RNA binding;GO:0003676//nucleic acid binding;GO:0003723//RNA binding;GO:0003729//mRNA binding;GO:0005515//protein binding;GO:0008270//zinc ion binding;GO:0031369//translation initiation factor binding;GO:0035198//miRNA binding;GO:0046872//metal ion binding;GO:1905538//polysome binding;GO:1990825//sequence-specific mRNA binding	GO:0007281//germ cell development;GO:0010586//miRNA metabolic process;GO:0010587//miRNA catabolic process;GO:0017148//negative regulation of translation;GO:0019827//stem cell population maintenance;GO:0031047//gene silencing by RNA;GO:0031054//pre-miRNA processing;GO:0031123//RNA 3'-end processing;GO:0032008//positive regulation of TOR signaling;GO:0035019//somatic stem cell population maintenanc…
ENSG00000117682	DHDDS	0.26887	0.261635	0.269171	0.229284	0.270502	0.235949	0.261412	0.369712	0.270156	0.227322	0.145706	0.248178	0.253481	0.270769	0.2386	DHDDS	dehydrodolichyl diphosphate synthase subunit [Source:HGNC Symbol;Acc:HGNC:20603]	Metabolism	Metabolism of terpenoids and polyketides	ko00900//Terpenoid backbone biosynthesis	K11778	GO:0005783//endoplasmic reticulum;GO:0005789//endoplasmic reticulum membrane;GO:0016020//membrane;GO:1904423//dehydrodolichyl diphosphate synthase complex	GO:0002094//polyprenyltransferase activity;GO:0005515//protein binding;GO:0016740//transferase activity;GO:0016765//transferase activity, transferring alkyl or aryl (other than methyl) groups;GO:0045547//dehydrodolichyl diphosphate synthase activity	GO:0006486//protein glycosylation;GO:0006489//dolichyl diphosphate biosynthetic process;GO:0006629//lipid metabolic process;GO:0016094//polyprenol biosynthetic process
ENSG00000225891	DHDDS-AS1	0.000466233	0.000555056	0	0	0.000452568	0	0	0	0.000333745	0	0	0	0	0	0.0004	DHDDS-AS1	-	-	-	-	-	-	-	-
ENSG00000198830	HMGN2	1.94577	5.99323	2.62813	2.31941	1.99155	9.27847	1.69605	2.06276	2.79069	4.08773	12.2553	3.56252	4.54985	2.99123	0.7731	HMGN2	high mobility group nucleosomal binding domain 2 [Source:HGNC Symbol;Acc:HGNC:4986]	-	-	-	-	GO:0000785//chromatin;GO:0005615//extracellular space;GO:0005634//nucleus;GO:0005737//cytoplasm	GO:0003677//DNA binding;GO:0003723//RNA binding;GO:0005515//protein binding;GO:0031492//nucleosomal DNA binding	GO:0031640//killing of cells of other organism;GO:0061844//antimicrobial humoral immune response mediated by antimicrobial peptide
ENSG00000117676	RPS6KA1	0.181164	0.103701	0.126824	0.152197	0.175627	0.118536	0.242957	0.19599	0.132165	0.201395	0.120649	0.233778	0.110439	0.0488883	0.1433	RPS6KA1	ribosomal protein S6 kinase A1 [Source:HGNC Symbol;Acc:HGNC:10430]	Environmental Information Processing;Organismal Systems;Environmental Information Processing;Cellular Processes;Human Diseases;Organismal Systems;Human Diseases;Organismal Systems;Organismal Systems	Signal transduction;Environmental adaptation;Signal transduction;Cell growth and death;Infectious disease: bacterial;Nervous system;Endocrine and metabolic diseases;Endocrine system;Nervous system	ko04010//MAPK signaling pathway;ko04714//Thermogenesis;ko04150//mTOR signaling pathway;ko04114//Oocyte meiosis;ko05135//Yersinia infection;ko04722//Neurotrophin signaling pathway;ko04931//Insulin resistance;ko04914//Progesterone-mediated oocyte maturation;ko04720//Long-term potentiation	K04373;K04373;K04373;K04373;K04373;K04373;K04373;K04373;K04373	GO:0005634//nucleus;GO:0005654//nucleoplasm;GO:0005737//cytoplasm;GO:0005829//cytosol	GO:0000166//nucleotide binding;GO:0000287//magnesium ion binding;GO:0004672//protein kinase activity;GO:0004674//protein serine/threonine kinase activity;GO:0004711//ribosomal protein S6 kinase activity;GO:0004712//protein serine/threonine/tyrosine kinase activity;GO:0005515//protein binding;GO:0005524//ATP binding;GO:0016301//kinase activity;GO:0016740//transferase activity;GO:0043027//cysteine-…	GO:0006468//protein phosphorylation;GO:0006915//apoptotic process;GO:0007049//cell cycle;GO:0007165//signal transduction;GO:0016310//phosphorylation;GO:0030307//positive regulation of cell growth;GO:0035556//intracellular signal transduction;GO:0043066//negative regulation of apoptotic process;GO:0043154//negative regulation of cysteine-type endopeptidase activity involved in apoptotic process;GO…
ENSG00000260063	AL512408.1	0.00270011	0.00411042	0.00858891	0.00211195	0.000868325	0.00477407	0.00257367	0.00212967	0.00118491	0.00367537	0.00305049	0	0	0	0.0036	AL512408.1	-	-	-	-	-	-	-	-
ENSG00000117713	ARID1A	0.80938	1.25005	0.698506	0.619786	0.611935	1.34649	1.04957	1.2613	0.45877	0.877182	0.640228	0.78884	0.840662	0.780795	0.5295	ARID1A	AT-rich interaction domain 1A [Source:HGNC Symbol;Acc:HGNC:11110]	Organismal Systems;Human Diseases	Environmental adaptation;Cancers	ko04714//Thermogenesis;ko05225//Hepatocellular carcinoma	K11653;K11653	GO:0000790//nuclear chromatin;GO:0005634//nucleus;GO:0005654//nucleoplasm;GO:0016514//SWI/SNF complex;GO:0035060//brahma complex;GO:0071564//npBAF complex;GO:0071565//nBAF complex	GO:0003677//DNA binding;GO:0003713//transcription coactivator activity;GO:0005515//protein binding;GO:0016922//nuclear receptor binding;GO:0031491//nucleosome binding	GO:0000122//negative regulation of transcription by RNA polymerase II;GO:0001704//formation of primary germ layer;GO:0001843//neural tube closure;GO:0003205//cardiac chamber development;GO:0003408//optic cup formation involved in camera-type eye development;GO:0006325//chromatin organization;GO:0006337//nucleosome disassembly;GO:0006338//chromatin remodeling;GO:0006357//regulation of transcriptio…
ENSG00000060642	PIGV	0.102411	0.112421	0.0735548	0.0545648	0.0723814	0.0944573	0.0904349	0.115206	0.0578798	0.067168	0.0358576	0.090134	0.0672589	0.191797	0.0931	PIGV	phosphatidylinositol glycan anchor biosynthesis class V [Source:HGNC Symbol;Acc:HGNC:26031]	Metabolism;Metabolism	Global and overview maps;Glycan biosynthesis and metabolism	ko01100//Metabolic pathways;ko00563//Glycosylphosphatidylinositol(GPI)-anchor biosynthesis	K07542;K07542	GO:0005783//endoplasmic reticulum;GO:0005789//endoplasmic reticulum membrane;GO:0016020//membrane;GO:0016021//integral component of membrane;GO:0031501//mannosyltransferase complex	GO:0000009//alpha-1,6-mannosyltransferase activity;GO:0000030//mannosyltransferase activity;GO:0004376//glycolipid mannosyltransferase activity;GO:0004584//dolichyl-phosphate-mannose-glycolipid alpha-mannosyltransferase activity;GO:0005515//protein binding;GO:0016740//transferase activity;GO:0016757//transferase activity, transferring glycosyl groups	GO:0006506//GPI anchor biosynthetic process;GO:0016254//preassembly of GPI anchor in ER membrane;GO:0097502//mannosylation
ENSG00000204160	ZDHHC18	0.109765	0.194595	0.122393	0.159042	0.142345	0.150252	0.138242	0.156674	0.169444	0.240683	0.119829	0.142764	0.226159	0.243725	0.1509	ZDHHC18	zinc finger DHHC-type palmitoyltransferase 18 [Source:HGNC Symbol;Acc:HGNC:20712]	-	-	-	-	GO:0000139//Golgi membrane;GO:0005783//endoplasmic reticulum;GO:0005794//Golgi apparatus;GO:0016020//membrane;GO:0016021//integral component of membrane	GO:0016409//palmitoyltransferase activity;GO:0016740//transferase activity;GO:0016746//transferase activity, transferring acyl groups;GO:0019706//protein-cysteine S-palmitoyltransferase activity	GO:0006612//protein targeting to membrane;GO:0018230//peptidyl-L-cysteine S-palmitoylation;GO:0018345//protein palmitoylation;GO:0034613//cellular protein localization
ENSG00000175793	SFN	1.5456	2.35156	5.21817	8.46821	10.0337	3.37267	7.35857	2.29308	8.31894	3.64326	4.61229	8.26487	2.22059	3.8897	0.6682	SFN	stratifin [Source:HGNC Symbol;Acc:HGNC:10773]	Cellular Processes;Cellular Processes;Organismal Systems	Cell growth and death;Cell growth and death;Excretory system	ko04110//Cell cycle;ko04115//p53 signaling pathway;ko04960//Aldosterone-regulated sodium reabsorption	K06644;K06644;K06644	GO:0005576//extracellular region;GO:0005615//extracellular space;GO:0005634//nucleus;GO:0005737//cytoplasm;GO:0005739//mitochondrion;GO:0005829//cytosol;GO:0070062//extracellular exosome	GO:0005515//protein binding;GO:0008426//protein kinase C inhibitor activity;GO:0019901//protein kinase binding;GO:0042802//identical protein binding;GO:0045296//cadherin binding;GO:0051219//phosphoprotein binding	GO:0000079//regulation of cyclin-dependent protein serine/threonine kinase activity;GO:0001836//release of cytochrome c from mitochondria;GO:0003334//keratinocyte development;GO:0006469//negative regulation of protein kinase activity;GO:0006977//DNA damage response, signal transduction by p53 class mediator resulting in cell cycle arrest;GO:0007165//signal transduction;GO:0008630//intrinsic apopt…
ENSG00000142751	GPN2	0.183508	0.117286	0.160304	0.148683	0.179607	0.124179	0.14539	0.160673	0.149119	0.131607	0.186908	0.107833	0.147845	0.143597	0.1532	GPN2	GPN-loop GTPase 2 [Source:HGNC Symbol;Acc:HGNC:25513]	-	-	-	-	GO:0005575//cellular_component	GO:0000166//nucleotide binding;GO:0003674//molecular_function;GO:0003924//GTPase activity;GO:0005515//protein binding;GO:0005525//GTP binding;GO:0016787//hydrolase activity	GO:0008150//biological_process
ENSG00000226698	AL034380.1	0	0	0	0	0	0	0	0	0	0	0	0	0	0	0	AL034380.1	-	-	-	-	-	-	-	-
ENSG00000198746	GPATCH3	0.0594551	0.0582402	0.0702878	0.0393292	0.0524564	0.0448748	0.0569038	0.0931147	0.031584	0.0757048	0.0325569	0.0474936	0.0656331	0.0637464	0.0586	GPATCH3	G-patch domain containing 3 [Source:HGNC Symbol;Acc:HGNC:25720]	-	-	-	-	GO:0005634//nucleus;GO:0005737//cytoplasm	GO:0003676//nucleic acid binding;GO:0005515//protein binding	GO:0032480//negative regulation of type I interferon production;GO:0039536//negative regulation of RIG-I signaling pathway;GO:0045893//positive regulation of transcription, DNA-templated
ENSG00000090273	NUDC	1.00154	1.82194	0.988658	0.942655	1.23126	1.907	0.835927	0.729693	1.154	1.19877	1.48915	1.0558	1.53971	1.6335	0.6397	NUDC	nuclear distribution C, dynein complex regulator [Source:HGNC Symbol;Acc:HGNC:8045]	-	-	-	-	GO:0005634//nucleus;GO:0005654//nucleoplasm;GO:0005737//cytoplasm;GO:0005829//cytosol;GO:0005856//cytoskeleton;GO:0005874//microtubule;GO:0016020//membrane;GO:0016021//integral component of membrane	GO:0005515//protein binding;GO:0045296//cadherin binding;GO:0051082//unfolded protein binding	GO:0006457//protein folding;GO:0007049//cell cycle;GO:0032502//developmental process;GO:0051301//cell division
ENSG00000131910	NR0B2	0	0.0027014	0.000413238	0.00129075	0	0.000484193	0.000631675	0	0.00153461	0.00145926	0	0	0	0	0.0011	NR0B2	nuclear receptor subfamily 0 group B member 2 [Source:HGNC Symbol;Acc:HGNC:7961]	Organismal Systems	Digestive system	ko04976//Bile secretion	K08563	GO:0000790//nuclear chromatin;GO:0005634//nucleus;GO:0005654//nucleoplasm;GO:0005737//cytoplasm;GO:0032991//protein-containing complex;GO:0042025//host cell nucleus	GO:0003677//DNA binding;GO:0003707//steroid hormone receptor activity;GO:0003714//transcription corepressor activity;GO:0005515//protein binding;GO:0008134//transcription factor binding;GO:0019904//protein domain specific binding;GO:0042803//protein homodimerization activity;GO:0042974//retinoic acid receptor binding;GO:0042975//peroxisome proliferator activated receptor binding;GO:0044877//prote…	GO:0000122//negative regulation of transcription by RNA polymerase II;GO:0006355//regulation of transcription, DNA-templated;GO:0006367//transcription initiation from RNA polymerase II promoter;GO:0007219//Notch signaling pathway;GO:0007623//circadian rhythm;GO:0008203//cholesterol metabolic process;GO:0009749//response to glucose;GO:0010628//positive regulation of gene expression;GO:0010629//neg…
ENSG00000175707	KDF1	0.169037	0.215229	0.131468	0.160599	0.137385	0.199833	0.178134	0.120168	0.155384	0.0989331	0.194789	0.173433	0.15498	0.308696	0.1847	KDF1	keratinocyte differentiation factor 1 [Source:HGNC Symbol;Acc:HGNC:26624]	-	-	-	-	GO:0005654//nucleoplasm;GO:0005737//cytoplasm;GO:0005938//cell cortex;GO:0030054//cell junction;GO:0031252//cell leading edge;GO:0072686//mitotic spindle	GO:0005515//protein binding	GO:0003334//keratinocyte development;GO:0007275//multicellular organism development;GO:0010482//regulation of epidermal cell division;GO:0010839//negative regulation of keratinocyte proliferation;GO:0016331//morphogenesis of embryonic epithelium;GO:0030154//cell differentiation;GO:0045606//positive regulation of epidermal cell differentiation;GO:0048589//developmental growth;GO:0060887//limb epid…
ENSG00000253368	TRNP1	0.663551	0.016356	0.336799	0.263398	0.551463	0.0712251	0.408455	0.464719	0.392939	0.0874211	0.203506	0.236636	0.0284394	0.0214837	0.232	TRNP1	TMF1 regulated nuclear protein 1 [Source:HGNC Symbol;Acc:HGNC:34348]	-	-	-	-	GO:0005634//nucleus;GO:0005719//nuclear euchromatin	GO:0003677//DNA binding	GO:0007049//cell cycle;GO:0007275//multicellular organism development;GO:0007399//nervous system development;GO:0021696//cerebellar cortex morphogenesis;GO:0042127//regulation of cell proliferation;GO:0051726//regulation of cell cycle;GO:0061351//neural precursor cell proliferation
ENSG00000158246	TENT5B	0.00432111	0.0742525	0.0377719	0.0289309	0.0150335	0.0643074	0.0190049	0.00755214	0.0215851	0.0212502	0.0360836	0.028729	0.00412748	0.0807534	0.036	TENT5B	terminal nucleotidyltransferase 5B [Source:HGNC Symbol;Acc:HGNC:28273]	-	-	-	-	-	GO:0005515//protein binding;GO:0016740//transferase activity;GO:0016779//nucleotidyltransferase activity;GO:1990817//RNA adenylyltransferase activity	GO:0048255//mRNA stabilization
ENSG00000090020	SLC9A1	0.357297	0.137634	0.329666	0.320313	0.312429	0.196028	0.601384	0.386617	0.380464	0.231819	0.261708	0.148796	0.47744	0.349481	0.241	SLC9A1	solute carrier family 9 member A1 [Source:HGNC Symbol;Acc:HGNC:11071]	Environmental Information Processing;Cellular Processes;Human Diseases;Organismal Systems;Environmental Information Processing;Organismal Systems;Organismal Systems;Organismal Systems;Organismal Systems;Organismal Systems;Organismal Systems	Signal transduction;Cell motility;Cancers;Circulatory system;Signal transduction;Endocrine system;Digestive system;Digestive system;Circulatory system;Digestive system;Digestive system	ko04024//cAMP signaling pathway;ko04810//Regulation of actin cytoskeleton;ko05205//Proteoglycans in cancer;ko04261//Adrenergic signaling in cardiomyocytes;ko04371//Apelin signaling pathway;ko04919//Thyroid hormone signaling pathway;ko04972//Pancreatic secretion;ko04970//Salivary secretion;ko04260//Cardiac muscle contraction;ko04971//Gastric acid secretion;ko04976//Bile secretion	K05742;K05742;K05742;K05742;K05742;K05742;K05742;K05742;K05742;K05742;K05742	GO:0005654//nucleoplasm;GO:0005737//cytoplasm;GO:0005739//mitochondrion;GO:0005783//endoplasmic reticulum;GO:0005789//endoplasmic reticulum membrane;GO:0005886//plasma membrane;GO:0005887//integral component of plasma membrane;GO:0005925//focal adhesion;GO:0009986//cell surface;GO:0014704//intercalated disc;GO:0016020//membrane;GO:0016021//integral component of membrane;GO:0016323//basolateral pl…	GO:0005515//protein binding;GO:0005516//calmodulin binding;GO:0005546//phosphatidylinositol-4,5-bisphosphate binding;GO:0015297//antiporter activity;GO:0015299//solute:proton antiporter activity;GO:0015385//sodium:proton antiporter activity;GO:0015386//potassium:proton antiporter activity;GO:0030346//protein phosphatase 2B binding;GO:0030674//protein binding, bridging;GO:0048306//calcium-dependen…	GO:0002026//regulation of the force of heart contraction;GO:0006811//ion transport;GO:0006812//cation transport;GO:0006814//sodium ion transport;GO:0006883//cellular sodium ion homeostasis;GO:0006885//regulation of pH;GO:0010447//response to acidic pH;GO:0010613//positive regulation of cardiac muscle hypertrophy;GO:0010882//regulation of cardiac muscle contraction by calcium ion signaling;GO:0014…
ENSG00000224311	AL590640.1	0	0	0	0	0	0	0	0	0	0	0	0	0	0	0	AL590640.1	-	-	-	-	-	-	-	-
ENSG00000142784	WDTC1	0.190895	0.104258	0.130373	0.110734	0.107806	0.088859	0.154111	0.268265	0.0921786	0.142824	0.133092	0.141189	0.105766	0.0826033	0.1218	WDTC1	WD and tetratricopeptide repeats 1 [Source:HGNC Symbol;Acc:HGNC:29175]	-	-	-	-	GO:0005634//nucleus;GO:0005654//nucleoplasm;GO:0005737//cytoplasm;GO:0005829//cytosol;GO:0080008//Cul4-RING E3 ubiquitin ligase complex	GO:0004857//enzyme inhibitor activity;GO:0005515//protein binding;GO:0042393//histone binding;GO:0042826//histone deacetylase binding	GO:0000122//negative regulation of transcription by RNA polymerase II;GO:0001701//in utero embryonic development;GO:0006006//glucose metabolic process;GO:0008361//regulation of cell size;GO:0016567//protein ubiquitination;GO:0032869//cellular response to insulin stimulus;GO:0035264//multicellular organism growth;GO:0043086//negative regulation of catalytic activity;GO:0043687//post-translational …
ENSG00000186501	TMEM222	0.329362	0.350849	0.228677	0.228587	0.28883	0.304369	0.289454	0.299877	0.289811	0.327235	0.399876	0.185085	0.278877	0.442496	0.2785	TMEM222	transmembrane protein 222 [Source:HGNC Symbol;Acc:HGNC:25363]	-	-	-	-	GO:0016020//membrane;GO:0016021//integral component of membrane	GO:0005515//protein binding	-
ENSG00000142765	SYTL1	1.29354	0.329499	0.892784	0.850948	0.781796	0.352364	1.47234	1.55855	1.10883	0.779949	0.745179	0.549587	0.508266	0.121459	0.4923	SYTL1	synaptotagmin like 1 [Source:HGNC Symbol;Acc:HGNC:15584]	-	-	-	-	GO:0005886//plasma membrane;GO:0016020//membrane;GO:0019897//extrinsic component of plasma membrane;GO:0031528//microvillus membrane;GO:0042470//melanosome;GO:0070062//extracellular exosome;GO:0070382//exocytic vesicle	GO:0005515//protein binding;GO:0017137//Rab GTPase binding;GO:0042043//neurexin family protein binding	GO:0006886//intracellular protein transport;GO:0006887//exocytosis
ENSG00000142733	MAP3K6	0.151453	0.072034	0.16537	0.182658	0.158448	0.0706308	0.229477	0.162217	0.226389	0.195178	0.0972163	0.0614564	0.119975	0.0221042	0.1298	MAP3K6	mitogen-activated protein kinase kinase kinase 6 [Source:HGNC Symbol;Acc:HGNC:6858]	Environmental Information Processing	Signal transduction	ko04010//MAPK signaling pathway	K04425	-	GO:0000166//nucleotide binding;GO:0000287//magnesium ion binding;GO:0004672//protein kinase activity;GO:0004674//protein serine/threonine kinase activity;GO:0004709//MAP kinase kinase kinase activity;GO:0005524//ATP binding;GO:0016301//kinase activity;GO:0016740//transferase activity;GO:0046872//metal ion binding	GO:0000165//MAPK cascade;GO:0000186//activation of MAPKK activity;GO:0006468//protein phosphorylation;GO:0007165//signal transduction;GO:0007257//activation of JUN kinase activity;GO:0016310//phosphorylation
ENSG00000142748	FCN3	0.00047217	0.000370215	0	0	0.000214833	0	0	0	0	0	0	0	0.00970883	0	0.0003	FCN3	ficolin 3 [Source:HGNC Symbol;Acc:HGNC:3625]	-	-	-	-	GO:0005576//extracellular region;GO:0005581//collagen trimer;GO:0005615//extracellular space;GO:0062023//collagen-containing extracellular matrix;GO:0072562//blood microparticle	GO:0003823//antigen binding;GO:0005515//protein binding;GO:0030246//carbohydrate binding;GO:0046872//metal ion binding	GO:0001867//complement activation, lectin pathway;GO:0002376//immune system process;GO:0006956//complement activation;GO:0043654//recognition of apoptotic cell;GO:0045087//innate immune response;GO:0046597//negative regulation of viral entry into host cell;GO:0051607//defense response to virus;GO:1902679//negative regulation of RNA biosynthetic process
ENSG00000174950	CD164L2	0.00229136	0.0256794	0.0100747	0.00231929	0.00901586	0.00539197	0.0175312	0.00848536	0	0.00688631	0	0	0.00325449	0	0.0102	CD164L2	CD164 molecule like 2 [Source:HGNC Symbol;Acc:HGNC:32043]	-	-	-	-	GO:0016020//membrane;GO:0016021//integral component of membrane;GO:0031410//cytoplasmic vesicle	GO:0005515//protein binding	-
ENSG00000181773	GPR3	0.0032838	0.0114443	0.0193002	0.00478919	0.00312518	0.00614959	0.00796322	0.00621846	0.00609992	0.00333732	0.00122546	0	0.00326833	0.0244385	0.0074	GPR3	G protein-coupled receptor 3 [Source:HGNC Symbol;Acc:HGNC:4484]	-	-	-	-	GO:0005737//cytoplasm;GO:0005886//plasma membrane;GO:0005887//integral component of plasma membrane;GO:0016020//membrane;GO:0016021//integral component of membrane	GO:0004930//G protein-coupled receptor activity;GO:0005515//protein binding	GO:0007165//signal transduction;GO:0007186//G protein-coupled receptor signaling pathway;GO:0007189//adenylate cyclase-activating G protein-coupled receptor signaling pathway;GO:0019222//regulation of metabolic process;GO:0040020//regulation of meiotic nuclear division;GO:0120162//positive regulation of cold-induced thermogenesis
ENSG00000158195	WASF2	0.863937	0.982968	0.709997	0.991218	0.598512	0.751903	1.00141	0.730298	1.24369	0.880849	1.00643	0.72667	0.9407	0.606195	0.5245	WASF2	WASP family member 2 [Source:HGNC Symbol;Acc:HGNC:12733]	Human Diseases;Human Diseases;Cellular Processes;Organismal Systems;Human Diseases;Human Diseases;Human Diseases;Cellular Processes	Infectious diseases;Infectious diseases;Cell motility;Immune system;Infectious disease: bacterial;Cancers;Infectious diseases;Cellular community - eukaryotes	ko05130//Pathogenic Escherichia coli infection;ko05131//Shigellosis;ko04810//Regulation of actin cytoskeleton;ko04666//Fc gamma R-mediated phagocytosis;ko05135//Yersinia infection;ko05231//Choline metabolism in cancer;ko05100//Bacterial invasion of epithelial cells;ko04520//Adherens junction	K05748;K05748;K05748;K05748;K05748;K05748;K05748;K05748	GO:0001726//ruffle;GO:0005737//cytoplasm;GO:0005769//early endosome;GO:0005829//cytosol;GO:0005856//cytoskeleton;GO:0005886//plasma membrane;GO:0005911//cell-cell junction;GO:0015629//actin cytoskeleton;GO:0016020//membrane;GO:0016323//basolateral plasma membrane;GO:0030027//lamellipodium;GO:0031209//SCAR complex;GO:0032991//protein-containing complex;GO:0042995//cell projection;GO:0045202//synap…	GO:0003779//actin binding;GO:0005515//protein binding;GO:0017124//SH3 domain binding;GO:0034237//protein kinase A regulatory subunit binding;GO:0045296//cadherin binding;GO:0051018//protein kinase A binding;GO:0071933//Arp2/3 complex binding	GO:0001525//angiogenesis;GO:0001667//ameboidal-type cell migration;GO:0006897//endocytosis;GO:0007188//adenylate cyclase-modulating G protein-coupled receptor signaling pathway;GO:0010592//positive regulation of lamellipodium assembly;GO:0016032//viral process;GO:0016601//Rac protein signal transduction;GO:0030032//lamellipodium assembly;GO:0030036//actin cytoskeleton organization;GO:0030048//act…
ENSG00000241169	FO393419.2	0	0.000141919	0	0	0	0	0	0	0	0	0	0	0	0	0.0001	FO393419.2	-	-	-	-	-	-	-	-
ENSG00000237429	BX293535.1	0.000633555	0	0.00175115	0	0.00240073	0	0	0	0	0	0	0	0	0	0.0002	BX293535.1	-	-	-	-	-	-	-	-
ENSG00000126705	AHDC1	0.147155	0.0771991	0.247101	0.237877	0.124603	0.111606	0.535078	0.328381	0.384267	0.144282	0.213901	0.144168	0.0754001	0.128698	0.1542	AHDC1	AT-hook DNA binding motif containing 1 [Source:HGNC Symbol;Acc:HGNC:25230]	-	-	-	-	-	GO:0003677//DNA binding;GO:0005515//protein binding	-
ENSG00000000938	FGR	0.0373	0.00129713	0.022175	0.0225937	0.0399973	0.00700233	0.0526612	0.0404474	0.0289864	0.0304051	0.00384763	0.362971	0.00978172	0	0.0241	FGR	FGR proto-oncogene, Src family tyrosine kinase [Source:HGNC Symbol;Acc:HGNC:3697]	Organismal Systems	Immune system	ko04062//Chemokine signaling pathway	K08891	GO:0005576//extracellular region;GO:0005737//cytoplasm;GO:0005739//mitochondrion;GO:0005743//mitochondrial inner membrane;GO:0005758//mitochondrial intermembrane space;GO:0005829//cytosol;GO:0005856//cytoskeleton;GO:0005886//plasma membrane;GO:0015629//actin cytoskeleton;GO:0016020//membrane;GO:0016235//aggresome;GO:0031234//extrinsic component of cytoplasmic side of plasma membrane;GO:0032587//r…	GO:0000166//nucleotide binding;GO:0001784//phosphotyrosine residue binding;GO:0004672//protein kinase activity;GO:0004713//protein tyrosine kinase activity;GO:0004715//non-membrane spanning protein tyrosine kinase activity;GO:0005102//signaling receptor binding;GO:0005515//protein binding;GO:0005524//ATP binding;GO:0016301//kinase activity;GO:0016740//transferase activity;GO:0019901//protein kina…	GO:0002376//immune system process;GO:0002768//immune response-regulating cell surface receptor signaling pathway;GO:0006468//protein phosphorylation;GO:0007169//transmembrane receptor protein tyrosine kinase signaling pathway;GO:0007229//integrin-mediated signaling pathway;GO:0008360//regulation of cell shape;GO:0009615//response to virus;GO:0014068//positive regulation of phosphatidylinositol 3-…
ENSG00000233975	LINC02574	0.000946242	0.00111744	0.000743369	0	0.000308409	0.000451448	0.0033656	0	0	0.00129618	0	0	0	0	0.001	LINC02574	-	-	-	-	-	-	-	-
ENSG00000126709	IFI6	1.66342	0.52454	0.595432	0.253833	2.51171	0.32732	1.71065	0.53606	0.174018	1.62497	0.222851	1.65476	2.02912	0.432663	0.3048	IFI6	interferon alpha inducible protein 6 [Source:HGNC Symbol;Acc:HGNC:4054]	-	-	-	-	GO:0005739//mitochondrion;GO:0005743//mitochondrial inner membrane;GO:0005886//plasma membrane;GO:0016020//membrane;GO:0016021//integral component of membrane;GO:0031966//mitochondrial membrane	GO:0005515//protein binding	GO:0001836//release of cytochrome c from mitochondria;GO:0002376//immune system process;GO:0006915//apoptotic process;GO:0006955//immune response;GO:0042058//regulation of epidermal growth factor receptor signaling pathway;GO:0043066//negative regulation of apoptotic process;GO:0043154//negative regulation of cysteine-type endopeptidase activity involved in apoptotic process;GO:0045087//innate im…
ENSG00000225886	AL445490.1	0.000394824	0.000112033	0.000589474	0	0	0.000725207	0	0	0	0	0	0	0	0	0.0003	AL445490.1	-	-	-	-	-	-	-	-
ENSG00000287244	AL020997.5	0.0053253	0.0145146	0.0437901	0.0133765	0.00498303	0.0145769	0.00709278	0.0109649	0.0102255	0.0286221	0.0205084	0.0050272	0.00598818	0	0.0148	AL020997.5	-	-	-	-	-	-	-	-
ENSG00000009780	FAM76A	0.222524	0.235877	0.181313	0.179552	0.155179	0.207475	0.191128	0.268705	0.144112	0.193643	0.211487	0.126146	0.16575	0.217692	0.1906	FAM76A	family with sequence similarity 76 member A [Source:HGNC Symbol;Acc:HGNC:28530]	-	-	-	-	GO:0005654//nucleoplasm	-	-
ENSG00000117758	STX12	0.434883	0.234816	0.34365	0.372493	0.486077	0.229007	0.426393	0.475711	0.456786	0.355522	0.381003	0.421843	0.363518	0.288078	0.3124	STX12	syntaxin 12 [Source:HGNC Symbol;Acc:HGNC:11430]	Cellular Processes	Transport and catabolism	ko04145//Phagosome	K13813	GO:0000139//Golgi membrane;GO:0000407//phagophore assembly site;GO:0005768//endosome;GO:0005794//Golgi apparatus;GO:0008021//synaptic vesicle;GO:0010008//endosome membrane;GO:0012505//endomembrane system;GO:0016020//membrane;GO:0016021//integral component of membrane;GO:0030285//integral component of synaptic vesicle membrane;GO:0031083//BLOC-1 complex;GO:0031201//SNARE complex;GO:0031901//early …	GO:0000149//SNARE binding;GO:0005484//SNAP receptor activity;GO:0005515//protein binding	GO:0000045//autophagosome assembly;GO:0006886//intracellular protein transport;GO:0006906//vesicle fusion;GO:0015031//protein transport;GO:0016192//vesicle-mediated transport;GO:0033344//cholesterol efflux;GO:0048278//vesicle docking;GO:0050821//protein stabilization
ENSG00000269971	AL020997.2	0.00705198	0.00941263	0.0167675	0.012442	0.0105529	0.00637246	0.0102655	0.00668458	0.00238352	0.00614632	0.0139058	0.00969374	0	0	0.01	AL020997.2	-	-	-	-	-	-	-	-
ENSG00000270031	AL020997.3	0.000632169	0.00135446	0.000809068	0.000730358	0.00673604	0	0.00379639	0.00205964	0.000688977	0	0.0073409	0	0.00379122	0	0.0015	AL020997.3	-	-	-	-	-	-	-	-
ENSG00000286433	AL020997.4	0.00100245	0.00133674	0.00272843	0.00246886	0	0.00473757	0.00768443	0.0057546	0.000868978	0	0	0	0	0	0.0017	AL020997.4	-	-	-	-	-	-	-	-
ENSG00000117751	PPP1R8	0.159949	0.188767	0.133812	0.109305	0.151067	0.18669	0.18212	0.150005	0.100898	0.157957	0.141509	0.0514405	0.228166	0.185607	0.1592	PPP1R8	protein phosphatase 1 regulatory subunit 8 [Source:HGNC Symbol;Acc:HGNC:9296]	-	-	-	-	GO:0005634//nucleus;GO:0005654//nucleoplasm;GO:0005681//spliceosomal complex;GO:0005737//cytoplasm;GO:0016607//nuclear speck	GO:0003677//DNA binding;GO:0003723//RNA binding;GO:0003729//mRNA binding;GO:0004518//nuclease activity;GO:0004519//endonuclease activity;GO:0004864//protein phosphatase inhibitor activity;GO:0004865//protein serine/threonine phosphatase inhibitor activity;GO:0005515//protein binding;GO:0008995//ribonuclease E activity;GO:0016787//hydrolase activity;GO:0019888//protein phosphatase regulator activi…	GO:0006397//mRNA processing;GO:0006401//RNA catabolic process;GO:0008283//cell proliferation;GO:0008380//RNA splicing;GO:0032515//negative regulation of phosphoprotein phosphatase activity;GO:0035308//negative regulation of protein dephosphorylation;GO:0043666//regulation of phosphoprotein phosphatase activity;GO:0090305//nucleic acid phosphodiester bond hydrolysis;GO:0090501//RNA phosphodiester …
ENSG00000130775	THEMIS2	0.00866794	0.0137362	0.0136445	0.00718653	0.0268931	0.00402216	0.00643944	0.00579961	0.00420115	0.057528	0.00839576	0.242507	0	0.161011	0.0116	THEMIS2	thymocyte selection associated family member 2 [Source:HGNC Symbol;Acc:HGNC:16839]	-	-	-	-	GO:0005634//nucleus;GO:0005737//cytoplasm	GO:0005515//protein binding	GO:0002376//immune system process;GO:0006954//inflammatory response;GO:0007155//cell adhesion;GO:0050852//T cell receptor signaling pathway
ENSG00000117748	RPA2	0.258885	0.387199	0.175552	0.194247	0.185133	0.533332	0.160072	0.191275	0.18886	0.391019	0.269721	0.234973	0.512334	0.463082	0.2633	RPA2	replication protein A2 [Source:HGNC Symbol;Acc:HGNC:10290]	Genetic Information Processing;Genetic Information Processing;Genetic Information Processing;Genetic Information Processing;Genetic Information Processing	Replication and repair;Replication and repair;Replication and repair;Replication and repair;Replication and repair	ko03460//Fanconi anemia pathway;ko03420//Nucleotide excision repair;ko03440//Homologous recombination;ko03030//DNA replication;ko03430//Mismatch repair	K10739;K10739;K10739;K10739;K10739	GO:0000781//chromosome, telomeric region;GO:0000784//nuclear chromosome, telomeric region;GO:0000785//chromatin;GO:0005634//nucleus;GO:0005654//nucleoplasm;GO:0005662//DNA replication factor A complex;GO:0016604//nuclear body;GO:0016605//PML body;GO:0035861//site of double-strand break	GO:0003677//DNA binding;GO:0003684//damaged DNA binding;GO:0003697//single-stranded DNA binding;GO:0005515//protein binding;GO:0019899//enzyme binding;GO:0019903//protein phosphatase binding;GO:0031625//ubiquitin protein ligase binding;GO:0047485//protein N-terminus binding;GO:0098505//G-rich strand telomeric DNA binding	GO:0000082//G1/S transition of mitotic cell cycle;GO:0000723//telomere maintenance;GO:0000724//double-strand break repair via homologous recombination;GO:0006260//DNA replication;GO:0006281//DNA repair;GO:0006283//transcription-coupled nucleotide-excision repair;GO:0006284//base-excision repair;GO:0006289//nucleotide-excision repair;GO:0006293//nucleotide-excision repair, preincision complex stab…
ENSG00000130768	SMPDL3B	0.0426234	0.127967	0.0398185	0.0310628	0.0294267	0.0566513	0.022108	0.0329266	0.0460679	0.053416	0.0225818	0.0320152	0.119607	0.237776	0.066	SMPDL3B	sphingomyelin phosphodiesterase acid like 3B [Source:HGNC Symbol;Acc:HGNC:21416]	-	-	-	-	GO:0005576//extracellular region;GO:0005615//extracellular space;GO:0005886//plasma membrane;GO:0016020//membrane;GO:0031225//anchored component of membrane;GO:0070062//extracellular exosome	GO:0004767//sphingomyelin phosphodiesterase activity;GO:0005515//protein binding;GO:0008081//phosphoric diester hydrolase activity;GO:0008270//zinc ion binding;GO:0016787//hydrolase activity;GO:0016798//hydrolase activity, acting on glycosyl bonds;GO:0046872//metal ion binding	GO:0002376//immune system process;GO:0006629//lipid metabolic process;GO:0006685//sphingomyelin catabolic process;GO:0006954//inflammatory response;GO:0008150//biological_process;GO:0008152//metabolic process;GO:0016042//lipid catabolic process;GO:0034122//negative regulation of toll-like receptor signaling pathway;GO:0045087//innate immune response;GO:0046466//membrane lipid catabolic process;GO…
ENSG00000227050	AL512288.1	0.000853476	0	0.000668596	0	0	0	0	0.00236567	0	0	0	0	0	0	0.0003	AL512288.1	-	-	-	-	-	-	-	-
ENSG00000158156	XKR8	0.0471144	0.0468181	0.0412127	0.0366517	0.0295311	0.0290543	0.0326897	0.0782649	0.017958	0.0543655	0.0460872	0.0525582	0.0613105	0.102805	0.0437	XKR8	XK related 8 [Source:HGNC Symbol;Acc:HGNC:25508]	-	-	-	-	GO:0005886//plasma membrane;GO:0016020//membrane;GO:0016021//integral component of membrane	-	GO:0002513//tolerance induction to self antigen;GO:0006915//apoptotic process;GO:0043652//engulfment of apoptotic cell;GO:0051649//establishment of localization in cell;GO:0070782//phosphatidylserine exposure on apoptotic cell surface;GO:1902742//apoptotic process involved in development
ENSG00000158161	EYA3	0.192077	0.152513	0.1291	0.119558	0.134821	0.162411	0.16414	0.181697	0.10699	0.174847	0.124927	0.0499442	0.101986	0.0992696	0.1548	EYA3	EYA transcriptional coactivator and phosphatase 3 [Source:HGNC Symbol;Acc:HGNC:3521]	-	-	-	-	GO:0005634//nucleus;GO:0005654//nucleoplasm;GO:0005667//transcription factor complex;GO:0005737//cytoplasm;GO:0005813//centrosome	GO:0004721//phosphoprotein phosphatase activity;GO:0004725//protein tyrosine phosphatase activity;GO:0005515//protein binding;GO:0016787//hydrolase activity;GO:0046872//metal ion binding	GO:0006281//DNA repair;GO:0006302//double-strand break repair;GO:0006325//chromatin organization;GO:0006470//protein dephosphorylation;GO:0006974//cellular response to DNA damage stimulus;GO:0007275//multicellular organism development;GO:0007601//visual perception;GO:0009653//anatomical structure morphogenesis;GO:0010212//response to ionizing radiation;GO:0016576//histone dephosphorylation;GO:003…
ENSG00000169403	PTAFR	0.0806978	0.00402858	0.0507308	0.0612633	0.0330824	0.00847419	0.111167	0.0423595	0.0476386	0.0247164	0.0651279	0.171576	0.0230695	0	0.0409	PTAFR	platelet activating factor receptor [Source:HGNC Symbol;Acc:HGNC:9582]	Environmental Information Processing;Environmental Information Processing;Human Diseases	Signaling molecules and interaction;Signal transduction;Infectious diseases	ko04080//Neuroactive ligand-receptor interaction;ko04020//Calcium signaling pathway;ko05150//Staphylococcus aureus infection	K04279;K04279;K04279	GO:0005886//plasma membrane;GO:0005887//integral component of plasma membrane;GO:0016020//membrane;GO:0016021//integral component of membrane;GO:0030667//secretory granule membrane;GO:0070821//tertiary granule membrane	GO:0001530//lipopolysaccharide binding;GO:0001875//lipopolysaccharide receptor activity;GO:0004930//G protein-coupled receptor activity;GO:0004992//platelet activating factor receptor activity;GO:0005515//protein binding;GO:0005543//phospholipid binding;GO:0045028//G protein-coupled purinergic nucleotide receptor activity;GO:0051019//mitogen-activated protein kinase binding	GO:0001816//cytokine production;GO:0002693//positive regulation of cellular extravasation;GO:0006357//regulation of transcription by RNA polymerase II;GO:0006935//chemotaxis;GO:0006954//inflammatory response;GO:0006955//immune response;GO:0007165//signal transduction;GO:0007186//G protein-coupled receptor signaling pathway;GO:0007567//parturition;GO:0009609//response to symbiotic bacterium;GO:001…
ENSG00000126698	DNAJC8	0.837792	0.994356	0.673258	0.730995	0.721033	1.08412	0.760739	0.68826	0.712185	1.04414	1.03767	0.823172	0.866758	0.929408	0.5467	DNAJC8	DnaJ heat shock protein family (Hsp40) member C8 [Source:HGNC Symbol;Acc:HGNC:15470]	-	-	-	-	GO:0005634//nucleus;GO:0005654//nucleoplasm;GO:0005829//cytosol;GO:0045171//intercellular bridge	GO:0005515//protein binding;GO:0030544//Hsp70 protein binding	GO:0000398//mRNA splicing, via spliceosome
ENSG00000130770	ATP5IF1	2.70383	2.67477	2.24837	1.96501	2.65652	2.52557	2.40928	1.83729	3.13721	2.73989	3.55738	2.74517	3.47771	2.23382	0.7911	ATP5IF1	ATP synthase inhibitory factor subunit 1 [Source:HGNC Symbol;Acc:HGNC:871]	-	-	-	-	GO:0005739//mitochondrion;GO:0009986//cell surface;GO:0032991//protein-containing complex	GO:0004857//enzyme inhibitor activity;GO:0005515//protein binding;GO:0005516//calmodulin binding;GO:0019899//enzyme binding;GO:0042030//ATPase inhibitor activity;GO:0042802//identical protein binding;GO:0042803//protein homodimerization activity;GO:0043532//angiostatin binding;GO:0051117//ATPase binding;GO:0140260//mitochondrial proton-transporting ATP synthase complex binding	GO:0001525//angiogenesis;GO:0001937//negative regulation of endothelial cell proliferation;GO:0006091//generation of precursor metabolites and energy;GO:0006783//heme biosynthetic process;GO:0030218//erythrocyte differentiation;GO:0032780//negative regulation of ATPase activity;GO:0051346//negative regulation of hydrolase activity;GO:0051882//mitochondrial depolarization;GO:0072593//reactive oxyg…
ENSG00000270605	AL353622.1	0.0645887	0.0315273	0.0390936	0.0271459	0.0163133	0.0138543	0.0310122	0.085892	0.00507051	0.0504197	0.0314504	0.0308759	0.0145102	0	0.0299	AL353622.1	-	-	-	-	-	-	-	-
ENSG00000271398	AL353622.2	0.000256266	0.000378042	0.00304379	0	0	0.000925601	0	0	0	0	0	0	0	0	0.0005	AL353622.2	-	-	-	-	-	-	-	-
ENSG00000130766	SESN2	0.125127	0.0938834	0.196302	0.133212	0.101212	0.102591	0.129182	0.136726	0.154156	0.112657	0.147944	0.251169	0.0811924	0.111591	0.1152	SESN2	sestrin 2 [Source:HGNC Symbol;Acc:HGNC:20746]	Environmental Information Processing;Organismal Systems;Cellular Processes	Signal transduction;Aging;Cell growth and death	ko04150//mTOR signaling pathway;ko04211//Longevity regulating pathway - mammal;ko04115//p53 signaling pathway	K20394;K20394;K20394	GO:0005634//nucleus;GO:0005737//cytoplasm;GO:0005739//mitochondrion;GO:0005829//cytosol;GO:0031588//nucleotide-activated protein kinase complex;GO:0031932//TORC2 complex;GO:0061700//GATOR2 complex;GO:1990316//Atg1/ULK1 kinase complex	GO:0005092//GDP-dissociation inhibitor activity;GO:0005515//protein binding;GO:0016491//oxidoreductase activity;GO:0016684//oxidoreductase activity, acting on peroxide as acceptor;GO:0032542//sulfiredoxin activity;GO:0070728//leucine binding	GO:0001932//regulation of protein phosphorylation;GO:0006111//regulation of gluconeogenesis;GO:0006635//fatty acid beta-oxidation;GO:0007005//mitochondrion organization;GO:0009749//response to glucose;GO:0016239//positive regulation of macroautophagy;GO:0030308//negative regulation of cell growth;GO:0030330//DNA damage response, signal transduction by p53 class mediator;GO:0032042//mitochondrial …
ENSG00000130772	MED18	0.0787677	0.0760498	0.0604841	0.0229812	0.0425381	0.062535	0.0478036	0.0600083	0.0290073	0.0490282	0.0427676	0.0468051	0.0972369	0.0249755	0.0661	MED18	mediator complex subunit 18 [Source:HGNC Symbol;Acc:HGNC:25944]	-	-	-	-	GO:0000151//ubiquitin ligase complex;GO:0005634//nucleus;GO:0016592//mediator complex;GO:0070847//core mediator complex	GO:0003712//transcription coregulator activity;GO:0005515//protein binding;GO:0061630//ubiquitin protein ligase activity	GO:0006357//regulation of transcription by RNA polymerase II;GO:0006369//termination of RNA polymerase II transcription;GO:0016567//protein ubiquitination
ENSG00000204138	PHACTR4	0.611228	0.475778	0.468447	0.354709	0.414502	0.461348	0.493449	0.712195	0.249877	0.549115	0.312699	0.366182	0.432523	0.462165	0.3529	PHACTR4	phosphatase and actin regulator 4 [Source:HGNC Symbol;Acc:HGNC:25793]	-	-	-	-	GO:0005737//cytoplasm;GO:0030027//lamellipodium;GO:0042995//cell projection	GO:0003779//actin binding;GO:0004864//protein phosphatase inhibitor activity;GO:0008157//protein phosphatase 1 binding;GO:0019888//protein phosphatase regulator activity;GO:0072542//protein phosphatase activator activity	GO:0001755//neural crest cell migration;GO:0001843//neural tube closure;GO:0007266//Rho protein signal transduction;GO:0007275//multicellular organism development;GO:0007399//nervous system development;GO:0030036//actin cytoskeleton organization;GO:0032515//negative regulation of phosphoprotein phosphatase activity;GO:0043085//positive regulation of catalytic activity;GO:0043666//regulation of ph…
ENSG00000180198	RCC1	0.135008	0.274133	0.144876	0.148865	0.176918	0.380852	0.1352	0.145945	0.224459	0.167415	0.38851	0.0953964	0.325222	0.444451	0.2082	RCC1	regulator of chromosome condensation 1 [Source:HGNC Symbol;Acc:HGNC:1913]	-	-	-	-	GO:0000785//chromatin;GO:0000790//nuclear chromatin;GO:0000794//condensed nuclear chromosome;GO:0005634//nucleus;GO:0005654//nucleoplasm;GO:0005694//chromosome;GO:0005737//cytoplasm;GO:0031965//nuclear membrane;GO:0032991//protein-containing complex	GO:0003677//DNA binding;GO:0003682//chromatin binding;GO:0005085//guanyl-nucleotide exchange factor activity;GO:0005087//Ran guanyl-nucleotide exchange factor activity;GO:0005515//protein binding;GO:0008536//Ran GTPase binding;GO:0031491//nucleosome binding;GO:0031492//nucleosomal DNA binding;GO:0042393//histone binding;GO:0043199//sulfate binding;GO:0046982//protein heterodimerization activity	GO:0000082//G1/S transition of mitotic cell cycle;GO:0007049//cell cycle;GO:0007052//mitotic spindle organization;GO:0007059//chromosome segregation;GO:0007088//regulation of mitotic nuclear division;GO:0016032//viral process;GO:0031291//Ran protein signal transduction;GO:0051225//spindle assembly;GO:0051301//cell division;GO:1901673//regulation of mitotic spindle assembly
ENSG00000242125	SNHG3	0.514735	0.310667	0.50009	0.264657	0.541148	0.188519	0.630747	0.693657	0.149749	0.470178	0.431597	0.392336	0.279481	0.296557	0.2915	SNHG3	-	-	-	-	-	-	-	-
ENSG00000180098	TRNAU1AP	0.490729	0.38431	0.497512	0.258132	0.447861	0.342243	0.409135	0.624342	0.27089	0.487831	0.22412	0.313612	0.428102	0.446114	0.3282	TRNAU1AP	tRNA selenocysteine 1 associated protein 1 [Source:HGNC Symbol;Acc:HGNC:30813]	-	-	-	-	GO:0005634//nucleus;GO:0005737//cytoplasm	GO:0000049//tRNA binding;GO:0003676//nucleic acid binding;GO:0003723//RNA binding;GO:0005515//protein binding	GO:0001514//selenocysteine incorporation;GO:0006412//translation
ENSG00000197989	SNHG12	0.516195	0.426401	1.05236	0.456795	0.839396	0.424442	0.47598	0.678343	0.420875	0.739123	0.33806	0.621088	0.783286	0.904813	0.3846	SNHG12	-	-	-	-	-	-	-	-
ENSG00000120656	TAF12	0.227834	0.2014	0.173737	0.152184	0.22276	0.157739	0.228258	0.149043	0.184003	0.289015	0.288219	0.241599	0.262788	0.352196	0.2094	TAF12	TATA-box binding protein associated factor 12 [Source:HGNC Symbol;Acc:HGNC:11545]	Genetic Information Processing	Transcription	ko03022//Basal transcription factors	K03126	GO:0000124//SAGA complex;GO:0000125//PCAF complex;GO:0005634//nucleus;GO:0005654//nucleoplasm;GO:0005669//transcription factor TFIID complex;GO:0030914//STAGA complex;GO:0033276//transcription factor TFTC complex;GO:0046695//SLIK (SAGA-like) complex	GO:0003677//DNA binding;GO:0003713//transcription coactivator activity;GO:0005515//protein binding;GO:0008134//transcription factor binding;GO:0016251//RNA polymerase II general transcription initiation factor activity;GO:0017025//TBP-class protein binding;GO:0046982//protein heterodimerization activity	GO:0006352//DNA-templated transcription, initiation;GO:0006366//transcription by RNA polymerase II;GO:0006367//transcription initiation from RNA polymerase II promoter;GO:0043966//histone H3 acetylation;GO:0051091//positive regulation of DNA-binding transcription factor activity;GO:0051123//RNA polymerase II preinitiation complex assembly;GO:1901796//regulation of signal transduction by p53 class…
ENSG00000188060	RAB42	0.0122001	0.037244	0.0156451	0.00597051	0.00950808	0.0348839	0.00196499	0.0129936	0.0074599	0.0321239	0.00908148	0.0254977	0.0186272	0.00801556	0.0206	RAB42	RAB42, member RAS oncogene family [Source:HGNC Symbol;Acc:HGNC:28702]	-	-	-	-	GO:0005886//plasma membrane;GO:0016020//membrane	GO:0000166//nucleotide binding;GO:0003924//GTPase activity;GO:0005515//protein binding;GO:0005525//GTP binding;GO:0019003//GDP binding	GO:0007265//Ras protein signal transduction
ENSG00000229388	LINC01715	0.00211858	0.00301731	0.00456678	0.00180126	0.00133062	0.000310873	0.00401994	0.00135226	0.00156344	0.00136604	0.00164405	0	0.00373247	0	0.0025	LINC01715	-	-	-	-	-	-	-	-
ENSG00000270103	AL360012.1	0.0103159	0.0043542	0.170611	0.00607439	0.0287217	0.00476885	0.0130348	0.024687	0.0091396	0.0265642	0.00531849	0.00584128	0	0	0.0146	AL360012.1	-	-	-	-	-	-	-	-
ENSG00000162419	GMEB1	0.16963	0.176644	0.117616	0.107011	0.11641	0.210522	0.172372	0.158189	0.0966887	0.193209	0.0739022	0.19448	0.186818	0.198505	0.1512	GMEB1	glucocorticoid modulatory element binding protein 1 [Source:HGNC Symbol;Acc:HGNC:4370]	-	-	-	-	GO:0000790//nuclear chromatin;GO:0005634//nucleus;GO:0005654//nucleoplasm;GO:0005737//cytoplasm	GO:0000978//RNA polymerase II proximal promoter sequence-specific DNA binding;GO:0000981//DNA-binding transcription factor activity, RNA polymerase II-specific;GO:0001228//DNA-binding transcription activator activity, RNA polymerase II-specific;GO:0003677//DNA binding;GO:0003700//DNA-binding transcription factor activity;GO:0003713//transcription coactivator activity;GO:0005515//protein binding;G…	GO:0006357//regulation of transcription by RNA polymerase II;GO:0045944//positive regulation of transcription by RNA polymerase II
ENSG00000198492	YTHDF2	0.659081	0.712697	0.595866	0.621207	0.634301	0.70311	0.649626	0.732731	0.546769	0.69952	0.758772	0.558373	0.85178	0.952129	0.4833	YTHDF2	YTH N6-methyladenosine RNA binding protein 2 [Source:HGNC Symbol;Acc:HGNC:31675]	-	-	-	-	GO:0000932//P-body;GO:0005634//nucleus;GO:0005737//cytoplasm;GO:0005829//cytosol;GO:0034451//centriolar satellite;GO:0036464//cytoplasmic ribonucleoprotein granule	GO:0003723//RNA binding;GO:0003729//mRNA binding;GO:0005515//protein binding;GO:1990247//N6-methyladenosine-containing RNA binding	GO:0001556//oocyte maturation;GO:0002376//immune system process;GO:0006402//mRNA catabolic process;GO:0006959//humoral immune response;GO:0016032//viral process;GO:0030154//cell differentiation;GO:0043488//regulation of mRNA stability;GO:0045087//innate immune response;GO:0045746//negative regulation of Notch signaling pathway;GO:0045948//positive regulation of translational initiation;GO:0048477…
ENSG00000116329	OPRD1	0	0.000362969	0	0.00143949	0	0	0	0	0	0	0	0	0	0	0.0002	OPRD1	opioid receptor delta 1 [Source:HGNC Symbol;Acc:HGNC:8153]	Environmental Information Processing;Environmental Information Processing;Environmental Information Processing	Signaling molecules and interaction;Signal transduction;Signal transduction	ko04080//Neuroactive ligand-receptor interaction;ko04022//cGMP - PKG signaling pathway;ko04071//Sphingolipid signaling pathway	K04213;K04213;K04213	GO:0005737//cytoplasm;GO:0005886//plasma membrane;GO:0005887//integral component of plasma membrane;GO:0016020//membrane;GO:0016021//integral component of membrane;GO:0030285//integral component of synaptic vesicle membrane;GO:0031226//intrinsic component of plasma membrane;GO:0031982//vesicle;GO:0032590//dendrite membrane;GO:0043005//neuron projection;GO:0043679//axon terminus;GO:0045121//membra…	GO:0004930//G protein-coupled receptor activity;GO:0004985//opioid receptor activity;GO:0005515//protein binding;GO:0033612//receptor serine/threonine kinase binding;GO:0038046//enkephalin receptor activity;GO:0042277//peptide binding;GO:0042923//neuropeptide binding	GO:0006955//immune response;GO:0007165//signal transduction;GO:0007186//G protein-coupled receptor signaling pathway;GO:0007187//G protein-coupled receptor signaling pathway, coupled to cyclic nucleotide second messenger;GO:0007193//adenylate cyclase-inhibiting G protein-coupled receptor signaling pathway;GO:0007200//phospholipase C-activating G protein-coupled receptor signaling pathway;GO:00072…
ENSG00000233427	AL009181.1	0.00101868	0	0	0	0	0	0	0	0	0	0	0	0	0	0.0002	AL009181.1	-	-	-	-	-	-	-	-
ENSG00000159023	EPB41	0.580354	1.02796	0.686505	0.482904	0.539556	0.911755	0.548504	1.07282	0.464266	0.90315	0.29996	0.61893	0.625598	0.905617	0.4557	EPB41	erythrocyte membrane protein band 4.1 [Source:HGNC Symbol;Acc:HGNC:3377]	-	-	-	-	GO:0005634//nucleus;GO:0005737//cytoplasm;GO:0005829//cytosol;GO:0005856//cytoskeleton;GO:0005886//plasma membrane;GO:0005938//cell cortex;GO:0009898//cytoplasmic side of plasma membrane;GO:0014069//postsynaptic density;GO:0014731//spectrin-associated cytoskeleton;GO:0016020//membrane;GO:0016021//integral component of membrane;GO:0016323//basolateral plasma membrane;GO:0016604//nuclear body;GO:00…	GO:0003779//actin binding;GO:0005198//structural molecule activity;GO:0005200//structural constituent of cytoskeleton;GO:0005515//protein binding;GO:0005516//calmodulin binding;GO:0005545//1-phosphatidylinositol binding;GO:0008022//protein C-terminus binding;GO:0008092//cytoskeletal protein binding;GO:0030507//spectrin binding;GO:0047485//protein N-terminus binding;GO:0051219//phosphoprotein bind…	GO:0007049//cell cycle;GO:0008360//regulation of cell shape;GO:0030036//actin cytoskeleton organization;GO:0030866//cortical actin cytoskeleton organization;GO:0031032//actomyosin structure organization;GO:0032092//positive regulation of protein binding;GO:0051301//cell division;GO:0051924//regulation of calcium ion transport;GO:0065003//protein-containing complex assembly;GO:1904478//regulation …
ENSG00000253304	TMEM200B	0.00568094	0.0299145	0.0145464	0.00779524	0.00370216	0.0181664	0.00268171	0.013695	0.0013642	0.019226	0.00368555	0.0219346	0.00764671	0.00722834	0.0137	TMEM200B	transmembrane protein 200B [Source:HGNC Symbol;Acc:HGNC:33785]	-	-	-	-	GO:0016020//membrane;GO:0016021//integral component of membrane	-	-
ENSG00000225750	AL357500.1	0	0	0	0	0	0	0	0	0	0	0	0	0	0	0	AL357500.1	-	-	-	-	-	-	-	-
ENSG00000116350	SRSF4	1.1752	1.37326	1.20006	0.978791	1.12236	1.49225	1.2668	1.83704	0.939273	1.2064	0.974667	1.02334	1.19256	0.838542	0.6515	SRSF4	serine and arginine rich splicing factor 4 [Source:HGNC Symbol;Acc:HGNC:10786]	Human Diseases;Genetic Information Processing	Infectious diseases;Transcription	ko05168//Herpes simplex infection;ko03040//Spliceosome	K12893;K12893	GO:0005634//nucleus;GO:0005654//nucleoplasm;GO:0016607//nuclear speck	GO:0003676//nucleic acid binding;GO:0003723//RNA binding;GO:0003729//mRNA binding;GO:0005515//protein binding;GO:1990825//sequence-specific mRNA binding	GO:0000375//RNA splicing, via transesterification reactions;GO:0000381//regulation of alternative mRNA splicing, via spliceosome;GO:0000398//mRNA splicing, via spliceosome;GO:0006397//mRNA processing;GO:0006405//RNA export from nucleus;GO:0006406//mRNA export from nucleus;GO:0008380//RNA splicing;GO:0031124//mRNA 3'-end processing;GO:0032868//response to insulin;GO:0045292//mRNA cis splicing, via…
ENSG00000116353	MECR	0.174445	0.0944901	0.113606	0.12034	0.134958	0.099396	0.119337	0.22192	0.137109	0.0949103	0.158562	0.126095	0.136608	0.16536	0.1366	MECR	mitochondrial trans-2-enoyl-CoA reductase [Source:HGNC Symbol;Acc:HGNC:19691]	Metabolism;Metabolism;Metabolism;Metabolism	Global and overview maps;Global and overview maps;Lipid metabolism;Lipid metabolism	ko01100//Metabolic pathways;ko01212//Fatty acid metabolism;ko00062//Fatty acid elongation;ko00061//Fatty acid biosynthesis	K07512;K07512;K07512;K07512	GO:0005634//nucleus;GO:0005737//cytoplasm;GO:0005739//mitochondrion;GO:0005759//mitochondrial matrix	GO:0016491//oxidoreductase activity;GO:0019166//trans-2-enoyl-CoA reductase (NADPH) activity	GO:0006629//lipid metabolic process;GO:0006631//fatty acid metabolic process;GO:0006633//fatty acid biosynthetic process;GO:0006635//fatty acid beta-oxidation;GO:0055114//oxidation-reduction process
ENSG00000237934	AL590729.1	0	0	0	0	0	0	0	0	0	0	0	0	0	0	0	AL590729.1	-	-	-	-	-	-	-	-
ENSG00000060656	PTPRU	0.433094	0.089397	0.268342	0.160758	0.308489	0.0874229	0.503189	0.628087	0.0986007	0.243754	0.0858108	0.118446	0.0274572	0.0490487	0.1675	PTPRU	protein tyrosine phosphatase receptor type U [Source:HGNC Symbol;Acc:HGNC:9683]	-	-	-	-	GO:0005886//plasma membrane;GO:0005887//integral component of plasma membrane;GO:0005911//cell-cell junction;GO:0016020//membrane;GO:0016021//integral component of membrane;GO:0030054//cell junction	GO:0004721//phosphoprotein phosphatase activity;GO:0004725//protein tyrosine phosphatase activity;GO:0005001//transmembrane receptor protein tyrosine phosphatase activity;GO:0005515//protein binding;GO:0008013//beta-catenin binding;GO:0016787//hydrolase activity;GO:0016791//phosphatase activity	GO:0006470//protein dephosphorylation;GO:0007155//cell adhesion;GO:0007185//transmembrane receptor protein tyrosine phosphatase signaling pathway;GO:0008285//negative regulation of cell proliferation;GO:0016311//dephosphorylation;GO:0030154//cell differentiation;GO:0030336//negative regulation of cell migration;GO:0031100//animal organ regeneration;GO:0034109//homotypic cell-cell adhesion;GO:0034…
ENSG00000230523	LINC01756	0	0	0	0	0	0	0.000252072	0	0	0	0	0	0	0	0.0001	LINC01756	-	-	-	-	-	-	-	-
ENSG00000228176	AC092265.1	0.000126401	0	0	0	0	0	0	0	0	0	0	0	0	0	0.0001	AC092265.1	-	-	-	-	-	-	-	-
ENSG00000284676	AL645944.2	0	0	0	0	0	0	0	0	0	0	0	0	0	0	0	AL645944.2	-	-	-	-	-	-	-	-
ENSG00000233399	LINC01648	0.000496133	0.000579763	0.00204779	0	0.00667228	0.000748476	0	0.000992094	0	0.00668861	0	0	0.0221864	0	0.0026	LINC01648	-	-	-	-	-	-	-	-
ENSG00000233372	AL137076.1	0	0	0	0	0	0	0	0	0	0	0	0	0	0	0	AL137076.1	-	-	-	-	-	-	-	-
ENSG00000236335	AL161638.2	0	0	0	0	0	0	0	0	0	0	0	0	0	0	0	AL161638.2	-	-	-	-	-	-	-	-
ENSG00000231949	AL161638.1	0	0	0	0	0	0	0	0	0	0	0	0	0	0	0	AL161638.1	-	-	-	-	-	-	-	-
ENSG00000162510	MATN1	0.000851887	0.000529744	0.00154119	0.00177604	0	0.000266531	0	0	0	0	0.0010631	0	0	0	0.0006	MATN1	matrilin 1 [Source:HGNC Symbol;Acc:HGNC:6907]	-	-	-	-	GO:0005576//extracellular region;GO:0031012//extracellular matrix;GO:0062023//collagen-containing extracellular matrix	GO:0005201//extracellular matrix structural constituent;GO:0005509//calcium ion binding;GO:0005515//protein binding	GO:0002062//chondrocyte differentiation;GO:0003429//growth plate cartilage chondrocyte morphogenesis;GO:0030198//extracellular matrix organization;GO:0030500//regulation of bone mineralization;GO:0065003//protein-containing complex assembly
ENSG00000186056	MATN1-AS1	0.0313558	0.0150347	0.0351814	0.0186686	0.0305248	0.0143984	0.025326	0.0292383	0.00974629	0.0327004	0.0113647	0.0277712	0.0143914	0.0190495	0.0226	MATN1-AS1	-	-	-	-	-	-	-	-
ENSG00000287510	AL137857.1	0	0	0	0	0.000196256	0	0	0	0	0	0	0	0	0	0.0001	AL137857.1	-	-	-	-	-	-	-	-
ENSG00000162511	LAPTM5	0.155301	0.0137615	0.170909	0.219079	0.0891189	0.0637228	0.320763	0.13793	0.221269	1.19168	0.258635	3.50537	0.00879708	0.00305273	0.1214	LAPTM5	lysosomal protein transmembrane 5 [Source:HGNC Symbol;Acc:HGNC:29612]	Cellular Processes	Transport and catabolism	ko04142//Lysosome	K12387	GO:0005764//lysosome;GO:0005765//lysosomal membrane;GO:0005887//integral component of plasma membrane;GO:0016020//membrane;GO:0016021//integral component of membrane;GO:0030133//transport vesicle;GO:0031410//cytoplasmic vesicle	GO:0005515//protein binding;GO:0031625//ubiquitin protein ligase binding	GO:0002357//defense response to tumor cell;GO:0006622//protein targeting to lysosome;GO:0012502//induction of programmed cell death;GO:0032689//negative regulation of interferon-gamma production;GO:0032703//negative regulation of interleukin-2 production;GO:0046007//negative regulation of activated T cell proliferation;GO:0050860//negative regulation of T cell receptor signaling pathway;GO:005086…
ENSG00000229607	AL137027.1	0.000123392	0	0.000514237	0	0	0	0	0	0	0	0	0	0	0	0.0001	AL137027.1	-	-	-	-	-	-	-	-
ENSG00000223382	LINC01778	0.00159312	0.000352174	0.000556246	0	0	0.000836684	0	0	0	0	0	0	0.00438323	0	0.0008	LINC01778	-	-	-	-	-	-	-	-
ENSG00000235143	AL445235.1	0	0	0	0	0	0	0	0	0	0	0	0	0	0	0	AL445235.1	-	-	-	-	-	-	-	-
[truncated: 36,783 more rows]
