# Supplementary material for: Mapping the tumor microenvironment in bladder cancer and exploring the prognostic genes by single-cell RNA sequencing
Source: Front Oncol. 2023 Jan 19;12:1105026. doi: 10.3389/fonc.2022.1105026 (PMC9893503; doi:10.3389/fonc.2022.1105026)
Supplement: Supplementary file 2 [file Table_2.xlsx]

## Sheet: Table 3
Gene expression in each subtype in TME
GeneID	GeneName	Cluster 0	Cluster 1	Cluster 2	Cluster 3	Cluster 4	Cluster 5	Cluster 6	Cluster 7	Cluster 8	Cluster 9	Cluster 10	Cluster 11	Cluster 12	Cluster 13	Cluster 14	Cluster 15	Cluster 16	Cluster 17	Cluster 18	Cluster 19	Cluster 20	Cluster 21	Cluster 22	Cluster 23	Cluster 24	Cluster 25	Cluster 26	Cluster 27	Cluster 28	Cluster 29	Cluster 30	Cluster 31	Cluster 32	Cluster 33	Cluster 34
ENSG00000243485	MIR1302-2HG	0	0	0	0	0	0	0	0	0	0	0	0	0	0	0	0	0	0	0	0	0	0	0	0	0	0	0	0	0	0	0	0	0	0	0
ENSG00000237613	FAM138A	0	0	0	0	0	0	0	0	0	0	0	0	0	0	0	0	0	0	0	0	0	0	0	0	0	0	0	0	0	0	0	0	0	0	0
ENSG00000186092	OR4F5	0	0	0	0	0	0	0	0	0	0.00238478	0	0	0	0	0	0	0	0	0	0	0	0	0	0	0	0	0	0	0	0	0	0	0	0	0
ENSG00000238009	AL627309.1	0.00162133	0.000765661	0.00438643	0.000715689	0.000209699	0.0030942	0.00105784	0.00419911	0.0020738	0.000448317	0.00067458	0.00804605	0.00505037	0.000467491	0.00124952	0.0031544	0.000194558	0	0.00310402	0.000579887	0	0	0	0.00497742	0.00177841	0.00229538	0.0016515	0.00896886	0.0139353	0.00219599	0.00158099	0	0.00392445	0	0.00326735
ENSG00000239945	AL627309.3	0	0	0	0.000411713	0	0	0.00018029	0	0.000222988	0	0	0	0	0	0	0	0.000285861	0	0	0	0	0	0	0	0	0	0	0	0	0	0	0	0	0	0
ENSG00000239906	AL627309.2	0	0	0	0	0	0	0	0	0	0	0	0	0	0	0	0	0	0	0	0	0	0	0	0	0	0	0	0	0	0	0	0	0	0	0
ENSG00000241860	AL627309.5	0.021847	0.0331642	0.192813	0.0438366	0.024942	0.0181625	0.0252159	0.022086	0.0928397	0.0177437	0.0359602	0.0441444	0.0341521	0.00946062	0.0116985	0.0133806	0.0106002	0.02024	0.0222349	0.00870131	0.00787686	0.0134889	0.0119214	0.0236176	0.0208469	0.0175022	0.0468151	0.174646	0.215392	0.0295893	0.0124593	0.0293398	0.014682	0.0115661	0.0124344
ENSG00000241599	AL627309.4	0	0	0.000177074	0	0	0	0	0	0.000481748	0	0	0	0	0	0	0	0	0.000172176	0	0	0	0	0	0	0	0	0	0	0.00186294	0	0	0.0151175	0	0	0
ENSG00000286448	AP006222.2	0	0	0	0.000184393	0	0	0.00714999	0	0.000453764	0.00725107	0.000256512	0	0	0	0	0	0	0	0	0.00477736	0.00066065	0	0	0.00454794	0.00778232	0.00161538	0	0	0.132047	0	0	0	0	0	0
ENSG00000236601	AL732372.1	0.000617684	0	0.000539471	0.000523709	0	0	0.0778637	0.00132811	0	0	0.000766911	0	0	0	0	0	0	0	0	0.000232992	0	0	0	0.0455686	0.0962359	0.00847613	0.00387752	0	0	0	0	0	0	0	0.0127895
ENSG00000284733	OR4F29	0	0	0	0	0	0	0	0	0	0	0	0	0	0	0	0	0	0	0	0	0	0	0	0	0	0	0	0	0	0	0	0	0	0	0
ENSG00000235146	AC114498.1	0	0	0	0	0	0	0.00842665	0	0	0.000182051	0	0	0	0	0	0	0	0	0	0	0	0	0	0.004212	0.00509626	0.00105463	0	0.00311216	0.0277946	0	0	0	0	0	0
ENSG00000284662	OR4F16	0	0	0	0	0	0	0	0	0	0	0	0	0	0	0	0	0	0	0	0	0	0	0	0	0	0	0	0	0	0	0	0	0	0	0
ENSG00000229905	AL669831.2	0	0.000149406	0	0.00042476	0	0	0	0	0	0.000104737	0	0	0.000922502	0	0	0	0	0.000130338	0	0	0	0	0	0.000666701	0	0	0	0	0.00135558	0	0	0	0	0	0
ENSG00000237491	LINC01409	0.0580856	0.0452753	0.0259237	0.0585156	0.0802893	0.058291	0.0557869	0.0768091	0.0388685	0.014557	0.0140557	0.0626904	0.0587288	0.00797629	0.0657854	0.0154888	0.0117298	0.00723336	0.0693012	0.0216625	0.0313568	0.0451222	0.009547	0.079406	0.057962	0.0658821	0.059901	0.0386936	0.014819	0.143094	0.0406824	0.0582589	0.0307328	0.0867507	0.0303615
ENSG00000177757	FAM87B	0	0.000604432	0.00398628	0.00960654	0.00166513	0.000561145	0.00170154	0.00287018	0	0.000300155	0	0.000453519	0	0.00176282	0.00118586	0.0146499	0.00561227	0.00210506	0.00289714	0.000225005	0.000783844	0	0	0.00107317	0.0027605	0	0.00299592	0	0	0.00337856	0	0	0.0104254	0.0225426	0
ENSG00000228794	LINC01128	0.116164	0.119835	0.118314	0.404263	0.0966565	0.0636528	0.151823	0.128916	0.0730075	0.131911	0.146929	0.0949115	0.198955	0.225495	0.136506	0.163059	0.169221	0.129546	0.123583	0.059022	0.177944	0.104276	0.113905	0.323128	0.247433	0.234113	0.251266	0.155422	0.14606	0.0874396	0.376977	0.12269	0.247804	0.266273	0.101052
ENSG00000225880	LINC00115	0.0353126	0.0299655	0.0351368	0.0655803	0.0448368	0.0578824	0.0344568	0.0276191	0.0529755	0.0285405	0.0237957	0.0729648	0.0500013	0.00882956	0.0545531	0.0142526	0.00822667	0.0145366	0.0352387	0.00784368	0.01105	0.0257138	0.012063	0.0368053	0.0420432	0.0328776	0.0290508	0.0285852	0.0297566	0.0238449	0.0114397	0.0336441	0.0925233	0.0349521	0.015065
ENSG00000288531	AL669831.7	0.000626263	0	0.0010905	0.00137774	0	0	0.0205601	0.00108804	0.00074959	0.00108971	0.00363887	0	0	0.000195407	0	0	0.000166156	0.000659216	0	0	0	0	0	0.00914532	0.000843384	0.00169723	0	0.00641523	0	0.00445916	0.00519899	0	0.0535505	0	0
ENSG00000230368	FAM41C	0.00804432	0.0133615	0.0128729	0.0142872	0.0167185	0.0106451	0.0103782	0.018047	0.00923467	0.0118985	0.0163857	0.00586833	0.0113108	0.00116222	0.0146467	0.00586734	0.00369082	0.00692392	0.0102949	0.00122648	0.00934115	0.0183553	0.00449753	0.0339136	0.0312423	0.00587633	0.00841175	0.00874623	0.0276861	0.00958323	0.00943028	0	0	0	0.00618922
ENSG00000272438	AL645608.6	0	0	0	0	0	0	0.000393756	0	0	0	7.91e-05	0	0	0	0	0	0	0	0	0	0	0	0	0	0	0	0	0	0	0	0	0	0	0	0
ENSG00000230699	AL645608.2	0.00017942	0	0.00136393	0.00197255	0.0015314	0.00251973	0.00722868	0	0.0118781	0.000948801	0.00500972	0.00569483	0	0.000519642	0	0.00203446	0.000820745	0	0.00153653	0	0.00210175	0	0.000333816	0.0240455	0.00622834	0.0260508	0	0.00147217	0.000864457	0	0	0	0	0	0
ENSG00000241180	AL645608.4	0	0	0.000173053	0	0	0	0.00125139	0	0.00140223	0	0.00245532	0.00454217	0	0	0	0	0.000845053	0.000424821	0	0	0	0	0	0.00391091	0	0.00142597	0	0	0	0	0	0	0	0	0
ENSG00000223764	LINC02593	0.000248465	0	0	0.000459032	0	0	0.00355838	0	0.00588476	0.00188285	0.0123584	0.01424	0.00136454	0.0118879	0	0.00761432	0.0204891	0.00149895	0	0.000842062	0.0111863	0	0.000622511	0.0013464	0.00321185	0.00199525	0.00151437	0	0.00187489	0	0	0	0	0	0
ENSG00000187634	SAMD11	0.0102382	0.000389572	0.00257217	0.00333121	0.00250239	0.0030543	0.00883289	0.00267727	0.015667	0.0194373	0.0383481	0.035437	0.00189887	0.40179	0.00158252	0.353315	0.408677	0.00227017	0.00397945	0.0233154	0.0179857	0.00459089	0.0262295	0.00921503	0.0157644	0.0086741	0.019497	0	0.00886306	0	0	0.0152769	0.0349397	0.0567645	0
ENSG00000188976	NOC2L	0.309425	0.271681	0.170559	0.296738	0.357448	0.364875	0.484717	0.307329	0.973716	1.2224	0.320744	0.582331	0.452213	0.604272	0.390611	0.277561	0.409968	0.432332	0.377018	0.179574	0.398742	0.271867	0.597296	0.830161	0.577886	0.508494	0.255092	0.132711	0.273644	0.39193	0.405824	0.236203	0.382097	0.311191	0.544321
ENSG00000187961	KLHL17	0.0497906	0.0475503	0.025169	0.0375911	0.0842184	0.08612	0.0492532	0.0288807	0.131581	0.040036	0.0247899	0.0179344	0.0495028	0.00978704	0.047511	0.0274549	0.0221966	0.00696409	0.0604145	0.0334177	0.0290415	0.0345088	0.0254599	0.0216753	0.0505193	0.0349565	0.0422545	0.0174148	0.0238036	0.0277878	0.0436724	0	0.0926079	0.0309246	0.0345149
ENSG00000187583	PLEKHN1	0.0671377	0.032207	0.0269632	0.0375469	0.0996838	0.0804939	0.0837842	0.00703827	0.75	0.188739	0.626356	0.248368	0.134644	0.00950574	0.0429314	0.0118108	0.00283411	0.284093	0.0381139	0.112417	0.0146379	0.0149883	0.342608	0.0649622	0.178114	0.0401133	0.0214143	0.0313329	0.346045	0.00449317	0.0211286	0.00610602	0.0237237	0.0370533	0.114229
ENSG00000187642	PERM1	0.000268802	0.00104532	0.0037978	0.001718	0.00324948	0.00338507	0.00790657	0	0.0388189	0.00861176	0.0937977	0.0146664	0.00148751	0.000146783	0	0	0	0.0390401	0.000197134	0.0008934	0.00245408	0	0.0355141	0.007602	0.0104897	0	0.00162929	0	0.00865501	0.00455813	0	0	0.0145875	0.0385252	0.00412253
ENSG00000272512	AL645608.7	0.00746575	0.0113669	0.043971	0.0472229	0.00290384	0.00190323	0.0141755	0.00977964	0.0873026	0.0330317	0.0896579	0.055181	0.0140163	0.0392905	0.0166066	0.00800252	0.0163736	0.057421	0.00527744	0	0.0829034	0.0267697	0.0867729	0.0308287	0.0636164	0.024135	0.026256	0.0146457	0.0376159	0.000999261	0.110849	0.0415697	0.017548	0.238403	0.0125702
ENSG00000188290	HES4	0.505342	0.563815	1.63902	1.01135	0.181821	0.0793272	1.84573	0.293218	2.71706	2.62486	6.54151	1.62844	0.483246	3.78707	0.499879	0.626302	0.671772	5.57622	0.132531	0.047846	1.45521	0.329031	3.16682	2.95172	3.24828	1.46051	0.777372	1.07036	1.9346	0.0469059	2.65279	1.70819	2.10692	16.4278	1.18618
ENSG00000187608	ISG15	3.62733	4.27909	3.77182	4.29091	4.02623	2.40147	0.327877	1.36416	3.19921	1.39117	0.912362	1.0903	2.83374	2.06137	3.44405	0.556	1.00847	1.37953	4.23988	1.36887	2.07575	6.22897	0.718557	1.99043	0.843377	3.36619	2.82649	14.8654	10.7808	0.679584	2.02136	5.24852	2.01764	2.59193	3.15117
ENSG00000224969	AL645608.1	0.000380816	0.00278561	0.000768353	0.000421099	0	0.000406917	0	0	0	0	0.000234211	7.21e-05	0	0	0	0	0	0	0.00368591	0	0	0	0	0	0.000414503	0	0.00330564	0	0	0	0	0	0	0	0
ENSG00000188157	AGRN	0.018892	0.00904672	0.0225722	0.0821672	0.0275048	0.0123745	0.472473	0.00469252	1.51382	0.519301	0.266944	0.3088	0.0352881	0.0374427	0.0188212	0.0207869	0.0518014	0.176837	0.0350545	0.0252441	0.415643	0.0183372	0.324546	0.563198	0.445536	0.625386	0.0700765	0.0645349	0.731885	0.00071615	0.181127	0.0619033	0.0118426	0.108098	0.360844
ENSG00000242590	AL645608.5	0	0	0	0	0	0	0.000258263	0	0.000106359	8.38e-05	0	0	0	0	0	0	0	0	0	0	0	0	0	0	0	0	0	0	0	0	0	0	0	0	0
ENSG00000273443	AL645608.8	0.00133507	0.000657677	0.000478776	0.0013384	0.000950806	0	0	0	0	0.000221992	0.000184569	0.000329223	0.00159834	0	0	0	0	0.00197468	0	0	0	0	0	0.000418163	0	0	0.00188569	0	0	0	0	0	0	0	0
ENSG00000237330	RNF223	0.000562676	0.00692544	0.00939885	0.00185186	0.000536008	0.00221899	0.0945935	0.00097437	0.081204	0.164366	0.255412	0.0714557	0.00156072	0.0151165	0.00692429	0.0116772	0.00023455	0.729051	0	0.000179715	0.0103275	0	0.440871	0.123736	0.260613	0.0581955	0.00308799	0	0.295414	0	0	0	0	0.0212003	0.0450808
ENSG00000131591	C1orf159	0.0698117	0.0613944	0.0586999	0.0585715	0.0666065	0.0683479	0.104985	0.0390848	0.260599	0.0917588	0.0623805	0.0873869	0.131834	0.0246425	0.0798461	0.0407719	0.0637578	0.0650864	0.0938653	0.0285401	0.0663874	0.0384876	0.0601176	0.19881	0.148858	0.110519	0.0492307	0.0479728	0.164666	0.0510239	0.0443188	0.0556228	0.0956979	0.0722001	0.129717
ENSG00000285812	AL390719.3	0.000693527	0.000654497	0	0.000181062	0	0.000508679	0.000141071	0.000849554	0.00182569	0.00177848	0.000849951	0.00253701	0	0	0	0	0.000114186	0.000643568	0.00365346	0	0	0	0.00127842	0.00391121	0.000597134	0.00730223	0	0	0.00117956	0	0	0	0	0	0
ENSG00000223823	LINC01342	0	0	0	0	0	0	0.00399402	0.000726988	0.000742474	0	0.000458933	0	0.000575035	0	0	0	0	0.000156797	0	0.000708619	0	0	0	0.0148568	0.00246144	0.00173493	0	0	0	0	0	0	0.00855309	0	0
ENSG00000272141	AL390719.2	0.00220527	0.00106903	0.000829176	0.00648788	0.00118074	0.00374292	0.107007	0	0.198253	0.0782501	0.101743	0.0677719	0.00218468	0.00178167	0.0017269	0.0011379	0.000165555	0.0432577	0.00176714	0.00167443	0.000253025	0.00864215	0.0674586	0.357216	0.0870007	0.121594	0.00180917	0	0.208599	0	0	0	0	0.0123468	0.171891
ENSG00000205231	TTLL10-AS1	0.000461418	0.00109025	0	0.000138886	0.000728781	0	0.000757695	0	0.000873499	0.000208625	0	0.00057782	0	0	0.00494322	0	0	0.00135676	0	0	0	0	0	0.00255411	0.00097959	0.00321614	0	0	0.00175592	0	0	0	0	0	0
ENSG00000162571	TTLL10	0.00379325	0.00221898	0	0.000642885	0.00267411	0.00144014	0.015863	0.00199111	0.0183819	0.00230701	0.00872993	0.0116588	0.00840416	0.000110086	0.0530141	0.000273816	0	0.014735	0.00347533	0.00114705	0.000671286	0	0.0043638	0.0467913	0.0190479	0.0284916	0.00114923	0	0.00443866	0	0	0.00731067	0.027095	0	0.00357393
ENSG00000186891	TNFRSF18	5.07579	0.0731337	0.0229148	0.138656	2.06987	0.148257	0.0446651	0.0826403	0.0172708	0.012247	0.0526178	0.0176492	1.15891	0.027294	2.48414	0.00624774	0.00632444	0.0187271	2.28408	0.158776	0.0223873	1.02393	0.028989	0.0203473	0.0161614	0.0497486	0.109727	0.00351097	0.168818	0.0782525	0.0459708	1.40316	0.0825212	0.00903854	0.0254262
ENSG00000186827	TNFRSF4	6.43092	0.0515147	0.0306705	0.27148	0.27269	0.0414055	0.0202479	0.0326527	0.00845643	0.00246623	0.00105554	0.00696445	1.1663	0.0148419	0.257107	0.0191691	0.0114083	0.00135794	1.46385	0.0910746	0.101189	0.579803	0.0100917	0.00885967	0.00785569	0.0444173	0.213589	0.0165325	0.175554	0.0914104	0.81378	1.87541	0.505498	0.0437736	0
ENSG00000078808	SDF4	1.06517	0.460283	0.455762	0.84689	0.720367	0.611364	0.527575	0.303284	0.932658	0.780026	0.562228	0.59727	0.757268	1.12401	0.714629	1.41114	1.44469	0.716966	0.69527	0.431107	1.00328	0.563683	0.506725	0.58382	0.555248	0.857312	0.462019	0.395108	0.789577	0.260145	1.21409	0.729378	0.476875	0.473958	0.476375
ENSG00000176022	B3GALT6	0.149966	0.0940461	0.0556831	0.174855	0.128278	0.139534	0.236709	0.0751503	0.146712	0.219467	0.0642108	0.134628	0.134552	0.163275	0.143377	0.0971205	0.137701	0.146054	0.177265	0.046706	0.189817	0.119035	0.181846	0.296359	0.187125	0.242203	0.0854701	0.10211	0.0517652	0.0419266	0.147949	0.132916	0.0857161	0.0914895	0.203728
ENSG00000184163	C1QTNF12	0.00364899	0.00229484	0.0076382	0.00629092	0.00215546	0.00181646	0.00554251	0.0052001	0.0187132	0.140964	0.00504485	0.041314	0.0176439	0.0580807	0.00434911	0.00872159	0.0182944	0.0106473	0.00789567	0.00167037	0.0254039	0.00686242	0.00423037	0.00530612	0.0138052	0.00348717	0.00573449	0.00223439	0.00861122	0.00524714	0.0106209	0	0	0.0160363	0.00567632
ENSG00000260179	AL162741.1	0.00199565	0.000652087	0.000290474	0.00268523	0.00196209	0.00150386	0.000337197	0.00345971	0.00169053	0	0.000686213	0.00108168	0.0077222	0	0.00640597	0.000402763	0	0.0013634	0.00615795	0.000388121	0	0	0	0	0	0.000785176	0	0	0	0	0	0	0.00651734	0	0
ENSG00000160087	UBE2J2	0.328166	0.230296	0.237564	0.270846	0.348884	0.398997	0.54537	0.205907	0.462177	0.453796	0.187902	0.30131	0.288531	0.227434	0.363184	0.242525	0.309123	0.188378	0.487233	0.128862	0.265288	0.265442	0.334793	0.390064	0.514282	0.409231	0.19842	0.194085	0.308992	0.410333	0.307862	0.345756	0.103255	0.372891	0.343354
ENSG00000230415	LINC01786	0.000133352	0.000235445	0.000515524	0.000277061	0	0	0.000660491	0	0.000158747	0.000247916	0.000756208	0.000345725	0	0	0	0.000899263	0.000166156	0	0	0.000553025	0.00178384	0	0	0.000492089	0	0.00125194	0	0	0	0	0	0	0	0	0
ENSG00000162572	SCNN1D	0.00683085	0.0139299	0.0135455	0.00648899	0.0121642	0.00369971	0.00974104	0.00529186	0.0148147	0.00279425	0.0110188	0.000872191	0.017397	0.0093077	0.00650591	0.0333438	0.0142047	0.00189637	0.0139794	0.0015561	0.00772274	0.00254589	0.00375695	0.0185943	0.0104686	0.0109084	0	0.00317211	0.269198	0.00295269	0	0	0.0375782	0.0279668	0.0188427
ENSG00000131584	ACAP3	0.106226	0.103303	0.146454	0.130049	0.125794	0.144938	0.213603	0.10436	0.435209	0.253686	0.152797	0.131867	0.21484	0.198676	0.0971736	0.278167	0.213118	0.10277	0.207733	0.151198	0.0948891	0.10651	0.123016	0.194288	0.2916	0.173366	0.0794725	0.17725	0.166912	0.0686417	0.0831827	0.159578	0.142995	0.142222	0.133152
ENSG00000169972	PUSL1	0.0980483	0.0906452	0.0513688	0.0798102	0.0962012	0.0968001	0.179072	0.0821917	0.170162	0.329742	0.274233	0.0782015	0.0808637	0.0958823	0.080045	0.101279	0.111755	0.374042	0.170066	0.0744831	0.0315778	0.205692	0.368215	0.109812	0.170838	0.283436	0.0518886	0.0609985	0.179605	0.104098	0.0848085	0.026424	0.0229473	0.165002	0.0889227
ENSG00000127054	INTS11	0.319744	0.285635	0.255373	0.25429	0.352777	0.346814	0.460303	0.250977	0.609938	0.417736	0.313228	0.356142	0.337346	0.240758	0.330459	0.297923	0.236877	0.262971	0.457201	0.124274	0.332276	0.252138	0.398443	0.408339	0.448963	0.511215	0.226181	0.218636	0.228797	0.505029	0.525989	0.211064	0.277494	0.381193	0.469233
ENSG00000240731	AL139287.1	0	0.000352766	0.000105989	0	0	0	0.000197829	0	0.000905118	0.000823156	0.000493623	0	0	0	0	0.000654606	0	0.000494895	0.000333192	0	0	0	0	0	0	0	0	0	0	0	0	0	0	0	0
ENSG00000224051	CPTP	0.0858736	0.0400943	0.0199015	0.0635181	0.0916182	0.105927	0.134575	0.0592885	0.247445	0.175696	0.103165	0.148612	0.105791	0.0147393	0.0677554	0.0537797	0.0412507	0.0960793	0.125443	0.104924	0.0818353	0.0440285	0.146999	0.126409	0.182397	0.156614	0.0271296	0.00952136	0.147522	0.183963	0.146168	0.147923	0.0509595	0.0974031	0.178457
ENSG00000169962	TAS1R3	0.00247168	0.000812864	0.000169322	0.000724408	0.00337746	0.00104919	0.00269962	0.00971268	0.00091058	0.00154005	0.00121921	0.000513154	0.00509238	0	0.00375532	0	0	0	0	0.140024	0	0.00515783	0	0.0014264	0.00142586	0.00201662	0	0	0.00444599	0.0418394	0.00206992	0	0	0	0.0155415
ENSG00000107404	DVL1	0.0930433	0.0485875	0.0599062	0.0848789	0.0760334	0.0618914	0.178261	0.0756441	0.301597	0.194395	0.101669	0.145837	0.126992	0.121541	0.0723183	0.1724	0.128085	0.11118	0.0639366	0.0816586	0.17223	0.0642833	0.164089	0.213148	0.154669	0.0779938	0.0403854	0.0449419	0.268824	0.0476487	0.153423	0.137527	0.116889	0.119176	0.267525
ENSG00000162576	MXRA8	0.00619468	0.00467203	0.00935257	0.00155587	0	0	0.0100798	0.00802704	0.000473499	0.0195962	0.0121652	7.84e-05	0.0119063	2.71072	0.00472651	2.27069	2.34448	0.00603989	0.000389675	0.000197922	0.00568598	0.0024811	0.0703053	0.0123023	0.0122119	0	0.00229946	0.0106684	0.00793917	0.000507824	0.00589995	0	0.0167655	0.349168	0.0950679
ENSG00000175756	AURKAIP1	1.12024	0.987881	1.15564	1.35019	1.19406	1.25621	2.77659	0.768603	1.37111	1.9973	1.62352	1.03153	0.741088	0.906073	1.07879	0.889542	1.21881	1.58248	1.84242	0.863879	1.21921	0.993658	2.16265	1.77433	2.3147	2.12129	0.855369	0.928524	1.56193	1.66457	1.69553	0.758695	0.955954	1.46778	2.9365
ENSG00000221978	CCNL2	0.649205	0.502742	0.32066	0.412939	0.623166	0.690401	0.740581	0.509712	2.04163	0.92584	0.822339	1.52074	0.98177	0.526927	0.603159	0.694959	0.607819	0.540975	0.585001	0.316104	0.748447	0.615119	0.708485	1.21793	0.912933	0.977113	0.366117	0.236275	0.62417	0.507941	0.746167	0.966569	0.603211	0.452863	0.637655
ENSG00000224870	MRPL20-AS1	0.0884611	0.0611373	0.0178792	0.0473176	0.122719	0.135391	0.114095	0.0589429	0.165819	0.0544599	0.0332192	0.101213	0.096752	0.0217965	0.11261	0.0394876	0.0403637	0.0398996	0.126936	0.0338926	0.0379344	0.0578101	0.0865568	0.0825034	0.105791	0.129439	0.0491236	0.0203584	0.0681578	0.136129	0.0475193	0.0502311	0.0370161	0.0667716	0.080151
ENSG00000242485	MRPL20	1.17952	0.967054	0.867574	1.3464	1.31345	1.49882	2.14038	0.890645	1.48313	1.69414	1.43125	1.15968	0.83941	1.58732	1.12796	1.20239	1.44206	1.72919	1.66548	0.690274	1.45402	0.868937	2.17722	1.49207	1.78414	1.89489	1.0349	0.78909	1.1619	1.33394	1.58302	1.52266	0.982095	1.89523	1.54779
ENSG00000272455	MRPL20-DT	0.00485839	0.00323892	0.000730758	0.00451535	0.00733817	0.0053041	0.0085369	0.00725496	0.0116237	0.00111848	0.00169365	0.00648788	0.00404213	0.00180327	0.00457617	0.00281544	0.00120464	0.000314394	0.00679098	0.000355602	0.000544734	0.00351412	0.00119159	0.00838475	0.00600104	0.00620729	0.00593275	0	0.0063923	0.0038223	0.00151978	0	0	0	0
ENSG00000235098	ANKRD65	0.0039599	0.00757015	0.00554915	0.0143829	0.00347808	0.00802605	0.208825	0.00255643	0.678702	0.698057	0.345821	0.105405	0.0065692	0.0819073	0.0052187	0.122275	0.0574222	0.38846	0.00448563	0.00630277	0.0825144	0	0.611178	0.131238	0.0812055	0.498487	0.0452171	0	0.246167	0.00690492	0.0208166	0	0.011021	0.0206449	0.05697
ENSG00000225905	AL391244.1	0	0	0	0	0	0	0	0	0	0.000124648	0	0.00184033	0	0	0	0	0	0	0	0	0	0	0	0	0	0.0017713	0	0	0	0	0	0	0	0	0
ENSG00000205116	TMEM88B	0	0	0	0	0	0	0	0	0	0	0	0	0	0	0	0	0	0	0	0	0	0	0.000590091	0	0	0	0	0	0	0	0	0	0	0	0
ENSG00000225285	LINC01770	0	0	0	0.000391191	0	0	0.000104174	0	0	0	0.000218451	0.000402621	0	0	0	0	0	0.000545655	0	0	0	0	0	0.00361357	0	0.000488337	0.00188569	0	0	0	0	0	0	0	0
ENSG00000179403	VWA1	0.00436117	0.00451518	0.0035783	0.0174677	0.00664432	0.000553636	0.229712	0.00226052	0.413663	0.471375	0.223128	0.0252837	0.00446938	0.0446842	0.000918955	0.104951	0.0942927	0.36017	0.0107832	0.00836951	1.62347	0.00225722	0.525756	0.427335	0.443845	0.605104	0.0137491	0	0.826755	0	0.16939	0.00830991	0	0.119886	0.612481
ENSG00000215915	ATAD3C	0.0123691	0.0189337	0.00384019	0.00785036	0.0298995	0.0301791	0.0265918	0.0206401	0.0810589	0.24197	0.100681	0.0809126	0.0194196	0.0159722	0.0130927	0.00230038	0.0135634	0.0927124	0.0168931	0.0660867	0.0525505	0.00323743	0.0716325	0.0369279	0.0527597	0.126044	0.00234204	0.00239219	0.0382029	0.00554548	0.0643462	0	0	0.00145475	0.147204
ENSG00000160072	ATAD3B	0.103957	0.0923042	0.0704202	0.0940469	0.0899581	0.0963311	0.183787	0.122848	0.340211	0.0974482	0.108101	0.121128	0.15999	0.227945	0.130079	0.0928431	0.118333	0.0962878	0.130099	0.0555582	0.171045	0.146649	0.207047	0.183266	0.281994	0.199049	0.0728784	0.0943441	0.0849274	0.144656	0.185073	0	0.0765865	0.0607796	0.196643
ENSG00000197785	ATAD3A	0.0618678	0.0477526	0.0495788	0.105141	0.0848554	0.0759822	0.26057	0.0692663	0.197185	0.286844	0.0850519	0.107084	0.0867176	0.160372	0.0778658	0.0686467	0.153444	0.162264	0.266135	0.0604903	0.151374	0.0801669	0.255845	0.232907	0.249972	0.260977	0.0534502	0.042045	0.102551	0.150736	0.178406	0.153201	0.0578858	0.0359335	0.262343
ENSG00000205090	TMEM240	0.00228927	0.00411117	0.000522461	0.000230421	0.00290261	0.005941	0.0121406	0	0.00379896	0.00119181	0.00120984	0.00458276	0.00854434	0.0389396	0.00547357	0.077825	0.0306331	0.000865742	0.00224764	0.00017531	0.00185277	0	0.000460668	0.0090962	0.00350531	0.0256314	0	0.00429877	0.00999077	0.00440366	0.0378513	0	0	0	0.0403755
ENSG00000160075	SSU72	1.0965	0.941718	0.913271	0.873156	1.20798	1.39278	1.6613	0.871382	0.696879	1.09206	0.794198	0.608577	0.786321	1.09939	0.897493	0.736385	0.797418	0.7766	1.07089	0.414374	0.776481	0.857597	1.17494	1.23195	1.39143	1.50407	0.709035	0.800939	1.38934	0.676852	1.11607	0.660999	0.512006	0.856873	1.07534
ENSG00000215014	AL645728.1	0.0635238	0.117366	0.0903367	0.0936312	0.0595906	0.0707605	0.0549678	0.0439966	0.0375312	0.0511121	0.0477852	0.0917953	0.149358	0.0128346	0.0969533	0.0203898	0.0270029	0.0366391	0.0888351	0.0157997	0.0346661	0.0992247	0.0172702	0.104628	0.0527926	0.0357563	0.0724145	0.0582644	0.0190982	0.0610953	0.0219795	0.0777181	0.190456	0.00631782	0.025265
ENSG00000228594	FNDC10	0.0173925	0.00556173	0.0280985	0.0713166	0.0161318	0.0145772	0.125199	0.00602096	0.0843373	0.0109687	0.0162506	0.0273643	0.0238937	0.0287895	0.018937	0.0504097	0.114421	0.0238461	0.0699368	0.00482068	0.00695721	0.00921879	0.00926454	0.17919	0.124328	0.173323	0.00436958	0.0107657	0.0256213	0.00314897	0.00288405	0.0200096	0	0.00829931	0.100011
ENSG00000286989	AL691432.4	0.00468895	0.000346843	0.0019476	0.00486754	0.00336448	0.00243743	0.00750053	0	0.0133789	0.00124195	0.00160871	0.00963841	0.00522503	0.00104355	0.00146585	0.000768771	0.00118288	0.00332437	0.00515469	0.00041218	0.00123696	0	0.000893863	0.00933422	0.00806529	0.0142186	0	0	0.00172132	0	0	0	0	0	0.00745242
ENSG00000272106	AL691432.2	0.0461412	0.0368751	0.027524	0.0391685	0.0536024	0.0301183	0.109469	0.0425041	0.0611964	0.0465811	0.0347819	0.0649487	0.0605893	0.0094527	0.0466327	0.040661	0.0190386	0.0315304	0.0447308	0.0121377	0.0316625	0.0411286	0.0283274	0.0558587	0.140265	0.0451107	0.0326854	0.0230161	0.0183138	0.0212286	0.03377	0.0670425	0.0107549	0.0350087	0.0397027
ENSG00000197530	MIB2	0.255942	0.349702	0.110309	0.116775	0.362008	0.524662	0.161079	0.181784	0.450453	0.161026	0.23601	0.228919	0.302533	0.15185	0.540353	0.161568	0.163266	0.0933206	0.287933	0.12342	0.147701	0.434306	0.126851	0.187742	0.142885	0.185496	0.134077	0.0539012	0.398437	0.180737	0.188475	0.266547	0.336557	0.32839	0.110872
ENSG00000189409	MMP23B	0.0123279	0.0449806	0.0172203	0.00614835	0.0469505	0.0703162	0.0141248	0.0141367	0.0185078	0.0223306	0.0134437	0.0101137	0.0535949	1.51595	0.191196	1.78236	3.05111	0.00445612	0.018404	0.0137384	0.013471	0.08044	0.0309413	0.0209785	0.032201	0.0219583	0.00684509	0.00416357	0.01972	0.00371202	0.00369691	0.0794551	0.455445	0.0072426	0.00553875
ENSG00000248333	CDK11B	0.449553	0.338014	0.251323	0.272492	0.57592	0.565466	0.326011	0.330027	0.254408	0.191392	0.12769	0.288474	0.483245	0.125273	0.492942	0.186555	0.190471	0.192501	0.658532	0.0816078	0.26544	0.346344	0.141464	0.225235	0.29412	0.28314	0.21002	0.37593	0.240013	0.514225	0.32205	0.348214	0.207498	0.211659	0.214295
ENSG00000272004	FO704657.1	0.00716155	0.00392522	0.0052806	0.00334731	0.00448085	0.00569157	0.00692308	0.00500346	0.00432151	0.00186351	0.00403347	0.00476049	0.00147726	0.000518031	0.00702813	0	0.00198649	0.00260226	0.00786289	0.00348357	0.0017655	0.00779227	0.0025329	0.00680056	0.00966417	0.008683	0.00120712	0.0190022	0.00185052	0.0127862	0	0	0.00998562	0	0
ENSG00000189339	SLC35E2B	0.308204	0.228732	0.110428	0.153493	0.302069	0.378269	0.459719	0.274923	0.597213	0.199531	0.171615	0.411805	0.509463	0.0517283	0.327564	0.225943	0.166463	0.0670978	0.273131	0.199352	0.129077	0.263151	0.0505533	0.575022	0.420481	0.346609	0.145104	0.09972	0.146762	0.199505	0.210252	0.193128	0.488938	0.061914	0.185386
ENSG00000008128	CDK11A	0.313514	0.298752	0.183792	0.19775	0.310099	0.429586	0.199358	0.247223	0.263498	0.18217	0.135535	0.250389	0.420731	0.0975756	0.34487	0.0968098	0.0895845	0.135333	0.273926	0.0845766	0.186274	0.338635	0.0970022	0.157962	0.20028	0.141674	0.133322	0.180241	0.0910532	0.210985	0.211496	0.406534	0.33136	0.191048	0.107628
ENSG00000268575	AL031282.2	0.045631	0.0175198	0.00598286	0.0144246	0.0660859	0.0523843	0.0292691	0.0301044	0.0846195	0.023511	0.0140172	0.0744452	0.0881453	0.00302802	0.0456084	0.00877263	0.0116794	0.00816603	0.0355098	0.0155604	0.00583256	0.0105435	0.000315698	0.0401727	0.0152245	0.0241887	0.0056739	0.00743369	0.00685381	0.0178716	0.00710486	0	0.0956211	0.00769998	0.00652164
ENSG00000008130	NADK	0.142734	0.0851079	0.470339	0.342255	0.17682	0.164601	0.240088	0.196442	0.323962	0.201897	0.173237	0.197028	0.14942	0.189918	0.166358	0.242906	0.240079	0.150244	0.209331	0.0671519	0.270876	0.0776709	0.19789	0.358816	0.343304	0.30828	0.218367	0.6678	0.352424	0.375787	0.176229	0.0807155	0.61117	0.155995	0.290151
ENSG00000078369	GNB1	1.08934	0.915255	1.39559	1.54323	1.06413	1.28297	1.15305	0.796802	1.15027	0.859266	0.699059	0.968326	0.950204	0.853599	1.0381	0.799466	1.00644	0.718864	1.44843	0.240435	1.66587	0.816713	0.717496	1.5134	1.31786	1.32955	1.15541	1.35961	0.99116	1.3947	2.24474	0.998238	0.814167	1.33097	1.10203
ENSG00000231050	AL109917.1	0.00300905	0.00193652	0.00346397	0.00168971	0.00227678	0.00572518	0.00766255	0.00318887	0.000764225	0.00250821	0.000679754	0.00455154	0.00276931	0.000375076	0.00170417	0.000652977	0.00336829	0.00324699	0.00225248	0.0015953	0.000657233	0.00218334	0	0.00693452	0.0090442	0.00607281	0.00138427	0.00485582	0	0.00286556	0	0	0	0	0.00356939
ENSG00000169885	CALML6	0.00132876	0.000717787	0.000305145	0.000405075	0.000472078	0.000384338	0.00074733	0.000801508	0.00291263	7.24e-05	0.00182528	0.00182572	0.000136295	0	0	0	0	0.000516723	0.000488726	0	0.000536232	0	0	0.00474212	0	0	0	0	0	0	0	0	0	0.00423479	0
ENSG00000178821	TMEM52	0.00451425	0.00941801	0.00212341	0.00224704	0.00283234	0.00496446	0.0841158	0.00292753	0.0110237	0.0129451	0.0166062	0.00647264	0.00794949	0.00353732	0.00494727	0.00118261	0.00111233	0.0146625	0.00288176	0.0220929	0.00468968	0	0.0081987	0.0253941	0.0299568	0.0344456	0.00126313	0	0.00669664	0	0.00623377	0	0.0184116	0.00221401	0.00998398
ENSG00000142609	CFAP74	0.000463263	0	0	0.000140288	0.000420768	0	0.0137904	0.000668375	0.00276034	0.00151683	0.00451344	0.00141753	0	0.000503082	0	0	0.0014737	0.00187155	0	0	0.00418183	0	0.000776843	0.0013135	0.00174675	0.00188768	0	0	0.00529987	0	0	0	0	0.0199933	0
ENSG00000233542	AL391845.2	0	0	0	0	0	0	0	0	8.52e-05	0.000161791	0	0	0	0	0	0	0	0	0	0	0	0	0	0.000573779	0	0.0010052	0	0	0	0	0.00281464	0	0	0	0
ENSG00000187730	GABRD	0.000381904	0	0	0.00010593	0.000454975	0	0.00102792	0.000597478	0.000109674	0.000201097	0	0.00199164	0	0	0	0.000212401	0	0	0.000553804	0	0.012982	0	0	0	0.00101967	0	0	0	0	0	0.0240312	0	0	0.0390685	0
ENSG00000226969	AL391845.1	0.000485346	0.000722809	0	0	0.000533186	0	0.000119095	0	0	0.000217706	0.000234297	0.00169535	0	0	0	0	0	0	0	0.00058756	0	0	0	0	0.000481533	0.000638963	0	0	0	0.00175816	0.0053252	0	0	0	0
ENSG00000067606	PRKCZ	0.103411	0.0731595	0.0176195	0.0252277	0.10373	0.11755	0.136232	0.0570538	0.368575	0.154985	0.0993294	0.172754	0.130721	0.0108092	0.07708	0.0195205	0.00967183	0.0911962	0.0807569	0.0298182	0.0199589	0.0908423	0.0910705	0.134541	0.17215	0.097287	0.0295536	0.0275908	0.208563	0.042655	0.429253	0.107825	0.0157217	0.0313025	0.116439
ENSG00000271806	AL590822.2	0.0055275	0.00352757	0.00488816	0.00239068	0.00497344	0.012493	0.00224666	0.00626847	0.0193052	0.00499783	0.00435542	0.018986	0.0114767	0	0.0020551	0	0	0.00400913	0.00108394	0.000358898	0.00303104	0	0.00175149	0.00584254	0.00173569	0.00213409	0.00222959	0.020385	0.00324767	0	0.00581588	0.00176882	0	0	0
ENSG00000182873	PRKCZ-AS1	0.00353023	0.00387256	0.001252	0.00111946	0.00472579	0.00185051	0.00405834	0.00173656	0.00684169	0.00151632	0.000181435	0.00396861	0.00363013	0.00160184	0.00212979	0.00561951	0.00332179	0.000561152	0.00147436	0.00219614	0.00161836	0.0026739	0.00141614	0.00451087	0.00267638	0.00904029	0	0	0	0	0	0.0142601	0	0.00736655	0.00963386
ENSG00000162585	FAAP20	0.69236	0.569968	0.710397	0.731113	0.830517	0.989685	0.958774	0.647534	1.10055	0.898205	0.551131	0.915568	0.595868	0.333954	0.627211	0.419279	0.695142	0.517846	0.903601	0.267951	0.595114	0.59773	0.624857	0.85059	0.786585	0.60534	0.749352	0.531028	0.49006	0.623635	0.873147	0.560931	0.933371	0.844752	1.03643
ENSG00000234396	AL590822.1	0	0	0	0	0	0.00064229	5.48e-05	0.000986925	0.000806222	0.000112289	0	0.000372199	0.00132694	0.00066465	0	0	0	0	0	0	0	0	0	0	0	0.000519358	0	0	0	0	0	0	0	0	0
ENSG00000157933	SKI	0.430399	0.57211	0.268419	0.535504	0.367597	0.456106	0.176132	0.412095	0.338516	0.166727	0.121217	0.200098	0.668767	0.393424	0.600913	0.697984	0.555017	0.091885	0.320503	0.0430334	0.71479	0.687522	0.0815905	0.166097	0.171874	0.237515	0.141812	0.429491	0.192267	0.0602862	0.701041	0.875137	0.270451	0.718268	0.173041
ENSG00000287356	AL590822.3	0.00615515	0.0172672	0.00859999	0.00545384	0.00329411	0.00530743	0.0238033	0.0125186	0.013687	0.00475863	0.00251597	0.00550388	0.0192202	0.00185056	0.0185439	0.0108775	0.00425236	0.00427436	0.0130337	0.000734719	0.0110038	0.0459382	0.000988552	0.00812276	0.003928	0.0150845	0.00673063	0.0235761	0.000959029	0.00402527	0.0150371	0.0496884	0.0258499	0.0617025	0.00430398
ENSG00000116151	MORN1	0.0101584	0.00889484	0.0064797	0.00828669	0.0137102	0.0198	0.037808	0.0320567	0.0750932	0.0235413	0.0379991	0.0514186	0.0305577	0.015802	0.00444027	0.0190008	0.0223003	0.018587	0.0197384	0.0102728	0.0115827	0.0134516	0.0150273	0.0363783	0.0214987	0.043671	0.0161904	0.00867061	0.00765109	0.0301203	0.0165641	0	0.0124418	0.0513377	0.016369
ENSG00000272161	AL589739.1	0	0	0	0	0	0	0	0	8.48e-05	0.000113981	0.000635972	0.000777147	0	0.000413966	0	0	0	0	0	0	0	0	0	0	0	0	0	0	0	0	0	0	0	0	0
ENSG00000272420	AL513477.2	0.00352178	0.00144413	0.00268309	0.0019413	0.0029808	0.00945945	0.00449531	0.0118276	0.0212158	0.00578201	0.00388465	0.00690742	0.00544514	0.00380489	0.00330005	0.0025229	0.00404023	0.00101595	0.00343344	0.000448961	0.00287822	0	0.000690599	0.00607384	0	0.00573204	0	0.00239887	0.000864596	0.00565777	0	0	0	0	0
ENSG00000157916	RER1	1.04408	0.781421	0.805216	1.04021	1.23945	1.26633	1.2124	0.568514	1.07737	0.997975	1.41629	0.841516	0.649699	0.863149	0.917922	0.905891	1.13906	1.5596	1.36646	0.572573	0.764121	0.847535	1.61921	0.974498	1.41481	1.46015	0.717163	0.63558	1.67042	0.703183	0.868047	0.812303	0.570753	0.752504	0.962299
ENSG00000157911	PEX10	0.0492529	0.0252512	0.0281552	0.087935	0.0694758	0.043864	0.134108	0.048855	0.195301	0.0698269	0.124955	0.160097	0.0507889	0.0628096	0.0538046	0.079742	0.106808	0.118442	0.0709093	0.0314408	0.107004	0.0250445	0.0923467	0.131414	0.113796	0.149863	0.0578765	0.0222094	0.0701679	0.0647782	0.179233	0.0683177	0.0130673	0.102358	0.10172
ENSG00000149527	PLCH2	0.050485	0.0641025	0.00127081	0.00478793	0.0742213	0.0617009	0.00140554	0.0519536	0.481407	0.0909532	0.117867	0.268888	0.129364	0.00154399	0.194803	0.00188719	0.000716055	0.0737433	0.0151532	0.0111506	0.00138714	0.0475805	0.0761394	0.0019451	0	0.0635141	0.00662627	0.00147906	0.144502	0.0164367	0.00250439	0	0	0.00402431	0
ENSG00000224387	AL139246.1	0	0.000344721	0.000383484	0.00059423	0	0.00289814	0	0.000721882	0.000559218	0.000152396	0.00016387	0	0.00319667	0	0	0	0	0	0.000543421	0	0	0	0	0	0	0	0	0	0	0	0	0	0	0	0
ENSG00000229393	AL139246.4	0	0	0	0	0	0.000362956	0	0	0	0	0	0	0	0	0.000706889	0	0	0.0002393	0	0	0	0	0	0	0	0	0	0	0	0	0	0	0	0	0
ENSG00000157881	PANK4	0.105681	0.067147	0.0451449	0.0630864	0.107466	0.103046	0.0643358	0.0587296	0.0995735	0.0454127	0.037015	0.0420433	0.112821	0.0420014	0.0807754	0.0588129	0.038221	0.0320578	0.120903	0.0401847	0.0414146	0.0849003	0.0713449	0.0582422	0.0579724	0.0622282	0.0229284	0.0820804	0.084466	0.109236	0.0612862	0.0402667	0	0.084295	0.0244908
ENSG00000197921	HES5	0.00938535	0.00208606	0.00168146	0.0267143	0.017426	0.00491732	0.0208457	0.00129258	0.029403	0.196793	0.010677	0.0378521	0.00333293	0.00383595	0.0212066	0.00908832	0.000183353	0.025228	0.00866337	0.0136446	0.0510511	0.00403639	0.0134407	0.00553806	0.010045	0.0157813	0.0691078	0	0.0564124	0.00756634	0.0348497	0.00837084	0	0.038039	0.00460476
ENSG00000272449	AL139246.5	0.204296	0.341983	0.293216	0.220386	0.14467	0.260117	0.0376921	0.528127	0.0691599	0.0456296	0.0171721	0.0289178	0.200054	0.00585803	0.423655	0.00461599	0.00391041	0.0266959	0.0919914	0.0361739	0.0666123	0.308549	0.0246104	0.0146102	0.0531547	0.0211433	0.232725	0.189087	0.09453	0.181294	0.182779	0.0293851	0.316597	0.201411	0.0102291
ENSG00000238164	TNFRSF14-AS1	0.116837	0.103508	0.0284648	0.0657306	0.172244	0.114952	0.00834514	0.145752	0.189834	0.0189213	0.0854439	0.0828085	0.21883	0.00124161	0.17411	0.00715378	0.00243755	0.0500756	0.120005	0.0752922	0.0150166	0.0997887	0.0515976	0.00705409	0.00142599	0.0428176	0.0361873	0.0353264	0.0409721	0.0681445	0.0148979	0.201792	0.0199572	0	0.0345579
ENSG00000157873	TNFRSF14	1.44299	0.7362	1.00984	1.23064	1.05359	1.21278	0.135306	1.29595	1.37117	0.330872	0.366694	0.749044	1.1664	0.159478	0.885661	0.328767	0.271169	0.33571	0.721513	0.405001	0.743432	0.922421	0.294225	0.275326	0.129111	0.379355	0.869076	0.953111	0.438121	0.560286	0.916267	1.04016	0.532347	0.185118	0.129458
ENSG00000228037	AL139246.3	0.037407	0.00963344	0.00164814	0.00333325	0.0205777	0.0135173	0.000514531	0.0311023	0.00392105	0.00423128	0.000190799	0.000524141	0.00605663	0.000567179	0.00147765	0.00125495	0	0.000117533	0.0196019	0.00700451	0.00298916	0.0102385	0	0	0	0.00125431	0.00162607	0.00346539	0.0109935	0.0544208	0.00600052	0	0.0237237	0	0
ENSG00000157870	PRXL2B	0.0895754	0.0424635	0.0239727	0.0993877	0.0614327	0.0978423	0.0722457	0.0373223	0.441487	0.0933306	0.0582992	0.185563	0.0771118	0.0139795	0.0651677	0.0104205	0.0174804	0.0628834	0.085887	0.0279931	0.128226	0.0388058	0.0754196	0.112724	0.0510092	0.173828	0.0520163	0.0129241	0.160802	0.00630079	0.27262	0.0404775	0	0.122896	0.125262
ENSG00000142606	MMEL1	0.0204823	0.00381547	0.0147435	0.00862387	0.00777929	0.0147033	0.105359	0.00276426	0.214028	0.0618651	0.104034	0.121411	0.0102249	0.00202573	0.00157614	0.00176346	0	0.0759859	0.0119837	0.00134392	0.00985518	0.00705525	0.0838586	0.164229	0.0665116	0.0995069	0	0	0.0608688	0	0.00711685	0.0212446	0	0.00407767	0.0673718
ENSG00000237058	MMEL1-AS1	0	0	0	0	0	0	0	0	0	0	0	0	0	0.000552554	0	0	0	0	0	0	0	0	0	0	0	0	0	0	0	0	0	0	0	0	0
ENSG00000215912	TTC34	0.00291025	0.00444482	0.00259818	0.00578755	0.00441062	0.0114923	0.004413	0.0112913	0.0172784	0.00134332	0.00622334	0.0157913	0.0171704	0	0.0072773	0.00085879	0.000574115	0.00102678	0.00111197	0.000727038	0.00641795	0.00259896	0.000559259	0	0.00399846	0.00861053	0	0	0	0.00283055	0.00297684	0	0	0	0
ENSG00000285945	AC242022.2	0	0	0	7.56e-05	0	0	0	0	0	0.000467605	0	0	0	0	0	0	0	0	0	0	0	0	0	0	0	0	0	0	0	0	0	0	0	0	0
ENSG00000283259	AC242022.1	0	0	0	0	0	0	0	0	0	0	0	0	0	0	0	0	0	0	0	0	0	0	0	0	0	0	0	0	0	0	0	0	0	0	0
ENSG00000233234	AL592464.2	0	0	0	0	0	0	0	0	0	0	0	0	0	0	0	0	0	0	0	0	0	0	0	0	0	0	0	0	0	0	0	0	0	0	0
ENSG00000287396	AL592464.3	0	0	0	0	0	0	0	0	0	0	0	0	0	0	0	0	0	0	0	0	0	0	0	0	0	0.000403504	0	0	0	0	0	0	0	0	0
ENSG00000231630	AL592464.1	0	0	0	0	0	0	0	0	0	0	0	0	0	0	0	0	0	0	0	0	0	0	0	0	0	0	0	0	0	0	0	0	0	0	0
ENSG00000284745	AL589702.1	0	0	0	0	0	0	0	0	0	0	0	0	0	0	0	0	0	0	0	0	0	0	0	0	0	0	0	0	0	0	0	0	0	0	0
ENSG00000169717	ACTRT2	0	0	0	0	0	0	0	0	0	0	0	0	0	0	0	0	0	0	0	0	0	0	0	0	0	0	0	0	0	0	0	0	0	0	0
ENSG00000177133	PRDM16-DT	0.000296583	0.000272503	0.000662446	0.000707926	0.000898047	0	0.00666206	0	0.0197193	0.000188051	0.00199953	0.00114652	0.000194574	0.000212194	0	0.0017346	0.00135408	0.000958256	0	0	0.0525024	0	0.000530892	0.0173756	0.0179634	0.0172055	0	0	0	0	0	0	0	0.24836	0
ENSG00000142611	PRDM16	0.000350998	0	0.000160311	0.00120974	0.000352899	0.00120729	0.005986	0	0.115663	0	0.00158659	0.00671969	0.000587767	0.000162975	0.000582318	0.00376906	0.000418808	0.00277959	0.00159925	0.00354253	0.0746678	0	0	0.0185307	0.0116119	0.0558368	0	0	0	0.000847693	0	0	0	0.274405	0
ENSG00000226286	AL008733.1	0	0	0	0	0	0	0.000743778	0	0.000185939	0	0.00109642	0	0	0	0	0	0	0.000135221	0	0	0.0018404	0	0.0002311	0	0	0.000690885	0	0	0	0	0	0	0	0	0
ENSG00000272235	AL590438.1	0	0	0.000134536	0.00469187	0	0	0	0	0.000670599	0	0	0	0	0	0	0	0	0	0	0	0	0	0	0	0	0.000959513	0	0	0	0	0	0	0	0	0
ENSG00000287828	AL354743.2	0	0	0	0.00066868	0	0	0	0	0	0	0	0.000127761	0	0	0	0.00178442	0.000269545	0	0	0	0	0	0	0	0	0	0	0	0	0	0	0	0	0	0
ENSG00000286518	AL354743.1	0	0	0	0	0	0	0	0	0.000213074	0	0	0.00020268	0	0	0	0	0	0.00027735	0	0	0	0	0	0	0	0	0	0	0	0	0	0	0	0.037907	0
ENSG00000130762	ARHGEF16	0.00218172	0.00354601	0.00181616	0.00398163	0.00144507	0.00488219	0.106199	0.00176648	0.491494	0.158944	0.1369	0.141345	0.00756113	0.0033507	0.0105407	0.00604403	0	0.089989	0.00278849	0.00681018	0.0145972	0	0.113673	0.0937015	0.0857235	0.151221	0.00565535	0	0.23375	0	0	0	0	0.00964201	0.124811
ENSG00000272088	AL512413.1	0	0	0	0	0	0	0.00232481	0	0.00211444	0.0026713	0.000292176	0.000155808	0	0	0	0	0	0.00112719	0	0	0	0	0	0.000632854	0.000453675	0.00544046	0	0	0	0	0	0	0	0	0
ENSG00000162591	MEGF6	0.0624652	0.04309	0.0166225	0.0412508	0.0154136	0.0410465	0.070989	0.0281772	0.605563	0.00461911	0.105842	0.181773	0.143068	0.0534319	0.0212369	0.151559	0.124614	0.0344218	0.0222456	0.0119601	0.263837	0.0375985	0.0306051	0.0277454	0.0535183	0.0756169	0.00659402	0.0217753	0.297602	0.00349074	0.950431	0.0580013	0	0.0123416	0.0291427
ENSG00000238260	AL513320.1	0.0142231	0.00387969	0.00159831	0.00400098	0.0211123	0.0282294	0.00934643	0.00573054	0.0209983	0.00335774	0.000536843	0.0174835	0.0119696	0	0.0139096	0	0.000550194	0.00050912	0.0167652	0.00449074	0.00170957	0	0	0.00568185	0	0.00599657	0.0286433	0	0.00288464	0.00396593	0	0.0109086	0	0	0
ENSG00000158109	TPRG1L	0.149016	0.134316	0.0543236	0.10925	0.134956	0.179234	0.142263	0.134579	0.23875	0.154995	0.150362	0.230512	0.130438	0.141016	0.173863	0.289114	0.180774	0.136323	0.109298	0.0757651	0.188934	0.123525	0.122958	0.123625	0.166577	0.304224	0.103871	0.0444107	0.265296	0.13592	0.189216	0.214788	0.0934295	0.304026	0.0740905
ENSG00000116213	WRAP73	0.201093	0.118716	0.0546325	0.107245	0.281216	0.262689	0.227983	0.177048	0.29014	0.171989	0.068544	0.197169	0.219728	0.0488347	0.152122	0.0939292	0.102948	0.0731643	0.3073	0.0794333	0.11384	0.155336	0.0685463	0.167727	0.184392	0.225066	0.0923643	0.076331	0.162521	0.157286	0.0866735	0.155525	0.137888	0.148566	0.146645
ENSG00000078900	TP73	0.0240385	0.00550255	0.000184966	0.0011919	0.0696556	0.0112195	0.0243881	0.00453617	0.0101481	0.00353008	0.000939288	0.00589747	0.0272065	0	0.000258787	0.000746402	0.00036669	0.000544783	0.14091	0.0128998	0	0.0211495	0.000324925	0.00647843	0.00789951	0.0616008	0.00237347	0	0.0141032	0.0409155	0	0	0	0	0.0059833
ENSG00000227589	TP73-AS3	0	0	0	0	0	0	0	0	0	0	0	0	0	0	0	0	0	0	0	0	0	0	0	0	0	0	0	0	0	0.00596165	0	0	0	0	0
ENSG00000235131	TP73-AS2	0	0	0	0	0	0	0	0	0	0	0	0	0	0	0	0	0	0	0	0	0	0	0	0	0	0	0	0	0	0	0	0	0	0	0
ENSG00000162592	CCDC27	0.000135616	0	0	0.00154876	0	0	0.000561667	0	0	0	0	0.000762344	0	0	0	0	0	0	0.00033583	0	0	0	0	0	0	0	0	0	0	0	0	0	0	0	0
ENSG00000235169	SMIM1	0.0378305	0.0262216	0.0265224	0.0390732	0.046782	0.0321194	0.061193	0.0313374	0.1623	0.0780827	0.151685	0.103583	0.0156198	0.0449754	0.0515111	0.0699231	0.0198254	0.0703464	0.0142541	0.0721415	0.0123065	0.0311232	0.0569342	0.00406788	0.00525414	0.10648	0.0101112	0.0347791	0.070602	0.0145877	0	0.276007	0	0.0964392	0.0131243
ENSG00000130764	LRRC47	0.181817	0.127192	0.0652564	0.125319	0.217732	0.23793	0.233546	0.116209	0.264655	0.20191	0.112391	0.212102	0.223666	0.155224	0.218478	0.179562	0.16997	0.130258	0.220743	0.074332	0.156905	0.11091	0.14951	0.178329	0.252318	0.257666	0.0830766	0.0652277	0.176613	0.21719	0.221646	0.177773	0.0653912	0.167501	0.120511
ENSG00000272153	AL365330.1	0	0	0.000110748	0.00103345	0.00146504	0	0.000560719	0	0.000458329	0.000145939	0.000206785	0.00129331	0	0.000593533	0	0.000364392	0.000269545	0	0.0011208	0	0	0.00292258	0	0	0	0.00778351	0	0	0	0	0	0	0	0	0
ENSG00000116198	CEP104	0.167244	0.125305	0.0826014	0.116367	0.198338	0.250824	0.163878	0.140316	0.332475	0.163223	0.140997	0.293102	0.233848	0.0510842	0.232315	0.114557	0.109052	0.126562	0.18026	0.0780156	0.162192	0.124532	0.0923935	0.200103	0.188201	0.227452	0.0709708	0.0616899	0.0958514	0.201337	0.121837	0.133424	0.0618664	0.268515	0.093977
ENSG00000169598	DFFB	0.050491	0.0441641	0.0104287	0.0270875	0.0717284	0.0811728	0.0199009	0.0499975	0.0592681	0.0256209	0.00935781	0.0443416	0.0844847	0.00561006	0.0906005	0.0291197	0.0272555	0.0127089	0.0548458	0.0185208	0.0190456	0.0527179	0.00801952	0.0115976	0.0227149	0.0408893	0.00452725	0.00725002	0.00503967	0.0477826	0.0242236	0.0784379	0.0145092	0.00907754	0
ENSG00000198912	C1orf174	0.209672	0.186993	0.0696036	0.147856	0.260751	0.247924	0.296193	0.189336	0.256015	0.208999	0.106559	0.157277	0.189464	0.0690953	0.353112	0.147876	0.125117	0.0944196	0.337076	0.0731301	0.0886609	0.201602	0.116429	0.290074	0.318204	0.312723	0.0712033	0.124911	0.157386	0.232392	0.19802	0.294389	0.0605862	0.121102	0.182575
ENSG00000236423	LINC01134	0.000387723	0.000767475	0.00485034	0.00127405	0.00188792	0.00149562	0.00168669	0.00118001	0.00450219	0.00527935	0.0017387	0.00526409	0	0.000429302	0.00224155	0	0	0.000486761	0.00225764	0.000896584	0	0	0.0002497	0.00587423	0.00170497	0.0219975	0.00141956	0.00433947	0.00122409	0.00884706	0.0354357	0	0	0.00535919	0
ENSG00000233304	LINC01346	0	0	0	0	0	0	0	0	0.0015229	0.00142763	0.000242185	0.000722765	0	0	0	0	0.000286697	0	0.000155602	0	0	0	0	0	0	0	0	0	0	0.00640812	0	0	0	0	0
ENSG00000226374	LINC01345	0	0	0	0	0	0	0	0	0.000443064	0.000112442	0	0	0	0	0	0	0	0	0	0	0	0	0	0	0	0	0	0	0	0	0	0	0	0	0
ENSG00000284668	LINC02780	0	0	0	0	0	0	0	0	0	0	0	0	0	0	0	0	0	0	0	0	0	0	0	0	0	0	0	0	0.000700317	0	0	0	0	0	0
ENSG00000284703	AL805961.1	0.000297823	0	0	0	0	0.000404926	9.3e-05	0	0	0	0.000269564	0	0.000820649	0	0.0013597	0	0	0	0.0040158	0	0	0	0	0.000527906	0.00251826	0	0	0	0	0.0164594	0	0	0	0	0
ENSG00000235054	LINC01777	0	0	0	0	0	0	0	0	0	0	0	0	0	0	0	0	0	0	0	0	0	0	0	0	0	0	0	0	0	0	0	0	0	0	0
ENSG00000284694	AL355602.1	0	0	0	0	0	0	0	0	0	0	0	0	0	0	0	0	0	0	0	0	0	0	0	0	0	0	0	0	0	0	0	0	0	0	0
ENSG00000227169	Z98747.1	0	0	0	0	0	0	0	0	0	0	0	0	0	0	0	0	0	0	0	0	0	0	0	0	0	0	0	0	0	0	0	0	0	0	0
ENSG00000232596	LINC01646	0	0	0	0	0	0	0	0	0	0	0	0	0	0	0	0	0	0	0	0	0	0	0	0	0	0	0	0	0	0	0	0	0	0	0
ENSG00000196581	AJAP1	0.000310186	0.000674072	0.000844948	0.00129212	0.000589332	0	0	0	0.0565204	0	0.016676	0.020081	0	0.0161643	0.000812427	0.00410287	0.00220451	0.0145023	0	0.00193323	0.0134211	0	0.014622	0	0	0	0	0	0	0	0	0	0.02549	0.0233358	0
ENSG00000287586	Z98886.1	0	0	0.00036495	0	0.00036353	0	0.000209051	0.00130575	0.00299708	0.000106987	0.000310253	0	0	0	0	0	0	0	0	0	0	0	0	0	0	0	0	0	0.00120329	0	0	0	0	0	0
ENSG00000284739	BX005132.1	0	0	0	0	0	0	0	0	0	0	0	0	0	0	0	0	0	0	0	0	0	0	0	0	0	0	0	0	0	0	0	0	0	0	0
ENSG00000284674	LINC02781	0	0	0	0	0	0	0	0	0.00062064	0	0	0	0	0	0	0	0	0	0	0	0	0	0	0	0	0	0	0	0	0	0	0	0	0	0
ENSG00000231510	LINC02782	0	0	0	0	0	0	0	0	0	0	0	0	0	0	0	0	0	0	0	0	0	0	0	0	0	0	0	0	0	0	0	0	0	0	0
ENSG00000284616	AL139823.1	0	0	0	0	0	0	0	0	0	0	0	0	0	0	0	0	0	0	0	0	0	0	0	0	0	0	0	0	0	0	0	0	0	0	0
ENSG00000284692	Z98259.3	0	0	0	0	0	0	0	0	0	0	0	0	0	0	0	0	0	0	0	0	0	0	0	0	0	0	0	0	0	0	0	0	0	0	0
ENSG00000284666	Z98259.2	0	0	0	0	0	0	0	0	0	0	0	0	0	0	0	0	0	0	0	0	0	0	0	0	0	0	0	0	0	0	0	0	0	0	0
ENSG00000260972	Z98259.1	0	0	0	0	0	0	0	0	0	0	0	0	0	0	0	0	0	0	0	0	0	0	0	0	0	0	0	0	0	0	0	0	0	0	0
ENSG00000236948	AL365255.1	0.00153367	0.00180528	0	0	0.000851457	0.00087303	0	0	0.000254879	0.00182425	0.000342757	0	0.00103122	0	0.00146341	0	0	0	0.00178318	0	0	0	0.000380377	0	0	0	0	0	0	0	0	0	0	0	0
ENSG00000131697	NPHP4	0.0259223	0.0133268	0.024989	0.0384292	0.0182408	0.018005	0.0248761	0.00784384	0.0653045	0.0262635	0.0145479	0.0240132	0.0273826	0.0336049	0.0159625	0.030396	0.049617	0.00584488	0.0413322	0.00621634	0.0267955	0.0252717	0.0113986	0.0443244	0.0138461	0.0594893	0.0285048	0.0311547	0.0116184	0.0123189	0.0524148	0.0586537	0.0277162	0.0267444	0.0152537
ENSG00000069424	KCNAB2	0.6432	0.454647	0.424833	0.599565	0.613826	0.750939	0.021115	0.301859	0.0419311	0.0463737	0.0116596	0.02894	0.765111	0.0309728	0.589481	0.0214952	0.0220638	0.00873712	0.78735	0.0828493	0.0614009	0.435294	0.00752034	0.0223651	0.00684869	0.0590772	0.162031	0.460337	0.0277892	0.340862	0.0122608	0.305082	0.43772	0	0.00288131
ENSG00000116254	CHD5	0.000400055	0	0.00102777	0.000250475	0.00048943	0.00321553	0.000202531	0	0.00170972	0.000257722	0.00112547	0.0142487	0	0.000860137	0.0011348	0.00144334	0.000248582	0.00152582	0.000276296	0	0.00118265	0	0	0	0	0	0	0	0	0	0	0	0	0.21322	0
ENSG00000285629	AL031847.1	0	0.00184957	0.000234207	0.000281567	0.00186339	0	0.000139853	0	0.00068546	0.000511013	0.000248873	0	0	0.000418876	0	0	0.00066835	0.000120368	0	0	0	0.00182539	0	0	0	0	0	0	0.00122409	0	0	0	0	0	0
ENSG00000116251	RPL22	12.3579	9.17748	9.64344	8.61397	9.4696	10.5768	8.79587	16.231	8.13453	12.1317	12.2953	10.3713	8.7371	11.3649	9.12785	10.1579	8.17324	13.078	8.18867	2.76909	9.55479	7.6239	11.7607	5.73727	5.76235	11.4948	12.1004	9.69939	8.30388	15.4778	12.2964	10.3639	8.4504	8.66357	6.33251
ENSG00000226944	RNF207-AS1	0.0011941	0	0	0	0	0.00057134	0.00534389	0.00192682	0.00318605	0.000924496	0.00363833	0.00114318	0.000310029	0.000207678	0	0	0.000392738	0.000513441	0.00173175	0.00498258	0.000210503	0	0	0.0020473	0.00121093	0.000756267	0.0027724	0	0.00532499	0	0	0	0	0	0
ENSG00000158286	RNF207	0.0741456	0.0111046	0.0041465	0.0130668	0.0144154	0.0213809	0.0984841	0.00977032	0.517565	0.0485586	0.100785	0.260118	0.0630126	0.0194084	0.0158382	0.0200619	0.0360615	0.103317	0.0419132	0.0111871	0.0337234	0.00988592	0.149707	0.39418	0.183811	0.215607	0.053192	0	0.156563	0.00635872	0.0130506	0.0214911	0	0.0670035	0.14763
ENSG00000116237	ICMT	0.114069	0.0675731	0.0265611	0.108994	0.124939	0.169055	0.33379	0.0448263	0.239367	0.233793	0.105428	0.244271	0.106936	0.153231	0.0916865	0.193602	0.333629	0.194839	0.332636	0.0544903	0.257385	0.0603146	0.149542	0.394314	0.411514	0.514754	0.0304808	0.0196344	0.278106	0.0876951	0.26388	0.0767662	0.0702254	0.308844	0.262963
ENSG00000225077	LINC00337	0.00207656	0.00127178	0	0.00203617	0.00220666	0.0030444	0.0101588	0.000628923	0.00214741	0.00124504	0.00153678	0.00417114	0	0.00114139	0	0	0	0.00144877	0.00962352	0.00119456	0	0	0	0.00759506	0.00799134	0.00538154	0.00862891	0	0.0026415	0.00706108	0	0	0	0	0
ENSG00000173673	HES3	0	0	0	0	0	0	0	0	0	0	0	0	0	0	0	0	0	0	0	0	0	0	0	0	0	0	0	0	0	0	0	0	0	0	0
ENSG00000158292	GPR153	0.000843608	0.00197603	0.00358073	0.0190257	0.00342044	0.00477505	0.0145812	0.00194024	0.053412	0.0468763	0.0291126	0.0138053	0.00637324	0.0344046	0.0239726	0.0774898	0.070766	0.0178746	0.00637022	0.000169004	0.00252517	0.00290806	0.0660561	0.0212017	0.00352677	0.0298294	0.179115	0.00446207	0.135045	0.00482868	0.0157367	0.0618183	0.1263	0.0515103	0.055126
ENSG00000097021	ACOT7	0.0847493	0.0802085	0.0184875	0.230473	0.194071	0.159793	0.0997446	0.00991658	0.0619367	0.132123	0.0328215	0.0192262	0.0706511	0.0532644	0.107036	0.0607354	0.101231	0.0568102	0.554413	0.0104319	0.147334	0.0728385	0.113211	0.0851142	0.11283	0.185125	0.232186	0.0207808	0.0623197	0.102816	0.109014	1.13643	0.376306	0.129421	0.214104
ENSG00000271746	AL031848.2	0.0501307	0.0393492	0.0100718	0.0170267	0.0498989	0.0492991	0.0405474	0.0264891	0.0271847	0.0195928	0.00971731	0.051927	0.081868	0.000589842	0.0310185	0.00740927	0.00375018	0.00715898	0.0383434	0.0109409	0.0167773	0.0367892	0.00479411	0.0500451	0.0217081	0.0162279	0.0647301	0.0055703	0.0152339	0.0343981	0.0472044	0.00556691	0	0.00658609	0.0157339
ENSG00000069812	HES2	0.00148862	0.00099292	0.000964152	0.00320017	0.00292457	0.00243281	0.00564095	0.00106004	0.0267308	0.0378505	0.0046937	0.0115032	0.00786502	0.00376749	0.00116251	0	0.00161656	0.0172561	0.00214841	0	0.000342663	0.00236755	0.0234162	0.00454563	0.0122787	0.00276363	0.00760595	0.00963053	0.678729	0.00641625	0.0117806	0	0	0.00221401	0.0451987
ENSG00000187017	ESPN	0.0291887	0.00440323	0.00119122	0.000333546	0.00263703	0.0046394	0.0289651	0.00110249	0.0450144	0.0361814	0.00582727	0.00213506	0.0199511	0.00251929	0.00119519	0.00205781	0.000304098	0.0102573	0.00576398	0	0	0.0165332	0.0142818	0.00668142	0.00758743	0.0404774	0	0	0.0964381	0.00191081	0	0	0	0.00922523	0.210526
ENSG00000231868	AL031848.1	0	0	0	0	0	0	0	0	0	0	0	0	0	0	0	0	0	0	0	0	0	0	0	0	0	0	0	0	0	0	0	0	0	0	0
ENSG00000215788	TNFRSF25	1.68392	0.177374	0.0145164	0.0284789	0.460248	0.303914	0.114067	0.0221574	0.423609	0.0987776	0.0239774	0.148506	1.03168	0.00306533	0.179337	0.00348232	0.00287274	0.0157139	0.789115	0.015601	0.0877174	0.617274	0.0456088	0.0556662	0.119083	0.169737	0.0642247	0.00806514	0.13233	0.00244519	0.154373	0.166596	0.0103569	0.00145475	0.0714055
ENSG00000171680	PLEKHG5	0.0105031	0.0134433	0.00473521	0.00963014	0.0158025	0.00965746	0.0760962	0.00127199	0.222495	0.0786653	0.0211099	0.0972089	0.0269765	0.00123168	0.00463651	0.000325244	0.0019137	0.0273796	0.00780575	0.00779209	0.0993609	0.00862042	0.0300439	0.0785648	0.076164	0.0729467	0.00256257	0	0.177053	0	0.135651	0.00401131	0.00673121	0.0180882	0.0686276
ENSG00000162408	NOL9	0.147104	0.103597	0.0377322	0.0865895	0.127858	0.171183	0.13503	0.11562	0.177348	0.119597	0.0608239	0.191112	0.215079	0.189585	0.131473	0.142489	0.142941	0.0681753	0.167027	0.0453699	0.160646	0.116937	0.0798358	0.195441	0.143585	0.178852	0.0483037	0.0243729	0.0947866	0.263142	0.200453	0.0395693	0.0229779	0.129076	0.0804642
ENSG00000173662	TAS1R1	0	0.000306912	0	0.000450936	0	0.000624187	0.000695768	0	0	0.000198052	0	0	0	0	0	0	0.00027387	0.000103817	0.00101179	0.00830861	0	0	0	0.0010216	0.0100448	0.000475417	0	0.00246416	0	0.00384154	0	0	0	0	0
ENSG00000204859	ZBTB48	0.116496	0.112847	0.117049	0.144672	0.167441	0.140158	0.0892574	0.114535	0.311853	0.0975369	0.113995	0.128567	0.167173	0.0200469	0.120823	0.0736739	0.0497608	0.0996238	0.123431	0.0367035	0.0582753	0.135142	0.118932	0.0748455	0.10316	0.0720914	0.114618	0.121408	0.0749077	0.147593	0.144219	0.535267	0.0305943	0.103797	0.0452433
ENSG00000162413	KLHL21	0.12648	0.118071	0.187287	0.105148	0.117684	0.0849377	0.0314926	0.0474889	0.0928331	0.157645	0.126758	0.107007	0.118632	0.260534	0.119373	0.104508	0.128343	0.176692	0.0987569	0.0453854	0.133394	0.109648	0.166954	0.0316785	0.0739472	0.109324	0.159108	0.145776	0.270548	0.0155902	0.02976	0.106403	0.23595	0.184124	0.104968
ENSG00000116273	PHF13	0.0698395	0.041438	0.0351213	0.0722899	0.0898173	0.0736292	0.193074	0.0438345	0.14028	0.203892	0.139912	0.155399	0.0863337	0.116508	0.0715451	0.224979	0.177095	0.140551	0.165705	0.0217339	0.142711	0.0667133	0.115626	0.264904	0.224108	0.188834	0.107756	0.0142575	0.116122	0.0631167	0.210327	0.0691925	0	0.10765	0.288116
ENSG00000041988	THAP3	0.120819	0.0651958	0.0458429	0.0744909	0.178765	0.159837	0.151918	0.0608066	0.114572	0.132525	0.0342559	0.107609	0.0950141	0.0514895	0.126821	0.152791	0.118668	0.048	0.182404	0.0707819	0.0662621	0.128142	0.0857567	0.0879649	0.138551	0.119015	0.125936	0.040587	0.10045	0.2431	0.12105	0.041117	0.168211	0.1244	0.0801469
ENSG00000007923	DNAJC11	0.0946697	0.0746669	0.0669338	0.126766	0.130561	0.129953	0.203088	0.0855751	0.285942	0.149748	0.0785229	0.173807	0.146837	0.0584118	0.103053	0.0814683	0.10706	0.114314	0.129276	0.038948	0.164388	0.089851	0.14217	0.206582	0.21773	0.181297	0.0722515	0.0472562	0.0679009	0.162566	0.12656	0.0925579	0.0698095	0.0599981	0.106048
ENSG00000228750	LINC01672	0	0	0.000465883	0	0	0	0.000158815	0	0	0	0	0	0	0	0.000813256	0	0	0	0.000531052	0	0	0	0	0	0	0	0	0	0	0	0	0	0	0	0
ENSG00000284744	AL591163.1	0	0	0.000136008	0	0	0	0	0	0	0	0	0	0	0	0	0	0	0	0	0	0	0	0	0	0	0	0	0	0	0	0	0	0	0	0
ENSG00000237436	CAMTA1-DT	0.00104701	0.000676416	0.000716333	0.00223326	0.000745275	0.00190811	0.00236221	0.00160679	0.00264421	6.61e-05	0.00231677	0.00335424	0.000596149	0	0.00090053	0.000497928	0.000474262	0.000390454	0	0	0	0	0.000911421	0.00556218	0.00612629	0.00111044	0	0	0.00085132	0.008557	0	0	0	0	0.00412253
ENSG00000171735	CAMTA1	0.510966	0.438315	0.627642	0.913932	0.554182	0.524954	1.33209	0.436541	0.787555	1.11196	0.943712	0.523721	0.351072	1.32379	0.38687	0.681716	0.80757	0.663814	0.776769	0.246204	1.34702	0.498639	1.34258	1.37599	1.36737	1.7269	0.977851	0.497915	0.86165	0.941169	1.14178	0.454675	0.60965	1.88991	1.46523
ENSG00000237365	AL512330.1	0	0	0	0	0	0	0	0	0	0	0	0	0	0	0	0	0	0	0	0	0	0	0	0	0	0	0	0	0	0	0	0	0	0	0
ENSG00000237402	CAMTA1-IT1	0	0	0.000193566	0	0	0.000661197	0	0	0.000239897	0.000102037	0.000325445	0.000276886	0	0.000291948	0	0.000275657	0.000299079	0.000453609	0	0.00017755	0	0.00455091	0.000851999	0	0	0	0	0	0	0	0	0	0	0	0
ENSG00000237728	CAMTA1-AS2	0	0	0	0	0	0	0	0	0	0	0	0	0	0	0	0	0	0	0	0	0	0	0	0	0	0.000379758	0	0	0	0	0	0	0	0	0
ENSG00000225126	CAMTA1-AS1	0	0	0	0	0	0	0	0	0	0	0	0	0	0	0	0	0	0	0	0	0.000490281	0	0	0	0	0	0	0	0	0	0	0	0	0	0
ENSG00000270171	AL359881.3	0	0	0	0	0	0	0.00176049	0	0	0	0	0.00143861	0	0	0	0	0	0	0	0	0	0	0	0	0	0.00104407	0	0	0	0	0	0	0	0	0
ENSG00000270035	AL359881.2	0.000545336	0	0	0.0013094	0	0	0.00312092	0.000588246	0.000169655	0	0	0.00345799	0	0	0	0	0	0	0	0	0	0	0	0	0.00166098	0.00236078	0	0	0	0	0.000941708	0	0	0	0
ENSG00000269978	AL359881.1	0	0	0.00028919	0.00185277	0	0	0.00409475	0	0.00141206	0	0.00104355	0.000818009	0	0	0	0	0	0	0	0	0	0	0	0	0.00169635	0.00714026	0.00107134	0	0.00122252	0	0.00363973	0	0	0.00227984	0.0132835
ENSG00000049245	VAMP3	0.200865	0.199807	0.76732	0.634177	0.14697	0.242375	0.36275	0.117044	0.442295	0.552283	0.566234	0.392986	0.144772	0.580908	0.197958	0.450234	0.455125	0.38841	0.150741	0.109132	0.959096	0.170273	0.646771	0.198193	0.530543	0.556339	0.259636	0.605718	0.471221	0.119997	1.06263	0.305261	0.223912	0.641819	0.377523
ENSG00000269925	Z98884.2	0.000409605	0	0.00440743	0.00330003	0.000354194	0.00216037	0.00241785	0	0.00230685	0.00146505	0.00202091	0.00268316	0.00225392	0.000768232	0.000707673	0	0	0.00824867	0.00232563	0.000422076	0	0	0.00110313	0.00129215	0.00321041	0.00214903	0.00221299	0.00571846	0	0	0	0	0	0.0164969	0
ENSG00000049246	PER3	0.0516644	0.045158	0.0308497	0.159273	0.0657056	0.0443545	0.186714	0.0415088	0.259867	0.162815	0.13137	0.392221	0.0951405	0.0851434	0.0585539	0.32602	0.214092	0.102391	0.0506113	0.00792387	0.259423	0.0508711	0.0639646	0.0834585	0.209527	0.0904922	0.0347337	0.0182956	0.20063	0.0123803	0.14723	0.131088	0.0412572	0.154246	0.15681
ENSG00000236266	Z98884.1	0.0118403	0.00697976	0.00636231	0.00540513	0.0098777	0.0171053	0	0.00381789	0.000326494	0.000136296	0.000412983	0.0187592	0.00830398	0	0.00448339	0	0.00012419	0.000965111	0.00700856	0.00112863	0.00485388	0.00653967	0	0	0.000366695	0	0.00314037	0	0	0.00298429	0.00116851	0	0.00706606	0	0
ENSG00000049247	UTS2	0.205188	0.237948	0.129497	0.0937985	0.278448	0.309158	0.00738387	0.0292089	0.0148045	0.001033	0.00190177	0.00684782	0.170118	0.00412325	0.270485	0.00220011	0.000136526	0.00840794	0.254196	0.0137856	0.0041599	0.287565	0.00359458	0	0.00778539	0.0363466	0.0183926	0	0.000551287	0.00193002	0.00482906	0.206603	0.0400128	0	0.00409511
ENSG00000049249	TNFRSF9	1.13468	0.291969	0.0322417	0.158723	1.91635	0.151366	0.00882976	0.00741968	0.00370505	0.00221296	0.00382558	0.00245794	0.472629	0.00670859	0.251629	0.00171464	0.00351758	0.00214786	1.22591	0.0120085	0.0128243	1.14069	0.00130789	0.017072	0.0107437	0.020239	0.475916	0.00888602	0.0585555	0	0.0104933	0.840998	0.0133282	0	0.00917469
ENSG00000116288	PARK7	3.01137	2.10053	1.52207	2.09314	3.85481	2.97208	2.37346	1.41205	1.54779	3.18151	2.45966	1.91764	1.39685	2.13551	2.22171	2.20458	2.81272	2.6698	4.70722	0.853757	1.6068	2.20632	2.80509	1.54595	2.01268	3.2091	2.90305	1.27236	1.15531	3.0639	3.36565	2.03033	3.57115	3.60656	1.71995
ENSG00000284747	AL034417.4	0.00627459	0.00207083	0.00195541	0.00541281	0.00861453	0.00520418	0.00214369	0.0070551	0.00999608	0.0168578	0.0254103	0.00925105	0.00677175	0.00624698	0.00322761	0.017412	0.00115834	0.0125667	0.00919455	0.000362757	0.0105198	0	0.0162244	0.0102633	0.0107471	0.00105117	0.0117907	0.0085744	0.0141015	0	0.00247259	0	0	0	0.00536375
ENSG00000284716	AL034417.3	0.00627139	0.0118388	0.00899811	0.0121604	0.0095551	0.00288936	0.00533986	0.00626447	0.0184753	0.0547741	0.0925689	0.0196232	0.00733482	0.0111216	0.00385418	0.0708121	0.012403	0.0600273	0.00646357	0.00298139	0.0147143	0.00305159	0.0389413	0.0425925	0.0688925	0.00545584	0.00555313	0.0117662	0.0598552	0.00968041	0.0097485	0	0	0.00159673	0.00342198
ENSG00000116285	ERRFI1	0.0880027	0.174576	0.142966	0.51384	0.0535288	0.042911	0.919564	0.0374768	1.20384	2.27518	1.06829	0.972008	0.0848844	1.80459	0.113692	1.71574	0.974301	0.938171	0.0546583	0.0250766	0.416135	0.112322	1.00457	1.62004	1.91135	0.330133	0.0854687	0.140685	1.38176	0.0453836	0.273806	0.0263366	0.0454182	0.358657	0.685162
ENSG00000238290	AL034417.2	0.00623062	0.000836612	0.000430992	0.00923787	0.00110356	0.00124773	0.0332349	0	0.0739577	0.0962436	0.0175251	0.0806977	0	0.00476354	0.00467454	0.0238263	0.00723045	0.00543232	0.00033583	0.000211133	0.0101061	0.00278964	0.0108928	0.123962	0.00619869	0.0159992	0	0	0.0135208	0	0.0124102	0	0	0.0202536	0.0627142
ENSG00000227634	LINC01714	0	0	0	0.000692517	0	0	0.00184476	0	0.00117308	0.000983561	0	0.00358207	0	0	0	0	0	0	0	0	0	0	0	0.000796603	0.00118832	0	0	0	0	0	0	0	0	0	0
ENSG00000233645	AL358876.2	0	0	0.00592813	0.00427621	0	0	0	0	0	0	0	0	0	0.000223565	0.00132866	0	0	0	0	0	0.000489995	0	0	0	0	0	0	0.0115033	0.00138596	0	0	0	0	0	0
ENSG00000162426	SLC45A1	0.0051893	0.00516593	0.00171942	0.00537334	0.00335388	0.00412386	0.00248251	0	0.00398371	0.00104794	0.00172816	0.0164547	0.00493326	0.00840933	0.00487215	0.0264976	0.0271703	0.000798986	0.00112632	0	0.0271529	0.00557332	0.00139954	0.0049932	0.0114844	0.00412722	0.00507337	0	0	0.00221323	0.0265332	0	0	0.0257924	0.00740317
ENSG00000142599	RERE	0.480877	0.255082	0.267559	0.525838	0.168429	0.324276	1.14863	1.12207	2.00452	0.675317	0.744717	2.46989	0.605817	0.122	0.475316	0.553951	0.265571	0.427112	0.285568	0.200291	0.688794	0.225118	0.313497	1.46175	1.15256	1.08488	0.341723	0.251514	1.17726	0.858526	0.749218	1.253	0.803057	0.666688	0.292957
ENSG00000232912	RERE-AS1	0.0101761	0.0047472	0.00747503	0.00106109	0.00461021	0.0134725	0.00051248	0.0113261	0.00403033	0.000809729	0.0055028	0.00313418	0.0112353	0.000475453	0.00744842	0.00261502	0.000294055	0.00091608	0.00373165	0.00289539	0.0100198	0.00735444	0.00160991	0.00479639	0.000568018	0.000354245	0	0.0141639	0.0067497	0	0	0	0.00952526	0	0
ENSG00000228423	AL357552.2	0	0.00021347	0	7.36e-05	0.000610288	0.0011902	0.000153055	0.000460246	0.000811116	0.000322713	0	0.000345585	0	0	0.00135462	0	0.000188262	0.000114682	0.000692235	0	0	0	0	0	0	0	0	0	0	0	0	0	0	0	0
ENSG00000074800	ENO1	3.33169	1.85179	4.36096	5.17842	3.46971	2.69892	5.05421	1.30968	2.03679	3.4474	1.77467	2.13227	1.89333	4.40833	2.3724	1.44865	3.80453	2.34441	6.45385	0.435341	3.86348	2.01066	5.00748	3.33723	4.4904	4.81677	4.80082	2.83383	3.42538	3.43151	3.92988	2.28563	1.10965	1.90053	5.26273
ENSG00000230679	ENO1-AS1	0.016826	0.00910704	0.00974892	0.0137775	0.0250603	0.0119458	0.0152703	0.0155492	0.0052303	0.00413143	0.00716683	0.0063272	0.0158903	0.00150018	0.0172172	0.00268354	0.00134294	0.00345125	0.0148831	0.00982243	0.0054157	0.00940989	0.00688303	0.012578	0.0228209	0.0105904	0.0164212	0	0.00701248	0.0226902	0	0	0	0.00709987	0.009437
ENSG00000131686	CA6	0.0022188	0.00167357	0	0.000226886	0.00595064	0.00175938	0	0	0	0.00252834	0	0	0.00337463	0	0	0	0	0	0.00452298	0	0	0.00440213	0	0	0	0	0	0	0.000947053	0	0	0	0	0	0
ENSG00000197241	SLC2A7	0	0	0	0	0.00056271	0.00228511	0	0	0	0	0	0	0	0	0	0	0	0	0	0	0	0	0	0	0	0	0	0	0	0	0.00372803	0	0	0	0
ENSG00000142583	SLC2A5	0.00029479	0.00071099	0.021363	0.157665	0	0.00166763	0.000667751	0.0661614	0.0122263	0.00194983	0.00472694	0	0	0.0129097	0.00110415	0.00788182	0.246401	0.0135489	0.00658241	0.0619199	0.000945264	0.00508568	0.00666839	0.000701515	0.00048826	0.00276243	0.0140146	0.0077326	0.0102913	0.513407	0.00814648	0	0.0142939	0	0
ENSG00000180758	GPR157	0.0171067	0.0109825	0.0755291	0.192422	0.00722325	0.0181454	0.0611248	0.043942	0.253963	0.106568	0.182272	0.172917	0.0413926	0.0119305	0.0179082	0.0164689	0.0436172	0.309079	0.0140342	0.00797015	0.0378295	0	0.143841	0.0657571	0.191545	0.0697146	2.24863	0.0328541	0.258528	0.0414705	0.0898464	0.0493778	0.151239	0.0760968	0.148634
ENSG00000228526	MIR34AHG	0.0317343	0.00984801	0.0109368	0.1031	0.0200235	0.064845	0.0508745	0.00673559	0.137138	0.070667	0.0441544	0.270655	0.0887639	0.0168803	0.0199644	0.0227948	0.0325596	0.0690611	0.0370527	0.0138926	0.0125802	0.00530983	0.0250804	0.112112	0.087794	0.0287876	0.119147	0.00163152	0.0677116	0.00176267	0.0648462	0	0	0.00387219	0.0562571
ENSG00000234546	LNCTAM34A	0.0103979	0.00271491	0.000943871	0.00839674	0.0121508	0.0127421	0.0122775	0.00312361	0.112781	0.0321257	0.0584706	0.11987	0.0110328	0.0116409	0.00521478	0.0122125	0.0106947	0.0544611	0.00913356	0.00578309	0.00526408	0	0.0453787	0.0258188	0.00857191	0.0222598	0.00947218	0	0.0163614	0	0.0168067	0	0	0.00758589	0.00256677
ENSG00000049239	H6PD	0.144609	0.0836446	0.0837451	0.149541	0.195674	0.186792	0.125938	0.0950479	0.333013	0.0720714	0.11067	0.373106	0.222642	0.133908	0.136947	0.297515	0.37073	0.047225	0.157102	0.0374776	0.444259	0.0982997	0.0347862	0.1923	0.0726484	0.163552	0.513051	0.0755339	0.230292	0.0230801	0.29677	0.218072	0.0504576	0.0805625	0.257926
ENSG00000171621	SPSB1	0.117006	0.0730301	0.0646514	0.0471374	0.0904588	0.0760343	0.044378	0.054783	0.119372	0.124125	0.100354	0.128175	0.0891383	3.85929	0.0531	0.547368	0.945107	0.319999	0.0989434	0.0349004	0.28284	0.0656061	0.258847	0.0443686	0.0644719	0.0582786	0.0379054	0.116422	0.324663	0.11951	0.789896	0.178501	0.136122	0.0760456	0.120838
ENSG00000284652	BX323043.1	0.00147068	0	0	0.000188441	0	0	0.000348197	0	0.000886713	0	0	0.000438309	0	0.000598599	0	0.0023679	0.00241866	0.000795348	0	0	0.000750025	0	0	0	0	0.00111368	0	0	0	0	0	0	0	0	0
ENSG00000284693	LINC02606	0.00214744	0.000483094	0.000400803	0.00808988	0.00198691	0.00139237	0.00237105	0.0023242	0.00160377	0.00042447	0.000177058	0.00282243	0.00225234	0.00154712	0.00372809	0.0152199	0.00812722	0.000791259	0.00544859	0.00843576	0.00333363	0	0	0.000689513	0.00124686	0.00209483	0.0137771	0	0	0.0238298	0.00199915	0.0383048	0.0147103	0	0.00530014
ENSG00000235263	AL928921.1	0	0	0	0	0	0	0	0	0	0	0	0	0	0	0	0	0	0	0	0	0	0	0	0	0	0	0	0	0	0	0	0	0	0	0
ENSG00000171612	SLC25A33	0.159341	0.263197	0.189782	0.279553	0.157934	0.0726716	0.316832	0.287787	0.0961196	0.264841	0.32583	0.106061	0.165471	0.595258	0.219617	0.147768	0.15744	0.359568	0.191992	0.0400645	0.181822	0.311078	0.349435	0.381554	0.429262	0.23526	1.0386	0.200305	0.150146	0.566445	0.168792	0.194162	0.324399	0.128966	0.164108
ENSG00000188807	TMEM201	0.0248545	0.0199363	0.0106454	0.0350461	0.0336019	0.0227038	0.0708069	0.0219561	0.0900759	0.0412792	0.016647	0.0509451	0.0492258	0.0360473	0.0166677	0.0361696	0.0260271	0.0379089	0.101696	0.00370631	0.0641754	0.0523894	0.0230464	0.151337	0.0831444	0.0971375	0.0334615	0.00442413	0.0253627	0.0614025	0.102209	0.102392	0.0230742	0.00820176	0.160357
ENSG00000171608	PIK3CD	0.362369	0.305178	0.188832	0.192452	0.50619	0.683223	0.0192237	0.272987	0.0316871	0.00252945	0.00750147	0.0293803	0.707707	0.0171626	0.506125	0.014619	0.00338148	0.00795294	0.417774	0.0147854	0.0113264	0.293384	0.0135605	0.00469953	0.00382838	0.0275873	0.0353697	0.163019	0.0297368	0.259011	0.0159349	0.236446	0.283488	0.0132536	0.0205372
ENSG00000179840	PIK3CD-AS1	0.00694234	0.00509805	0.00554935	0.00288281	0.0119174	0.00863026	0	0.00149377	0.00016508	0	0	0.00104917	0.014029	0	0.00577868	0	0	0	0.0126723	0.000217194	0	0.00446802	0	0	0	0	0.00155603	0.0190674	0	0.0085191	0	0.0134549	0.0329902	0	0
ENSG00000231789	PIK3CD-AS2	0.0178977	0.00432449	0.000604214	0.00279692	0.0116354	0.0121496	0.0675439	0.0234381	0.0743621	0.00259378	0.0324211	0.0543421	0.0072705	0.0192942	0.00978019	0.0113427	0.00372797	0.022384	0.0104138	0.0810259	0.00100374	0.00613208	0.0114739	0.0033227	0.00252509	0.0162603	0.0352538	0	0.000973725	0.258089	0.055688	0.0267993	0	0.041903	0.00945266
ENSG00000171603	CLSTN1	0.413365	0.25457	0.137364	0.265886	0.395839	0.523557	0.346647	0.200292	1.04748	0.57681	0.317961	0.667216	0.556302	0.466073	0.350405	0.713228	0.629228	0.247354	0.40727	0.147125	0.505852	0.295931	0.233388	0.291181	0.3157	0.434865	0.2102	0.137262	0.835625	0.393276	0.340915	0.284563	0.179491	0.47392	0.432157
ENSG00000178585	CTNNBIP1	0.138415	0.127021	0.235903	0.26354	0.187677	0.195744	0.527324	0.0689259	0.211488	0.677924	0.256765	0.151351	0.0786885	0.0725172	0.198406	0.0813485	0.122753	0.172803	0.314909	0.0406334	0.169776	0.148593	0.280063	0.44517	0.773284	0.365188	0.277796	0.195229	0.884583	0.139849	0.151556	0.146688	0.171259	0.123232	0.527346
ENSG00000223989	AL357140.1	0	0	0	0	0	0	0	0	0	0	0.000397658	0	0	0	0	0	0	0	0	0	0	0	0	0	0	0	0	0	0	0	0	0	0	0	0
ENSG00000285701	AL357140.4	0	0	0.00131418	0.00245577	0	0	7.73e-05	0.00034793	0.000758471	0.000854942	0	0.00157617	0	0	0	0	0	0.000549864	0	0	0	0	0	0	0	0	0	0	0	0	0	0	0.0245117	0	0
ENSG00000162441	LZIC	0.378983	0.240337	0.265168	0.322393	0.427928	0.572741	0.441349	0.157318	0.270014	0.416015	0.273448	0.39778	0.251202	0.339614	0.321405	0.478037	0.302848	0.228302	0.475658	0.0565644	0.233601	0.315536	0.189885	0.457683	0.367917	0.375169	0.214398	0.179598	0.284923	0.360982	0.245962	0.206509	0.289292	0.282886	0.202755
ENSG00000228150	AL357140.2	0.000900332	0.00128823	0.00290932	0.0043907	0.00415041	0.0014268	0.00269188	0.00259127	0.00103499	0.00209076	0.00114572	0.000859369	0	0.00116884	0.00354224	0.00028408	0.00174821	0.00169365	0.000933084	0.00102576	0.00334987	0	0.00223313	0.00314067	0.00174621	0.00449609	0.00111988	0	0.00642647	0.00127289	0	0.0322452	0	0	0
ENSG00000173614	NMNAT1	0.0395539	0.0128689	0.0348357	0.0533419	0.0437017	0.0404012	0.0282472	0.0266864	0.101976	0.0240072	0.0535642	0.0995406	0.0325829	0.0141939	0.0268945	0.0422337	0.0481889	0.0336905	0.0372495	0.0203311	0.0549685	0.0092134	0.0234464	0.0449777	0.0559661	0.0653343	0.017873	0.0259372	0.0316815	0.0257067	0.0537646	0.0412716	0.0103059	0.0843202	0.0229796
ENSG00000241326	AL603962.1	0	0	0	0	0	0	0	0	0	0	0	0	0	0	0	0	0	0	0	0	0	0	0	0	0	0	0	0	0	0	0	0	0	0	0
ENSG00000162444	RBP7	0.00185884	0.000406966	1.48414	0.0720094	0.000402565	0.00104479	0.240422	0.00183183	0.0089021	0.00559899	0.0291905	0.0383397	0.00163306	0.052226	0	0.000340567	0.000735019	0.0280555	0.000535975	0.00205211	0.340429	0	0.0743036	0.00882356	0.130646	0.167275	0.00431741	1.71682	0.00681598	0	0.0722545	0.0189476	0.0142294	0.00634663	0.137099
ENSG00000130939	UBE4B	0.188522	0.144061	0.102071	0.141704	0.187259	0.219899	0.228338	0.115096	0.288681	0.196244	0.139214	0.203148	0.208729	0.0454454	0.149008	0.144708	0.107135	0.0733717	0.21402	0.119399	0.102417	0.168863	0.061381	0.21965	0.174907	0.221527	0.075434	0.0754826	0.2295	0.137951	0.134433	0.166139	0.116502	0.123015	0.105676
ENSG00000054523	KIF1B	0.146819	0.16167	0.372119	0.421793	0.103753	0.18183	0.32449	0.0996524	0.295925	0.249562	0.167538	0.385557	0.270449	0.537611	0.181908	0.543244	0.550997	0.164751	0.17986	0.0794059	0.437803	0.154103	0.130809	0.408185	0.442591	0.239068	0.175839	0.251045	0.297413	0.0511131	0.35116	0.0974139	0.316237	0.490251	0.438326
ENSG00000284735	AL139424.3	0.00156721	0.00120826	0.0023097	0.00279693	0.000614415	0.00196171	0.00243238	0.00266297	0.00292029	0.00150922	0.00277786	0.00249438	0.00249107	0.0021185	0	0.00116939	0.00305211	0.000905756	0.00040393	0.00105652	0	0.00628996	0	0.00158077	0.000366695	0.00293605	0.00144281	0.00377006	0	0	0.00581389	0	0.0120531	0	0
ENSG00000284642	AL139424.2	0.00123009	0.000616112	0.00491021	0.00482477	0.00108255	0.000256163	0.00244873	0.00117548	0.00416998	0.000894973	0.00174922	0.0011428	0	0.00152566	0.00106577	0.00069984	0.00427035	0.00138229	0	0.00391418	0.00045219	0.0141137	0.000640223	0	0.00107143	0.00291901	0	0	0.00263733	0.00110041	0	0	0	0	0
ENSG00000142657	PGD	0.139504	0.100095	1.45062	0.802082	0.209839	0.111758	0.837815	0.10646	0.404346	0.337859	0.21756	0.199215	0.120739	0.382919	0.144587	0.34746	0.898051	0.332479	0.288409	0.0619034	0.175385	0.113645	0.268562	0.715605	0.997441	0.552843	0.359208	1.94201	3.07523	0.160225	0.139639	0.387422	0.46145	0.0677342	0.765551
ENSG00000271989	AL139424.1	0.000766285	0.0015532	0.000496239	0.000581279	0.000802348	0	0.00429523	0.00129072	0.000837466	0.000156396	0.000947883	0	0.000505039	0	0	0.000337836	0	0.000408565	0.00886813	0.000187194	0	0	0	0.00467535	0.0063267	0.00311036	0	0	0	0.00769231	0	0	0	0	0
ENSG00000251503	CENPS-CORT	0.00175599	0.00359586	0.000601172	0.00120065	0.000607648	0.00211197	0.00692361	0.000411271	0.00285639	0.00907802	0.000905029	0.00106636	0.000629435	0.000603269	0.00445775	0	0.0011679	0.00185915	0.0170866	0	0	0.000969599	0.000501169	0.00342869	0.00613223	0.00437772	0	0	0.00195206	0.0101069	0	0	0.0147121	0	0.0037588
ENSG00000175279	CENPS	0.0204636	0.0129064	0.00423541	0.0198056	0.0213225	0.0166011	0.180595	0.0183518	0.0449397	0.0714086	0.0406018	0.0437893	0.012052	0.0128731	0.0219984	0.0270819	0.0393127	0.0297111	0.143338	0.0223555	0.0186871	0.0133111	0.02219	0.129737	0.113797	0.197019	0.0321956	0	0.0476393	0.065403	0.0346477	0.00176882	0.0439856	0.0127309	0.143329
ENSG00000241563	CORT	0.000248951	0	0	0	0	0	0.000920326	0	0.000961533	0.000520078	0	0.000188205	0	0.000312162	0	0	0	0	0.00629707	0	0.0280823	0	0.000279871	0.000798417	0	0.000458235	0.000608638	0	0	0.000735684	0.0061211	0	0	0	0
ENSG00000160049	DFFA	0.176414	0.148502	0.0779458	0.14631	0.26071	0.222119	0.350593	0.208597	0.398856	0.287906	0.201319	0.367268	0.19649	0.122997	0.231254	0.190022	0.206469	0.309236	0.261339	0.0503606	0.294647	0.238209	0.299473	0.413545	0.313729	0.670061	0.120963	0.0897974	0.238488	0.289295	0.37381	0.116702	0.767898	0.151859	0.452287
ENSG00000203469	AL354956.1	0.000253565	0	0	0	0.00119912	0	0.000240888	0	0.000848261	0.000293923	0.00026505	0.0002221	0	0	0.000878451	0.00123643	0.000281037	0.000114928	0	0	0	0	0	0	0	0	0	0	0.000910939	0	0	0	0	0	0
ENSG00000142655	PEX14	0.0974306	0.0593867	0.0288359	0.0594657	0.182735	0.124453	0.129022	0.0439155	0.184194	0.120526	0.0647157	0.156263	0.0931647	0.047258	0.103713	0.079169	0.0680896	0.114974	0.136125	0.0392154	0.0729105	0.120101	0.110725	0.117078	0.101099	0.0966776	0.0628316	0.0180094	0.141209	0.0661842	0.119777	0.0885639	0.074375	0.0345131	0.0531024
ENSG00000287727	AL139423.2	0.000492333	0.000253812	0	0.000799198	0.00173052	0.00222345	0.000465846	0	0.00136147	0	0.000548114	0.00589458	0.00260126	0.000290888	0.00114828	0	0	0.00215413	0.000818515	0	0	0	0	0	0	0.000820598	0	0	0	0	0	0	0	0	0
ENSG00000130940	CASZ1	0.0431084	0.0865288	0.0171105	0.0226615	0.135252	0.0940091	0.0433453	0.0763149	0.490509	0.322704	0.312631	0.276708	0.148218	0.0122676	0.150765	0.0201517	0.00226212	0.186146	0.095751	0.00144123	0.210912	0.148579	0.142264	0.431315	0.0913676	0.179724	0.129853	0.00268329	0.449782	0.0443107	0.0755004	0.0305742	0.225613	0.0895768	0.0705622
ENSG00000272078	AL139423.1	0.000487535	0.000884127	0	0.00073345	0.000432915	0.00387296	0.000705544	0.00404841	0.0031232	0.00302464	0.00229883	0.00376716	0.00289881	0	0.00303234	0.00642811	0	0.00241293	0.00315573	0	0	0.00646349	0.00154617	0	0.000622593	0	0.00181084	0	0.00174602	0	0	0	0.0111627	0	0
ENSG00000175262	C1orf127	0	0.000554887	0.00575036	0.0140386	0	0.0004971	0.000718677	0	0	0	0	0.000225224	0	0	0	0	0	0	0	0.00668143	0	0	0	0	0	0.000360228	0.000463485	0	0	0	0	0	0	0	0
ENSG00000120948	TARDBP	0.343048	0.268209	0.252054	0.344405	0.383268	0.539265	0.551039	0.38318	0.774727	0.42129	0.366455	0.576462	0.542218	0.351233	0.385727	0.302961	0.328228	0.382053	0.510567	0.146322	0.47547	0.299577	0.394497	0.688496	0.588937	0.466486	0.303334	0.225945	0.3834	0.467228	0.548638	0.453908	0.546113	0.303637	0.505197
ENSG00000277726	AL109811.3	0	0	0	0	0	0	0	0	0	0	0	0.000501228	0	0.000467758	0.000654914	0	0	0	0	0.000325986	0	0	0	0	0	0.00107514	0	0	0	0.00384154	0	0	0	0	0
ENSG00000009724	MASP2	0.000531393	0.00113357	0	0.000608363	0.000650101	0.00081866	0.00124928	0	0.00131344	0.000327092	0.000412963	0.000597605	8.7e-05	0.00209464	0	0	0	0.000209545	0	0	0	0	0	0.000988474	0	0.000383499	0	0	0	0	0	0	0	0	0
ENSG00000271895	AL109811.2	0.00542343	0.0037681	0.00250023	0.00392281	0.00300806	0.0101119	0.00563514	0.00620462	0.0104902	0.00277591	0.00493034	0.0165487	0.00591564	0.000652641	0.00858863	0.00111461	0.0023077	0.00218717	0.00604841	0.00114234	0.0115379	0	0.00361946	0.00721801	0.00566192	0.00237428	0.00223785	0.00202749	0.0096661	0.0195619	0.0192895	0.0119765	0	0	0
ENSG00000116649	SRM	0.485245	0.424075	0.167245	0.446532	0.54877	0.730637	0.556896	0.430317	0.401355	0.801145	0.161891	0.248613	0.350795	1.76468	0.500101	0.645386	1.79073	0.429651	0.851827	0.696708	0.870889	0.384445	0.85431	0.445995	0.542918	0.855125	0.242576	0.137967	0.589773	0.448441	1.12877	0.452247	0.333619	0.753877	0.435059
ENSG00000171824	EXOSC10	0.17137	0.140113	0.092385	0.154513	0.217797	0.263275	0.313072	0.148578	0.240398	0.158157	0.0877721	0.24331	0.24874	0.115507	0.182793	0.15249	0.132475	0.12922	0.371332	0.050498	0.25387	0.132099	0.116141	0.342176	0.246674	0.304427	0.0892682	0.0635617	0.0924471	0.158382	0.303401	0.2158	0.086066	0.190131	0.229897
ENSG00000226849	AL109811.1	0.00161288	0.00345567	0.000926793	0.000930108	0.00317917	0.00300839	0.00472125	0.00208852	0.00461684	0.0011306	0.00227733	0.00469977	0.00245652	0.000392374	0.00426147	0.000592487	0.00178682	0.000986718	0.00417241	0.000434654	0.0028223	0	0	0.00289935	0.00170149	0.00168748	0	0	0	0	0.00357547	0	0.0078969	0	0.0140214
ENSG00000230337	EXOSC10-AS1	0.00103078	0.00143052	0.000894615	0.00380208	0.00198142	0.0038131	0.0309789	0.000337923	0.00532217	0.00878919	0.00724747	0.00690117	0	0.000654083	0.000962795	0.000277405	0.00127926	0.00783119	0.0104414	0.00219151	0.000317447	0.00187258	0.00885539	0.0151256	0.0161276	0.0221827	0.00282286	0.00352536	0.00246147	0.00230926	0	0	0	0	0.0222472
ENSG00000198793	MTOR	0.154944	0.120397	0.0676627	0.109307	0.151597	0.159083	0.140944	0.11623	0.197662	0.103833	0.0525494	0.203468	0.218802	0.0602115	0.147311	0.0650376	0.0987072	0.0767165	0.208851	0.0560543	0.117563	0.135328	0.0721211	0.150274	0.148723	0.14469	0.0729865	0.0812176	0.113698	0.143662	0.153327	0.103935	0.100158	0.0844836	0.0994433
ENSG00000225602	MTOR-AS1	0	0	0	0	0	0	0	0	0	0	0	0.000246272	0	0	0	0	0	0	0.000900493	0	0	0	0	0	0	0	0	0	0	0	0	0	0	0	0
ENSG00000171819	ANGPTL7	0	0.000434954	0	0	0	0	0.000547962	0	0.000550264	0	0	0.00172882	0	0.00395294	0	0.0199864	0.0266764	0.000480216	0	0.000417965	0	0	0	0	0	0.000643583	0	0	0	0.00366161	0	0	0	0	0
ENSG00000120942	UBIAD1	0.0877427	0.0660433	0.0205209	0.0530809	0.0800249	0.0970092	0.0928126	0.0877873	0.102679	0.0824449	0.0642874	0.114709	0.0948874	0.108389	0.0855938	0.0734542	0.0673511	0.0905838	0.105341	0.0261817	0.0813408	0.0358158	0.106315	0.0941931	0.126838	0.12206	0.049865	0.0208516	0.0441877	0.104185	0.120519	0.0812722	0.0204277	0.0632763	0.232506
ENSG00000284646	AL031291.1	0	0	0	0	0	0	0	0	0.00615755	0.000269979	0.000467643	0.000170006	0	0	0.000930215	0	0	0	0	0	0	0	0.000703526	0	0	0	0	0	0	0	0	0	0	0	0
ENSG00000204624	DISP3	0.00117654	0	0	0.000386091	0	0.00183745	0.00151006	0.00216034	0.001337	0.000336169	0	0.00137043	0	0	0	0.000451536	0	0.000298119	0.00341426	0	0.0026882	0	0	0	0	0.0016534	0	0	0	0	0	0	0	0	0
ENSG00000285833	AL590989.1	0.000648828	0	0	0	0	0	0	0	0	0	0	0	0	0	0	0	0	0	0	0	0	0	0	0	0	0	0	0	0	0	0	0	0	0	0
ENSG00000235643	LINC01647	0	0	0	0	0	0	0.000716299	0	0	0.00768128	0	0.000231619	0	0	0	0	0	0	0	0	0	0	0	0.00460375	0	0.00334149	0	0	0	0	0	0	0	0	0
ENSG00000284708	AL031731.1	0.000666053	0.00105054	0.00118018	0.00105616	0.0021036	0.00223135	0.000262819	0.0027295	0.00264415	0.00113638	0.00029666	0.00338185	0.0023374	0	0	0.00190872	0	0	0.000486941	0.000309199	0	0.00331386	0	0	0	0	0.000622026	0	0	0	0	0	0	0	0
ENSG00000116661	FBXO2	0.132739	0.153313	0.0030554	0.00846684	0.338479	0.37947	0.00843131	0.088021	0.363524	0.0755505	0.041386	0.0839463	0.114214	0.0302409	0.254846	0.0775179	0.0217071	0.0136321	0.135626	0.0397585	0.0157678	0.160798	0.0377225	0.0067842	0.00500953	0.044332	0.0250212	0.00578903	0.170775	0.0483782	0.062271	0	0	0.00705203	0.00701028
ENSG00000132879	FBXO44	0.209655	0.15082	0.0293557	0.0655199	0.41398	0.424761	0.0712048	0.172284	0.499615	0.0701197	0.0672741	0.131538	0.287744	0.0561132	0.231604	0.134624	0.0725109	0.0270457	0.185976	0.0683343	0.0344094	0.174991	0.0345011	0.078034	0.0410641	0.127317	0.0855689	0.0112463	0.129143	0.107115	0.126501	0.0526331	0.0498947	0.0516053	0.0129721
ENSG00000116663	FBXO6	0.146008	0.162979	0.219918	0.283643	0.411158	0.436338	0.0769832	0.121438	0.131603	0.129233	0.0704729	0.087476	0.14098	0.0428819	0.297981	0.0671883	0.0764046	0.0927394	0.283898	0.0825027	0.0448553	0.207327	0.0880438	0.0942424	0.0620115	0.269254	0.362059	0.487381	0.348538	0.0130731	0.0459204	0.168109	0.243911	0.0716698	0.0455911
ENSG00000116670	MAD2L2	0.311722	0.294605	0.417754	0.344522	0.676414	0.603802	0.512852	0.162369	0.171599	0.223264	0.0775592	0.0814027	0.21059	0.520299	0.461071	0.18816	0.342711	0.0650748	1.18801	0.120842	0.336966	0.267615	0.105301	0.316975	0.337939	0.285673	0.416666	0.304249	0.268289	0.389135	0.417602	0.280258	0.606042	0.238053	0.189001
ENSG00000162490	DRAXIN	0.0166771	0.0267178	0.0131562	0.0103786	0.13742	0.112629	0.0133528	0.00564835	0.0061472	0.00215007	0.000662198	0.00718834	0.0930222	0	0.164773	0.000520625	0.000670879	0.000355197	0.102429	0.0023813	0.00171655	0.0468836	0.00155515	0.0065847	0.00855754	0.00920998	0.00122327	0.0192387	0.00218263	0	0.00205587	0	0	0	0
ENSG00000177674	AGTRAP	0.355254	0.288355	1.34154	0.4969	0.451236	0.730836	0.198689	0.12383	0.385849	0.563843	0.177873	0.217784	0.272797	0.332442	0.566917	0.470078	0.87504	0.15104	0.430243	0.047697	0.482411	0.248936	0.21315	0.229839	0.369151	0.485457	0.0416529	1.88022	0.7952	0.0366011	0.754678	0.748691	0.0479107	0.158539	0.4844
ENSG00000215910	C1orf167	0	0.00120145	0.0060651	0.00305093	0	0.00160462	0.000211567	0.00235383	0.0021954	0.00688987	0.00250058	0.00131048	0	0.0393102	0	0.0487749	0.205971	0.00232432	0	0.0270669	0.00887869	0	0.00464366	0.00310999	0.000335751	0.00203097	0.000993702	0	0.0488593	0.00564406	0.0375047	0	0	0.115236	0.0208627
ENSG00000177553	C1orf167-AS1	0	0	0.000332186	0.000526436	0	0	0	0	0	0	0	0	0	0	0	0.000383177	0	0.00021332	0	0	0	0	0	0	0	0	0	0	0	0	0	0	0	0	0
ENSG00000177000	MTHFR	0.0824009	0.0871312	0.61081	0.388317	0.117653	0.136226	0.0643275	0.235112	0.172486	0.0634158	0.11122	0.185849	0.200262	0.131679	0.131137	0.170897	0.359869	0.124733	0.0860951	0.0362963	0.139512	0.062797	0.044957	0.0928679	0.0487303	0.0969102	0.804506	0.688073	0.1001	0.331061	0.127023	0.105102	0.510671	0.233197	0.0837883
ENSG00000011021	CLCN6	0.0345296	0.0279184	0.151497	0.141273	0.0478911	0.0555051	0.074505	0.133787	0.102645	0.0438134	0.0434597	0.0794999	0.0773237	0.0558874	0.0640236	0.0808309	0.0627288	0.0423772	0.0609453	0.0276158	0.103663	0.0393091	0.0488844	0.186145	0.0570316	0.0477916	0.117038	0.132074	0.0489159	0.151256	0.0868294	0.0306467	0.0714012	0.0345211	0.073397
ENSG00000175206	NPPA	0	0	0	6.78e-05	0	0.0024005	0	0	0	0	0	0	0	0	0	0	0	0	0	0	0	0	0	0	0	0	0	0	0	0	0.00544661	0	0	0.00353589	0
ENSG00000120937	NPPB	0	0	0.000121052	0.00027341	0	0	0.00909305	0	0.00359115	0.00890921	0	0.000150454	0.000411949	0	0.002631	0	0.00151783	0	0	0	0	0	0	0.00402621	0.00203442	0	0	0	0	0	0	0	0	0	0
ENSG00000285646	AL021155.4	0.121072	0.185313	0.402328	0.315676	0.109983	0.104914	0.0562295	0.206088	0.036514	0.0431507	0.0156942	0.280797	0.437847	0.0537953	0.18661	0.180893	0.0632247	0.044919	0.230701	0.15811	0.130566	0.28889	0.0120681	0.0705711	0.0944247	0.0354278	0.18704	0.420797	0.0301824	0.318832	0.0169198	0.0702975	2.05563	0.0584441	0.0352057
ENSG00000116685	KIAA2013	0.194224	0.120056	0.177695	0.286348	0.26903	0.293505	0.27952	0.133886	0.329764	0.272221	0.18205	0.279618	0.192773	0.17421	0.23076	0.253199	0.245928	0.231457	0.311022	0.109614	0.27034	0.153547	0.251074	0.329827	0.323294	0.397229	0.164924	0.208018	0.397475	0.224119	0.352116	0.225906	0.125986	0.266639	0.286415
ENSG00000083444	PLOD1	0.016552	0.0148476	0.119235	0.224216	0.0502498	0.0308477	0.116486	0.0105898	0.170819	0.101427	0.0512263	0.0946801	0.0402903	0.0916653	0.0567608	0.113994	0.302685	0.0524901	0.0461731	0.0520311	0.318881	0.0108914	0.0449753	0.0914124	0.173797	0.210571	0.0183408	0.0908379	0.133012	0.0313673	0.0905264	0.155264	0	0.104251	0.160417
ENSG00000287384	AL096840.2	0.0103237	0.00791589	0.00687764	0.017576	0.0106825	0.0298121	0.0160599	0.00177776	0.0116182	0.0186368	0.0028296	0.0452281	0.0163377	0.00168776	0.0228044	0.00423159	0.00174185	0.00908933	0.0170583	0.00227575	0.000267254	0.0108434	0.00222389	0.026471	0.00478012	0.0173943	0.012893	0.00981784	0.00895769	0	0.0428646	0	0	0	0.0081035
ENSG00000116688	MFN2	0.105369	0.103635	0.190964	0.21163	0.137733	0.180475	0.163359	0.0975943	0.404798	0.207979	0.167862	0.296248	0.180061	0.126632	0.099939	0.112034	0.12766	0.144311	0.198599	0.0580688	0.187679	0.109773	0.185288	0.220121	0.171346	0.214789	0.0870514	0.208287	0.248363	0.107863	0.245488	0.146407	0.071211	0.302186	0.259362
ENSG00000116691	MIIP	0.327064	0.149504	0.23867	0.212621	0.34656	0.304657	0.304805	0.253119	0.189658	0.154168	0.0755066	0.0977385	0.254086	0.196142	0.197155	0.0978749	0.134007	0.0643891	0.32469	0.0570594	0.101837	0.209227	0.0634847	0.23517	0.219484	0.191168	0.266594	0.275138	0.129393	0.206936	0.147904	0.784441	0.275831	0.0854093	0.164714
ENSG00000120949	TNFRSF8	0.0942811	0.00147735	0.0722596	0.0288769	0.0128839	0.00114846	0.00180438	0.00207451	0.000918379	0.000398883	0	0.000833934	0.0271869	0.0948421	0.000878209	0	0.0196418	0.000386515	0.0595467	0.00132994	0.0272796	0.00174217	0.000537519	0.000911929	0.000532999	0.000916464	0.0170846	0.0398767	0.00195258	0	0	0.096128	0.00455383	0	0.0609964
ENSG00000285604	AL357835.1	0.000216934	0	0	0	0.000334193	0.00104474	0	0	0	0	0	0	0	0	0.000832796	0.000394246	0	0	0	0	0	0	0	0	0	0	0	0	0	0	0	0	0	0	0
ENSG00000028137	TNFRSF1B	3.07442	1.65822	8.15472	2.92533	2.38017	1.13953	0.172163	0.484488	0.0547184	0.0359909	0.0342932	0.0285415	2.32764	0.272192	1.82918	0.102143	0.0931501	0.0724442	2.14633	0.0558574	2.10749	1.56062	0.18115	0.14582	0.14557	0.0874693	0.96429	4.57499	0.1257	0.0171774	0.0656505	0.408514	1.13954	0.0444886	0.428435
ENSG00000048707	VPS13D	0.25464	0.17474	0.207464	0.228921	0.26209	0.342756	0.187283	0.217015	0.57559	0.227678	0.219502	0.516409	0.490186	0.17151	0.244776	0.227548	0.26073	0.152604	0.255655	0.0546997	0.391135	0.210548	0.158087	0.25007	0.206897	0.149407	0.0898362	0.148586	0.243236	0.126484	0.298931	0.296672	0.315113	0.588391	0.142574
ENSG00000229484	LINC02766	0.000499745	0	0.000415125	0	0.000473961	0.000683323	0	0	9.65e-05	0.000417838	0.000223997	0	0	0	0	0	0.000208428	0.000113436	0.000225559	0	0	0	0	0.00207995	0	0	0	0	0	0	0	0	0	0	0
ENSG00000162496	DHRS3	0.142708	0.258167	0.0777747	0.488201	0.0267005	0.248328	0.0674861	0.0110411	2.47291	1.44368	1.59948	1.76948	0.195353	0.718458	0.528289	1.6521	1.87834	0.982261	0.107403	0.0176528	0.281481	0.220267	1.16995	0.474359	0.108261	0.110629	0.215991	0.0017535	1.3638	0.00775684	0.176732	0.0136654	0.0109056	0.639551	0.81435
ENSG00000272482	AC254633.1	0.00167818	0.00335111	0.00147849	0.00335359	0.00220246	0.00886933	0.000605233	0.00119879	0.00825904	0.00103506	0.00307577	0.00725243	0.00101145	0.0512732	0.00657835	0.0636719	0.039885	0.00402708	0.00192525	0	0.00291516	0.00341012	0.000725273	0.00123595	0.000458798	0	0.000698591	0	0.0106887	0	0	0	0	0	0.00326028
ENSG00000204518	AADACL4	0	0	0	0	0	0	0	0	0	0	0	0	0	0.00234681	0	0.00592538	0.00434471	0	0	0	0	0	0	0	0	0	0	0	0	0	0	0	0	0.0072426	0
ENSG00000188984	AADACL3	0	0	0	0	0	0	0	0	0	0	0	0	0	0	0	0	0	0	0	0	0	0	0	0	0	0	0	0	0	0	0	0	0	0	0
ENSG00000157330	C1orf158	0	0	0	0	0	0	0	0	0.000415067	0	0	0	0	0	0	0	0	0	0	0	0	0	0	0	0	0.000427072	0	0	0	0	0	0	0	0	0
ENSG00000116726	PRAMEF12	0	0	0	0	0	0.0016563	0	0	0	0.000139176	0	0	0	0	0	0	0	0	0	0	0	0	0	0	0	0	0	0	0	0	0	0	0	0	0
ENSG00000116721	PRAMEF1	0	0	0	0	0	0	0	0	0	0	0	0	0	0	0	0	0	0	0	0	0	0	0	0	0	0	0	0	0	0	0	0	0	0	0
ENSG00000228338	LINC01784	0	0	0	0	0	0	0	0	0	0	0	0	0	0	0	0	0	0	0	0	0	0	0	0	0	0	0	0	0	0	0	0	0	0	0
ENSG00000239810	PRAMEF11	0	0	0	0	0	0	0	0	0	0	0	0	0	0	0	0	0	0	0	0	0	0	0	0	0	0	0	0	0	0	0	0	0	0	0
ENSG00000179172	HNRNPCL1	0	0	0	0	0	0	0	0	0	0	0	0	0	0	0	0	0	0	0	0	0	0	0	0	0	0	0	0	0	0	0	0	0	0	0
ENSG00000120952	PRAMEF2	0	0	0	0	0	0	0	0	0	0	0	0	0	0	0	0	0	0	0	0	0	0	0	0	0	0	0	0	0	0	0	0	0	0	0
ENSG00000243073	PRAMEF4	0	0	0	0	0	0	0	0	0	0	0	0	0	0	0	0	0	0	0	0	0	0	0	0	0	0	0	0	0	0	0	0	0	0	0
ENSG00000187545	PRAMEF10	0	0	0	0	0	0	0	0	0	0	0	0	0	0	0	0	0	0	0	0	0	0	0	0	0	0	0	0	0	0	0	0	0	0	0
ENSG00000204510	PRAMEF7	0	0	0	0	0	0	0	0	0	0	0	0	0	0	0	0	0	0	0	0	0	0	0	0	0	0	0	0	0	0	0	0	0	0	0
ENSG00000232423	PRAMEF6	0	0	0	0	0	0	0	0	0	0	0	0	0	0	0	0	0	0	0	0	0	0	0	0	0	0	0	0	0	0	0	0	0	0	0
ENSG00000274764	PRAMEF27	0	0	0	0	0	0	0	0	0	0	0	0	0	0	0	0	0	0	0	0	0	0	0	0	0	0	0	0	0	0	0	0	0	0	0
ENSG00000277058	HNRNPCL3	0	0	0	0	0	0	0	0	0	0	0	0	0	0	0	0	0	0	0	0	0	0	0	0	0.000678919	0	0	0	0	0	0	0	0	0	0
ENSG00000229571	PRAMEF25	0	0	0	0	0	0	0	0	0	0	0	0	0	0	0	0	0	0	0	0	0	0	0	0	0	0	0	0	0	0	0	0	0	0	0
ENSG00000275774	HNRNPCL2	0	0	0	0	0	0	0	0	0	0	0	0	0	0	0	0	0	0	0	0	0	0	0	0	0	0	0	0	0	0	0	0	0	0	0
ENSG00000233336	AC245056.1	0	0	0	0	0	0	0	0	0	0	0	0	0	0	0	0	0	0	0	0	0	0	0	0	0	0	0	0	0	0	0	0	0	0	0
ENSG00000280267	PRAMEF26	0	0	0	0	0	0	0	0	0	0	0	0	0	0	0	0	0	0	0	0	0	0	0	0	0	0	0	0	0	0	0	0	0	0	0
ENSG00000179412	HNRNPCL4	0	0	0	0	0	0	0	0	0	0	0	0	0	0	0	0	0	0	0	0	0	0	0	0	0.000580923	0	0	0	0	0	0	0	0	0	0
ENSG00000204505	PRAMEF9	0	0	0	0	0	0	0	0	0	0	0	0	0	0	0	0	0	0	0	0	0	0	0	0	0	0	0	0	0	0	0	0	0	0	0
ENSG00000279169	PRAMEF13	0	0	0	0	0	0	0	0	0	0	0	0	0	0	0	0	0	0	0	0	0	0	0	0	0	0	0	0	0	0	0	0	0	0	0
ENSG00000279804	PRAMEF18	0	0	0	0	0	0	0	0	0	0	0	0	0	0	0	0	0	0	0	0	0	0	0	0	0	0	0	0	0	0	0	0	0	0	0
ENSG00000270601	PRAMEF5	0	0	0	0	0	0	0	0	0	0	0	0	0	0	0	0	0	0	0	0	0	0	0	0	0	0	0	0	0	0	0	0	0	0	0
ENSG00000182330	PRAMEF8	0	0	0	0	0	0	0	0	0	0	0	0	0	0	0	0	0	0	0	0	0	0	0	0	0	0	0	0	0	0	0	0	0	0	0
ENSG00000237700	PRAMEF33	0	0	0	0	0	0	0	0	0	0	0	0	0	0	0	0	0	0	0	0	0	0	0	0	0	0	0	0	0	0	0	0	0	0	0
ENSG00000204501	PRAMEF15	0	0	0	0	0	0	0	0	0	0	0	0	0	0	0	0	0	0	0	0	0	0	0	0	0	0	0	0	0	0	0	0	0	0	0
ENSG00000228229	AC243961.1	0	0	0	0	0	0	0	0	0	0	0	0	0	0	0	0	0	0	0	0	0	0	0	0	0	0	0	0	0	0	0	0	0	0	0
ENSG00000204481	PRAMEF14	0	0	0	0	0	0	0	0	0	0	0	0	0	0	0	0	0	0	0	0	0	0	0	0	0	0	0	0	0	0	0	0	0	0	0
ENSG00000204480	PRAMEF19	0	0	0	0	0	0	0	0	0	0	0	0	0	0	0	0	0	0	0	0	0	0	0	0	0	0	0	0	0	0	0	0	0	0	0
ENSG00000204479	PRAMEF17	0	0	0	0	0	0	0	0	0	0	0	0	0	0	0	0	0	0	0	0	0	0	0	0	0	0	0	0	0	0	0	0	0	0	0
ENSG00000204478	PRAMEF20	0	0	0	0	0	0	0	0	0	0	0	0	0	0	0	0	0	0	0	0	0	0	0	0	0	0	0	0	0	0	0	0	0	0	0
ENSG00000162494	LRRC38	0	0	0.000171316	0	0	0	0	0	0.000251472	0	0	0	0	0.00813987	0	0.00776587	0.00362224	0	0	0	0	0	0	0	0	0	0.000960032	0	0	0	0.0579634	0	0	0	0
ENSG00000259961	AL354712.1	0	0	0	0	0	0	0	0	0	0	0	0	0	0	0	0	0	0	0	0	0	0	0	0	0	0	0	0	0	0	0	0	0	0	0
ENSG00000162493	PDPN	0.00265482	0.00338853	0.0140539	0.182749	0.000507771	0.00198097	0.00133756	0.015066	0.0230526	0.00110057	0.0205406	0.0072995	0.00581976	3.22273	0.00216493	1.14753	3.82344	0.0246373	0.000564377	0.0034098	0.011829	0.00739749	0.0994065	0.00371179	0.0190424	0	0.00785441	0	0.0236464	0.00511457	6.58121	0.0194051	0.0281976	0	0.00878411
ENSG00000237445	AL359771.1	0	0	0	0	0	0	0	0	0	0	0	0	0	0	0	0	0	0	0	0	0	0	0	0	0	0	0	0	0	0	0	0	0	0	0
ENSG00000116731	PRDM2	1.20659	1.4562	0.449994	0.484122	0.984019	0.930486	0.462995	3.22682	0.715521	0.394874	0.814145	0.950022	1.71943	0.611306	1.141	0.696357	0.62344	0.855789	0.976158	0.314329	0.402711	1.41169	0.438524	0.902505	0.684255	0.478916	0.937043	0.447692	0.553227	2.6139	0.631052	0.690416	0.509965	0.385845	0.31731
ENSG00000189337	KAZN	0.00356939	0.0040673	0.00369419	0.0054179	0.0019222	0.00677396	0.0476392	0.00114943	0.315431	0.330927	0.119036	0.127608	0.0104467	0.440864	0.0060559	0.344967	0.660665	0.146279	0.00722111	0.00210377	0.427742	0	0.146431	0.108803	0.100789	0.17409	0.00452459	0	1.06565	0.00234948	0.0173289	0.101827	0	0.364807	0.0508109
ENSG00000231606	AL357873.1	0	0	0	0	0	0	0.000106262	0	8.88e-05	0	0	0.00070955	0	0.00392763	0	0.00188133	0.00603216	0	0	0	0	0	0	0	0	0	0	0	0.00187489	0	0	0	0	0	0
ENSG00000234593	KAZN-AS1	0	0	0	0	0	0	0.000164948	0	0.000921378	0.000221488	0	0	0	0	0	0	0.000468247	0.000802246	0	0	0	0	0	0	0	0	0	0	0	0	0	0	0	0	0
ENSG00000287756	AL031293.1	0	0	0.00168584	0	0	0	0.000851508	0	0.0152287	0.000328399	0.00080603	0.0105136	0	0.0143247	0	0.0168215	0.0344361	0.000921794	0	0.000279512	0	0	0.00145587	0.000843605	0	0	0	0	0.000683001	0	0	0	0	0	0
ENSG00000175147	TMEM51-AS1	0.00264431	0.00466296	0.00401768	0.0719309	0.00177879	0.00754232	0.0070508	0.00127351	0.79646	0.143697	0.187906	0.304762	0.0138444	0.00639834	0.00106116	0.0143052	0.00474905	0.089346	0.0021503	0.00452585	0.00318249	0.00152794	0.185151	0.122363	0.0103433	0.11688	0.00213633	0	0.0756705	0.00235729	0.00217118	0	0	0.0421581	0.0561819
ENSG00000171729	TMEM51	0.0030301	0.00917937	0.0519357	0.493367	0.00134072	0.00848428	0.101155	0.00166651	0.798495	0.515152	0.409371	0.362895	0.0255781	0.0839051	0.00376536	0.090471	0.0682115	0.429792	0.0162977	0.0195222	0.0946101	0	0.671525	0.360992	0.106654	0.230664	0.0446069	0.00981651	0.478223	0.00447375	0.398749	0	0	0.398232	0.37869
ENSG00000204464	C1orf195	0	0	0	0.000737077	0	0	0	0	0.00114111	0.000101139	0.000251294	0.000626827	0.000572756	0.00036181	0	0	0.000332353	0.000137466	0	0	0	0	0	0	0	0	0	0	0	0	0	0	0	0	0
ENSG00000142621	FHAD1	0.0114233	0.010841	0.0102479	0.172517	0.00458892	0.00593618	0.00362903	0.00143079	0.114189	0.0132805	0.036201	0.0925632	0.0122438	0.00189124	0.0106965	0.00277022	0.00356056	0.0232422	0.00621094	0.0012418	0.00251659	0.00285349	0.0250524	0.0303769	0.00190464	0.0853406	0.00791141	0.00487555	0.00600893	0.000847693	0.00217072	0	0	0.0127776	0.00371224
ENSG00000233485	FHAD1-AS1	0.00103024	0	0.0020027	0.0103862	0	0.00151243	0.000273734	0.000201442	0.00541842	0.00445267	0.00641644	0.00453497	0	0.000110459	0.00346519	0.000819948	0	0.000446169	0.00332817	0	0.00575142	0	0.000884085	0.00117384	0	0.00305847	0.014274	0	0.0021017	0	0.0018904	0	0	0	0
ENSG00000236045	AL031283.2	0	0	0	0.000226886	0	0	0	0	0	0	0	0	0.00155683	0	0	0	0	0.000163329	0	0	0	0	0	0	0	0	0	0	0	0	0	0	0	0	0
ENSG00000228140	AL031283.1	0.00286172	0.00229016	0.00921869	0.00620941	0.00137862	0.00229868	0.00119675	0	0.00556689	0.00210378	0.00319927	0.00396935	0.0129298	0.00102894	0.045126	0.00545677	0.000758366	0.00885775	0.00377217	0	0	0.00242415	0.00519366	0.00299515	0.00125792	0.00212444	0	0.0100204	0.000625376	0	0	0.0174547	0	0	0.00485695
ENSG00000142634	EFHD2	1.74202	1.25613	5.11565	3.80916	1.15041	1.38964	0.551728	0.574671	1.63476	2.06024	1.90685	0.883923	1.15943	1.61626	3.68572	0.409371	0.593477	1.86242	1.94657	0.165874	1.47559	1.44111	3.77771	1.424	0.488904	2.68689	3.51218	3.18386	2.14575	0.509221	1.16165	1.99837	0.911614	0.493179	1.01517
ENSG00000162438	CTRC	0.002574	0.00778355	0.00901295	0.00630125	0.00433487	0.00481634	0.000959789	0.000214628	0.00116588	0.000613557	0.00179803	0.000283726	0.00828496	0.000482799	0.00616591	0.00661178	0.00305073	0.00561457	0.00171614	0	0.00593148	0.00556294	0.0012443	0.000860926	0.00183641	0.00185758	0.0048399	0.00801022	0	0	0.00309212	0.00453058	0	0	0
ENSG00000142615	CELA2A	0.00100489	0.00136664	0.00360029	0.00147497	0.000482399	0	0.000510623	0.000417531	0	0.000356437	0.00304788	0	0.00262508	0.00025042	0.00201343	0.00334612	0.000629919	0.00379212	0.00041802	0.000305589	0.000593671	0	0.000713781	0.0024843	0	0.000834078	0	0.003324	0	0	0.00348264	0	0	0	0
ENSG00000215704	CELA2B	0	0	0	0.000250392	0	0	0	0	0	8.06e-05	0	0	0	0.000653122	0	0.000255777	0.000270952	0	0	0	0	0	0	0	0	0	0	0	0	0	0	0	0	0	0
ENSG00000132906	CASP9	0.0806568	0.0542112	0.19744	0.165447	0.0889845	0.0527787	0.0563351	0.110996	0.139307	0.175997	0.15169	0.129584	0.0595642	0.220039	0.104945	0.121318	0.107302	0.0556396	0.0970393	0.0247793	0.0399171	0.0774765	0.0872197	0.105268	0.0713371	0.0844979	0.208263	0.0893828	0.124069	0.109579	0.0164808	0.00849903	0.0832944	0.31645	0.0431648
ENSG00000116138	DNAJC16	0.138913	0.0743936	0.0524924	0.0992172	0.133457	0.174416	0.14561	0.154081	0.36638	0.191131	0.173696	0.329386	0.1336	0.0749669	0.109867	0.0912992	0.149002	0.14883	0.0700123	0.0495661	0.106223	0.058137	0.0910067	0.251946	0.230538	0.129428	0.0497646	0.0596459	0.126416	0.088383	0.128119	0.0861937	0.0827784	0.0699941	0.081891
ENSG00000272510	AL121992.3	0.000584733	0	0	0	0.00239556	0.000643079	0.000333455	0	0.000504137	0.000665636	0.000672528	0.00173375	0.000732392	0	0	0.000262164	0	0.000235683	0.00248586	0	0	0	0.000222156	0	0	0.00309016	0	0	0	0	0	0	0	0	0.0140214
ENSG00000116771	AGMAT	0.0722584	0.0166829	0.00346348	0.0122751	0.1149	0.0366947	0.0261751	0.06756	0.0186956	0.0406024	0.0258653	0.0272956	0.0448447	0.00157268	0.0324337	0.00219203	0.00351679	0.0172799	0.12936	0.00699246	0.00120295	0.0299758	0.019896	0.0157837	0.0151134	0.0380359	0.00197256	0.00368656	0.00832153	0.0766073	0	0	0	0.00145475	0.00403524
ENSG00000237301	AL121992.1	0.00446194	0.005313	0.00259757	0.00603874	0.0120953	0.0053051	0.0158332	0.00205707	0.01531	0.0218757	0.0132664	0.0540279	0.00833091	0.00106456	0.00741707	0.00221438	0.00183089	0.0262988	0.00703171	0.00173937	0.00112233	0.00187351	0.0169387	0.0548609	0.0361379	0.00378035	0.00339166	0	0.00118102	0	0.00307224	0	0	0.00211669	0.00810689
ENSG00000197312	DDI2	0.206971	0.124156	0.0940824	0.163717	0.262112	0.184061	0.470872	0.199969	0.575879	0.285548	0.298613	0.695512	0.315421	0.143365	0.207104	0.180491	0.228478	0.164267	0.225803	0.0736558	0.138121	0.253103	0.0793243	0.469045	0.517245	0.248092	0.137591	0.058436	0.397632	0.165748	0.150648	0.0744311	0.0734442	0.140316	0.151939
ENSG00000215695	RSC1A1	0	0	0	0	0	0	0	0	0	0	0	0	0	0	0	0	0	0	0	0	0	0	0	0	0	0	0	0	0	0	0	0	0	0	0
ENSG00000271742	AL121992.2	0	0.00035611	0.00368022	0.00599533	0	0	0.000430183	0.00105432	0.000206766	0.000108502	0.000586296	0.00359699	0.0033613	0	0	0.00200109	0	0.000206849	0	0	0	0	0	0.00109392	0	0.000812805	0	0.00534752	0	0.000605179	0	0	0.0197148	0	0
ENSG00000116786	PLEKHM2	0.191347	0.139466	0.410127	0.465847	0.192946	0.207146	0.154281	0.322201	0.345468	0.177173	0.110815	0.313831	0.271984	0.584523	0.147212	0.367917	0.568777	0.117088	0.220655	0.0620869	0.359526	0.137987	0.103542	0.234529	0.17025	0.176562	0.257867	0.322206	0.301932	0.358881	0.234686	0.170165	0.19212	0.298614	0.175109
ENSG00000237938	AL450998.2	0	0	0	8.94e-05	0.000430862	0	8.13e-05	0	0	0.000119573	0.0002437	0.00129766	0	0	0	0.0012185	0.000943395	0	0	0.000212982	0	0	0	0	0	0	0	0	0	0	0	0	0	0	0
ENSG00000162461	SLC25A34	0.00441426	0.0031688	0.0186434	0.0172857	0.00404697	0.00146352	0.00362581	0.00642331	0.0116254	0.00169704	0.004584	0.00360468	0.0130625	0.0211158	0.00550279	0.0183199	0.0243074	0.00271867	0.00532839	0.000327667	0.0183864	0.0033368	0.00203451	0.00478977	0.0077775	0.00949642	0	0.0240791	0.0276597	0.00828623	0.00290418	0	0	0.00736655	0.0154559
ENSG00000224459	SLC25A34-AS1	0	0	0	0	0	0	0.000253664	0	0.000247471	0	0	0.000693603	0	0	0	0	0	0	0	0	0.0338827	0	0	0	0	0	0	0	0	0	0.00383269	0	0	0.00281153	0
ENSG00000162460	TMEM82	0	0.000363098	0	0	0	0	0	0	0.000807299	0	0	0	0	0	0	0	0	0	0	0	0	0	0	0.00149517	0.00244394	0	0.00124219	0	0	0	0	0	0	0	0
ENSG00000162458	FBLIM1	0.00607118	0.00434738	0.00612522	0.00982621	0.00213933	0.0150724	0.315569	0.00331744	0.986045	0.355994	0.133742	0.633974	0.0196751	0.0324238	0.00979856	0.0233394	0.0821728	0.173688	0.0127289	0.0118363	0.360018	0.00849275	0.185578	0.554155	0.385508	0.166242	0.0126738	0.00466464	0.259629	0.0027903	0.630194	0	0.00511139	0.67075	0.28869
ENSG00000233954	UQCRHL	0.00300777	0.0081846	0.00633107	0.00815905	0.00476795	0.00445959	0.0126909	0.0118562	0.0130349	0.0151423	0.00886753	0.0126139	0.00485346	0.0030054	0.00902954	0.00265142	0.00269947	0.00718208	0.0102071	0.00876224	0.000656016	0.00996628	0.0257761	0.0215713	0.018128	0.0123476	0.00736118	0.00292459	0.00147267	0.0141739	0.00112385	0.00402313	0.0183016	0.00938353	0.00824505
ENSG00000179743	FLJ37453	0.18049	0.151624	0.133014	0.199812	0.187041	0.199892	0.263333	0.21781	0.171772	0.118175	0.0903185	0.384813	0.251407	0.0202544	0.212232	0.0568709	0.0274259	0.116284	0.139463	0.074456	0.0927477	0.137748	0.0715522	0.356289	0.249384	0.15032	0.193111	0.110906	0.130228	0.378267	0.140075	0.272893	0.314497	0.144875	0.0860219
ENSG00000065526	SPEN	0.595171	0.622774	0.647313	0.834404	0.871018	0.606847	0.696281	0.998558	0.909337	0.801923	0.86813	0.861181	1.42114	0.601258	0.683598	0.616812	0.538345	0.695034	1.05114	0.365451	1.2524	0.710668	0.6679	0.795068	0.80671	0.457283	0.559145	0.441132	0.571459	1.08836	0.837661	0.81711	1.07694	0.754353	0.591083
ENSG00000116809	ZBTB17	0.151279	0.111398	0.163665	0.1476	0.234619	0.116615	0.13651	0.18877	0.169655	0.0832633	0.0493622	0.0888127	0.187332	0.0847024	0.101729	0.083672	0.110552	0.0247232	0.176822	0.0354736	0.209486	0.133637	0.0651692	0.161818	0.169818	0.0858026	0.136679	0.0897885	0.173317	0.0991336	0.103342	0.315987	0.0912603	0.0248627	0.160454
ENSG00000183888	SRARP	0	0	0	0	0.000606217	0	0.00117915	0	0	0.000359115	0	0.00262975	0	0	0	0	0	0.000934835	0.00168607	0	0.000801763	0	0	0	0	0	0	0	0.000931848	0	0.0130384	0	0	0	0
ENSG00000233078	AL355994.3	0	0	0	0	0	0	0	0	0	0	0	0	0	0	0	0	0	0	0	0	0	0	0	0	0	0	0	0	0	0	0	0	0	0	0
ENSG00000173641	HSPB7	0	0	0	0.00115667	0	0	0.000180125	0	0.000608068	0.000318716	0	0	0	0.00274131	0	0.00163473	0.00903275	0.000260929	0	0	0.00196402	0	0.00121305	0	0	0	0	0	0	0	0	0	0	0.794422	0
ENSG00000186510	CLCNKA	0.00011821	0	0	0.000616491	0	0.000517043	0.000877237	0.000328265	0.00152213	0	0.00014452	0	0	0	0	0	0	0	0.000664344	0.00052824	0	0	0	0.000477412	0.000509287	0.00135506	0	0	0	0	0	0	0	0	0
ENSG00000184908	CLCNKB	0	0	0.000581137	0.000881483	0.00052131	0	0.00780124	0	0.00998328	0.000324402	9.31e-05	0.000748564	0	0	0	0	0.000167435	0.000264158	0	0	0	0	0.000633088	0.00272254	0.00373903	0.000809082	0	0	0	0	0	0	0	0.00535919	0
ENSG00000185519	FAM131C	0.00131525	0.00246009	0	0	0.000615885	0.00130838	0.024191	0.00165728	0.0143861	0.00395005	0.000638009	0.00974565	0	0.00218301	0	0.00234502	0	0.000366644	0	0	0.00155628	0.00539713	0.00133663	0.00643575	0.00446134	0.00518514	0.00386649	0	0.00653789	0	0	0	0	0.016499	0
ENSG00000142627	EPHA2	0.00863837	0.0465071	0.0197259	0.0488623	0.00886686	0.0149127	0.313942	0.00828621	1.39697	1.07302	1.46592	0.544471	0.0264253	0.0753365	0.00991088	0.0539962	0.00974623	1.53756	0.00985246	0.0338923	0.372488	0.00326339	1.24621	0.426502	0.24245	0.21046	0.0238684	0.0163626	5.86205	0.0130483	0.66336	0.0156611	0.234977	0.207666	0.658273
ENSG00000227959	AL451042.2	0.000323621	0	0	0.00252999	0	0	0.0123269	0	0.0205208	0.0151263	0.0192668	0.0160601	0	0.000247145	0.00389394	0.00174654	0	0.0162438	0	0	0.00380773	0	0.0323166	0.00870903	0.00308535	0.00689368	0	0	0.0842367	0	0.0101496	0	0.0163177	0	0.00638002
ENSG00000224621	AL451042.1	0	0	0	0.000472125	0	0	0.00105507	0	0.0027146	0.000812059	0.000156779	0.00225198	0	0	0	0.000353043	0	0.00178815	0	0	0	0	0.00173689	0	0	0.000396364	0	0	0.00125431	0	0	0	0	0	0
ENSG00000234166	ARHGEF19-AS1	0	0	0	0.000300594	0	0	0	0	0	0	0.000177058	0	0	0	0	0	0	0.000291659	0	0	0	0	0	0	0	0	0	0	0	0	0	0	0	0	0
ENSG00000142632	ARHGEF19	0.038617	0.0319756	0.0113522	0.0210844	0.0779383	0.0500679	0.243368	0.026158	0.396038	0.060986	0.0740579	0.0852851	0.0406804	0.0162079	0.0619541	0.031169	0.0386	0.0206886	0.0703978	0.0374201	0.0502358	0.040719	0.032669	0.201553	0.229794	0.0796665	0.0141841	0.0259283	0.183153	0.00760542	0.118798	0.0402368	0	0.00355531	0.152197
ENSG00000288398	AL109627.1	0.00596411	0.00510742	0.000660969	0.00232189	0.00762012	0.00886067	0.0036356	0.00842637	0.0121626	0.00199437	0.00264239	0.00859269	0.0103631	0.000924706	0.00430349	0.00366419	0.0025216	0.000174687	0.000575241	0.0025847	0.00238445	0.00197265	0.000447412	0.00194275	0.00887582	0.0061731	0.00174509	0	0.00193958	0.00270323	0.00330713	0	0	0.0168042	0.00371224
ENSG00000132881	CPLANE2	0.0097511	0.00643462	0.00137063	0.00447407	0.0141209	0.013531	0.00553283	0.00781469	0.015701	0.00346791	0.0063468	0.00828898	0.0112246	0.0032073	0.0132746	0.0035655	0.00449001	0.00212998	0.00597742	0.00344388	0.00829906	0.00437547	0.00165764	0.00526117	0.00150264	0.00558779	0.00862169	0.00246416	0.0156168	0.00910351	0.0101532	0	0.00473169	0	0.0203413
ENSG00000037637	FBXO42	0.159062	0.144698	0.117718	0.169762	0.200369	0.219012	0.135557	0.125385	0.25813	0.119739	0.0697466	0.228061	0.259883	0.0355236	0.157136	0.193649	0.149176	0.0721217	0.19533	0.071098	0.0784832	0.138535	0.0566297	0.161119	0.120904	0.143429	0.111235	0.113613	0.156147	0.120268	0.0596628	0.116596	0.233407	0.0823384	0.0909297
ENSG00000055070	SZRD1	0.437249	0.411681	0.381194	0.430009	0.446394	0.592616	0.366406	0.388891	0.504603	0.431416	0.255388	0.358079	0.42739	0.391504	0.470012	0.324699	0.416984	0.284937	0.664182	0.0839273	0.56625	0.352329	0.293521	0.441197	0.375299	0.534225	0.354385	0.373741	0.45833	0.44471	0.583078	0.474408	0.265501	0.523525	0.417432
ENSG00000187144	SPATA21	0.00181648	0.000304201	0.000850203	0.000881347	0.00358581	0.00399284	0.00020381	0.0023105	0.00332239	0.0241096	0.000387644	0.000891247	0.00421955	0.000658012	0	0.00123068	0.000586815	0.000974587	0.00194869	0.000384428	0	0	0.00039879	0	0.000555208	0.000340035	0	0	0	0	0.00112385	0.0265782	0	0.00159673	0.00305323
ENSG00000157191	NECAP2	0.83097	0.504343	0.458168	0.803435	0.620203	0.688109	0.730442	0.627251	0.677727	0.553734	0.275885	0.724399	0.599912	0.26149	0.607086	0.305744	0.274495	0.236964	0.568048	0.113093	0.466627	0.668538	0.384526	1.23022	0.840378	0.846621	0.96162	0.703002	0.779038	0.752177	0.646319	0.632448	0.476848	0.225137	0.779124
ENSG00000226029	LINC01772	0.0195171	0.00688293	0.00878483	0.0164468	0.0195527	0.0313525	0.00892925	0.0284975	0.0212828	0.00410702	0.00487448	0.0131424	0.0429203	0.00291391	0.0129431	0.00200163	0.00297143	0.00252792	0.0135365	0.00848878	0.00550875	0.0376655	0.00593521	0.0153023	0.0130443	0.0110812	0.0184086	0.0248502	0.0102905	0.01351	0	0.024095	0	0	0.0361329
ENSG00000261135	AL137802.2	0.0175598	0.0137105	0.0178301	0.016276	0.0372263	0.0271987	0.0470247	0.00194209	0.0239077	0.0127021	0.00145879	0.0505368	0.0427417	0.000744598	0.0353006	0.000792097	0.00055656	0.00248555	0.020877	0.00541997	0.00100456	0.00415415	0.00040281	0.0525382	0.0489504	0.00750737	0.0421046	0	0	0.010647	0.00801688	0	0	0	0.0255513
ENSG00000285853	AL137802.3	0.000457017	0	0.000688449	0.000513303	0.00123201	0.000454693	0.00220549	0	0.000761065	0.000631556	0	0.00257533	0	0	0	0	0	0	0.00232327	0	0	0	0	0.00178301	0	0	0	0	0.000910939	0	0	0	0	0	0
ENSG00000224174	AL137802.1	0	0	0	0	0	0	0	0	0	0	0	0	0	0	0	0	0	0	0	0	0	0	0	0	0	0	0	0	0	0	0	0	0	0	0
ENSG00000233421	LINC01783	0	0.000645436	0.000300739	0.00068153	0	0.000555986	0.000106996	0.00420264	0.000604012	0	0	0.00200045	0.00533349	0	0	0.00197031	0.000264808	0	0	0	0	0	0.000798491	0	0.000567458	0	0.00131955	0	0.0103191	0	0.00645671	0.0109436	0	0	0
ENSG00000219481	NBPF1	0.0337201	0.0370417	0.0531675	0.162859	0.029761	0.0564347	0.423914	0.0904996	0.45331	0.207075	0.0771421	0.416376	0.0628728	0.0665713	0.0761982	0.303506	0.244953	0.0992186	0.0444239	0.0244797	0.131428	0.0405726	0.0671601	0.448732	0.402126	0.316768	0.0709407	0.00801714	0.0739505	0.0147944	0.149582	0.233725	0.0128055	0.0718768	0.389811
ENSG00000271732	AL137798.1	0.000888512	0	0	0	0	0	0.000519566	0	0	9.42e-05	0	0.000821717	0	0.000704185	0	0.000646665	0.000371411	0	0	0	0	0	0	0.000421018	0	0.0016266	0	0	0	0	0	0	0	0	0
ENSG00000282143	AL137798.2	0	0	0	0	0	0	0	0	0	0	0	0	0	0	0	0	0	0	0	0	0	0	0	0	0	0	0	0	0	0	0	0	0	0	0
ENSG00000279151	AL021920.1	0	0	0	0	0	0	0	0	0	0	0	0	0	0	0	0	0	0	0	0	0	0	0	0	0	0	0	0	0	0	0	0	0	0	0
ENSG00000282740	AL021920.3	0	0	0	0	0	0	0	0	0	0	0	0	0	0	0	0	0	0	0	0	0	0	0	0	0	0	0	0	0	0	0	0	0	0	0
ENSG00000058453	CROCC	0.0772148	0.0596992	0.0277401	0.0403653	0.0905912	0.0918652	0.066685	0.0496571	0.186751	0.0606223	0.0414025	0.117105	0.12511	0.0507607	0.065829	0.106661	0.0681391	0.0264322	0.0659334	0.0102052	0.103921	0.0475499	0.0248015	0.0626727	0.0783381	0.133665	0.029744	0.00752875	0.0379516	0.0135035	0.118635	0.143872	0.0483344	0.143529	0.0725886
ENSG00000223643	BX284668.1	0	0	0	0	0	0	0	0	0	0	0	0	0	0	0	0	0	0	0	0	0	0	0	0	0	0	0	0	0	0	0	0	0	0	0
ENSG00000228549	BX284668.2	0.00045298	0.000244115	0.00268269	0.00255739	0.000619591	0.00325668	0.000182383	0.00210541	0	0.000256658	0	0.00229093	0.000974328	0.00120173	0	0.000828521	0.000120663	0.000575039	0	0	0.00262842	0	0	0	0.000370874	0	0	0	0	0.00542355	0.0133267	0	0	0	0.0084265
ENSG00000238142	BX284668.5	0.0506701	0.063482	0.237987	0.270239	0.0508388	0.0488908	0.00140345	0.168463	0.202928	0.519906	0.0944479	0.143054	0.0619875	0.0990828	0.155703	0.125348	0.116613	0.0426696	0.0300829	0.0106934	0.127914	0.0367837	0.120831	0.000751013	0.000471672	0.109991	0.185679	0.308386	0.518537	0.111883	0.347855	0.280653	0.0762715	0.0813528	0.0953245
ENSG00000272426	BX284668.6	0.0989082	0.101177	0.0374285	0.0450946	0.176656	0.110222	0.0431387	0.0646384	0.0721407	0.0614507	0.0296529	0.109222	0.217247	0.00939212	0.149651	0.0150605	0.00911831	0.00989238	0.109488	0.0226265	0.0159659	0.0869558	0.0163037	0.0662998	0.0179446	0.0217401	0.187833	0.0333569	0.0141691	0.241326	0.0159518	0.0438117	0.0455945	0.0195761	0.0213042
ENSG00000117122	MFAP2	0.00181068	0.00401721	0.00159736	0.00115427	0.00209982	0.000478347	0.861227	0.0021849	0.0868058	0.256347	0.0121993	0.0315694	0.00229095	0.276302	0.00350738	0.433712	0.631611	0.00324418	0.00168843	0.00302977	0.0207523	0.013346	0.0117348	0.484797	0.591043	0.46724	0.000993702	0	0.0285144	0	0.596081	0.0818253	0.0112422	0.00145475	0.261873
ENSG00000286898	AL049569.2	0	0	0	0	0	0	0	0	0	0	0	0	0	0	0	0	0	0	0	0	0	0	0	0	0	0.000652803	0	0	0	0	0	0	0	0	0
ENSG00000226526	AL049569.1	0	0	0	0	0	0	0	0	0	0.000172062	0	0	0	0	0	0.000718325	0.00027077	0	0	0	0	0	0.00029408	0	0	0	0	0	0	0	0	0	0	0	0
ENSG00000159363	ATP13A2	0.0904906	0.0465335	0.042827	0.0949417	0.0723158	0.0975159	0.10354	0.0509108	0.202767	0.111491	0.0450784	0.127897	0.132364	0.0153285	0.072776	0.0270931	0.0309543	0.0324739	0.100542	0.012932	0.115192	0.0490667	0.0849097	0.156261	0.0963917	0.147759	0.00190425	0.0254907	0.0959938	0.0453526	0.145516	0.0257553	0.399728	0.0333157	0.227076
ENSG00000288636	AL049569.3	0	0	0	0	0	0	0	0	0	0	0	0	0	0	0	0	0	0	0	0	0	0	0	0	0	0	0	0	0	0	0	0	0	0	0
ENSG00000117118	SDHB	0.343916	0.288603	0.429727	0.533486	0.433907	0.390887	0.590327	0.268005	0.351237	0.70671	0.380704	0.327815	0.175481	0.313558	0.357499	0.331605	0.342466	0.50886	0.52738	0.128745	0.251426	0.32381	0.55881	0.321336	0.42668	0.691124	0.224309	0.413503	0.380212	0.513128	0.436885	0.467237	0.238263	0.484195	0.511497
ENSG00000117115	PADI2	0.00224686	0.00060565	0.0966768	0.326265	0	0.00141794	0.00338224	0.00644568	0.00136176	0.00161931	0.000558581	0.0011769	0.00592358	0.000754953	0	0.00282785	0.00724919	0.00109533	0.00523662	0	0.00133887	0	0.000400625	0.00594599	0.0043182	0.0498121	0.44802	0.112109	0.0484986	0.037314	0.00480187	0.202224	0.336962	0	0.0554007
ENSG00000204362	LINC02783	0	0	0	0	0	0	0	0	0.00418756	0.000423328	8.36e-05	0	0	0	0	0	0	0	0	0	0	0	0.000326091	0	0	0.00130564	0	0	0.0100196	0	0	0	0	0	0
ENSG00000282843	AL590644.2	0	0	0	0	0	0	0	0	0.00143721	0.00253136	0	0.00226253	0.000535941	0	0	0	0	0.000672218	0	0	0	0	0.00550684	0.00152408	0	0.000440167	0	0	0.00408408	0	0	0	0	0	0
ENSG00000142623	PADI1	0.000239165	0	4.7e-05	0.000360803	0.000765431	0	0.00266297	0.00297428	0.0203464	0.0034391	0.00631104	0.0115431	0.00414245	0.00131919	0.000725216	0.000285483	0	0.00340726	0.000547052	0.00265389	0	0	0.154037	0.0114904	0.00236896	0.0681872	0.00263162	0.0059686	2.28176	0	0.00721313	0.00767483	0	0	0.069176
ENSG00000142619	PADI3	0.00667652	0.0173427	0.00571328	0.00991688	0.00188283	0.0110914	0.00332455	0.00379267	1.61732	0.221497	0.515235	0.144401	0.0165608	0.023012	0.00438011	0.0196503	0.00175986	0.49532	0.0213031	0.0293323	0.0138156	0	0.664963	0.00288129	0.000990485	0.00966074	0.000574615	0	0.948189	0.00432507	0.0157079	0.0324912	0	0.0356688	0.0731167
ENSG00000159339	PADI4	0.00533228	0.00130925	0.429502	0.00372003	0.0344466	0.00263993	0.000542313	0.0116154	0	0.00635831	0.000209055	0	0.00496822	0.0187329	0.0137632	0.000991516	0.00206108	0.000975936	0.0116731	0.000831402	0.00387184	0.0200614	0.00615956	0.0018403	0.00101223	0	0.0314819	0.294861	0.00118102	0.0737511	0	0.0153959	0.0387352	0	0
ENSG00000276747	PADI6	0.000318832	0	0.00216196	0.000760529	0	0	0	0	0	0	0	0	0	0.000170713	0.00197749	0	0	0	0	0	0	0	0	0	0	0	0	0.00344457	0	0	0	0	0	0	0
ENSG00000179051	RCC2	0.266899	0.221969	0.221781	0.750739	0.417209	0.319442	0.774326	0.353825	0.804823	0.576009	0.2194	0.544872	0.390069	0.235288	0.34281	0.0939661	0.194087	0.28357	0.737146	0.084794	0.246512	0.291172	0.196741	0.985528	0.728531	0.825366	0.378288	0.199578	0.551363	0.866352	0.265589	0.607006	0.333842	0.0873265	0.458299
ENSG00000227751	RCC2-AS1	0	0	0	0	0	0	0.00019834	0	0	0.000133368	0.000138437	0	0	0	0	0	0	0	0	0.000305746	0	0	0	0.00111609	0	0	0	0	0	0	0	0	0	0	0
ENSG00000074964	ARHGEF10L	0.00225118	0.00540431	0.105511	0.214145	0.000135924	0.00968208	0.0887694	0.000967475	0.773917	0.143279	0.135034	0.45467	0.0145348	0.0925371	0.00349524	0.126252	0.0905832	0.15058	0.00964285	0.00403085	0.0213589	0.00273447	0.126077	0.235166	0.119093	0.246218	0.000708535	0.0862934	0.434761	0.00071615	0.0142407	0	0	0.866333	0.124155
ENSG00000236648	LINC02810	0	0	0	0	0	0	0	0	0	0	0	0.000432682	0	0	0	0	0	0	0	0	0	0	0	0	0	0	0	0	0	0	0	0	0	0	0
ENSG00000117148	ACTL8	0	0	0	0	0	0	0.00374661	0	0	0.0037364	0	0	0	0	0	0	0.000685107	0	0	0	0	0	0	0	0	0.000416585	0	0	0	0	0	0.00381562	0	0	0
ENSG00000284653	AL357509.1	0	0	0	0	0	0	0	0	0	0	0	0	0	0	0	0	0	0	0	0	0	0	0	0	0	0	0	0	0	0	0	0	0	0	0
ENSG00000261781	LINC01654	0	0	0	0	0	0	0	0	0	0	0	0	0	0	0	0	0	0	0	0	0	0	0	0	0	0	0	0	0	0	0	0	0	0	0
ENSG00000117154	IGSF21	0.000238488	0.000291195	0.00407536	0.106293	0	0.00185746	5.64e-05	0	0	0.00038773	0	0.000489111	0	0.00241474	0	0.00297278	0.000723133	0.000147664	0	0.000288495	0.000703511	0	0.0003968	0.00108167	0	0	0.0126855	0	0	0	0	0	0	0	0
ENSG00000230035	IGSF21-AS1	0	0	0	0	0	0	0	0	0	0	0	0	0	0	0	0	0	0	0	0	0	0	0	0	0	0	0	0	0	0	0	0	0	0	0
ENSG00000225387	AL591896.1	0	0	0	0	0	0	0	0	0	0	0	0	0	0	0	0	0	0	0	0	0	0	0	0	0	0	0	0	0	0	0	0	0	0	0
ENSG00000179023	KLHDC7A	0.000858773	0	0.000712435	0.00224346	0	0.00553931	0.0374602	0	0.162514	0.0297578	0.00958652	0.0361889	0.000369525	0.00125711	0.00348938	0	0	0.0090966	0.000909798	0.001621	0	0	0.00336941	0.260036	0.0607601	0.152003	0	0	0.000867255	0	0	0.056496	0.0168002	0	0.00711359
ENSG00000009709	PAX7	0	0	0	0	0	0	0	0	0	0.00023523	0.000914634	0	0	0	0	0	0	0.000257442	0	0	0	0	0	0	0	0	0	0	0	0	0	0	0	0	0
ENSG00000179002	TAS1R2	0	0	0	0	0	0	0	0	0	0.000187883	0	0	0	0	0	0	0	0.000250226	0	0	0	0	0	0	0	0	0	0	0	0	0	0	0	0	0
ENSG00000159423	ALDH4A1	0.00566225	0.00812218	0.0241204	0.0284032	0.00654718	0.00799558	0.0892953	0.00634527	0.615721	0.224506	0.325374	0.138528	0.0141639	0.0189288	0.0161663	0.0190167	0.0148524	0.21288	0.0185881	0.00979642	0.0333306	0.00342585	0.180361	0.118507	0.0676069	0.0335167	0.0375305	0.0151695	0.0379958	0.0249019	0.0472893	0.0581475	0.0245117	0.0575077	0.0800727
ENSG00000169991	IFFO2	0.143446	0.264907	0.0765791	0.0551709	0.0708665	0.0748828	0.0194534	0.147682	0.0239263	0.251885	0.0907832	0.0235408	0.191769	0.00960604	0.184624	0.0262494	0.0319437	0.214586	0.0859682	0.0303858	0.044971	0.197401	0.0672768	0.0732473	0.0202262	0.101265	0.127962	0.019218	0.0838117	0.101689	0.0253044	0.301602	0.116185	0.192488	0.0578699
ENSG00000272084	AL137127.1	0.00259885	0.00220365	0.00623544	0.00570441	0.011144	0.00350784	0.00431483	0.00207355	0.00838938	0.00383973	0.00212951	0.00407915	0.00632272	0.00184009	0.000640831	0.00625622	0.000564416	0.00303916	0.00409123	0.00168134	0.00035104	0	0.00387547	0.00162736	0.00686062	0.00927716	0.00104613	0.00518906	0.00681159	0.00694694	0	0	0	0	0
ENSG00000127481	UBR4	0.2297	0.238068	0.258097	0.187561	0.217566	0.297345	0.126313	0.193991	0.282597	0.197279	0.148591	0.375242	0.438548	0.169709	0.303578	0.201524	0.187139	0.141196	0.233977	0.0491075	0.199888	0.227708	0.118962	0.191855	0.294492	0.189201	0.17846	0.221446	0.0760611	0.278874	0.219537	0.367486	0.124221	0.192501	0.16618
ENSG00000230424	EMC1-AS1	0.0211816	0.0200676	0.034585	0.0239199	0.0183126	0.0240631	0.0177852	0.01023	0.00748379	0.0124384	0.0166945	0.0135833	0.0134007	0.0598711	0.0149422	0.0463496	0.0196653	0.0127249	0.0184873	0.0211761	0.0255757	0.00561829	0.0201859	0.0142393	0.0354368	0.0156799	0.0210895	0.0320973	0.00879306	0.0237496	0.0296356	0.0321287	0.0178847	0.0267259	0
ENSG00000127463	EMC1	0.131113	0.0913624	0.0747995	0.161412	0.123207	0.122643	0.160921	0.107789	0.252953	0.192193	0.0894058	0.165945	0.137114	0.221713	0.157759	0.181043	0.292983	0.105782	0.139173	0.0399023	0.266028	0.120863	0.110093	0.190482	0.17733	0.150422	0.108639	0.0986761	0.0764718	0.11201	0.161826	0.138778	0.114091	0.133969	0.196813
ENSG00000053372	MRTO4	0.171907	0.11515	0.059815	0.197131	0.176316	0.179417	0.472818	0.188734	0.307816	0.450275	0.206308	0.273873	0.138076	0.929738	0.150122	0.200485	0.437223	0.382472	0.368305	0.0559118	0.480537	0.104928	0.568809	0.35412	0.342519	0.413072	0.101577	0.0418696	0.208967	0.30463	0.540473	0.218367	0.0968652	0.145874	0.581499
ENSG00000211454	NA	0.00181185	0.000950935	0.000307604	0.000613313	0.001399	0	0.00727249	0.00120445	0.00825234	0.0105935	0.00155557	0	0	0.0020322	0.00552249	0.000264974	0.00316537	0	0.00403058	0.00728913	0.000681856	0	0.00170647	0.0225333	0.00859206	0.00588559	0	0	0.00182865	0	0	0	0	0	0.00796987
ENSG00000162482	AKR7A3	0.00351837	0.00162218	0.00117908	0.00226402	0.00225077	0.00213154	0.00868477	0.00144188	0.0088622	0.0211778	0.00265241	0.00513697	0.0010727	0.0014563	0.00171332	0.00346831	0.00597279	0.00126479	0.00521225	0.00188221	0.00247182	0.0147147	0.000479551	0.00680326	0.0154222	0.0116274	0.00224512	0	0.0231086	0.00132207	0	0	0	0	0.00330141
ENSG00000053371	AKR7A2	0.329265	0.210023	0.178711	0.292523	0.479558	0.370133	0.520352	0.215449	0.259494	0.486952	0.427405	0.276223	0.171251	0.382644	0.388235	0.565014	0.516103	0.271752	0.709616	0.110772	0.214922	0.214222	0.343421	0.398327	0.607513	0.681005	0.267517	0.120338	0.157038	0.467466	0.395392	0.17631	0.183183	0.472209	0.530822
ENSG00000040487	SLC66A1	0.0371441	0.0154279	0.0517183	0.11309	0.0529319	0.040426	0.124298	0.0587291	0.107695	0.0903961	0.0199546	0.0486392	0.0413753	0.0578902	0.0295119	0.0514814	0.0901737	0.0457043	0.0543962	0.0491155	0.0645393	0.00747127	0.0398771	0.130435	0.112759	0.126076	0.0880026	0.017225	0.0465052	0.0611239	0.0645634	0.0205334	0.106749	0.051132	0.208953
ENSG00000077549	CAPZB	2.68219	1.90188	2.23159	3.66422	3.14048	3.4597	1.20651	1.36158	1.46981	1.8181	1.06177	1.19488	1.83338	1.58527	2.1939	1.5883	2.1421	1.07634	3.40214	0.30677	2.02739	2.14748	1.39883	1.12651	1.60129	1.48672	2.60664	1.5708	1.90361	3.1434	2.27789	1.59313	1.07863	1.7785	1.44298
ENSG00000173436	MICOS10	1.83142	1.45182	1.57339	2.18869	1.49476	2.0323	2.83817	0.973962	1.45017	3.82638	1.6848	1.17684	1.09132	1.87415	1.37325	1.35	2.06627	1.8131	2.07625	0.428689	1.29171	1.2333	2.65645	2.40786	2.81236	3.03915	1.46	1.15743	1.42729	1.83224	2.13586	1.59745	0.95205	2.52993	3.06425
ENSG00000235185	AL031727.2	0.000378613	0.00274765	0.000197052	0.000840705	0	0	7.23e-05	0	0	0	0	0	0	0	0.000989074	0.000201014	0	0	0	0	0	0	0	0	0	0	0	0	0	0	0	0	0	0	0
ENSG00000158747	NBL1	0.211504	0.47852	0.019583	0.159612	1.50444	0.286659	0.1799	0.0184151	0.425513	0.431846	0.219987	0.252543	0.268024	2.45105	0.197979	2.68009	2.46673	0.205704	0.729162	0.0183927	0.998991	0.367653	0.450277	0.174968	0.578808	0.453377	0.0661485	0.0100427	0.898515	0.00867616	0.953027	0.0161235	0.0140918	0.860258	0.585456
ENSG00000270136	MICOS10-NBL1	0	0	0	0	0	0	0	0	0	0	0	0	0	0	0	0	0	0	0	0	0	0	0	0	0	0	0	0	0	0	0	0	0	0	0
ENSG00000158748	HTR6	0.000633587	0.00190691	0	0.00131339	0.00101628	0	0.000425002	0	0	0	0.000273731	0.000749627	0.00374703	0	0	0.000993217	0.00502558	0.000296409	0.000312256	0	0	0.000893183	0	0	0	0	0	0	0	0	0	0	0	0	0
ENSG00000162542	TMCO4	0.1093	0.0784992	0.0317005	0.0911177	0.127074	0.108642	0.244726	0.107101	0.252709	0.135341	0.182194	0.228607	0.113158	0.0390463	0.0871937	0.0722655	0.0831815	0.154194	0.134986	0.0569367	0.0741461	0.112703	0.117262	0.321077	0.274815	0.209741	0.0469818	0.0283783	0.528332	0.0399613	0.0965243	0.0681527	0.00706606	0.0355894	0.0993296
ENSG00000178828	RNF186	0.000183253	0	0.000323131	0	0.000256457	0	0.012665	0	0.0026688	0.012649	0.0016451	0.00248132	0	0	0	0	0	0.00127472	0.000136715	0	0	0	0.000363781	0.0444092	0.0113354	0.035605	0	0	0	0	0	0	0	0	0
ENSG00000235434	AL391883.1	0	0.000920913	0	0.000194191	0	0	0	0	0.000147184	0.0263494	0.0153084	0	0	0	0	0.000648139	0	0.00968882	0	0	0	0	0.00192442	0	0	0	0	0	0	0	0	0	0	0	0
ENSG00000169914	OTUD3	0.0677916	0.0981152	0.0302938	0.0534247	0.0765256	0.0914831	0.116935	0.086602	0.11161	0.147977	0.0759671	0.135563	0.119082	0.0768387	0.0806836	0.0612289	0.0544283	0.0509484	0.106702	0.0258767	0.046133	0.0912321	0.0486249	0.149916	0.13314	0.150037	0.0520707	0.0195514	0.0478668	0.0970064	0.0234271	0.0426225	0.138857	0.0249783	0.0868238
ENSG00000188784	PLA2G2E	0	0	0	0	0	0	0	0	0	0	0	0	0	0	0	0	0	0	0	0	0	0	0	0	0	0	0	0	0	0	0	0	0	0	0
ENSG00000188257	PLA2G2A	0.112673	0.071801	0.302121	0.0499345	0.00391115	0.00682819	0.00942207	0.362314	0.0437741	0.449714	0.172282	0.0575319	0.223212	45.5911	0.0961387	13.449	167.306	0.166588	0.0279567	0.0094478	0.443253	0.20887	0.680514	0.160047	0.133954	0.0760296	0.0977603	0.0519737	0.152022	0.109627	0.483412	0.417181	0.156865	0.145793	0.272538
ENSG00000127472	PLA2G5	0.000291544	0	0.000775025	0.000450565	0	0	0	0	0	0.00609896	0.00110914	0	0	0.226182	0	0.0978109	0.0542988	0.000826518	0	0	0.00993527	0	0.00159074	0	0.00118316	0	0	0	0.00118258	0	0	0	0	0	0
ENSG00000117215	PLA2G2D	0.000175678	0	0.00084177	0.0217707	0	0.000439935	0.00115857	0.0022995	0	0	0	0	0	0	0	0	0.00122482	0	0	0.00727218	0	0	0	0	0	0	0.00509416	0	0.0121063	0.0031876	0	0	0.00494114	0	0
ENSG00000158786	PLA2G2F	0.00269215	0.006224	0.00510805	0.0058564	0.00306937	0.0034104	0.0290796	0.00116006	0.279673	0.457223	0.354565	0.113578	0.00611503	0.00629999	0.00380491	0.0058093	0.00019278	0.220947	0.00398781	0.0029778	0.00467024	0	0.214124	0.310341	0.0056365	1.72482	0	0	0.0281795	0	0	0.0461482	0	0.013012	0.337171
ENSG00000227066	Z98257.1	0	0	0.000725734	0.00686848	0	0	0.0059616	0	0.00337729	0.00543861	0.00259213	0.000177289	0	0	0	0	0.000352851	0.000477857	0	0	0.000609137	0	0.00179978	0.00460529	0.000366695	0.0314789	0	0	0.00444941	0	0	0.0362046	0	0	0.102583
ENSG00000187980	PLA2G2C	0.0956164	0.00905615	0.00750854	0.00409442	0.0146666	0.0203309	0.0314198	0.00250073	0.00358856	0.0339025	0.00753005	0.00123666	0.0203947	0.0108824	0.0259251	0.00349229	0.009995	0.00154862	0.0311929	0.00217824	0.00117415	0.0273004	0.0075753	0.00665024	0.00757573	0.00685521	0.00484828	0.00176953	0.00706862	0.00137396	0.0271349	0.152016	0	0	0.0442811
ENSG00000162543	UBXN10	0.00525802	0.00205242	0.000819014	0.00124267	0.00356755	0.00410309	0.0137293	0.00104397	0.0307951	0.0224432	0.0150604	0.032373	0.00535229	0.0176186	0.00504682	0.00764232	0.00894699	0.013572	0.00354377	0.000232992	0.00216687	0.00213731	0.0246862	0.0199299	0.0132742	0.048299	0	0	0.000886283	0	0	0.0968777	0	0	0.0661059
ENSG00000228105	LINC01757	0	0	0	0	0	0	0	0	0	0	0	0	0	0	0	0	0	0	0	0	0	0	0	0.00054258	0	0	0	0	0	0	0	0	0	0	0
ENSG00000284710	Z98257.2	0	0	0	0	0	0	0	0	0	0	0	0	0	0	0	0	0	0	0	0	0	0	0	0	0	0	0	0	0	0	0	0	0	0	0
ENSG00000158816	VWA5B1	0	0	0	0	0.00281015	0.000780699	0	0	0.00887344	0.00110441	0.0103018	0.000993666	0	0	0.00119609	0	0.000238756	0.00881483	0.00415526	0	0	0	0	0	0	0	0	0	0	0	0	0	0	0	0
ENSG00000226664	AL020998.1	0.000896031	0.000392533	0	0	0.000581785	0.00201949	0	0	0	0	0	0	0.000702717	0	0.000665576	0	0	0	0.000197134	0	0	0	0	0	0	0	0	0	0	0	0	0	0	0	0.00409511
ENSG00000236963	LINC01141	0	0	0	0	0	0	0.000261283	0.000907691	0	0.000416954	0	0	0	0.00031167	0	0	0	0	0	0	0	0	0	0	0	0	0	0	0	0	0	0	0	0	0
ENSG00000226487	AL139254.1	0	0	0	0	0	0	0	0	0	0	0	0	0	0	0	0	0	0	0	0	0	0	0	0	0	0	0	0	0	0	0	0	0	0	0
ENSG00000284641	AL139254.2	0	0	0	0	0	0	0	0	0	0	0	0	0	0	0	0	0	0.000475954	0	0	0	0	0	0	0	0	0	0	0	0	0	0	0	0	0
ENSG00000284743	AL139254.3	0	0	0	0.000490668	0	0	0.000335722	0	0	0	0	0	0	0	0	0	0	0.000601664	0	0	0	0	0	0	0	0	0	0	0	0	0	0	0	0	0
ENSG00000162545	CAMK2N1	0.174655	0.230954	0.0552394	0.0330891	0.108639	0.123614	4.24431	0.0668666	2.09927	5.40215	2.06506	2.2036	0.225121	3.1289	0.192992	1.77167	2.15135	1.55337	0.179507	0.0311871	0.0519245	0.143806	2.19753	3.96553	2.24881	4.84748	0.025236	0.00239887	1.50496	0.0190284	0.153882	0.237688	0.0078969	0.608935	3.70654
ENSG00000090432	MUL1	0.0628034	0.056729	0.0562575	0.0666751	0.0824634	0.0721254	0.115685	0.064928	0.15236	0.105544	0.0730494	0.137865	0.0705383	0.107617	0.0813778	0.117956	0.101216	0.110725	0.0984787	0.0465893	0.096493	0.0478705	0.147608	0.0845181	0.134799	0.114907	0.0241794	0.0499315	0.156202	0.153505	0.110025	0.040189	0.0597014	0.0694998	0.20533
ENSG00000183114	FAM43B	0	0	0	0	0	0	0.003065	0	0	0.000414259	0	0.000171853	0	0.0649413	0.00147288	0.0445876	0.072032	0.000144721	0	0	0.00422416	0	0.000323035	0	0	0	0	0	0	0	0	0	0	0	0
ENSG00000158825	CDA	0.00120109	0	1.09668	0.0769951	0.00169466	0	0.0016403	0.00194194	0.00107201	0.00182741	0.000354429	0.00363744	0.00446561	0.107548	0.0212074	0.065421	0.109969	0.000691816	0.0124314	0.00298829	0.231885	0.00558673	0.0237727	0.00275136	0.00309789	0	0	0.785455	0.0525886	0	0.153557	0	0	0.00634663	0.440349
ENSG00000158828	PINK1	0.0811717	0.0552318	0.135917	0.142628	0.0692051	0.0985225	0.230173	0.0443468	0.301261	0.316923	0.182878	0.37762	0.082542	0.285755	0.0916777	0.433267	0.381835	0.161358	0.0502679	0.160729	0.317057	0.0343593	0.163544	0.206587	0.233343	0.224815	0.0319202	0.107508	0.515031	0.0460589	0.221907	0.211625	0.0661021	0.334416	0.335482
ENSG00000117242	PINK1-AS	0.00547774	0.0063307	0.0010961	0.00410833	0.00558769	0.00595451	0.00955381	0.00450906	0.010882	0.00456035	0.00406817	0.0104265	0.0146368	0.0014784	0.00116209	0.00545611	0.00491456	0.0035127	0.00414908	0.00164388	0.00727195	0.00946657	0.00191343	0.0236562	0.0102915	0.0127285	0.0114673	0.00741699	0.00234519	0.013473	0.00318089	0	0.0095125	0	0.0031482
ENSG00000244038	DDOST	0.675509	0.525617	0.352852	0.70215	0.802601	0.720662	1.57734	0.387958	0.83749	1.66632	0.860901	0.671651	0.433535	0.976866	0.768003	0.878504	1.22479	0.935102	0.888019	0.635403	0.626135	0.467187	0.997579	0.867639	1.67658	1.50387	0.469293	0.264818	0.506814	0.463391	0.753425	0.700084	0.491478	0.434896	0.881717
ENSG00000117245	KIF17	0.000410775	0	0	0.0173364	0	0	0.000390278	0	0.000493938	0.000269538	0.000662729	0	0	0.00393594	0	0.0114222	0.00622796	0.000209545	0.000468698	0.000230505	0.0557767	0	0	0	0.000340201	0.00373053	0	0	0	0	0.138903	0	0.0365354	0	0
ENSG00000189410	SH2D5	0	0.000496443	0	9.75e-05	0	0	0.000526205	0.000622629	0.000485309	0.000104349	0.000852678	0.0016661	0.000382286	0.00127709	0	0	0.000391952	0.00106902	0.000836864	0	0	0	0.00440412	0	0.000864276	0.000490959	0	0	0.00420705	0	0	0	0	0	0
ENSG00000233069	AL663074.1	0	0	0	0	0	0	0	0	8.82e-05	0	0.000210989	0	0	0	0	0.000379469	0	0	0	0	0	0	0	0	0	0	0	0	0	0	0	0	0	0	0
ENSG00000127483	HP1BP3	1.86836	1.48652	0.778427	1.22523	2.18856	2.7634	1.81303	1.19113	1.9679	1.61915	0.988317	1.70932	2.2968	1.29864	1.96755	2.08352	1.49482	0.872777	3.995	0.607521	1.39721	1.52694	0.718815	2.39896	1.71171	2.10995	0.902504	0.788288	0.992553	1.82453	1.98019	1.31715	1.01459	1.27182	1.70229
ENSG00000075151	EIF4G3	0.509363	0.401998	0.41943	0.468316	0.49724	0.507566	0.492376	0.527426	0.978735	0.560288	0.468367	0.975521	0.551734	0.422513	0.482654	0.454124	0.640793	0.35434	0.495051	0.184115	0.786321	0.344248	0.43788	0.60209	0.455481	0.686886	0.208299	0.438331	0.296961	0.547699	0.715949	0.400237	0.404659	0.487179	0.400731
ENSG00000287192	AL031005.2	0.00340135	0.00426591	0.00140164	0.0012107	0.00440564	0.00222788	0.00981045	0.00207185	0.0024495	0.00370536	0.00120278	0.0144703	0.00203398	0.000636753	0.00368925	0.0014324	0.000453366	0.00141003	0.00215467	0.00169672	0.000660842	0.00790438	0.00118524	0.00980429	0.00633007	0.00751731	0	0	0	0.00106968	0	0	0	0	0.00586017
ENSG00000117298	ECE1	0.211571	0.143364	0.344832	0.0496033	0.255484	0.187785	0.213198	0.252736	0.458681	0.169858	0.0645465	0.314522	0.303951	0.36459	0.272058	0.594639	0.414684	0.0890257	0.247726	0.105859	2.44221	0.203771	0.301748	0.352385	0.119001	0.500813	0.274347	0.218051	0.106237	0.308879	1.01031	0.24535	0.359445	1.06344	0.609829
ENSG00000236936	AL031005.1	0.00146522	0	0	0	0	0	0	0	0	0	0	0	0.000424035	0	0	0.000654104	0	0	0.000863181	0	0.00337336	0	0.000453595	0	0	0	0	0	0	0	0	0	0	0.00705203	0
ENSG00000231105	ECE1-AS1	0.00563817	0.00514157	0.00168123	0.000441715	0.00318403	0.00928978	0.000339558	0.0220882	0	0.000702689	0	0.000326552	0.0132199	0.000170713	0.00310422	0.00071237	0.000239954	0.000757451	0.00425335	0.000470842	0.00394214	0	0.000236769	0.00174416	0	0.000496159	0	0	0	0.0117812	0	0	0	0.0105767	0
ENSG00000236009	AL592309.2	0	0	0	0	0	0	0	0	0	0	0	0	0	0	0	0	0	0	0	0	0	0	0	0	0	0	0	0	0	0	0	0	0	0	0
ENSG00000142794	NBPF3	0.0166082	0.0192426	0.00262211	0.00277004	0.0271853	0.0278182	0.0142977	0.00773856	0.0462119	0.017941	0.0102851	0.0419713	0.0226872	0.00385983	0.0194621	0.00984224	0.0144153	0.00971802	0.0148182	0.00423911	0.00402026	0.0107773	0.00317143	0.0114727	0.0113163	0.0614246	0.0011716	0	0.0113953	0.0134781	0.00194141	0.0135797	0.0220301	0.00145475	0
ENSG00000162551	ALPL	0	0	0.0106601	0	0.000481947	0	0.00349037	0.0189092	0.00075736	0.00490509	0	0	0	0.0671787	0.00529588	0.0302188	0.120531	0	0	0	0.140605	0	0.000288068	0.000751013	0.000396392	0	0	0.00269684	0.0115021	0	0.00113557	0	0	0.00634663	0
ENSG00000233431	LINC02596	0	0	0.000482565	0	0	0	0	0	0	0	0	0	0	0.000204514	0	0	0	0	0	0	0	0	0.000964358	0	0	0	0	0	0	0	0	0	0	0	0
ENSG00000076864	RAP1GAP	0.00153757	0.00158151	0.000631996	0.00175593	0.00190467	0.0019745	0.0506486	0	0.11935	0.0729232	0.048702	0.0369721	0.00294794	0.0010691	0	0	0.0011085	0.044008	0.00218089	0.000873301	0.00135958	0.00237866	0.0478261	0.120689	0.0421106	0.0237842	0	0	0.0169413	0.00105374	0.0083955	0	0	0	0.00832546
ENSG00000090686	USP48	0.71281	0.427302	0.347092	0.373961	0.691542	0.7375	0.548561	0.623073	0.684226	0.515885	0.392268	0.630218	0.662695	0.267509	0.489571	0.386579	0.403301	0.351438	0.967709	0.624948	0.382891	0.588563	0.28971	0.523287	0.506668	0.524215	0.403471	0.337376	0.247371	0.758153	0.550757	0.959395	0.499597	0.297245	0.331654
ENSG00000187942	LDLRAD2	0.000296583	0	0.00235259	0.000852821	0	0	0.000809852	0.00578559	0.00488295	0.000511767	0.00206366	0.00110148	0.000913433	0.0098401	0.0022711	0.0130935	0.0130385	0.00050402	0.000784921	0.00870771	0.0314412	0	0.000358499	0.00125411	0.00146913	0.00316021	0.00813392	0	0.00122716	0	0.0295011	0.0411142	0.0199705	0.00769998	0
ENSG00000142798	HSPG2	0.00591654	0.00480678	0.0164577	0.0216841	0.000969287	0.0104904	0.0676806	0.0203425	0.385693	0.180164	0.0917281	0.0676486	0.0271055	0.657129	0.00596663	1.24393	2.1232	0.0475175	0.00420567	0.0255857	9.19107	0.0129532	0.169743	0.0988888	0.11794	0.155726	0.011113	0.00191441	0.267332	0.0160551	2.55657	0.328981	0.0433897	1.39993	0.0838917
ENSG00000219073	CELA3B	0	0	0	0	0	0	0	0	0	0.000249283	0	0	0	0	0	0	0	0	0	0	0	0	0	0	0	0	0	0	0	0	0	0	0	0	0
ENSG00000285959	AL590556.3	0	0	0	0	0	0	0	0	0	0	0	0	0	0	0	0	0	0	0	0	0	0	0	0	0	0	0	0	0	0	0	0	0	0	0
ENSG00000142789	CELA3A	0	0	0	0	0	0	0	0	0	0	0	0	0	0	0	0	0	0	0	0	0	0	0	0	0	0	0	0	0	0	0	0	0	0	0
ENSG00000228397	LINC01635	0.00577477	0.00763391	0.00353241	0.00850597	0.00640572	0.00562003	0.00260592	0.00753787	0.00267127	0.000911929	0.00188729	0.00635373	0.0142588	0.000504984	0.00661506	0.000479995	0.00166696	0.00138037	0.0075913	0.00496512	0.000762599	0.00833639	0.000331701	0.00197151	0.00166269	0	0.00157645	0	0	0.00572226	0.00410043	0	0	0	0.00779419
ENSG00000218510	LINC00339	0.0907588	0.0761408	0.0476368	0.0955067	0.143526	0.138773	0.0704961	0.096297	0.0679036	0.0209214	0.0238514	0.0493619	0.0879519	0.0122314	0.120623	0.0645933	0.060526	0.0124262	0.144768	0.0501959	0.0790195	0.087118	0.00401995	0.0783229	0.0811941	0.0681956	0.0608977	0.0433092	0.0391451	0.0733805	0.0674166	0.00439597	0.117839	0.0632932	0.0661521
ENSG00000070831	CDC42	4.93749	4.89036	5.63924	5.09697	4.46748	6.44526	4.41962	3.74295	3.87029	6.13592	4.4612	3.90817	3.13684	3.11435	5.4753	2.70677	2.74043	3.82665	5.51721	0.850319	4.47785	4.34315	4.84792	4.40402	4.65808	4.44597	5.66351	4.75039	3.53168	4.11914	4.96625	4.31412	2.22881	3.75837	2.63243
ENSG00000285752	CDC42-AS1	0.0108551	0.00493509	0.0045759	0.0150565	0.00226935	0.00460466	0.00241707	0.00499295	0.00679604	0.00169665	0.00598583	0.0103329	0.0112491	0.00107361	0.00757788	0.00222837	0.000823798	0.000692711	0.0175058	0.0060541	0.00156674	0.00410693	0.00114056	0.00473892	0.00184499	0.0030674	0.0331777	0.0059198	0	0.00780174	0.00976095	0	0.0150472	0.00381689	0
ENSG00000230068	CDC42-IT1	0.0260632	0.0338936	0.0513035	0.0245461	0.0239301	0.0331963	0.0147735	0.0600402	0.063654	0.0122091	0.0172763	0.0554338	0.0614993	0.00592178	0.0256343	0.00581645	0.00661669	0.023876	0.0264328	0.00207853	0.0283431	0.0406734	0.0211979	0.045046	0.0168243	0.00892369	0.0354735	0.06626	0.00441536	0.0267722	0.0058044	0.0118965	0.0349659	0.00427012	0.0145958
ENSG00000162552	WNT4	0.00112038	0.000472415	0	0.000317546	0	0.00127831	0.116827	0.000992056	0.0351756	0.098408	0.0322951	0.00838551	0	0.0642651	0	0.0102292	0.0499211	0.0131774	0.000636052	0.00948999	0.00444313	0	0.02209	0.0057467	0.0670789	0.0344022	0	0	0.0421082	0.00054378	0.0915085	0	0	0	0.065104
ENSG00000285873	AL445253.1	0	0	0	0.000472898	0	0	0.0103155	0.00534005	0.00624737	0.00494647	0.00326912	0.000310632	0	0.00362531	0	0	0.00145801	0.000527751	0	0.000226846	0.000594667	0	0	0.000498371	0.00337471	0.000949515	0	0.00196495	0.00251714	0	0	0	0	0	0
ENSG00000184677	ZBTB40	0.173839	0.125057	0.049308	0.0753077	0.182182	0.178225	0.104683	0.153757	0.155881	0.0561635	0.0445821	0.146682	0.275923	0.0368039	0.162367	0.0554466	0.0462399	0.0301635	0.11351	0.0837386	0.0718178	0.138928	0.0342169	0.118485	0.0789724	0.0711063	0.0549829	0.0592655	0.0363767	0.118625	0.0915375	0.0820288	0.137496	0.0645285	0.0293308
ENSG00000237200	ZBTB40-IT1	0	0	0	0	0	0.000413118	0	0	0	0	0	0	0	0	0.00294984	0	0	0	0	0	0	0	0	0	0	0	0	0	0	0	0	0	0	0	0
ENSG00000070886	EPHA8	0.000183072	0	0	0	0	0	0.00185924	0	0.000338422	0.000192855	0	0	0	0	0	0	0	0	0	0.00040819	0	0	0	0.000598457	0.000656963	0	0	0	0	0	0	0	0	0	0
ENSG00000173372	C1QA	0.0266791	0.0250468	3.05382	18.8326	0.016196	0.0499795	0.0178182	0.0306779	0.0496788	0.0134036	0.0104933	0.0303909	0.0417742	0.00540481	0.0276351	0.0327815	0.0167871	0.0690139	0.0487555	0.0909674	0.100442	0.0364058	0.0660181	0.0206618	0.0246153	0.00717192	0.210287	0.14116	0.0664042	0	0.195478	0	0.0142888	0.113939	0.0156339
ENSG00000159189	C1QC	0.0163634	0.0111846	1.05708	11.0708	0.013601	0.0270653	0.00596061	0.0171885	0.0308231	0.0112013	0.00480961	0.0239892	0.0248548	0.00325038	0.00649111	0.0169722	0.00539547	0.00943336	0.0407835	0.0493205	0.038225	0.00623746	0.0272648	0.00963527	0.0117111	0.00330328	0.0833519	0.0165062	0.0411642	0.000735684	0.05339	0	0.0160426	0.0732854	0.00460162
ENSG00000173369	C1QB	0.0381108	0.0175448	2.43311	19.546	0.0216631	0.0648984	0.0112618	0.0193249	0.0531662	0.0106904	0.0117339	0.0301051	0.0548183	0.00633126	0.0206904	0.0256013	0.013075	0.0432048	0.0558775	0.0685142	0.052472	0.0319338	0.0660181	0.0402391	0.0308757	0.00667001	0.41519	0.0996825	0.0374494	0.00721064	0.110975	0.122213	0.00733043	0.0682323	0.0276726
ENSG00000133216	EPHB2	0.000108798	0.000984822	0.0313203	0.170532	0.00122461	0.00165787	0.0414196	0	0.0621656	0.0448826	0.0347857	0.0123516	0.00154664	0.075512	0	0.0516233	0.0702642	0.0245215	0.000933492	0.00244986	0.00165343	0	0.0366127	0.0448699	0.0272182	0.0288076	0.00178463	0.0591557	0.000886283	0.00516116	0.115143	0	0	0	0.244341
ENSG00000225952	AL512444.1	0	0	0	0	0	0	0	0	0	0	0	0	0	0	0	0	0	0	0	0	0	0	0	0	0	0	0	0	0	0	0	0	0	0	0
ENSG00000215906	LACTBL1	0	0	0	0	0	0	0	0	0	0	0	0	0	0	0	0	0	0	0	0	0	0	0	0	0	0	0	0	0	0	0	0	0	0	0
ENSG00000227868	TEX46	0	0	0	0	0	0.000863514	0.000220151	0	0.000256014	0.000401779	0.000130631	0.000740811	0.000585386	0	0	0.000285483	0.000238549	0	0	0	0.000841015	0.00199857	0	0	0.000512817	0	0	0	0.000724099	0	0	0	0	0	0
ENSG00000004487	KDM1A	0.2166	0.181767	0.123781	0.170307	0.222295	0.270849	0.911221	0.231431	0.613223	0.732651	0.451623	0.766702	0.283378	0.314782	0.268107	0.28338	0.302009	0.559586	0.333631	0.120741	0.29838	0.174022	0.703062	0.85791	0.593901	0.915338	0.192949	0.138509	0.1727	0.485424	0.292573	0.177374	0.44256	0.162356	0.482715
ENSG00000240553	AL031428.1	0.000843319	0	0	6.57e-05	0.000635393	0	0	0	0.000346294	0.000399483	0.000352981	0.0027375	0.00193596	0	0	0.000419038	0.0001862	0	0.000385267	0.000262284	0	0	0	0	0	0	0	0	0	0.0041197	0	0	0	0	0
ENSG00000169641	LUZP1	0.625029	0.61212	0.196659	0.372244	0.467625	0.431949	0.317507	0.19769	0.612338	0.639763	0.654754	0.806118	0.737648	0.413965	0.586913	0.350607	0.381877	0.55665	0.634851	0.06193	1.14019	1.05048	0.45366	0.417973	0.345982	0.450722	0.539707	0.129654	0.363696	0.122119	1.1698	0.280703	0.275882	0.343241	0.548145
ENSG00000179546	HTR1D	0	0	0	0	0	0	0.00559914	0	0.00267946	0.00411496	0.0024854	0.00204717	0	0	0	0	0	0.00757869	0	0.000622559	0	0	0.00191038	0.00205888	0	0	0	0	0	0	0	0	0	0	0.0189311
ENSG00000261326	LINC01355	0.0342393	0.00886677	0.00830862	0.0188924	0.0491617	0.0658449	0.0771393	0.0204467	0.157279	0.0182423	0.0329958	0.0826181	0.0600852	0.0304217	0.0232655	0.0222819	0.0116615	0.0042982	0.0530523	0.0133283	0.0135618	0.0074017	0.0126812	0.0544937	0.0377957	0.0203955	0.0217691	0.0106395	0.0234532	0.0165684	0.0176748	0	0.014257	0.0111693	0.0117032
ENSG00000284726	AL109936.9	0.000225104	0	0	0.000401456	0.000859088	0.00104209	0.000385229	0	0.00173958	0.000362022	0	0.00060915	0.00137425	0	0	0.00168013	0	0	0	0	0.00101553	0	0.000319738	0.00120229	0	0.00183501	0	0	0	0	0	0	0	0	0
ENSG00000125944	HNRNPR	1.57532	1.14133	0.722567	1.00989	1.63424	1.81412	2.81972	1.15708	1.37376	1.98768	0.978804	1.38359	1.19967	1.36251	1.47784	1.01553	1.37265	1.18447	3.04367	0.421005	1.38371	1.25807	1.14136	1.94653	2.11401	1.95284	0.874453	0.656446	0.736612	2.51948	1.74961	1.14089	0.879785	1.43462	1.63783
ENSG00000125945	ZNF436	0.0284795	0.0214823	0.0145997	0.033027	0.0367329	0.0314268	0.176714	0.0150213	0.141252	0.0963646	0.0595026	0.161319	0.0322928	0.00647221	0.0393826	0.0848921	0.0674344	0.0360096	0.0368185	0.01347	0.0652208	0.0382969	0.0310305	0.339181	0.109016	0.105245	0.0359112	0	0.0235794	0.0632381	0.0319229	0.0416442	0.0861664	0.0343799	0.0580602
ENSG00000249087	ZNF436-AS1	0.0203499	0.0122445	0.00929782	0.0291001	0.0321811	0.0343108	0.220191	0.0163813	0.117075	0.0691025	0.0270462	0.277966	0.0536287	0.0288943	0.0405103	0.0617262	0.0275079	0.0358969	0.0246568	0.0158818	0.0173629	0.0104397	0.0361954	0.334309	0.0470199	0.073693	0.0212886	0	0.0167553	0.0153884	0.0200663	0.00635306	0.00952526	0.0295128	0.0518499
ENSG00000271420	AL109936.2	0	0	0	0.000650499	0	0	0.00150057	0.000968404	0.00485941	0.00163408	0.00265273	0.00101203	0.00044576	0.00232896	0	0.00639636	0.000190441	0.000780843	0	0.00030098	0.000703511	0	0	0.00256631	0.00340823	0.00976097	0.00156508	0	0	0	0	0	0	0.00159673	0
ENSG00000204219	TCEA3	0.0202438	0.0110369	0.00900613	0.0118108	0.00132591	0.00512972	0.398749	0.00134457	0.170126	0.492015	0.433459	0.18571	0.026439	0.405804	0.00762429	0.577107	0.278609	0.252621	0.0225386	0.00801393	0.0782539	0.0137258	0.187874	0.377308	0.405707	0.928572	0.115149	0	0.0614274	0.00224659	0.0134452	0.0197994	0.00417566	0.35757	0.152843
ENSG00000088280	ASAP3	0.00294834	0.00138147	0.000786191	0.00116879	0	0.00358055	0.0617379	0.00470631	0.0600275	0.0336291	0.0284143	0.0213942	0.00254297	0.0785825	0.00540468	0.195438	0.206579	0.0235692	0	0.000223683	0.152074	0	0.0095979	0.0382982	0.112884	0.0594221	0.00152054	0	0.0091667	0.0424358	0.00383269	0.0409127	0.0103475	0.0265841	0.0260961
ENSG00000007968	E2F2	0.00495377	0.000672925	0.0159929	0.0102193	0.00298887	0.0040161	0.0319141	0.00134245	0.00184489	0.00468434	0	0.000183803	0.00983986	0	0.0023015	0	0	0.000297475	0.279423	0.00985521	0.0016274	0	0	0.0214336	0.0144485	0.0112095	0.000747718	0.0040683	0.0126416	0.154383	0	0	0.0286773	0	0.0475314
ENSG00000235052	AL021154.1	0.000398849	0.000984115	0	0.000270249	0.0033442	0	0.00287442	0.00585618	0.00389987	0.00278086	0.0027447	0.00307508	0	0	0	0.000207821	0	0.00121507	0.000260821	0.012876	0.00343662	0	0.000243209	0.00230066	0	0	0	0	0	0	0	0	0	0.00873588	0
ENSG00000117318	ID3	1.63908	1.09434	0.27131	1.79972	3.67827	0.59994	0.591622	3.36412	3.76822	7.38335	1.8949	5.7669	1.08982	4.73477	1.2518	14.7137	4.96205	4.52306	1.67423	0.981418	8.93504	0.739234	1.27784	3.23431	0.854433	1.45133	0.901567	0.0753839	0.675481	3.31639	5.09348	0.434587	0.648355	7.31438	0.884193
ENSG00000285802	AL450043.1	0.000804975	0.000118205	0	0.00178912	0.0144996	0.00394595	0	0.00290846	0	0	0	0	0.00112374	0	0.000390255	0.000348535	0.000234163	0	0.00403763	0.000256426	0	0	0	0	0	0	0	0	0.000814281	0.0143283	0	0.00556691	0	0	0
ENSG00000197880	MDS2	0.0153804	0.00259572	0	7.06e-05	0.0129231	0.00580438	0.00320223	0.0274176	0.000972964	0.00165634	0.00580417	0.00139978	0.00697198	0	0	0	0.000454969	0.00320576	0.00480418	0	0	0.00888903	0.00284475	0.00120508	0.00105252	0.00131639	0	0	0.00105032	0.00985408	0	0	0	0.045105	0
ENSG00000142676	RPL11	40.0864	37.3531	29.0838	23.2129	28.392	35.4382	23.0985	55.3878	22.2153	24.3986	41.7932	29.1652	27.8906	39.0028	30.6647	30.6983	25.365	37.6708	22.2033	8.16192	25.8954	32.2832	35.8572	13.4041	14.2583	25.5498	34.4107	26.8857	19.0672	33.582	31.126	28.8296	26.8801	21.2862	18.7906
ENSG00000236810	ELOA-AS1	0.0379948	0.0276718	0.00917168	0.0149628	0.0587526	0.052377	0.0787821	0.0415681	0.0553871	0.0460999	0.0444189	0.0452035	0.0280819	0.0120697	0.0388738	0.0336557	0.0201389	0.0318993	0.0340379	0.0311024	0.022471	0.0207501	0.0181061	0.102892	0.0915568	0.0154169	0.0101332	0.012959	0.0153679	0.0562719	0.0130612	0.00556691	0.00379953	0.0131814	0.022903
ENSG00000011007	ELOA	0.198317	0.220962	0.0868347	0.169377	0.174739	0.225256	0.289169	0.223318	0.277027	0.371286	0.177152	0.460475	0.242265	0.286596	0.223802	0.189758	0.237005	0.420808	0.300588	0.0749041	0.240967	0.264083	0.34194	0.269263	0.265978	0.398906	0.225854	0.0629677	0.201138	0.526962	0.302737	0.141837	0.282293	0.154415	0.152366
ENSG00000057757	PITHD1	0.516673	0.815939	0.182465	0.258777	0.458912	0.44641	0.474036	0.487215	0.297501	0.407296	0.4094	0.30966	0.379696	0.574391	0.59761	0.457712	0.314636	0.339116	0.64105	0.112109	0.33565	0.712623	0.415771	0.363415	0.463739	0.434548	0.238855	0.154294	0.270731	0.652317	0.418311	0.468691	0.210957	0.423798	0.327267
ENSG00000011009	LYPLA2	0.361115	0.210611	0.233412	0.308365	0.350007	0.44657	0.735085	0.217378	0.931779	0.547554	0.486158	0.397067	0.28928	0.125465	0.371973	0.0925209	0.148306	0.306066	0.423913	0.0833932	0.438337	0.208048	0.632572	0.734176	0.89848	0.769472	0.216957	0.178654	0.60455	0.38524	0.513706	0.179154	0.0938667	0.201329	0.678249
ENSG00000117308	GALE	0.0606312	0.04832	0.0529597	0.142204	0.0600736	0.0635682	0.282545	0.0319159	0.537925	0.435678	0.457218	0.375982	0.0730809	0.017972	0.103417	0.0224667	0.0355375	0.405294	0.105968	0.0442911	0.148045	0.0309258	0.401899	0.461403	0.425929	0.319427	0.0850235	0.0397732	0.440458	0.0927477	0.0787281	0.0906858	0.0771502	0.0756625	0.506436
ENSG00000117305	HMGCL	0.151611	0.0830284	0.102638	0.192918	0.226481	0.189935	0.261764	0.0957823	0.295298	0.222367	0.212493	0.270524	0.155102	0.0625267	0.162257	0.211477	0.166016	0.145169	0.199656	0.0472271	0.146605	0.125307	0.133171	0.339516	0.354499	0.325133	0.114773	0.116699	0.210212	0.227872	0.186035	0.216549	0.0830976	0.122028	0.309412
ENSG00000179163	FUCA1	0.0692297	0.0770805	0.160054	0.423664	0.151532	0.110316	0.361675	0.0674861	0.487817	0.633008	0.816609	0.331137	0.0602347	0.0996054	0.184856	0.221564	0.103632	0.971991	0.0915995	0.0451631	0.0798194	0.0841126	0.644398	0.314377	0.479228	0.518484	0.398922	0.0575896	0.470927	0.311228	0.134321	0.1437	0.167788	0.0985451	0.254106
ENSG00000188822	CNR2	0.00128172	0.00736174	0.000190756	0.00222065	0.000450095	0.0110718	0.000132016	0.357068	0.000292247	0	0.000146918	0.000386988	0.0156583	0.00021227	0.0548342	0.00291918	0.00136258	0	0.00372049	0.000326882	0.00213455	0	0	0	0	0.000441725	0.0235063	0	0	0.20549	0.00475313	0	0.0727543	0	0
ENSG00000232557	AL590609.2	0	0	0	0	0	0	0	0	0	0	0	0	0	0	0	0	0	0	0	0	0	0	0	0	0	0	0	0	0	0	0	0	0	0	0
ENSG00000189266	PNRC2	1.16756	1.35098	0.828789	0.915994	1.05838	1.33184	1.44312	1.48362	0.990274	1.0647	1.34666	1.2749	1.22799	1.69512	1.32823	1.3346	1.27476	1.54155	1.34315	0.169806	1.33801	1.15436	1.12047	1.61902	2.42574	1.55405	1.04705	0.799154	0.75645	1.79097	0.878165	0.706062	1.39325	1.12438	0.807043
ENSG00000188529	SRSF10	1.42116	1.40622	0.585553	0.948603	1.52657	1.43559	2.20842	1.57877	1.32004	1.37824	0.872684	1.39341	1.86734	1.29738	1.32308	1.27093	1.33475	0.785117	3.10144	0.372967	1.77703	1.5438	0.936907	2.82617	1.8511	1.98542	0.839095	0.47107	0.61282	3.2754	1.31386	0.84939	1.53632	1.35505	1.6354
ENSG00000225315	AL591178.1	0	0	0	0	0	0	0	0	0	0	0	0	0	0	0	0	0	0	0	0	0	0	0	0	0	0	0	0	0	0	0	0	0	0	0
ENSG00000142661	MYOM3	0	0	0	0	0	0	0.000677193	0	0.00105284	0.000988521	0	0.000518832	0	0	0	0.000450166	0.000823594	0	0	0	0.010465	0	0.000417279	0	0	0.00208924	0	0	0.00106246	0	0	0	0	0	0
ENSG00000230703	MYOM3-AS1	0	0	0	0	0	0	0	0	0	0	0	0	0	0	0	0	0	0	0	0	0	0	0	0	0	0	0	0	0	0	0	0	0	0	0
ENSG00000142677	IL22RA1	0	0	0	0	0.00160076	0	0.0204749	0	0.00604989	0.00484669	0.00106217	0.00272393	0	0.000285513	0.0011819	0.000350756	0.000786376	0.000452982	0.000415119	0.000312044	0	0	0.000695133	0.0136751	0.0247927	0.0156243	0	0	0.0173587	0	0	0	0	0	0.0180704
ENSG00000185436	IFNLR1	0.0276849	0.0290433	0.00409319	0.0438352	0.0311186	0.0316893	0.0609285	0.0674949	0.0464638	0.0252921	0.0375627	0.0570538	0.0384419	0.000128904	0.0227915	0	0.00133402	0.0188351	0.0444249	0.0351902	0.00368496	0.0123342	0.0414887	0.0881401	0.107175	0.0328457	0.0118973	0	0.0155861	0.210384	0.00404404	0	0.064096	0.00145475	0.0443494
ENSG00000230023	LINC02800	0.000235398	0	0	0.00093294	0.000241993	0	0.000728912	0	0.000354137	0.000404476	0.00106652	0	0	0	0	0	0	0.000445726	0.000276296	0	0	0	0.000922004	0.00103985	0	0.00111655	0	0	0	0.0131795	0	0	0	0	0
ENSG00000232298	GRHL3-AS1	0	0	0	0	0	0	5.83e-05	0	0	0.000140279	0.000651141	0.00118208	0	0	0	0	0	0.00124491	0	0	0	0	0	0	0	0.000489411	0	0	0	0	0	0	0	0	0
ENSG00000158055	GRHL3	0.00229409	0.0122483	0.00569789	0.00523833	0.000741339	0.00682821	0.649671	0.00358228	0.288603	0.160551	0.469678	0.111318	0.0119211	0.0106939	0.00309265	0.0103562	0.00143519	0.438004	0.00346996	0.00260312	0.0052781	0.00746019	0.462439	1.48554	1.40999	0.352829	0.00459633	0.00481489	0.684981	0	0.00558032	0	0	0.0197702	0.143895
ENSG00000001460	STPG1	0.0452939	0.0495703	0.00721397	0.023888	0.0555797	0.0741845	0.42356	0.039461	0.182226	0.113147	0.211383	0.121959	0.067075	0.00754358	0.0411002	0.0254585	0.0101297	0.0897406	0.0660861	0.00957166	0.0374423	0.0523206	0.116544	0.520561	0.391985	0.128729	0.0153332	0.0034461	0.0902971	0.0946784	0.0655479	0.027535	0.0414197	0.00273585	0.0525406
ENSG00000001461	NIPAL3	0.360232	0.275356	0.0194341	0.0849198	0.405025	0.469264	0.133785	0.22817	0.449609	0.253313	0.119533	0.395282	0.506251	0.0137557	0.342359	0.0440553	0.0114598	0.0546242	0.337575	0.0795669	0.0965059	0.277223	0.0790155	0.141195	0.0745713	0.203358	0.0792735	0.0190435	0.204847	0.227865	0.0750838	0.30533	0.191778	0.00578734	0.0666304
ENSG00000286061	RCAN3AS	0.0270232	0.0128438	0.00094605	0.00392108	0.0173565	0.0120622	0.0195551	0.0145868	0.00269261	0.000430318	0.00313831	0.00228772	0.0166201	0	0.00936139	0.000925832	0	0.00147718	0.0164484	0.00138012	0.00131208	0.0513786	0.000262856	0.0145206	0.00763159	0.0030253	0	0	0.00220689	0.00950479	0	0	0	0	0.0188314
ENSG00000117602	RCAN3	1.29328	1.14736	0.0846053	0.19779	0.844259	1.26344	0.460513	0.338508	0.480021	0.16524	0.337798	0.901098	1.46733	0.0101194	0.535152	0.0464867	0.0120718	0.292613	0.919971	0.0720137	0.0997391	0.681453	0.315845	0.671048	0.615894	0.597118	0.244427	0.0465783	0.198201	0.341802	0.122887	0.430228	0.197369	0.0989897	0.236511
ENSG00000264443	NCMAP-DT	0.0428754	0.0254669	0.00220773	0.00379024	0.0295659	0.0446224	0.00842279	0.0146146	0.00826317	0.0021554	0.00505396	0.0321279	0.0502188	0.00045359	0.0170353	0.000556848	0.000635786	0.0106632	0.0307441	0.00144583	0.00184936	0.0255954	0.0143073	0.0103578	0.0222809	0.0170149	0.00227425	0	0.00728537	0.00979994	0	0.00223795	0.0043892	0	0
ENSG00000184454	NCMAP	0.000704301	0.000438337	9.58e-05	0.00173617	0	0	0.00991948	0	0.0103108	0.00491186	0.00451481	0.00944544	0.0038944	0	0	0	0	0.0152472	0	0.0210826	0.00350942	0	0.00425364	0.0219525	0	0.0647905	0.00194831	0	0.0153967	0	0	0	0.0378013	0	0
ENSG00000133226	SRRM1	2.62514	3.31078	1.50892	2.02265	2.81788	3.04767	2.6827	2.53284	2.06069	1.88628	2.11375	2.50018	2.82631	1.52253	2.8789	2.12964	1.45097	2.51581	3.55846	0.569981	1.9557	3.11772	1.98326	2.98734	2.18605	2.40755	1.72628	1.61215	1.61761	3.1841	1.92846	1.96332	1.68801	2.05763	2.27866
ENSG00000284699	AL445648.1	0	0	0	0.000157764	0	0	0	0	0	0	0	0	0	0	0	0	0	0	0	0	0	0	0	0	0	0	0	0	0	0	0	0	0	0	0
ENSG00000169504	CLIC4	0.0188947	0.0131541	0.408744	0.457357	0.00738142	0.00295744	0.449494	0.287066	0.0206112	0.0992466	0.0084179	0.0438985	0.0176789	0.860743	0.0159184	0.731628	0.994598	0.0219136	0.0449046	0.342415	2.716	0.0240288	0.0496152	0.324917	0.38362	0.273354	0.236986	0.660069	0.25164	1.07878	0.293558	0.25476	0.214574	2.01228	0.441291
ENSG00000020633	RUNX3	1.74359	3.95227	0.433872	1.77479	4.26945	3.435	0.0233788	1.84191	0.0290845	0.00491487	0.0476304	0.0448825	3.70901	0.0177945	3.49332	0.0484667	0.02441	0.0724082	2.90582	0.191308	0.0721584	3.5988	0.0199766	0.0177079	0.027284	0.0524894	1.08464	0.136358	0.125044	0.71408	0.0299285	1.59264	0.559607	0.0748027	0.00260034
ENSG00000229162	RUNX3-AS1	0.000520754	0.00299148	0.000170472	0.000878248	0.00350422	0.00459924	0	0	0	0	0	0.000269317	0.00657985	0	0.00248523	0	0	0	0.00444287	0	0	0	0	0	0	0	0	0	0	0	0	0	0	0	0
ENSG00000261025	AL445471.1	0.000612794	0.00100446	0.000288604	0.00126598	0.032763	0.00356884	0.00411923	0	0.00333517	0.00348582	0	0.00201257	0.00532964	0	0	0	0	0	0.0129366	0.000333104	0	0.0018373	0	0.00397567	0	0.00701839	0	0	0.00357578	0	0	0	0	0	0
ENSG00000285823	LINC02793	0.00072211	0	0	0.00156649	0.00188845	0	0	0.00140887	0	0	0	0	0	0	0	0	0	0	0	0	0	0	0	0	0	0	0.00203712	0	0	0	0	0.00401131	0.00627201	0	0
ENSG00000233755	AL050344.1	0.000310915	0	0	0.00228599	0	0	0	0	0	0	0	0	0	0	0	0	0	0	0	0	0	0	0	0	0	0	0.00363584	0.00197523	0	0	0	0	0	0	0
ENSG00000231953	AL031432.1	0.000438807	0.000803727	0.00148541	0.00106327	0	0.000347399	0.000120518	0.000861299	0.000550431	0.000217221	0.000860504	0	0.00236927	0.000255093	0.00112877	0	0.000357078	0	0	0.000952373	0.00114934	0.00169896	0	0.00381652	0	0	0	0	0	0	0	0	0	0	0
ENSG00000117614	SYF2	1.77129	1.61943	1.56659	1.28982	1.7173	1.73922	1.3895	1.73944	1.3482	1.22229	1.38087	1.65893	1.48853	0.796523	1.89416	1.29946	0.771823	0.883099	1.66009	0.384919	1.28879	1.65179	0.757912	1.41615	1.45617	1.27358	1.5109	1.75553	1.44638	2.65533	1.26977	1.53616	1.09553	1.56491	1.34339
ENSG00000284602	AL031432.4	0.0191243	0.0200208	0.0152155	0.0333424	0.0256941	0.0382764	0.00972657	0.0217197	0.0203036	0.0060167	0.00859719	0.038684	0.0377988	0.00245216	0.0314125	0.00805385	0.00510689	0.00199571	0.0236331	0.0201731	0.00583317	0.0327961	0.00787704	0.00973942	0.00520515	0.00766256	0.0307812	0.0187945	0.00178047	0.0603416	0.0216546	0.00396168	0.0309429	0.0172176	0
ENSG00000284657	AL031432.5	0.00251021	0.000271073	0.000924115	0.000691698	0.00109602	0.00231963	0.00306139	0	0.00505992	0.000582822	0.000922237	0.00180282	0	0.000389762	0.00319325	0.0014117	0	0	0.00318889	0.000257536	0	0	0	0.00455097	0.00120198	0	0.000708535	0	0	0	0	0	0	0	0
ENSG00000117616	RSRP1	2.97165	3.53743	1.77043	1.92447	2.71036	3.30131	1.3093	2.56971	3.48286	1.26018	3.89939	2.99704	4.12857	1.18396	3.3288	2.64222	1.75859	1.145	2.27014	0.814226	2.9163	3.44587	1.36548	2.00703	1.58907	1.28868	1.84119	2.00996	1.76021	2.62822	2.27999	1.58674	2.19131	1.45116	1.48172
ENSG00000272432	AL031432.3	0.010266	0.00778759	0.00525912	0.0107227	0.0079296	0.0134513	0.019735	0.00948488	0.0038727	0.00763807	0.00285633	0.0144271	0.00874789	0.00114861	0.0178462	0.00166769	0.0025274	0.00507535	0.0178384	0.00297095	0.000934313	0.0142274	0.00406817	0.0207184	0.0145605	0.0133345	0.0117265	0.00441903	0.0204317	0.0158205	0.00381929	0	0.0147976	0.00790679	0.00988811
ENSG00000187010	RHD	0.0109556	0.00834957	0.00377188	0.00324266	0.00609376	0.0256116	0.00268137	0.00157201	0.00312175	0.00220635	0.000499937	0.00511057	0.0115041	0.00121016	0.0102084	0.00124895	0.000408269	0.00010899	0.00244758	0	0.00188392	0.00980102	0	0	0	0.00233006	0.00186129	0	0.00114968	0	0	0.00439597	0	0	0
ENSG00000183726	TMEM50A	1.94348	1.89053	1.31237	1.60729	1.9748	2.26518	2.03875	0.646725	0.977986	1.58903	1.33395	0.984668	1.03984	1.55258	1.67863	1.66871	1.82628	1.22791	2.09131	0.440872	1.56659	2.12019	1.58057	2.05875	2.79504	2.28713	1.30986	1.38754	1.88974	0.981346	3.72256	1.57424	0.994199	1.81223	1.61832
ENSG00000188672	RHCE	0.00690862	0.00890266	0.00553497	0.00932194	0.0131533	0.0133875	0.00252387	0.00255454	0.00746957	0.00466631	0.00846145	0.0228003	0.0174829	0.000742512	0.0104889	0.010156	0.00188896	0.0024316	0.0220108	0.012239	0.00309943	0.0161656	0.000273667	0.011456	0.00624201	0.00988638	0.0324304	0.00198333	0.0108391	0.0145535	0.0129757	0	0.0152537	0	0
ENSG00000204178	MACO1	0.205965	0.370481	0.103348	0.151411	0.23337	0.252332	0.287138	0.227064	0.286265	0.277608	0.20957	0.311103	0.296769	0.234943	0.311971	0.241925	0.198596	0.177085	0.210091	0.160558	0.2795	0.31917	0.188296	0.365185	0.474266	0.30337	0.229341	0.0669346	0.465207	0.317682	0.419905	0.424024	0.173369	0.192708	0.268945
ENSG00000157978	LDLRAP1	0.132354	0.103649	0.0324153	0.0466332	0.0667632	0.15744	0.101981	0.0313832	0.122244	0.0816152	0.0293915	0.0631117	0.189232	0.0236851	0.136898	0.0437877	0.0440529	0.0195972	0.0705146	0.0747847	0.0374044	0.102038	0.0280251	0.111067	0.102389	0.102289	0.0102858	0.0135301	0.146599	0.0104032	0.0926422	0.0569657	0.0200735	0.0608079	0.210119
ENSG00000225643	AL606491.1	0.00376783	0.00640483	0.00100826	0.00201086	0.00234299	0.0028545	0.000294981	0.00230048	0	0.00440131	0.00136063	0.000330908	0.00759976	0.00402903	0.00225556	0.00212359	0.000166715	0.00198777	0.00124944	0.00465454	0.000402367	0.00455091	0.00321369	0	0	0.0022369	0	0	0.00337183	0	0.00620365	0	0	0.0103798	0.0037588
ENSG00000117643	MAN1C1	0.0904902	0.103664	0.0225522	0.0420348	0.0993118	0.104358	0.0814948	0.00618869	0.0267865	0.338345	0.00388588	0.00615512	0.11905	0.23877	0.0583506	0.321335	0.388483	0.00285438	0.0608594	0.00431131	0.109561	0.0884163	0.0109435	0.496239	0.0387949	0.143854	0.023453	0.0108415	0	0.00273837	0.140697	0.0784555	0	0.0112374	0
ENSG00000233478	AL031280.1	0.0463412	0.101602	0.00382207	0.00704401	0.0348633	0.0731911	0.0319063	0.0035059	0.0137812	0.141052	0.00417036	0.00444787	0.0719644	0.0023663	0.0530604	0.00745132	0.00681766	0.00122247	0.0190626	0.00114243	0.0278837	0.0696223	0	0.197408	0.00367207	0.0424758	0.0078907	0.00843892	0	0.00288995	0.00907428	0.0854991	0.0481102	0	0
ENSG00000162430	SELENON	0.103434	0.0418084	0.145304	0.272263	0.061423	0.0723244	0.422994	0.0438832	0.547349	0.168135	0.107792	0.308819	0.0919505	0.15468	0.037238	0.207152	0.459213	0.0984245	0.0694749	0.00726761	1.17056	0.0374709	0.0844299	0.383554	0.350349	0.425251	0.0546947	0.119893	0.208769	0.00908267	1.4959	0.422642	0.00853122	0.183686	0.303601
ENSG00000255054	AL020996.2	0	0.000562185	0	0	0	0	0	0	0	0	0	0	0	0	0	0	0	0	0	0	0	0	0	0	0	0	0	0	0	0	0	0	0	0	0
ENSG00000228172	AL020996.1	0.0172054	0.0116288	0.00427282	0.00997863	0.0163292	0.0229253	0.013229	0.00907974	0.0185532	0.00692734	0.00533676	0.0235958	0.0116802	0.00231008	0.00654043	0.00463735	0.00500253	0.00212645	0.00984951	0.00237744	0.00124175	0.0131116	0.0117091	0.0184891	0.0111795	0.0165019	0.00954987	0.00233553	0.00125705	0.00565218	0.00163186	0.00327162	0	0	0.00604808
ENSG00000117640	MTFR1L	0.143783	0.0923596	0.120519	0.147954	0.171775	0.153079	0.202744	0.0999024	0.273648	0.196683	0.157957	0.175722	0.144128	0.156227	0.120172	0.231313	0.195784	0.110191	0.129071	0.0616052	0.0949468	0.100147	0.126493	0.278289	0.228978	0.162719	0.118787	0.122276	0.155227	0.150768	0.271242	0.235218	0.101887	0.31322	0.162183
ENSG00000272478	AL020996.3	0	0	0	0	0	0	0	0	0	0	0	0	0	0	0	0	0	0	0	0	0	0	0	0	0	0	0	0	0	0	0	0	0	0	0
ENSG00000127423	AUNIP	0.00116158	0.000320646	0.00168314	0.0100025	0	0	0.0894552	0.00175231	0.00180719	0.0187244	0.000100241	0.00053509	0.00264755	0	0.00146948	0.000352496	0	0.000415169	0.0609447	0.00103801	0	0	0.000542488	0.10937	0.0559907	0.0491468	0.0140918	0.00146037	0.00855876	0.0282327	0	0.00705635	0	0	0.0349871
ENSG00000236528	AL033528.2	0.0046102	0.00332608	0.00618525	0.00564822	0.000601027	0.00174308	0.00204292	0.00172641	0.00236572	0.0044988	0.00127265	0.0125103	0.00505892	0.000204514	0.00273736	0.000304218	0	0.000695301	0.00135729	0.00186542	0	0.0207497	0	0.00331947	0	0.00156664	0.00425263	0.00194838	0	0	0.00146918	0	0	0	0
ENSG00000182749	PAQR7	0.0164206	0.0238408	0.0470965	0.0523315	0.0264597	0.0245814	0.0932793	0.0386746	0.481617	0.306535	0.573712	0.0794199	0.0178842	0.0563369	0.0228322	0.0865505	0.122284	0.317505	0.0348431	0.0270443	0.075098	0.0194586	0.284623	0.446907	0.244367	0.310254	0.087579	0.0536199	0.650643	0.0144265	0.114517	0.121699	0.0162014	0.0375401	0.155617
ENSG00000117632	STMN1	0.289875	0.496879	0.0779375	0.941727	0.674461	0.42509	11.8733	0.346273	0.581383	2.78822	0.443691	0.255322	0.340952	0.107216	0.497542	0.118435	0.175378	0.159964	15.7703	0.127068	0.846483	0.700658	0.38442	13.8234	15.2554	4.49323	1.05128	0.0289888	0.395103	9.21131	5.04382	1.6805	2.3537	0.194375	7.45524
ENSG00000158006	PAFAH2	0.0649169	0.0661244	0.0247529	0.0479169	0.0749481	0.10584	0.0494879	0.0238252	0.0994026	0.0411949	0.0412815	0.0651299	0.146446	0.00780161	0.207658	0.0402096	0.0285987	0.0439204	0.0683283	0.020314	0.0272006	0.102241	0.0252637	0.125919	0.0712962	0.100894	0.00972478	0.01716	0.174987	0.0378264	0.129417	0.0791865	0.217546	0.0111714	0.0736057
ENSG00000158008	EXTL1	0.000634301	0.00202737	0	0.00118295	0	0.000951237	0.00202198	0	0.00140852	0.00256873	0.00040549	0.00288398	0.00277933	0	0.00352907	0.000473533	0.000300785	0	0	0	0.00105466	0.00493339	0	0.0112357	0.00351938	0	0	0	0.00114591	0	0	0	0	0	0.00412253
ENSG00000158014	SLC30A2	0.00124612	0.000885442	0.000180342	0.00263743	0.00285137	0	0.182654	0	0.00142999	0.003729	0.0024243	0.00130235	0	0	0.00424138	0	0.00012419	0.00199085	0.00354543	0.000807607	0.000583992	0	0	0.600149	0.392273	0.0453327	0	0.00290484	0.0366296	0	0	0.154591	0	0	0.273879
ENSG00000284309	AL391650.2	0	0	0	0	0	0	0.0718857	0.000610247	0	0.000313799	0	0	0	0	0	0	0	0	0	0	0	0	0	0.0784163	0.0212969	0.000777404	0	0	0.0140911	0	0	0	0	0	0
ENSG00000158022	TRIM63	0	0	0	0	0	0.000742014	0.0200293	0.00227174	0.000179766	0.000577395	0.000134589	0	0	0	0	0	0	0	0	0	0	0	0	0.0067578	0.00572021	0.000855969	0	0	0.030483	0	0	0.108953	0	0	0
ENSG00000175087	PDIK1L	0.082255	0.047096	0.00907192	0.0395823	0.0845042	0.128597	0.346805	0.0243951	0.127277	0.102404	0.03442	0.128103	0.0870744	0.00949384	0.0466622	0.0492426	0.0228498	0.041396	0.197784	0.0670437	0.0229747	0.0298119	0.0769839	0.332257	0.295096	0.184104	0.0172439	0.00766325	0.0279378	0.0243815	0.0308341	0.0763756	0.0142294	0.0397816	0.113294
ENSG00000197245	FAM110D	0.00118572	0	0.00119799	0.002756	0.000726847	0.000860606	0.0663365	0	0.00491808	0.0110865	0.00337313	0.0101488	0	0.000862738	0	0.00163599	0.000777607	0.00153765	0.00267044	0.00187931	0.594944	0	0.00551463	0.0427721	0.0360415	0.0109506	0.0106058	0	0.00989871	0	0.0214584	0.00721542	0	0.00637499	0.00288131
ENSG00000282872	C1orf232	0	0	0	0	0	0	0.00575428	0	0	0.000841521	0	0.000939738	0	0	0	0	0	0	0	0	0	0	0	0.00293604	0.00188342	0	0	0	0	0	0	0	0	0	0
ENSG00000236782	AL391650.1	0	0.00122358	0	0.000257908	0.00055864	0.00243403	0.00268521	0.00120759	0.00384344	0.00216106	0.00392027	0.00365614	0	0.0024512	0	0.00043352	0.000367477	0.00160757	0.000354102	0.00020158	0.00190267	0	0.00345947	0.00325657	0.00342644	0.00224801	0	0.00542392	0.00202622	0	0.00539158	0	0.0128693	0	0.00696068
ENSG00000142684	ZNF593	0.282247	0.289819	0.185014	0.294424	0.267793	0.212099	0.889835	0.363948	0.650171	1.34162	1.08785	0.492282	0.223352	1.66663	0.298153	0.387702	0.793307	1.22431	0.34127	0.311321	0.769907	0.364078	1.78029	1.14755	1.36186	0.603399	0.28912	0.208413	0.727579	0.470264	0.742809	0.44357	0.246551	0.440934	2.02264
ENSG00000142675	CNKSR1	0.00892952	0.00393688	0.0036652	0.00770817	0.0064867	0.00654134	0.238894	0.0125485	0.688697	0.193271	0.163189	0.34631	0.0333805	0.0160551	0.00511895	0.0123458	0.0016687	0.0818171	0.0118573	0.0905931	0.0125465	0.00526225	0.137768	0.319951	0.340588	0.254426	0.0154978	0	0.316743	0.00692563	0.0218153	0	0.0439429	0.0227098	0.257569
ENSG00000188782	CATSPER4	0	0	0	0	0	0	0.00129743	0	0.00130682	9.57e-05	0.000199833	0.00133575	0	0	0	0	0	0	0	0	0	0	0.000468337	0	0	0.000657627	0	0	0	0	0	0	0	0	0
ENSG00000130695	CEP85	0.0389005	0.025129	0.0223291	0.0441638	0.04125	0.0755958	0.100921	0.0349949	0.0421108	0.0491252	0.0437023	0.0258331	0.0709566	0.00296193	0.0348287	0.0150132	0.00801121	0.038795	0.224944	0.0165553	0.0155967	0.0290745	0.0190671	0.105128	0.0649824	0.0566028	0.0460269	0.0073327	0.0516485	0.0917145	0.024115	0.0676697	0.008425	0.0246601	0.0947909
ENSG00000142669	SH3BGRL3	14.3563	14.5482	22.7852	16.1239	21.3019	28.2826	2.36216	4.98935	3.92655	7.08193	4.73732	3.24995	8.47676	7.76832	14.0489	6.87947	8.49402	5.83312	20.9441	1.177	7.00183	12.3328	11.8106	3.11281	3.28038	3.69607	8.12093	15.4978	5.35718	5.09267	8.21518	15.5529	4.4695	2.7397	7.49518
ENSG00000158062	UBXN11	0.219242	0.222459	0.730794	0.180723	0.345377	0.381672	0.127461	0.17807	0.124454	0.0559925	0.0350942	0.0597126	0.29417	0.0828268	0.131527	0.0815121	0.0512109	0.0222628	0.197262	0.0303314	0.0812558	0.288639	0.0622521	0.268388	0.0865206	0.152985	0.0126277	0.73554	0.0666131	0.129252	0.0753244	0.108909	0.114538	0.0516664	0.166189
ENSG00000169442	CD52	9.07245	9.34797	5.29043	1.70919	10.8383	20.4876	0.0714806	10.3593	0.150905	0.0152167	0.0892783	0.384301	6.3097	0.160638	9.1458	0.061944	0.0407117	0.11305	9.61893	0.363149	0.214235	6.18597	0.0950411	0.0332238	0.0334957	0.219249	1.5937	2.77638	0.292608	7.9845	0.0541946	7.91862	1.16128	0.0621755	0.0300083
ENSG00000176092	CRYBG2	0.0309675	0.0692566	0.001536	0.00273473	0.0625856	0.0965916	0.0979939	0.0154796	0.139189	0.116938	0.203623	0.0684059	0.0785269	0.00985283	0.0488927	0.00632716	0	0.154086	0.049534	0.00083311	0.00111623	0.0246163	0.245966	0.0517576	0.107707	0.145594	0.00114923	0	1.10596	0.0174319	0.0043994	0.00402313	0	0.015618	0.196846
ENSG00000176083	ZNF683	0.0435128	0.657282	0.00900549	0.0134119	0.941273	2.18215	0.00538146	0.00432707	0.0106943	0	0.00312018	0.0632965	0.898651	0	1.34134	0.00228978	0	0.00684807	0.835764	0.0244558	0.0119611	0.334934	0	0.0005089	0.00204445	0.0226411	0.002576	0	0.0120098	0	0	0.0392662	0.0285758	0	0
ENSG00000131914	LIN28A	0.0002314	0.000258577	0	0	0	0	6.64e-05	0	0	0	0	0.00156258	0	0	0	0	0	0	0	0	0	0	0	0	0	0	0	0	0	0.00283055	0	0	0	0	0
ENSG00000117682	DHDDS	0.170054	0.120962	0.112693	0.167117	0.183313	0.197978	0.270836	0.161619	0.345015	0.216797	0.149862	0.240118	0.195589	0.0765197	0.13776	0.0976476	0.14408	0.149838	0.216353	0.0898678	0.157178	0.134532	0.192177	0.32977	0.322444	0.244025	0.119295	0.0731001	0.0900449	0.197714	0.161947	0.145936	0.219443	0.111128	0.183141
ENSG00000225891	DHDDS-AS1	0.000188548	0	0.000534032	0.000370699	0	0.00211508	0.000463037	0	0	6.35e-05	0.000998808	0.00063957	0	0	0	0.0011223	0	0	0	0.00470489	0.000376223	0	0	0.00180622	0.000507259	0.000396364	0	0	0	0	0	0	0	0	0
ENSG00000198830	HMGN2	2.84134	3.44737	2.31601	3.24126	3.59823	3.2503	6.65598	3.29071	1.85631	4.20377	2.35947	1.35133	2.42395	1.52819	2.89298	2.14061	2.27752	1.21293	16.8098	0.714321	1.31649	3.05626	1.46403	4.04109	2.95841	5.89556	3.71026	1.68463	1.87757	21.2891	1.2401	2.80794	4.12531	2.81362	4.56373
ENSG00000117676	RPS6KA1	0.324327	0.153712	0.393118	0.454903	0.427253	0.505126	0.102217	0.19355	0.267978	0.139744	0.0763325	0.0987293	0.326187	0.0150419	0.42465	0.00410576	0.00351739	0.0758971	0.37777	0.0769015	0.0313921	0.257049	0.182627	0.0751332	0.0871322	0.113428	0.317444	0.380757	0.200455	0.209847	0.0382344	0.391159	0.0874786	0.0154016	0.184567
ENSG00000260063	AL512408.1	0.00226689	0.00219396	0.000129279	0.00337183	0.00305868	0.00268339	0.00446948	0.00448005	0.00172691	0.00213792	0.00129234	0.00637935	0.00645458	0.000386865	0.00232361	0.00119419	0.00127927	0.00100319	0.0039346	0.0135163	0.00132585	0.00105429	0	0.00873336	0.00759897	0.00332345	0	0	0.000666909	0.00461403	0.00442818	0	0.00282804	0	0
ENSG00000117713	ARID1A	0.542339	0.467006	0.449671	0.551549	0.534484	0.655073	1.33818	0.586218	0.998409	0.543085	0.377944	0.851081	0.947783	0.155449	0.624453	0.308516	0.373647	0.346854	0.76576	0.198188	0.516634	0.420404	0.242934	1.25222	1.12141	0.854371	0.532666	0.482085	0.436114	0.725368	0.33976	0.615763	0.438408	0.473186	0.533634
ENSG00000060642	PIGV	0.0431765	0.0460197	0.0244165	0.0389097	0.03233	0.0526378	0.110346	0.0248521	0.0831325	0.0393725	0.0832897	0.128892	0.0423478	0.0447722	0.0720315	0.0802676	0.0432555	0.053361	0.0473367	0.0127673	0.0266911	0.04803	0.0626609	0.0911325	0.176493	0.0624727	0.0136084	0.0134616	0.0783148	0.0291492	0.074945	0.0192862	0.0191413	0.0268028	0.103186
ENSG00000204160	ZDHHC18	0.425958	0.24031	0.0666722	0.119639	0.316609	0.322552	0.187718	0.130279	0.152236	0.15108	0.0635947	0.091681	0.379228	0.0637384	0.306886	0.0600932	0.0633734	0.118357	0.262707	0.0890341	0.086486	0.330692	0.139881	0.336908	0.274308	0.21913	0.59605	0.0541834	0.140871	0.102712	0.0859538	0.0801165	0.265033	0.0911127	0.161638
ENSG00000175793	SFN	0.045674	0.18087	0.0868542	0.122818	0.0746762	0.0693253	2.24312	0.0216361	2.20779	8.49598	6.29032	0.991053	0.120689	0.320474	0.0715402	0.161232	0.0131696	10.7672	0.070961	1.08715	0.152716	0.0676954	19.3946	3.6245	2.77928	2.62534	0.0587033	0.0625648	21.8294	0.0512469	0.0728558	0.133069	0.0605899	0.921414	3.04755
ENSG00000142751	GPN2	0.117913	0.102134	0.0602764	0.105784	0.124807	0.115718	0.118106	0.10806	0.181438	0.149502	0.131911	0.15708	0.127208	0.100961	0.136	0.0900401	0.112208	0.152522	0.15931	0.0455152	0.133837	0.114881	0.184778	0.124895	0.133881	0.172946	0.111567	0.0505245	0.0954068	0.245363	0.145212	0.0500664	0.0865626	0.116489	0.140235
ENSG00000226698	AL034380.1	0.000200114	0	0	0	0	0	0	0	0	0	0.000260523	0	0	0	0	0	0	0	0	0	0	0	0	0	0	0	0	0	0	0	0	0	0	0	0
ENSG00000198746	GPATCH3	0.0612337	0.0901291	0.0705834	0.0845161	0.0876825	0.0494576	0.0593745	0.081025	0.0660021	0.0412104	0.0269872	0.0610001	0.0639853	0.028537	0.0857923	0.0292816	0.0428081	0.0250236	0.0954722	0.0142053	0.045268	0.181783	0.0531541	0.129824	0.0810745	0.0769388	0.0569949	0.0745224	0.0581078	0.155904	0.0974383	0.0429632	0.0542488	0.0312601	0.100558
ENSG00000090273	NUDC	1.41664	1.88856	0.772726	0.922724	1.52824	1.07091	1.85327	1.40384	0.81243	1.13851	1.01166	0.922895	1.2012	1.28019	1.53858	1.00467	0.972532	1.27222	1.98295	0.329272	0.975584	1.86814	1.50063	1.52613	1.89984	1.67075	1.12245	0.881019	0.653034	2.14674	1.53956	1.27851	1.78795	1.16	1.56766
ENSG00000131910	NR0B2	0	0	0	0	0.000180112	0	0.00192842	0	0	0.00123699	0	0	0	0	0	0	0	0	0.00228571	0	0	0	0	0	0	0.00192292	0	0	0	0	0	0	0	0	0
ENSG00000175707	KDF1	0.00350403	0.00385333	0.000479357	0.00285426	0.000359972	0.00477659	0.206721	0.00306284	0.15745	0.170608	0.064275	0.130682	0.00628154	0.00388656	0.00621806	0.00176155	0	0.0565112	0.0042167	0.00345464	0.000787534	0	0.0913658	0.175192	0.207363	0.180453	0	0.00415902	0.242528	0.0116257	0.000986199	0.00176882	0	0.00305148	0.0970646
ENSG00000253368	TRNP1	0.00367928	0.0104044	0.0125105	0.0123957	0.00106671	0.00663915	0.00991319	0.00292563	0.702555	0.269516	0.527357	0.452735	0.0101043	0.0360009	0.000795603	0.0310947	0.0170688	0.340383	0.00633444	0.00372602	0.0128103	0	0.669174	0.107917	0.0188969	0.0730235	0.0223048	0.00962407	0.0653973	0.0163373	0.00276977	0.00176882	0	0.414709	0.0305027
ENSG00000158246	TENT5B	0.00121098	0.00231357	0.00381255	0.0136359	0.000554429	0.00060614	0.0718698	0	0.00368712	0.0337032	0.0152377	0.0124808	0	0.00111	0	0.00260997	0.00203708	0.0289699	0.000144738	0	0.00334658	0	0.00515155	0.199177	0.107988	0.0450334	0.016464	0.00537123	0.362678	0.000639491	0.0032177	0	0	0.191183	0.0241691
ENSG00000090020	SLC9A1	0.0967918	0.127542	0.131247	0.104617	0.107537	0.107521	0.122541	0.0646287	0.443116	0.295551	0.291805	0.423362	0.141293	0.0622695	0.14793	0.132702	0.127377	0.62046	0.150697	0.0183961	0.151475	0.109205	0.14406	0.203721	0.181433	0.350163	0.0398563	0.0762966	0.404825	0.061258	0.127363	0.354803	0.0807879	0.121236	0.102934
ENSG00000224311	AL590640.1	0	0	0	0	0	0	0	0	0	0	0	0	0	0	0	0	0	0	0	0	0	0	0	0	0	0	0	0	0	0	0	0	0	0	0
ENSG00000142784	WDTC1	0.196954	0.0943107	0.0934338	0.152279	0.128668	0.167214	0.105601	0.160255	0.212336	0.0902959	0.0690873	0.177605	0.177542	0.0486337	0.205025	0.11282	0.0724934	0.0353125	0.159988	0.0481938	0.123299	0.0907416	0.0266104	0.176705	0.106232	0.144168	0.0912689	0.0876408	0.222155	0.267291	0.165347	0.10669	0.0777305	0.0960282	0.13836
ENSG00000186501	TMEM222	0.242865	0.160727	0.0755406	0.152572	0.30497	0.280141	0.32969	0.167198	0.366115	0.274214	0.182186	0.232132	0.215151	0.279851	0.239648	0.299919	0.267896	0.1953	0.354782	0.08862	0.160916	0.219563	0.222409	0.267747	0.381528	0.31991	0.0579905	0.068823	0.177854	0.172055	0.296332	0.0960257	0.0467884	0.179246	0.241773
ENSG00000142765	SYTL1	0.556693	0.366476	0.166726	0.0562821	0.453395	0.675475	0.286674	0.636562	1.80097	0.809832	1.00646	0.857619	0.639439	0.0277479	0.859162	0.0293564	0.00349871	0.642746	0.318163	0.39267	0.0247099	0.48494	0.622642	0.217996	0.106895	0.578987	0.0892395	0.0596455	0.46125	0.593396	0.0530493	0.10528	0.030022	0.0279472	0.249602
ENSG00000142733	MAP3K6	0.0821237	0.0481324	0.0487307	0.0511762	0.14642	0.115795	0.0659372	0.0500453	0.234294	0.169757	0.104109	0.0970952	0.0688127	0.069285	0.084469	0.149976	0.130565	0.0710189	0.126662	0.0512176	0.277898	0.0507619	0.110454	0.105693	0.0271434	0.111722	0.171541	0.105388	0.305455	0.0320073	0.0113595	0.0125563	0	0.162924	0.120818
ENSG00000142748	FCN3	0	0	0.000151044	0.000862949	0	0.00075231	0.000550708	0	0	0	0.000599883	0.000401296	0	0	0	0.000616628	0	0.00209918	0.000299452	0	0.0740193	0	0	0	0	0.00167974	0.00105127	0	0	0	0	0	0	0.00317331	0
ENSG00000174950	CD164L2	0	0	0.000931368	0.00077192	0.000353222	0	0.0236874	0	0.00817304	0.000632385	0.00194777	0.00195061	0	0	0	0	0	0.00549098	0	0.000628141	0	0	0.00118135	0.00734156	0.00184906	0.00665155	0.00411483	0	0.040484	0	0	0	0	0	0.0207286
ENSG00000181773	GPR3	0.00044913	0.0013581	0.00811119	0.00869286	0.000840849	0	0.0112827	0.00240828	0.00517456	0.00628199	0.000474073	0.00888264	0.00249423	0.00380026	0.00307194	0.00139518	0.00364099	0.00711348	0.000308254	0	0.0426148	0	0.00135751	0.0214379	0.0109991	0.00175785	0.00941296	0	0.0245828	0.00946458	0.00143243	0	0	0.00145475	0.0110294
ENSG00000158195	WASF2	1.13851	0.701836	0.610162	0.930381	0.886963	1.03784	0.926084	1.05029	0.552902	1.03771	0.643623	1.06682	0.950841	0.616425	1.14752	1.32227	0.859743	1.13253	1.15508	0.220346	0.905877	0.840405	0.426516	0.865282	1.01134	0.912211	0.705005	0.543919	1.15365	1.75959	1.44509	0.525777	0.726197	1.64807	0.663506
ENSG00000241169	FO393419.2	0.000203901	0	0	0	0	0	0.00010131	0	0	0	0	0	0	0	0	0	0	0.00216915	0	0	0	0	0	0	0	0	0	0	0	0	0	0	0	0	0
ENSG00000237429	BX293535.1	0.00442771	0.00093094	0.000650056	0.00114281	0.00495878	0.00770966	0	0.000980411	0	0	0.00192928	0.00166414	0.00436881	0	0	0	0	0.000878649	0.00280793	0	0	0.00777502	0	0	0	0	0	0	0	0	0	0	0	0	0
ENSG00000126705	AHDC1	0.106519	0.0867704	0.0175966	0.0527734	0.09613	0.0853589	0.0702607	0.0673268	0.239696	0.269654	0.102912	0.278249	0.158697	0.0231507	0.128583	0.165315	0.104492	0.301292	0.132639	0.0193474	0.125751	0.0987602	0.062825	0.151715	0.191281	0.101515	0.0371764	0.0162584	0.224828	0.0874638	0.200784	0.0141465	0.225944	0.314697	0.197342
ENSG00000000938	FGR	0.00477643	0.0198148	1.71101	0.626665	0.00598209	0.0482098	0.00269743	0.0844781	0.0709207	0.0218024	0.012842	0.0140714	0.0427806	0.0563593	0.461431	0.00755329	0.00586311	0.0216383	0.0344315	0.00643963	0.181497	0.0515281	0.0385462	0.00614647	0.00321304	0.0112705	0.342593	2.6731	0.0286394	0.0272077	0.0797881	0.0219181	0.032727	0.0149528	0.0125988
ENSG00000233975	LINC02574	0.0045055	0.00231631	0.000535383	0.00155934	0.00649137	0.00149734	0.00102536	0	0.000407348	0.000144337	0	0.00207724	0.00159412	0.00211135	0.00506658	0.000771378	0.000344835	0	0.00483063	0	0.00371121	0.0040856	0	0.000946515	0	0.00198457	0.00625425	0	0.00103643	0	0.0034882	0	0	0.00317331	0
ENSG00000126709	IFI6	1.69175	0.920725	1.29295	2.19353	2.27765	0.919344	0.493646	0.275673	2.26979	0.0950807	0.403772	0.921978	0.649119	1.93203	0.975796	0.754539	1.80561	0.355249	2.6609	1.23245	1.98366	2.06589	0.707826	0.816133	0.470128	1.63282	0.279245	10.0012	4.64004	0.0576014	1.31065	1.75099	0.128278	0.679876	1.02915
ENSG00000225886	AL445490.1	0.00150566	0	0.000279225	0.000526667	0.00201928	0.000890837	0.000451652	0.000331066	0	0.000294666	8.98e-05	0.000452571	0	0	0	0	0	0	0.000627958	0.000209531	0	0	0	0	0	0	0.00179244	0	0	0	0	0	0.015713	0	0
ENSG00000287244	AL020997.5	0.0173686	0.0142073	0.0104757	0.0123351	0.0220425	0.0116974	0.0168341	0.00689999	0.00449095	0.0165791	0.00336779	0.0245783	0.0299789	0.0041536	0.0168809	0.00938901	0.00296451	0.00466439	0.0166416	0.00883608	0.0108609	0.0161598	0.0020348	0.041405	0.019159	0.00872737	0.00207911	0	0.00581063	0.0199046	0.00357966	0	0	0.00273585	0.0125471
ENSG00000009780	FAM76A	0.280033	0.311059	0.101719	0.138363	0.32518	0.375139	0.24066	0.3053	0.251719	0.164163	0.140394	0.183211	0.308358	0.1412	0.288628	0.278919	0.221296	0.11165	0.298951	0.0602626	0.120859	0.266594	0.0768471	0.267432	0.29933	0.186132	0.137238	0.0826636	0.058022	0.38491	0.214282	0.0453429	0.146684	0.35438	0.169438
ENSG00000117758	STX12	0.322404	0.303939	0.488879	0.60833	0.281242	0.390901	0.227003	0.511067	0.485625	0.364376	0.585476	0.39632	0.39564	0.761647	0.291655	0.567463	0.606058	0.434942	0.29142	0.115826	1.14493	0.389151	0.497466	0.329045	0.325899	0.356153	0.604221	0.573427	0.454689	0.795249	0.866139	0.326273	0.261527	0.722799	0.234067
ENSG00000269971	AL020997.2	0.0110714	0.011999	0.0131235	0.0186031	0.0135969	0.0116855	0.00986086	0.01945	0.00886376	0.00955223	0.0105936	0.0111947	0.0132169	0.00298518	0.0185244	0.00994635	0.00578654	0.00548618	0.00584324	0.00291073	0.0351995	0.00159425	0.0052672	0.0292063	0.00939771	0.00371681	0.0362977	0.00971254	0.00616607	0.0323836	0.0238087	0.0569217	0.0178105	0.00159673	0.0245895
ENSG00000270031	AL020997.3	0.00104853	0.000816293	0.00421321	0.00398911	0	0.00563063	0.00105777	0	0.0017804	0.000964376	0.00170091	0.00230253	0.0031339	0.00101029	0.00101199	0.000870629	0.00251346	0.000371923	0.00473043	0.000732934	0.00279626	0.00337231	0.00049437	0.00207721	0.000531587	0.00238667	0	0	0.00431561	0.00287886	0.00200768	0	0	0	0
ENSG00000286433	AL020997.4	0.00252434	0.00127469	0	0.00173545	0.00132872	0.00202127	0.00210875	0	0.00171671	0.0017582	0	0.00478392	0.00640929	0.000191053	0.00470891	0.000570568	0.00078283	0	0.00058213	0	0	0	0	0.00115085	0	0.00033875	0	0	0	0.00531482	0	0	0	0	0
ENSG00000117751	PPP1R8	0.117887	0.0955509	0.0470805	0.0929341	0.13621	0.179813	0.198483	0.0890433	0.165729	0.11186	0.079974	0.141679	0.146001	0.10126	0.116671	0.108667	0.117863	0.108198	0.20034	0.0366976	0.147147	0.0960224	0.129253	0.170586	0.19989	0.167385	0.120404	0.0370897	0.185898	0.142324	0.179279	0.172782	0.0318061	0.15133	0.14958
ENSG00000130775	THEMIS2	0.0754002	0.0412116	1.48461	1.03922	0.0533137	0.0862813	0.0140165	0.405705	0.0182473	0.00462147	0.00801666	0.0129714	0.061656	0.0255158	0.250455	0.00709296	0.0093393	0.00464039	0.0574895	0.270991	0.0239369	0.127157	0.0223265	0.0143737	0.128947	0.00338469	0.730676	0.995542	0.0610401	0.279725	0.222422	0.220615	2.12932	0.0106593	0.106682
ENSG00000117748	RPA2	0.490017	0.376972	0.225834	0.294381	0.593265	0.690031	0.399422	0.55154	0.196306	0.248794	0.262999	0.199346	0.301455	0.223901	0.686512	0.355508	0.189223	0.161705	1.00976	0.126475	0.188037	0.336088	0.0807296	0.276794	0.386706	0.52843	0.380629	0.388001	0.274691	0.675811	0.154067	0.36206	0.374237	0.207005	0.334034
ENSG00000130768	SMPDL3B	0.00120817	0	0.0034461	0.00479556	0.000930945	0.000736798	0.115607	0.0014238	0.0448083	0.0307219	0.029847	0.0247119	0	0.000193634	0.00145046	0	0	0.0296869	0.00258645	0.137141	0.0261973	0.00340554	0.0119656	0.0443402	0.168296	0.061895	0.0171129	0.0134578	0.00142181	0	0.00949014	0	0	0.00217386	0.124746
ENSG00000227050	AL512288.1	0	0	0	0	0	0	0	0	0.00143344	0	0.000159093	0.000358103	0	0	0	0	0	0.00024402	0.00052173	0.000510054	0	0	0	0	0	0	0	0	0	0	0	0	0	0	0
ENSG00000158156	XKR8	0.0402333	0.0321226	0.0885046	0.061673	0.0414014	0.0565567	0.0427481	0.0440727	0.0498208	0.0279776	0.0114697	0.0524671	0.0329469	0.00566385	0.076559	0.040548	0.0206567	0.0186884	0.045315	0.0481248	0.0205776	0.0187734	0.0181248	0.041422	0.042779	0.0491805	0.0555464	0.163095	0.0233927	0.0298493	0.060858	0.00630905	0.0369896	0.0108255	0.0361181
ENSG00000158161	EYA3	0.129525	0.082487	0.108632	0.161836	0.187781	0.185482	0.152619	0.125641	0.201674	0.125799	0.108178	0.150571	0.132091	0.096439	0.139107	0.0774317	0.078719	0.0732792	0.176971	0.0597292	0.1711	0.0935475	0.128867	0.146673	0.145259	0.137636	0.115502	0.0846489	0.104677	0.48033	0.186788	0.148778	0.106626	0.161308	0.0922237
ENSG00000169403	PTAFR	0.00376994	0.00215842	0.632023	0.635581	0.00456311	0.00844203	0.00485682	0.0304678	0.0910843	0.0418264	0.00593675	0.0603027	0.00211157	0.0312433	0.00619887	0.00294908	0.00219195	0.00435283	0.0102043	0.0156641	0.176861	0.00295438	0.0497732	0.00480752	0.0020353	0.0142191	0.0331841	0.275419	0.115684	0.125431	0	0.484517	0	0	0.295767
ENSG00000126698	DNAJC8	1.2552	1.04887	0.840786	1.15181	1.62604	1.7453	1.02712	0.929073	0.682387	0.798945	0.544844	0.805644	0.862258	1.07256	1.27792	1.07264	1.07743	0.685358	2.08863	0.314299	1.01946	0.880734	0.821939	0.885374	0.900108	0.894702	0.771893	0.847724	0.790294	2.26254	1.72776	0.949639	0.688844	1.33506	1.18019
ENSG00000130770	ATP5IF1	2.48928	2.10224	1.00088	1.48409	2.721	2.95299	2.58984	1.29715	2.2396	2.52013	2.78543	2.62971	1.37221	1.15493	2.12662	1.55105	1.40939	2.39038	3.86057	1.1089	1.46685	2.29446	2.62126	2.5636	2.15647	3.21526	0.923732	0.752381	1.5051	4.70109	2.6049	1.70285	1.00158	2.12631	3.52925
ENSG00000270605	AL353622.1	0.052849	0.0222016	0.00752875	0.0351637	0.0402455	0.073563	0.0308031	0.0484178	0.0925911	0.0119525	0.0226589	0.0300561	0.0596332	0.000365015	0.0438964	0.00292212	0.00220508	0.00122315	0.0462197	0.0350417	0.00448071	0.0219539	0.00553159	0.0369381	0.0162454	0.0140707	0.0176179	0.00468155	0.0125833	0.0495631	0	0.00647655	0	0	0.0184165
ENSG00000271398	AL353622.2	0.000242039	0.00025575	0	0.000383212	0.00043832	0.000552823	0.000521487	0	0	0	0	0.00175323	0.000495138	0	0.000800596	0.000309377	0	0.000189953	0.00169846	0.00359391	0	0	0	0	0.000496757	0.000890194	0.0051744	0	0.00322522	0	0	0	0	0	0
ENSG00000130766	SESN2	0.147324	0.240823	0.208587	0.31811	0.177642	0.0697337	0.0972634	0.0992064	0.123501	0.166818	0.109505	0.143204	0.213908	0.0966013	0.222137	0.153828	0.19604	0.0845564	0.140356	0.0550415	0.10841	0.199516	0.0639731	0.163112	0.186343	0.128818	0.149987	0.213903	0.405687	0.231073	0.0305176	0.127123	0.0887859	0.114221	0.163444
ENSG00000130772	MED18	0.0453744	0.0321694	0.0242656	0.0280696	0.0415842	0.0802626	0.0747383	0.0243025	0.0504703	0.0274459	0.0181548	0.0951764	0.0434456	0.00761177	0.0319884	0.0203635	0.0141636	0.0304011	0.057686	0.0138882	0.0104621	0.0299195	0.02271	0.0519251	0.0461474	0.0721812	0.0260442	0.0178684	0.03639	0.0438338	0.0158902	0.00900006	0.0109056	0.00736655	0.0153312
ENSG00000204138	PHACTR4	0.425864	0.304488	0.214818	0.516892	0.579769	0.527745	0.493958	0.449553	0.642998	0.297048	0.23446	0.573385	0.629469	0.0685119	0.454638	0.23513	0.191054	0.225821	0.620296	0.124513	0.718043	0.371284	0.151539	0.601779	0.670408	0.474167	0.338598	0.270447	1.3877	0.335481	0.562982	0.5954	0.41664	0.332708	0.325857
ENSG00000180198	RCC1	0.042565	0.0382617	0.0373597	0.0771109	0.0574731	0.0499159	0.2802	0.0567831	0.160328	0.224641	0.118815	0.0878141	0.059356	0.0476969	0.0626032	0.0426447	0.0496706	0.16851	0.24384	0.0202381	0.0599892	0.0657126	0.146966	0.339811	0.457964	0.286531	0.0432117	0.0499813	0.335177	0.315842	0.093008	0.0577945	0.0317115	0.0132766	0.286304
ENSG00000242125	SNHG3	0.435157	0.549755	0.19774	0.402251	0.330134	0.476195	0.291202	0.656165	0.664061	0.22473	0.726179	0.533799	0.624385	0.50922	0.420696	0.314493	0.328528	0.551724	0.387021	0.133643	0.637085	0.470709	0.550803	0.313398	0.445318	0.339483	0.214445	0.119809	0.603023	0.616376	0.398519	0.263242	0.431515	0.336632	0.362113
ENSG00000180098	TRNAU1AP	0.340055	0.263345	0.184293	0.271612	0.360577	0.418776	0.38176	0.22416	0.670637	0.221003	0.346931	0.424264	0.39	0.0793359	0.328268	0.171081	0.141243	0.242418	0.65339	0.099867	0.237669	0.276507	0.249376	0.390032	0.485444	0.428768	0.237879	0.101169	0.356949	0.467424	0.315502	0.201851	0.170601	0.218771	0.364409
ENSG00000197989	SNHG12	0.782498	1.30558	0.237379	0.679404	0.842135	0.675295	0.445892	0.869917	0.689034	0.47909	0.679728	0.600598	0.902623	0.398164	0.886657	0.637664	0.298317	0.476174	0.833721	0.173168	0.698209	1.62308	0.869456	0.927247	0.791463	0.900497	0.606945	0.175473	0.585693	1.23156	0.524561	0.544947	0.524997	0.426962	1.3178
ENSG00000120656	TAF12	0.411851	0.3133	0.254695	0.272272	0.436841	0.521102	0.195915	0.264126	0.200728	0.171753	0.268287	0.19713	0.241078	0.287769	0.352752	0.329795	0.318816	0.186483	0.520785	0.114619	0.200064	0.353741	0.191391	0.207306	0.406569	0.286279	0.258336	0.216065	0.379497	0.557721	0.338908	0.14606	0.197973	0.227675	0.306082
ENSG00000188060	RAB42	0.000193793	0.000752187	0.00783797	0.123472	0.0009658	0.00137269	0.0407791	0	0.0133245	0.0059753	0.00148955	0.00865842	0.00407114	0.00313979	0.000405284	0.0230247	0.0180543	0.00329772	0.00369474	0.00153694	0.00271036	0	0.00103734	0.0732264	0.0298795	0.0218215	0.0176145	0	0.0192159	0.00546697	0.0288684	0	0	0	0.177297
ENSG00000229388	LINC01715	0.00278751	0.00201895	0.00146136	0.00327159	0.00355503	0.00416683	0.00308228	0.00460671	0.00181839	0.00170251	0.00144589	0.00321234	0.00585857	0.00126788	0.0020581	0.00468246	0.00484499	0.00101857	0.00483245	0.00719155	0.00776871	0.0125971	0.000671808	0.00518143	0.00282314	0.00203911	0.00162021	0	0.000788909	0.00727601	0	0.0112747	0	0	0.00588637
ENSG00000270103	AL360012.1	0.0172622	0.0418167	0.14155	0.0690364	0.015178	0.0206676	0.00562307	0.0700791	0.00667426	0.00700886	0.00741533	0.114897	0.10738	0.0130672	0.0336084	0.0365646	0.020263	0.0254464	0.0319777	0.0140873	0.037807	0.056517	0.0207698	0.00805172	0.011158	0.00192123	0.0358267	0.236602	0.00325794	0.125014	0.0157493	0.00555333	0.463091	0	0
ENSG00000162419	GMEB1	0.162518	0.167328	0.148954	0.159542	0.247791	0.260243	0.187803	0.166723	0.161785	0.105311	0.0732458	0.15362	0.234239	0.0852384	0.204619	0.0707569	0.0756176	0.1027	0.374555	0.0275566	0.139052	0.13741	0.138043	0.184178	0.207006	0.209434	0.100153	0.129313	0.0940008	0.214833	0.144331	0.0978768	0.027741	0.0543218	0.155106
ENSG00000198492	YTHDF2	0.483586	0.507694	0.230404	0.390722	0.510688	0.491459	0.720251	0.423688	0.630727	0.595053	0.469433	0.658505	0.457269	0.700583	0.458413	0.400208	0.465737	0.477907	0.557894	0.160133	0.528104	0.596469	0.669493	0.707978	0.718015	0.818791	0.379953	0.247737	0.71601	0.550232	0.794777	0.424341	0.293545	0.263097	0.603784
ENSG00000116329	OPRD1	0.000878798	0.000494069	0.000458705	0.000660284	0.00028775	0.00119723	0.000595726	0.000751433	0	0.000136709	0.000269022	0	0	0	0.000490128	0	0	0	0.00443675	0	0	0	0	0.00062167	0	0	0	0	0	0.00108728	0	0	0	0	0
ENSG00000233427	AL009181.1	0	0	0.000321993	0	0	0	0	0.000203678	0.000568449	0	0	0.000463951	0	0	0	0	0	0	0	0.000211557	0	0	0.000311279	0.000366198	0	0	0	0.00201982	0	0	0	0	0	0	0
ENSG00000159023	EPB41	1.16431	0.906146	0.2184	0.264446	0.615015	1.18094	1.09491	0.848697	0.734191	0.430543	0.489473	0.654834	1.3983	0.04193	0.983633	0.0644984	0.0289209	0.472887	0.572705	0.211428	0.237541	0.945191	0.303747	1.46854	1.24378	0.639075	0.221799	0.243782	0.283733	0.38924	0.199462	0.195556	0.421695	0.117096	0.233182
ENSG00000253304	TMEM200B	0.0048323	0	0.000501504	0.000883768	0.0126936	0.00234574	0.0291184	0.00279142	0.00526117	0.00547703	0.0038901	0.00972809	0.00795973	0.0445731	0.00274104	0.106344	0.0584256	0.00228955	0.00693276	0	0.00748458	0.00815611	0.000615561	0.0399637	0.00694887	0.0182336	0	0	0.0395329	0.00547262	0.0132995	0	0	0.0801404	0.0130927
ENSG00000225750	AL357500.1	0	0	0	0	0	0	0	0	0	0	0	0	0	0	0	0	0	0	0	0	0	0	0	0	0	0	0	0	0	0	0	0	0	0	0
ENSG00000116350	SRSF4	1.00082	0.862369	0.603718	0.682171	1.05087	1.19078	1.48011	0.933169	1.49683	0.959831	0.890041	1.08775	1.24166	0.798434	0.928133	0.926849	0.944777	0.924032	1.77118	0.415348	2.44031	0.854926	0.856713	1.64838	1.1171	1.15416	0.640341	0.558092	1.1171	1.32713	1.19562	0.591298	0.886967	0.974414	1.10098
ENSG00000116353	MECR	0.0446137	0.0249439	0.0146894	0.0543762	0.0661103	0.0683541	0.086252	0.0566015	0.191461	0.138957	0.0898906	0.121267	0.03593	0.0840333	0.0499543	0.0942737	0.137019	0.0902033	0.0877322	0.0269557	0.105937	0.0201241	0.0989929	0.110504	0.140933	0.127027	0.0260995	0.00552118	0.0957498	0.0759341	0.145064	0.0821357	0.0335088	0.200234	0.148334
ENSG00000237934	AL590729.1	0	0	0	0	0	0	0	0	0	0	0	0	0	0	0	0	0	0	0	0	0	0	0	0	0	0	0	0	0	0	0	0	0	0	0
ENSG00000060656	PTPRU	0.00367322	0.00611905	0.00107732	0.00732821	0.00264187	0.00803741	0.0815352	0.00185221	0.712159	0.103017	0.136988	0.259447	0.00986228	0.042023	0.0040827	0.100991	0.0350963	0.054699	0.00168876	0.0043966	0.00816846	0	0.0921021	0.0511071	0.0675906	0.0361018	0	0.00622689	0.278847	0.00409056	0.0131013	0	0	0.0368223	0.203757
ENSG00000230523	LINC01756	0	0	0	0	0	0	0	0	0	0	0	0	0	0	0	0	0	0	0	0	0	0	0	0	0	0	0	0	0.000555611	0	0	0	0	0	0
ENSG00000228176	AC092265.1	0	0	0	0.000150297	0	0	0	0	0.000117038	0	0	0	0	0	0	0	0	0	0	0	0	0	0	0	0	0	0	0	0	0	0	0	0	0	0
ENSG00000284676	AL645944.2	0	0	0	0	0	0	0	0	0	0	0	0	0	0	0	0	0	0	0	0	0	0	0	0	0	0	0	0	0	0	0	0	0	0	0
ENSG00000233399	LINC01648	0	0	0	0	0	0	0	0	0	0	0	0	0.00127773	0	0	0	0	0	0	0.000220317	0	0	0	0.001316	0	0.0365308	0	0	0	0	0	0	0	0	0
ENSG00000233372	AL137076.1	0	0	0	0	0	0	0	0	0	0	0	0	0	0	0	0	0	0	0	0	0	0	0	0	0	0	0	0	0	0	0	0	0	0	0
ENSG00000236335	AL161638.2	0	0	0	0	0	0	0	0	0	0	0	0	0	0	0	0	0	0	0	0	0	0	0	0	0	0	0	0	0	0	0	0	0	0	0
ENSG00000231949	AL161638.1	0	0	0	0	0	0	0	0	0	0	0	0	0	0	0	0	0	0	0	0	0	0	0	0	0	0	0	0	0	0	0	0	0	0	0
ENSG00000162510	MATN1	0.00266824	0.00527321	0.00270745	0.00213774	0.00331933	0.00184168	0.000450617	0.00986214	0	0.000996257	0.00187725	0.00148401	0.0034637	0.00569879	0.00283882	0.00312948	0.00254672	0.00132139	0.00562742	0.000702652	0.0127084	0.00334708	0.000588077	0	0.000831087	0.000643552	0.00414562	0.00421968	0	0.0140332	0.00402912	0.0103546	0	0	0
ENSG00000186056	MATN1-AS1	0.0424507	0.0530456	0.0128472	0.0197722	0.0717271	0.0464897	0.0138154	0.118837	0.0398958	0.0138422	0.0178128	0.0321783	0.0666513	0.00435515	0.0461162	0.027498	0.00671468	0.0166	0.0264246	0.0154455	0.0287817	0.04771	0.00621261	0.043368	0.0174838	0.0300171	0.0410389	0.0313418	0.012728	0.0538674	0	0.0251672	0.0679503	0.00636856	0.0288422
ENSG00000287510	AL137857.1	0.000419999	0.0010781	0.000740088	0.0022561	0.00368748	0.00232478	0	0.00356782	0	0	0.000383918	0	0.00459982	0	0.000913166	0.000824391	0.000268297	0	0.0028264	0	0.000312193	0	0	0	0	0.000409544	0.00719905	0.00290103	0	0	0	0	0	0	0
ENSG00000162511	LAPTM5	5.32834	3.09809	8.49598	11.2657	5.4302	4.65621	0.046488	6.63474	0.33579	0.250124	0.0448517	0.0942073	3.80342	0.190279	2.83141	0.0387458	0.0378879	0.0651722	4.1272	0.327012	0.345328	3.0903	0.25562	0.0482162	0.0220813	0.108173	2.10986	10.7383	0.32258	12.0721	3.0663	9.47533	2.06833	0.0769289	0.0462274
ENSG00000229607	AL137027.1	0	0	0	0	0	0	0	0	0.000336737	0	0	0	0	0	0	0	0	0	0	0	0	0	0	0	0	0	0	0	0	0	0	0	0	0	0
ENSG00000223382	LINC01778	0	0	0	0	0	0	0.00047885	0	0.00147227	0	0	0.000180132	0	0	0	0	0.000648956	0.000558747	0	0	0	0	0	0.00215461	0	0.00118826	0	0	0	0	0	0	0	0	0
ENSG00000235143	AL445235.1	0	0	0	0	0	0	0	0	0	0	0	0	0	0	0	0	0	0	0	0	0	0	0	0	0	0	0	0	0	0	0	0	0	0	0
ENSG00000162512	SDC3	0.00053866	0.00242275	0.14793	0.45815	0.00112556	0.00176411	0.0632443	0.00276591	0.233377	0.0393621	0.0236242	0.0440512	0.00377345	0.0874284	0	0.100531	0.225558	0.0155563	0.00639624	0.00162867	0.106228	0.00204095	0.0232924	0.141964	0.086071	0.100098	0.0155286	0.00553362	0.048889	0	0.644907	0.0978105	0	0.107035	0.213678
ENSG00000134644	PUM1	0.631417	0.595554	0.451217	0.578486	0.75918	0.651073	1.18339	0.612207	1.25898	0.663858	0.56027	1.11013	0.763324	0.575144	0.59433	0.668093	0.698816	0.587364	0.683608	0.179358	1.21172	0.617243	0.636054	1.40182	0.967173	0.995616	0.476823	0.546553	0.813928	0.709774	0.68291	0.657243	0.610468	0.636289	0.607299
ENSG00000084628	NKAIN1	0	0	0.00026283	0.000401775	0	0	0.0141752	0	0.000964494	0.00230991	0.00103874	0	0	0.000298439	0	0.00156096	0.00176671	0.000950033	0	0.000222579	0.000200668	0	0	0.00552724	0.00677661	0.00862463	0	0	0.0250178	0	0	0	0	0	0
ENSG00000060688	SNRNP40	0.388069	0.247467	0.117015	0.218607	0.505127	0.466813	0.696722	0.2242	0.320913	0.441575	0.246778	0.213291	0.265227	0.383076	0.358115	0.255544	0.330821	0.175706	0.858255	0.0674645	0.302906	0.370425	0.389663	0.323975	0.468262	0.441911	0.200074	0.081643	0.228045	0.569432	0.353606	0.2497	0.154231	0.169244	0.32201
ENSG00000121766	ZCCHC17	0.355454	0.239712	0.153687	0.259735	0.414007	0.46327	0.486045	0.222904	0.284819	0.352852	0.250702	0.317438	0.204843	0.181513	0.389123	0.30162	0.309182	0.417664	0.487033	0.0893805	0.262944	0.317638	0.31091	0.387842	0.357259	0.55595	0.147835	0.123403	0.237286	0.386456	0.3989	0.187885	0.133852	0.432988	0.268543
ENSG00000229044	AL451070.1	0	0	0	0.000920109	0.000267748	0	0	0	0	6.67e-05	0	0	0	0.00129386	0	0.000807019	0	0	0	0	0	0	0	0	0	0.000724975	0	0	0	0	0	0	0	0	0
ENSG00000121769	FABP3	0.00252346	0.00347743	0.0106584	0.121841	0.0037271	0.00196141	0.0885261	0.00227138	0.0198151	0.632377	0.00589113	0.0121135	0.0114662	0.4196	0.00144223	0.0958164	0.17439	0.0183298	0.0170844	0.00265292	0.0086384	0.00660692	0.0916393	0.0316723	0.029599	2.51401	0.0050903	0	0.0868486	0.00698538	0.0527704	0.00656003	0.00855309	0.549087	0
ENSG00000168528	SERINC2	0.0217322	0.0556809	0.173281	0.194959	0.0111964	0.0884468	2.06003	0.0203546	4.82313	4.79964	2.54532	2.2823	0.0802784	0.131925	0.0301979	0.0563409	0.0133479	2.82327	0.0383421	0.0744515	0.18321	0.0303042	4.33579	3.21084	2.32409	2.80811	0.0284661	0.0996557	3.84864	0.297642	0.284516	0.225222	0.0444779	0.142581	1.33939
ENSG00000284543	LINC01226	0.000496799	0	0.0144492	0.0613613	0	0	0.00218104	0.00229773	0.0188193	0.0210691	0.00120614	0.00409838	0.00384263	0.000466721	0	0	0	0.000773741	0	0.000815719	0	0	0.0125116	0.0282889	0.00329494	0.00105617	0.000915007	0.0228446	0.0301296	0	0	0	0.605145	0	0.0140214
ENSG00000229167	AC114488.1	0	0	0	0	0	0	0.00482233	0	0.00101948	0.000369545	0.004501	0.00432127	0.00135634	0	0	0	0	0.00166724	0	0	0.00262116	0	0.00089328	0.00615774	0	0.00367753	0	0	0.00355231	0	0	0	0	0	0
ENSG00000142910	TINAGL1	0.0237377	0.0504509	0.0322697	0.0600602	0.0145945	0.0390415	1.56648	0.0096982	3.12168	3.38941	2.05012	0.924402	0.066624	0.113035	0.0341984	0.0520419	0.00789778	2.02205	0.0422333	0.0801561	2.80032	0.0180324	2.8124	1.56761	0.504362	3.30154	0.00864344	0	2.14234	0.0211117	1.72169	0.229379	0.0187843	6.69293	1.70999
ENSG00000121764	HCRTR1	0	0	0.00080795	0.000656539	0	0	0.00286549	0	0.000134725	0.000123413	0	0.000554972	0	0	0	0	0	0	0	0	0	0	0	0.000431627	0	0.00109667	0	0	0.00062317	0	0.0098334	0.0111058	0	0	0
ENSG00000162517	PEF1	0.343673	0.254641	0.264081	0.253023	0.472185	0.406054	0.352928	0.207054	0.370273	0.470825	0.273287	0.268738	0.233075	0.285471	0.357541	0.294562	0.29843	0.253493	0.4142	0.0714841	0.578702	0.331596	0.392471	0.26462	0.392725	0.410752	0.248979	0.280293	0.400599	0.387385	0.720778	0.689956	0.0852834	0.500326	0.360792
ENSG00000235790	PEF1-AS1	0.000731905	0.00041362	0.00025775	0	0.000204075	0	0.000114484	0	0	9.72e-05	0	0	0	0	0	0.000704918	0	0.000180755	0	0	0	0	0	0	0.000509836	0.000588519	0	0	0	0	0	0.00843979	0	0	0
ENSG00000264078	AC114488.2	0.00192872	0.00461672	0.00107696	0.000695347	0.00159499	0	0.000864462	0	0.000432869	0.000104504	0.00190439	0.0017449	0	0.000242776	0.00367163	0.000507105	0.000438911	0.00118341	0.00463426	0	0.00335318	0.00227341	0.000778573	0.000634143	0.000744418	0.000959128	0	0.0022111	0	0	0.00590421	0	0	0	0
ENSG00000084636	COL16A1	0.00164715	0.0017435	0.00649969	0.000932704	0.000568107	0.00048054	0.0312599	0.00310015	0.0932086	0.0121526	0.0207182	0.0120199	0.00620609	0.911095	0.00258063	1.06592	0.969349	0.00673702	0	0	0.00909911	0	0.0415635	0.00861943	0.0110755	0.109515	0.001818	0.00387936	0.117106	0.00111264	0.0252766	0.00927021	0.0454182	0.291309	0.250543
ENSG00000121753	ADGRB2	0.00690484	0.0018821	0.000178631	0.000785838	0	0.00329557	0.0288846	0.0060813	0.125884	0.0202625	0.00939082	0.0328241	0.00679588	0.00817592	0.00979268	0.00964347	0.0270838	0.00704688	0.00676211	0.00180236	0.00656976	0.00210478	0.010496	0.0183198	0.00801254	0.0189689	0.00217653	0	0.0202699	0	0	0.090634	0	0.0108154	0.0112035
ENSG00000254545	AL354919.2	0	0	0	0.000462078	0	0	0	0	0.00102738	0	0	0.00199447	0	0	0	0	0	0	0	0	0	0	0	0	0	0	0	0	0	0	0	0	0	0	0
ENSG00000134668	SPOCD1	0.00703476	0.0263155	0.00786503	0.0228719	0.000828225	0.0311283	0.000296912	0.00617703	3.56571	0.0895106	0.657489	1.82883	0.0377408	0.0304768	0.0141761	0.0301944	0.0141014	1.22319	0.0189556	0.0186631	0.0523991	0.00483571	0.777372	0.00337863	0	0.0188198	0.0173035	0	0.0350695	0	0.0184742	0.0354223	0	0.0872469	0.0387149
ENSG00000203620	AL354919.1	0.000751988	0.00135561	0.000238941	0.000213083	0.00160484	0.000497729	0.000660116	0.00193353	0.00057009	8.7e-05	0	0.00281196	0.00214288	0.000393541	0.000988155	0	0.000672586	0.00105816	0	0	0	0	0.000400625	0.000349106	0.000364285	0.000375011	0	0	0	0	0	0	0	0	0
ENSG00000269967	AL136115.2	0.020109	0.0203821	0.0281719	0.0237506	0.014234	0.0260069	0.0203713	0.016551	0.0936218	0.0240608	0.0214895	0.02436	0.0322989	0.00503632	0.0151083	0.0126485	0.0151483	0.0369104	0.0330716	0.0244605	0.0122082	0.0271325	0.0275187	0.0491468	0.0225384	0.00805773	0.0362102	0.0228036	0.00441039	0.0207685	0.00220229	0	0.00812617	0.0027926	0.0182987
ENSG00000184007	PTP4A2	2.22666	2.37515	2.42577	1.87905	2.18456	2.78204	2.62316	1.44852	2.26378	2.18048	3.52261	1.7388	1.76961	1.30866	2.21556	1.8451	2.31204	4.64338	2.71305	0.796064	1.64292	2.69973	3.02043	2.74286	2.73852	2.92546	3.02261	1.43809	0.949778	3.09091	1.68502	1.34025	0.937897	1.01882	2.42494
ENSG00000228634	AL136115.1	0.00275128	0.00143364	0.00184325	0.000343624	0.00619842	0.00357033	0.00123773	0.00113359	0.00160836	0.000418068	0	0.00161481	0	0	0.00344323	0	0.000336375	0.00103685	0.00395897	0.000356435	0.000533049	0	0.00442963	0	0.000839728	0	0.00147802	0.00320893	0.000605794	0	0.00586293	0	0	0	0
ENSG00000284702	AL136115.3	0	0	0	0	0	0	0	0	0	0	0	0	0	0	0	0	0	0	0.000239276	0	0	0	0	0	0	0	0	0	0	0	0	0	0	0	0
ENSG00000121774	KHDRBS1	1.32312	1.27025	0.962255	1.15219	1.47842	1.63523	1.8253	1.25139	1.42419	1.50866	1.1116	1.48169	1.13638	1.17036	1.26818	1.18102	1.21521	1.13023	2.15662	0.31158	1.81433	1.23059	1.04117	2.18061	2.23149	1.99608	1.3051	1.01213	0.694529	2.79132	1.42971	1.08866	0.844245	1.1275	1.33146
ENSG00000203325	AL445248.1	0.00437093	0.00564123	0.00383942	0.00321872	0.00281049	0.00332434	0.00244922	0.00840884	0.00743993	0.00150761	0.00444844	0.0083058	0.00902409	0.00146985	0.00318029	0.00319165	0.00169129	0.0027628	0.00336301	0.00159731	0.0114306	0.00241338	0.00142862	0.005513	0.00122025	0.0046921	0.00250488	0.00198333	0	0.011933	0	0	0	0.0058485	0.00256677
ENSG00000121775	TMEM39B	0.0562168	0.0351894	0.0560649	0.104578	0.0585784	0.0653454	0.15521	0.0535209	0.131134	0.0938305	0.0567912	0.0955723	0.0436983	0.0847189	0.044606	0.106993	0.0910117	0.0615433	0.131572	0.0340775	0.185472	0.0423604	0.0374906	0.0874337	0.111112	0.109097	0.0356738	0.0857158	0.0158013	0.0863596	0.134212	0.0603311	0.183197	0.0283285	0.118428
ENSG00000025800	KPNA6	0.315453	0.254844	0.158155	0.239932	0.379313	0.339148	0.33401	0.270633	0.51569	0.344084	0.263734	0.435127	0.446058	0.346247	0.32988	0.303581	0.318968	0.283236	0.362683	0.080986	0.37371	0.205757	0.24822	0.42299	0.382755	0.352495	0.160858	0.111217	0.306644	0.312758	0.414139	0.256496	0.176067	0.395502	0.594653
ENSG00000250135	AL049795.2	0.0032546	0.00198204	0.00204539	0.00219614	0.00727096	0.00376006	0.00328404	0.00135654	0.00632229	0.00171276	0.00224516	0.00225772	0.00378877	0.00281532	0.00153374	0.00230618	0.00195936	0.00211832	0.00373111	0.00113086	0.00396978	0.00200437	0.00195413	0.00428006	0.00224308	0.00270016	0.00387124	0.00401345	0.00171775	0.00708505	0.00267247	0	0	0	0
ENSG00000084652	TXLNA	0.267859	0.203771	0.143088	0.26833	0.325272	0.33953	0.2308	0.19269	0.353364	0.165713	0.103547	0.365213	0.391035	0.436529	0.265293	0.291466	0.389236	0.135723	0.515908	0.115653	0.39273	0.230167	0.121532	0.332481	0.269174	0.338775	0.202797	0.226457	0.146855	0.302396	0.332897	0.204848	0.41854	0.32976	0.277079
ENSG00000160050	CCDC28B	0.0675535	0.0552127	0.036184	0.0509122	0.0975264	0.141762	0.210204	0.0654913	0.0643962	0.0995621	0.0182374	0.0608215	0.0730033	0.116025	0.182269	0.105099	0.126178	0.0246745	0.28627	0.00665616	0.0693383	0.0787569	0.0328772	0.0691659	0.0477105	0.12882	0.275124	0.038718	0.0187368	0.389631	0.192653	0.0695463	0.15348	0.109508	0.230352
ENSG00000224066	AL049795.1	0.0028653	0.00152331	0.00365387	0.00359792	0.00564608	0.00511062	0.00443321	0.00188141	0.0130025	0.00101588	0.00233849	0.00742076	0.00420511	0.00256404	0	0.00230512	0.00213842	0.00171114	0.00201231	0.00639522	0.00220075	0	0.000338267	0.0100524	0.0010949	0.00555932	0	0.00211966	0.00168535	0	0.00385805	0	0.00716497	0	0
ENSG00000160051	IQCC	0.0131634	0.0103126	0.0017582	0.00364033	0.0147524	0.0163305	0.0306668	0.00316173	0.0326808	0.00980014	0.00360425	0.0297373	0.0121623	0.00374162	0.00949288	0.0103952	0.00332036	0.0121618	0.0420805	0.00193189	0.0108877	0.00950106	0.0032515	0.0251908	0.0242751	0.0271788	0.000943211	0.00289019	0.00175277	0.0222712	0.00181167	0	0.00286065	0.00694569	0.0269831
ENSG00000222046	DCDC2B	0.000431746	0	0.000447482	0	0.000951316	0	0.0003627	0.000491377	0.000283013	0.000199115	0	0	0	0	0	0	0	0	0	0	0	0	0	0	0	0.00261316	0	0	0.000969263	0	0	0	0	0	0
ENSG00000160055	TMEM234	0.070682	0.0499099	0.0808194	0.0788056	0.0892981	0.101845	0.146867	0.0656963	0.179715	0.107889	0.0887904	0.121574	0.0763999	0.0624871	0.0908746	0.0803775	0.0990879	0.106062	0.0781149	0.019996	0.0830257	0.0886157	0.107677	0.140571	0.139044	0.152573	0.0319837	0.0540698	0.120409	0.12023	0.148668	0.0836063	0.0511387	0.0833487	0.143928
ENSG00000084623	EIF3I	1.16756	1.00469	1.06973	0.946727	1.15862	0.984646	1.16463	0.895606	0.94898	1.6665	1.16772	0.837424	0.780231	1.95943	0.960218	1.18573	1.36288	1.07758	1.31402	0.317341	1.53709	0.871298	1.72009	0.844288	1.03413	1.43173	0.937222	0.876973	0.713736	1.79964	1.8311	0.868957	0.880387	1.08145	1.16004
ENSG00000183615	FAM167B	0.0201954	0.019012	0.00250918	0.00198632	0.0279683	0.0346743	0.00789354	0.00969575	0.0148846	0.00116863	0.00411595	0.00528396	0.0261959	0.00304514	0.030802	0.00560173	0.0169169	0.00252451	0.0223016	0.00562732	0.964794	0.0128762	0.000585786	0.0150559	0.00349108	0.00876645	0.00274185	0.00283566	0	0.0195392	0.0366871	0.00401131	0	0.0198186	0.0108105
ENSG00000182866	LCK	2.654	1.91787	0.0245187	0.0461059	3.13214	3.34936	0.0186135	0.202854	0.0534154	0.0200294	0.0200177	0.0564586	1.73072	0.00592037	1.86604	0.0136873	0.00854246	0.0320399	2.43877	0.0488814	0.0206451	1.86951	0.0121117	0.0347161	0.0260746	0.0657121	0.0258547	0.00287837	0.113232	0.981526	0.0220942	0.172814	0.0393165	0.00273585	0.00810381
ENSG00000116478	HDAC1	0.549741	0.45782	0.228495	0.271727	0.567079	0.787379	0.67985	0.614963	0.811681	0.933459	0.517975	0.515814	0.470197	0.0843849	0.548123	0.139709	0.115017	0.416979	1.06136	0.0926915	0.565402	0.44892	0.595294	0.68301	0.45926	0.814416	0.238232	0.20656	0.456253	1.77614	0.684965	0.301621	0.206061	0.328056	0.48826
ENSG00000175130	MARCKSL1	0.549385	1.23408	0.86328	1.2209	0.607079	0.439226	6.20244	1.69283	1.81009	2.40112	1.38314	1.17713	0.517608	0.719467	0.663912	0.43795	0.48372	1.81916	0.441571	0.246177	2.82688	1.07444	2.90049	10.108	5.30113	4.41693	9.39811	0.286677	1.13411	9.68706	5.57351	0.420936	1.98345	0.587286	4.03233
ENSG00000233775	AL109945.1	0	0	0	0	0	0	0	0	0	0	0	0	0	0	0	0	0	0	0	0	0	0	0	0	0	0	0	0	0	0	0	0	0	0	0
ENSG00000162526	TSSK3	0.00597349	0.00375738	0.00260459	0.00608298	0.00386848	0.00798202	0.00952811	0.00447397	0.0199227	0.00178798	0.00388106	0.0132965	0.00123087	0.0017785	0.00970071	0.00989148	0.00352227	0.00232424	0.0067152	0.00102618	0.00094876	0.00275229	0.000701374	0.0138676	0.00727509	0.00519508	0.00211555	0.00435198	0.00622033	0.00696634	0	0	0	0	0
ENSG00000225828	FAM229A	0.0280406	0.0289622	0.022181	0.0132211	0.0170168	0.0205426	0.051129	0.0449448	0.0654798	0.0268188	0.0344362	0.0366677	0.0635938	0.00744719	0.0208793	0.0327802	0.0180089	0.014894	0.0211873	0.0248516	0.0267552	0.0281305	0.0171143	0.108932	0.0358299	0.0703824	0.0180589	0.0172916	0.00951117	0.0440411	0.103462	0.0409675	0.0718867	0.0230136	0.0867467
ENSG00000160058	BSDC1	0.319889	0.320101	0.145832	0.227367	0.309023	0.325374	0.348688	0.390621	0.555635	0.310067	0.252974	0.580604	0.516311	0.11344	0.337386	0.266158	0.196901	0.197866	0.293543	0.124837	0.288375	0.362557	0.166893	0.629614	0.412613	0.613005	0.156537	0.0889608	0.287457	0.23005	0.190609	0.295334	0.368755	0.230469	0.230167
ENSG00000254553	AL033529.1	0	0	0	0	0	0	0	0	0	0	0	0	0	0	0	0	0	0	0	0	0	0	0	0	0	0	0	0	0	0	0	0	0	0	0
ENSG00000273274	ZBTB8B	0.00012357	0	0	0.00105344	0.00195518	0.00277238	0.106242	0	0.0179142	0.0439697	0.0343482	0.0156634	0	0	0.0033162	0.000754393	0.000536735	0.0178241	0.000262276	0.000164138	0.00114497	0.00221772	0.000337811	0.0911598	0.0757975	0.191027	0.00117834	0	0	0	0.00113557	0	0	0	0.00940528
ENSG00000160062	ZBTB8A	0.00661879	0.0053556	0.00237599	0.0175459	0.00819299	0.00971145	0.128471	0.00267337	0.133809	0.039272	0.10197	0.11664	0.0101414	0.0553996	0.00599554	0.123861	0.113589	0.0356112	0.0155482	0.023509	0.0890774	0.00290361	0.02905	0.18996	0.289682	0.126663	0.00107443	0	0.0134223	0.047271	0.099106	0.00610602	0.0372141	0.139726	0.0471011
ENSG00000176261	ZBTB8OS	0.598707	0.453249	0.339244	0.379749	0.710841	0.783547	0.617179	0.415181	0.409986	0.643501	0.33001	0.378114	0.402379	0.323362	0.566142	0.227316	0.337201	0.30208	0.793164	0.376274	0.238825	0.587093	0.401075	0.506154	0.539873	0.40563	0.338227	0.398404	0.379643	0.957774	0.463208	0.323102	0.289354	0.397119	0.418351
ENSG00000162521	RBBP4	0.939487	0.573031	0.491237	0.791693	1.17599	1.27367	1.82596	0.809072	1.12709	0.800158	0.697995	0.9989	0.888848	0.495246	0.927901	0.563726	0.53957	0.529201	1.80051	0.50952	0.626348	0.618667	0.556932	2.03734	1.58887	1.56471	0.640101	0.682301	0.580794	3.05695	0.727565	0.550309	0.752074	0.576487	0.816421
ENSG00000162520	SYNC	0.166963	0.0920155	0.0338498	0.0709282	0.251563	0.277065	0.173273	0.122042	0.168569	0.0871107	0.0753654	0.204112	0.139325	0.101089	0.17035	0.11231	0.15403	0.0770138	0.30593	0.10104	0.0625941	0.118071	0.0438466	0.129921	0.113549	0.154674	0.0719772	0.0783641	0.0763934	0.413281	0.193384	0.13779	0.0639569	0.181647	0.0437392
ENSG00000224409	AC114489.1	0.00017787	0	0.000166072	0	0	0	0.000699073	0	0.00107444	0.0041151	0.000670552	0.000408842	0	0.0002149	0	0.000163628	0	0.000843017	0.000491092	0.000200807	0	0	0.0029824	0	0.0007369	0.00143563	0	0	0.0014779	0	0	0	0	0	0.00326735
ENSG00000162522	KIAA1522	0.00569078	0.0110073	0.0130692	0.0252515	0.00663929	0.0197452	0.5521	0.00221226	1.05393	0.672346	0.39114	0.579119	0.0319858	0.0897025	0.0116963	0.0129388	0.0191835	0.277208	0.0163718	0.0280015	0.0816269	0.0145769	0.353191	0.716145	0.632996	0.978585	0.0226212	0.0072181	0.421764	0.00224659	0.354107	0.52595	0.0328876	0.0234528	0.474535
ENSG00000134684	YARS1	0.345626	0.332663	0.157898	0.200407	0.716983	0.496264	0.481704	0.195702	0.280134	0.277733	0.114493	0.251528	0.52052	0.349236	0.510325	0.13758	0.230282	0.19047	0.551109	0.193334	0.226247	0.398107	0.19086	0.260552	0.397381	0.416132	0.136505	0.109642	0.251843	0.439793	0.351617	0.148928	0.144288	0.140914	0.177052
ENSG00000116497	S100PBP	0.361107	0.231043	0.0901051	0.204039	1.08228	0.799726	0.221326	0.261136	0.274958	0.113105	0.0981447	0.234532	0.7318	0.0505499	0.47824	0.183337	0.138346	0.0694858	0.662645	0.117168	0.140136	0.327668	0.0411805	0.27623	0.221873	0.17994	0.0951113	0.0910376	0.0900311	0.367699	0.218529	0.357117	0.231927	0.108106	0.223092
ENSG00000160097	FNDC5	0.00198694	0.00187424	0.00440737	0.00109624	0.00116803	0.00165417	0.0113969	0.00311098	0.00253896	0.0217673	0.00407099	0.00228418	0.00847229	0.0609196	0.00150276	0.143523	0.0882246	0.00436294	0.00329034	0.000624416	0.00424733	0	0.000241195	0.0104971	0.00471047	0.0315505	0	0.00580205	0.00250099	0	0.00556797	0	0	0.00281153	0.0118308
ENSG00000121905	HPCA	0.000484332	0	0	0.000132554	0	0.000796518	0.00653805	0	0.00825898	0.00407255	0.00131743	0.0035078	0.00104123	0.00547604	0	0.00770574	0.00252457	0.00147421	0	0.000284655	0.00196776	0	0.00200459	0.0035518	0.000974401	0.00578871	0	0	0.000533824	0	0	0	0	0	0
ENSG00000121900	TMEM54	0.0142588	0.0271589	0.0587468	0.023978	0.0102586	0.0215483	1.19216	0.0021756	1.22105	1.66143	1.20564	0.812182	0.0384394	0.299778	0.0119974	0.281355	0.355458	1.06093	0.0308977	0.0478039	0.354718	0.0283688	0.942393	1.33847	1.26309	1.78304	0.0370666	0.0256205	1.55353	0.00449317	0.594923	0.0672312	0.0146855	0.134776	1.07763
ENSG00000287691	AL031602.2	0.00086223	0.00168584	0.00525435	0.00124644	0.000956531	0	7.97e-05	0.00143815	0.000536468	0.000384492	0.00148639	0.0016311	0.000986533	0.000325155	0	0.00139108	0.000954613	0.00123868	0.00130276	0	0.00289125	0	0.000383374	0	0	0	0	0.00241987	0	0.00270323	0	0	0	0	0.0140214
ENSG00000116514	RNF19B	0.187965	0.183386	1.62193	0.723194	0.13329	0.0914761	0.10844	0.112183	0.101462	0.135166	0.223353	0.0859106	0.149494	0.312075	0.186764	0.207721	0.311709	0.290835	0.146844	0.0209163	0.956384	0.22983	0.249791	0.205164	0.342811	0.153373	0.425615	1.39372	0.856466	0.480387	1.65338	0.135357	0.0918039	0.230181	0.298564
ENSG00000236065	AL020995.1	0.000535966	0.000300659	0.000115027	0.000976718	0.000395049	0.00151711	0	0.00171267	0	9.48e-05	0.000550617	0.00217602	0.0019904	0.000500081	0.00195602	0	0.000497675	0.000155464	0	0	0	0	0	0	0	0	0	0	0	0	0	0	0	0	0
ENSG00000004455	AK2	0.341795	0.274807	0.38262	0.47838	0.526901	0.471337	1.34149	0.277422	0.629141	1.04324	0.642896	0.610275	0.33211	0.619874	0.392297	0.365714	0.472978	0.647486	0.66962	0.134701	0.782526	0.262553	0.751885	1.00885	0.957637	0.879354	0.258397	0.280503	0.528709	0.699316	1.07842	0.413886	0.298031	0.490404	1.17214
ENSG00000142920	AZIN2	0.0418141	0.0514322	0.00435715	0.0530417	0.206262	0.147794	0.00887214	0.0124655	0.0456896	0.00677308	0.0152506	0.0388086	0.0842169	0.0341547	0.0436791	0.0545765	0.0492683	0.00245808	0.0349261	0.00663085	0.0207187	0.0518108	0.00148876	0.0114392	0.00313699	0.0273508	0.0046491	0.0027697	0.0243386	0	0.210319	0.0228782	0.155407	0.0217944	0
ENSG00000116525	TRIM62	0.0388826	0.0280139	0.0131422	0.013701	0.0487466	0.0492839	0.0185407	0.0216107	0.0812293	0.0389174	0.0435181	0.0377283	0.0654832	0.00822546	0.0468296	0.0114577	0.0183377	0.0401383	0.0350259	0.00906501	0.0117506	0.0385975	0.0558136	0.0453114	0.0303815	0.0241124	0.0118897	0.0218768	0.0333	0.0115287	0.0322047	0.0334833	0.027988	0.0211862	0.0353815
ENSG00000284721	AL662907.3	0.00111489	0.000570807	0	0	0.00156372	0	0.000658539	0	0.00130852	0.00120241	0	0.000734989	0.0029765	0.000187183	0.00108499	0.000754824	0	0	0.00273804	0.000264627	0	0	0	0.00117384	0.00118317	0.000830576	0	0	0.00199431	0	0	0	0	0	0
ENSG00000160094	ZNF362	0.0982016	0.0468825	0.0375251	0.110715	0.0978629	0.101221	0.217029	0.0362747	0.189759	0.121897	0.0581964	0.118506	0.076302	0.0403381	0.0798471	0.102319	0.132762	0.0368343	0.0905441	0.0176379	0.0836162	0.070433	0.0189802	0.223088	0.205648	0.181496	0.105309	0.0465781	0.0401815	0.0106425	0.146067	0.108043	0.0519887	0.250523	0.188755
ENSG00000270115	AL513327.2	0.00083293	0	0.000216697	0.000195819	0.00126471	0.00108736	0.000940817	0	0.00199146	0.000606595	0.000976492	0.000694543	0.0026627	0	0	0	0	0	0.00314444	0	0	0	0	0.00153561	0.00542607	0.00213351	0	0	0.000666909	0	0	0	0	0	0.00412253
ENSG00000184389	A3GALT2	0	0	0	0	0	0	0	0	0	0	0	0	0	0	0	0	0	0	0	0	0.000214883	0	0	0	0	0	0	0	0	0	0	0	0	0	0
ENSG00000225313	AL513327.1	0.000480709	0.00324111	0.000852146	0.00260552	0.00169116	0.00286662	0.000220338	0.000141048	0.003409	0.000562001	0.000183101	0.00494158	0.000494386	0.00093698	0.000707046	0.000402668	0.00222871	0.000374876	0.000685341	0	0	0	0.00199505	0	0.00157865	0	0	0	0	0	0	0	0	0	0
ENSG00000134686	PHC2	0.201055	0.159492	0.552176	0.817415	0.199316	0.249621	0.463932	0.124757	0.521239	0.243534	0.164016	0.259034	0.199319	0.512606	0.205131	0.443708	0.634335	0.135766	0.29629	0.0465084	0.50544	0.22257	0.405289	0.500837	0.72799	0.476778	0.21244	1.38805	0.24949	0.198278	0.714632	0.333839	0.108223	0.686271	0.595081
ENSG00000233246	PHC2-AS1	0	0	0.000166136	0	0	0	0.00483627	0	0.000395336	0.000146073	0.00094987	0	0.000320534	0	0	0	0.00045675	0	0	0	0	0	0	0.001861	0.00184189	0	0	0	0	0	0	0	0	0	0
ENSG00000121903	ZSCAN20	0.00578944	0.00284857	0.000421459	0.00756807	0.00392765	0.00898645	0.0122481	0.00214109	0.0215966	0.00864552	0.00152958	0.0161393	0.0056981	0.00421029	0.00152136	0.00250256	0.00605294	0.00383079	0.00420725	0.00228674	0.00174682	0	0.00649867	0.012934	0.015293	0.0208125	0.00982034	0.00149017	0	0.00237564	0.0101613	0.0232845	0.0132105	0.0111693	0.00895085
ENSG00000121904	CSMD2	0.000670424	0	0.000145005	0	0	0	0	0	0.00128257	0	0	0	0	0.00266458	0	0.00540082	0.00684948	0.000305553	0.000454722	0	0.00583031	0.00271398	0	0	0	0	0	0	0	0.000519568	0	0	0	0	0
ENSG00000176256	HMGB4	0	0	0	0	0	0	0	0	0	0	0	0	0	0	0	0	0	0	0	0	0	0	0	0	0	0	0	0	0	0	0	0	0	0	0
ENSG00000231163	CSMD2-AS1	0	0	0	3.85e-05	0	0	0	0	0	0	0	0	0	0	0	0	0	0	0.00107942	0	0	0	0	0	0	0	0	0	0	0	0	0	0	0	0
ENSG00000142698	C1orf94	0	0	0	0	0	0	0	0	0	0	0	0.00146366	0	0	0	0.000498729	0	0	0	0	0	0	0	0	0	0	0	0	0	0	0	0	0	0	0
ENSG00000287703	AC099565.1	0	0	0	0	0	0	0	0	0	0	8.41e-05	0	0	0	0	0	0	0	0	0	0	0	0	0	0	0	0	0	0	0	0	0	0	0	0
ENSG00000163866	SMIM12	0.354356	0.31187	0.21902	0.348995	0.395431	0.447774	0.391804	0.214968	0.272987	0.340844	0.199141	0.266093	0.275432	0.253826	0.350123	0.143236	0.371612	0.27433	0.497411	0.0840973	0.446153	0.350425	0.434286	0.232772	0.446999	0.253722	0.387779	0.1384	0.151525	0.277491	0.663414	0.323257	0.130724	0.7312	0.498551
ENSG00000189280	GJB5	0.000388807	0.00142578	0	0.00100748	0.00061466	0.00152936	0.00101625	0	0.0689357	0.146035	0.0715462	0.0695482	0	0.00353762	0	0.000357867	0	0.082952	0.000197134	0	0.00186773	0	0.0896597	0	0	0.0324946	0	0	0.253412	0	0.00193196	0	0	0	0.0388579
ENSG00000189433	GJB4	0.00109339	0.000421352	0.000854352	0.000149363	0	0.00416902	0	0.000609523	0.125754	0.154714	0.22765	0.145573	0.00495064	0.00465721	0.00141034	0.00318882	0	0.0631197	0.00188722	0.000564754	0	0	0.326767	0	0	0.0218262	0	0	0.10282	0	0	0	0	0	0.0168423
ENSG00000255811	AL121988.1	0	0	0	0	0	0	0	0	0	0	0	0	0	0	0	0	0	0	0	0	0	0	0	0	0	0	0	0	0	0	0	0	0	0	0
ENSG00000188910	GJB3	0.00176933	0.00395822	0.00262802	0.00378407	0	0.00377087	0.0290131	0	0.113131	0.315356	0.167949	0.120499	0.000915039	0.00709898	0.00184986	0.00547428	0.00103215	0.197273	0.00112556	0.000561456	0.0030496	0	0.408204	0.00904088	0.00836541	0.146539	0	0.00352536	0.359521	0	0	0.00176882	0	0.0207465	0.216021
ENSG00000187513	GJA4	0	0.00161443	0.000234263	0	0.0021276	0	0.000718765	0.00250084	0.0110651	0.00731726	0.000567362	0.0100183	0.000568004	0.00974601	0.00133982	0.000966666	0.00423128	0.00134042	0.00469547	0.000219019	0.653784	0	0.0504086	0	0	0	0.0128042	0	0	0.004625	0.131956	0.00381562	0	3.34608	0
ENSG00000230163	AL122010.1	0.0003916	0	0	0	0.000926599	0	0.000252103	0	0.000169211	0.000105687	0	0	0	0	0	0	0	0	0	0	0	0	0	0	0	0	0	0	0	0	0	0	0	0	0
ENSG00000116544	DLGAP3	0.0169274	0.0166667	0.0427122	0.0742727	0.0296004	0.0255819	0.0182357	0.0186908	0.0179649	0.00667907	0.00652305	0.016516	0.0272175	0.000751006	0.0131097	0.00123658	0.000423916	0.00275859	0.0147803	0.00334036	0.00604496	0.041381	0.00214123	0.0191288	0.0178387	0.0103961	0.00974301	0	0.00880155	0.0138102	0	0	0.0355336	0.00973247	0.00280156
ENSG00000284773	AC114490.3	0.0413433	0.0281248	0.0103469	0.018625	0.0526738	0.0623065	0.0082534	0.0361885	0.0442538	0.00735217	0.0181175	0.0322675	0.0678377	0.00557262	0.0455999	0.0234864	0.0182335	0.00256868	0.0393038	0.0174503	0.0340337	0.0494189	0.0115135	0.0166439	0.0188619	0.0361866	0.00752239	0.00730508	0.0278544	0.00851771	0.0282041	0.0219816	0	0.0568248	0.00260651
ENSG00000271741	AC114490.2	0.0254188	0.0171696	0.00693341	0.018487	0.0307457	0.0342263	0.0115444	0.0220522	0.0143606	0.00615422	0.0202613	0.0140562	0.0227711	0.0190635	0.0165748	0.0302314	0.0198424	0.0117663	0.0230043	0.013766	0.0223108	0.0129175	0.0058239	0.0115849	0.0118634	0.0149436	0.0135876	0.0115279	0.0035919	0.0175823	0.0287034	0.0447144	0	0	0.0127293
ENSG00000243749	TMEM35B	0.00294245	0.00187863	0.00108315	0.00195843	0.010789	0.0113746	0.000785063	0.000922351	0.00230106	0.00183248	0.00178168	0.00340355	0.00121158	0.00456034	0.00463705	0.00328905	0.0024686	0.00295553	0.00517517	0	0.00223509	0	0.00127177	0.000503164	0.000814678	0.00359605	0	0.0025452	0.00131264	0.00625594	0	0	0	0.00704678	0
ENSG00000163867	ZMYM6	0.120011	0.0693822	0.132579	0.211032	0.127685	0.187298	0.111331	0.151062	0.281071	0.0651957	0.0797829	0.200667	0.210532	0.0456072	0.114786	0.0914596	0.0825961	0.049616	0.14365	0.0947745	0.0893765	0.0855178	0.0539129	0.147915	0.14182	0.106876	0.186201	0.0923791	0.099455	0.0806104	0.0606649	0.176086	0.395339	0.11599	0.0630931
ENSG00000197056	ZMYM1	0.110451	0.0890119	0.0367314	0.0782812	0.143982	0.178174	0.195845	0.101641	0.175486	0.11361	0.0817179	0.159854	0.124934	0.031172	0.122863	0.163382	0.0936924	0.0649044	0.194546	0.0223881	0.0820713	0.0841528	0.0342511	0.147657	0.148808	0.144807	0.0650207	0.0283677	0.0653568	0.0420917	0.113399	0.028931	0.0246774	0.201943	0.0935456
ENSG00000284640	AL590434.1	0.00199877	0.00122602	0.00618859	0.000843974	0.00109575	0.000624435	0.000616695	0.000647942	0.00121117	0.000447181	0.00210784	0.00114294	0.00235001	0.00233329	0	0	0.000507032	0.00174574	0.00174727	0.0003976	0	0	0.000400625	0	0.00233692	0.00204542	0	0	0.00633677	0	0	0	0	0	0
ENSG00000116560	SFPQ	2.44548	2.96866	2.30549	2.21687	2.36433	2.20611	2.31913	2.53584	2.48064	2.49586	1.91739	2.71478	3.16165	4.35051	2.4463	2.27018	2.12498	2.21858	3.73628	0.569224	3.85451	3.79872	2.94375	4.00144	2.76236	2.36001	2.52782	3.08696	1.0243	4.95523	2.79313	2.51549	3.53462	2.2373	2.23996
ENSG00000146463	ZMYM4	0.251537	0.159251	0.221943	0.29533	0.255755	0.304945	0.517115	0.236079	0.685164	0.365742	0.278515	0.640262	0.299309	0.198236	0.262866	0.341213	0.311033	0.241729	0.166933	0.0960335	0.395239	0.186386	0.27067	0.596412	0.422874	0.389075	0.290185	0.184802	0.185333	0.460233	0.420326	0.344136	0.392615	0.295029	0.275666
ENSG00000227409	ZMYM4-AS1	0.00034051	0.000565261	0.000710735	0.000269771	0	0.000832706	0.000411307	0.000570772	0.00107413	0.00049943	0.000375599	0.000992612	0.0011218	0.000703013	0	0	0.000249169	0	0	0	0	0	0.00155778	0	0	0	0	0	0	0	0	0	0	0	0
ENSG00000142687	KIAA0319L	0.644775	0.192847	0.227164	0.197739	0.438467	0.295406	0.282809	0.243107	0.567616	0.238795	0.264776	0.383703	0.634861	0.06402	0.302503	0.159788	0.163619	0.165511	0.322579	0.126916	0.404183	0.425025	0.128817	0.41008	0.390676	0.369999	0.107807	0.543804	0.178678	0.226676	0.388529	0.385171	0.282461	0.0939455	0.449556
ENSG00000020129	NCDN	0.117883	0.0350349	0.0166727	0.0259435	0.103898	0.0604735	0.030733	0.0169476	0.132356	0.0578725	0.041763	0.0711386	0.0784294	0.0748304	0.0417845	0.0820433	0.106224	0.0364294	0.0724358	0.0223017	0.106836	0.0834882	0.0454253	0.0711612	0.0661928	0.0608057	0.0178208	0.0191062	0.0318712	0.0350394	0.0805875	0.0166195	0.00881312	0.0868648	0.0630124
ENSG00000239636	TFAP2E-AS1	0.0754419	0.0523152	0.037288	0.0324398	0.115964	0.111315	0.00406957	0.0455843	0.00331392	0.00180652	0.0042517	0.00185147	0.0501909	0.00172315	0.124823	0.000409777	0.00223877	0.00225353	0.0635526	0.039012	0.00754864	0.151534	0.00189867	0.00203547	0.00633677	0.00180244	0.00561213	0.0422641	0.00660321	0.0584614	0.00850892	0.0317349	0.0492535	0	0.00356939
ENSG00000116819	TFAP2E	0.00919581	0.00382194	0.00567108	0.00344165	0.0139059	0.0131323	0.00471066	0.00481339	0.00561897	0.00468141	0.00322012	0.00544442	0.0165204	0.00260565	0.0131749	0.00310063	0.00180946	0.00271497	0.00442718	0.00566297	0	0.0133778	0.000322921	0.00624841	0.00260756	0.00863695	0.00655255	0	0.00459884	0.0174379	0.00581389	0.00896993	0	0	0.00553875
ENSG00000126067	PSMB2	0.888233	0.7781	0.707266	0.924297	1.05412	1.0658	2.42936	0.467457	0.743953	3.18222	0.787548	0.560923	0.470641	0.896613	0.831231	0.758753	0.895668	0.737673	1.93145	0.430485	0.904392	0.930537	1.39871	1.45256	1.77653	2.2782	0.856568	0.714452	0.707227	1.63234	1.47414	0.722136	0.678325	0.930443	2.11901
ENSG00000142686	C1orf216	0.0828253	0.0301424	0.0166846	0.0430456	0.0724406	0.13349	0.0472135	0.0189471	0.0314451	0.0160989	0.00381245	0.0328731	0.0626633	0.0898564	0.0598955	0.0506177	0.0597844	0.0122897	0.0584969	0.0110673	0.0714434	0.0299265	0.0178014	0.0389746	0.105118	0.0353538	0.0181607	0.018076	0.0140115	0.015025	0.0751766	0.0315522	0	0.0350419	0.0510813
ENSG00000092853	CLSPN	0.0934544	0.120762	0.0175975	0.122854	0.13589	0.0770127	0.698341	0.020867	0.0154369	0.101418	0.00507843	0.0159316	0.164154	0.0041034	0.0641796	0.00124762	0.00487076	0.00602227	2.20159	0.0304205	0.0157204	0.109695	0.00822584	0.401429	0.370623	0.299984	0.0772633	0.0220152	0.0282082	0.653139	0.0154079	0.106151	0.015713	0	0.356166
ENSG00000232335	AL354864.1	0.000521136	0.000359936	0	0	0.00165117	0.0037381	0.000213191	0	0	7.58e-05	0	0	0	0.000914447	0	0.000931758	0.000210067	0	0.000694812	0.000349432	0	0	0	0	0.000363246	0	0	0	0	0.00250303	0	0	0	0	0
ENSG00000134698	AGO4	0.132857	0.0985687	0.36926	0.276693	0.171273	0.211082	0.235511	0.0634678	0.314281	0.091857	0.0855829	0.336584	0.217286	0.0207718	0.179892	0.0912054	0.0739762	0.0351711	0.145935	0.039008	0.115376	0.101861	0.0377162	0.238097	0.1645	0.207107	0.0929761	0.367534	0.123971	0.0677381	0.178947	0.121359	0.0536776	0.108109	0.0992274
ENSG00000092847	AGO1	0.155442	0.0981138	0.162586	0.255223	0.171018	0.208892	0.188902	0.17672	0.31334	0.129621	0.071002	0.274814	0.255529	0.0458311	0.150719	0.11646	0.112725	0.054315	0.197253	0.0456514	0.121051	0.0996729	0.0396246	0.319288	0.221826	0.218731	0.176438	0.0917869	0.14252	0.169532	0.156489	0.136974	0.1292	0.100296	0.125061
ENSG00000286899	AL139286.2	0.00497446	0.0049913	0	0.00136303	0.00446004	0.00472285	0.00143091	0.0134024	0.00420367	0.000748544	0	0.00320947	0.00173595	0	0.00249359	0.000716655	0.000231683	0.00104391	0.00272072	0.000828208	0	0.00158231	0.000303623	0.00178978	0	0.00270761	0.00320311	0	0.00128916	0	0	0.00974817	0	0	0.00256677
ENSG00000271914	AL139286.1	0.00569618	0.00484562	0.00388617	0.00442111	0.00293128	0.00355978	0.00256882	0.00117056	0.00122451	0.000223486	0.00182095	0.00168797	0.00723769	0.000289922	0.0031148	0.000568372	0.00110484	0.000443703	0.00204119	0.000538509	0.000942381	0	0.000277328	0.000809554	0.00201795	0.000907393	0	0.00239071	0.00146223	0	0	0	0	0	0
ENSG00000126070	AGO3	0.331769	0.287373	0.265089	0.318499	0.332215	0.438716	0.278193	0.369982	0.657365	0.203901	0.253748	0.440819	0.589762	0.429289	0.377328	0.385574	0.427639	0.161453	0.323769	0.105562	0.39584	0.324936	0.166708	0.31211	0.308638	0.301079	0.302573	0.184624	0.0932874	0.347259	0.322871	0.513458	0.276147	0.259232	0.280872
ENSG00000271554	AL138787.2	0.000768834	0	0	0.000391697	0	0.00157786	0	0.000164922	0	0	0	0	0.0011218	0	0.00225355	0	0	0	0.00342011	0	0	0	0	0	0	0	0	0	0.00244375	0.00354354	0	0	0	0	0
ENSG00000092850	TEKT2	0.000991757	0.000307827	0.000160311	0.000283191	0	0.000627675	0.0331855	0.00133693	0.0108436	0.000804203	0.00204186	0.00556078	0	0	0	0	0.000493679	0.000413767	0	0	0.00155628	0	0.00249827	0.0471235	0.0126118	0.00682135	0.000731904	0	0	0	0.037088	0	0	0	0.0149271
ENSG00000116863	ADPRS	0.160482	0.104886	0.0698625	0.200169	0.17093	0.212503	0.28139	0.113339	0.247295	0.230094	0.149923	0.261843	0.121655	0.195479	0.146623	0.195408	0.154201	0.159605	0.24305	0.0495337	0.109908	0.110527	0.411069	0.216625	0.294846	0.369157	0.144631	0.0811373	0.135725	0.201981	0.284505	0.0728756	0.0526148	0.133272	0.301495
ENSG00000171812	COL8A2	0	0	0.0120535	0.0961436	0	0.000293838	0.000796088	0.00141356	0.00139458	0.00116134	0	0.00116364	0	0.0611723	0.00195379	0.136516	0.158376	0.0017632	0.00392246	0.000176411	0.00945299	0	0.00123824	0	0.000719995	0.000396188	0.00909618	0.00451998	0.000700378	0	0.0230069	0	0.0209299	0.0485826	0.00349516
ENSG00000054116	TRAPPC3	0.490113	0.342905	0.316438	0.463546	0.507266	0.515373	0.748184	0.264806	0.445463	0.663059	0.388257	0.399098	0.250687	0.241471	0.352639	0.301236	0.369592	0.431764	0.513942	0.263417	0.347194	0.505637	0.584709	0.443985	0.626977	0.479117	0.371246	0.277924	0.652915	0.567925	0.692532	0.480695	0.186616	0.549762	0.625162
ENSG00000116871	MAP7D1	0.523875	0.446544	0.445872	0.595922	0.607733	0.648955	0.257648	0.186806	0.430837	0.424023	0.301452	0.256077	0.546947	0.74018	0.48296	0.304613	0.434184	0.342475	0.651889	0.14271	0.540499	0.461531	0.463236	0.503564	0.423912	0.331812	0.492262	0.300831	0.409777	0.302439	0.465536	0.335095	0.346503	0.414226	0.516
ENSG00000054118	THRAP3	1.4599	1.24007	0.653555	0.937062	1.86784	1.80554	1.15501	1.14372	1.14639	0.995989	0.725598	1.14964	1.30806	0.551353	1.61516	1.00975	1.0943	0.925833	2.46159	0.337391	1.01147	1.18464	0.620574	1.08716	1.03203	1.28006	0.882895	0.785496	0.694893	2.29708	1.17101	0.869909	0.669208	1.14402	1.09375
ENSG00000214193	SH3D21	0.0103005	0.00654037	0.0235912	0.0746287	0.0383444	0.0219215	0.0489646	0.0119955	0.0900963	0.0152724	0.0259241	0.0854861	0.0340376	0.0178398	0.018193	0.00806821	0.00937485	0.0142119	0.023386	0.0194172	0.0166458	0.0224291	0.016485	0.088036	0.0163737	0.0506678	0.0766277	0.00251134	0.109523	0.0518495	0.0478928	0.0755433	0.0453964	0.0596276	0.0929031
ENSG00000142694	EVA1B	0.190766	0.0632669	0.233154	0.37495	0.279512	0.139964	0.17614	0.0126518	0.183967	0.166946	0.0828359	0.163711	0.120727	0.798583	0.143438	0.616523	0.877466	0.0786088	0.188094	0.0839307	0.638293	0.120455	0.103192	0.156731	0.0504433	0.310697	0.143315	0.181621	0.352937	0.0198133	0.671754	0.189424	0.00958795	0.783119	0.255533
ENSG00000286379	AL591845.1	0.00239128	0.00112291	0.00387418	0.00882575	0.00128399	0.000715344	0.00143173	0.00105432	0.000954546	0.000775546	0.00332827	0.00158128	0.00255082	0	0.00172428	0.00134848	0.000929273	0.00451303	0.000934378	0.00102961	0.000674007	0	0.000807961	0.00310502	0.00137943	0.0113952	0.00968207	0	0	0.00746486	0	0	0	0	0
ENSG00000196182	STK40	0.136687	0.112284	0.411899	0.254633	0.124771	0.116675	0.0744299	0.187168	0.11993	0.128785	0.118138	0.0658502	0.182714	0.507125	0.180002	0.164884	0.226215	0.0714314	0.150827	0.0449549	0.148731	0.138917	0.0877173	0.0501114	0.112217	0.0854453	0.125007	0.299521	0.387833	0.533616	0.168251	0.124717	0.23169	0.152017	0.101375
ENSG00000181817	LSM10	0.551551	0.403945	0.461384	0.50504	0.644643	0.709574	0.363279	0.651448	0.199	0.414117	0.150817	0.225776	0.269098	0.454255	0.582963	0.383348	0.491656	0.300453	0.553997	0.357131	0.181019	0.493491	0.229735	0.232631	0.463795	0.342664	0.337373	0.520013	0.199576	1.93012	0.270071	0.331042	0.637291	0.402958	0.246602
ENSG00000116885	OSCP1	0.00325913	0.00323065	0.00545093	0.00757573	0.00507792	0.00499541	0.0669952	0.00300279	0.0457285	0.0221458	0.0462827	0.0328837	0.000820649	0.0310855	0.00500668	0.0839396	0.0651637	0.0328967	0.00440681	0.000587369	0.0259698	0.00337381	0.042791	0.0728426	0.0800482	0.0748079	0.00213309	0.0114423	0.0620063	0.0014617	0.0562069	0	0	0.0590328	0.0744197
ENSG00000116898	MRPS15	0.571979	0.493445	0.385935	0.561556	0.636067	0.572221	1.20751	0.41896	0.534293	0.950139	0.560131	0.416622	0.347395	0.517169	0.533858	0.427539	0.690532	0.633761	0.856089	0.275276	0.508598	0.546541	0.728755	0.722305	0.961838	0.864289	0.50304	0.353511	0.631833	1.00349	0.877885	0.263857	0.473755	0.838079	1.22016
ENSG00000119535	CSF3R	0.00553224	0.0067446	3.13846	0.963081	0.00309504	0.00477108	0.11323	0.00857349	0.0413455	0.0062261	0.0278034	0.01537	0.0176649	0.0777076	0.00276581	0.0119446	0.00910463	0.0160629	0.0078814	0.00352423	0.0282389	0.00669351	0.0596224	0.00886814	0.00980595	0.00404213	0.128293	4.54065	0.00923132	0.00419839	0.0139708	0	0.098007	0	0.101923
ENSG00000284705	AL596257.1	0	0	0	0	0	0	0	0	0	0	0	0	0	0.000137816	0	0	0	0	0	0	0	0	0.000346311	0	0	0	0	0	0	0	0	0	0	0	0
ENSG00000284720	AC117945.2	0	0	0	0	0	0	0	0	0	0	0	0	0	0	0	0	0	0	0	0	0	0	0	0	0	0	0	0	0	0	0	0	0	0	0
ENSG00000234481	AC117945.1	0	0	0	0	0	0	0	0	0	0	0	0	0	0	0	0	0	0	0	0	0	0	0	0	0	0	0	0	0	0	0	0	0	0	0
ENSG00000163873	GRIK3	0	0	0	0	0	0	0	0	0	0.000771101	0.0044059	0.00107904	0	0	0	0	0	0.000980101	0	0	0	0	0.000661873	0	0	0	0	0	0	0	0	0	0	0	0
ENSG00000284650	AL031430.1	0	0	0	0	0	0	0	0	0	0	0	0	0	0	0	0	0	0	0	0	0	0	0	0	0	0	0	0	0	0	0	0	0	0	0
ENSG00000223944	AL353604.1	0	0	0	0	0	0	0	0	0	0.000125922	0	0	0	0	0	0	0	0	0	0	0	0	0	0	0	0	0	0	0	0	0	0	0	0	0
ENSG00000233621	LINC01137	0.0364666	0.0299214	0.0170924	0.0233063	0.0486411	0.0622435	0.0166924	0.00253017	0.0574621	0.0220103	0.0235906	0.0200768	0.0258096	0.00300948	0.0415193	0.0101304	0.0221567	0.0089759	0.0448255	0.00275349	0.00874287	0.0259741	0.016928	0.0163573	0.0313679	0.0353391	0.00535754	0.0170333	0.0397934	0.0205684	0.0076148	0.0389804	0	0.0583102	0.0138185
ENSG00000163874	ZC3H12A	0.601289	0.824622	1.03907	0.574749	0.467435	0.185373	0.425865	0.479388	0.776403	0.686063	0.529005	0.341903	0.521271	0.515025	0.67568	0.538382	0.715901	0.973138	0.355205	0.125671	1.01463	0.813799	0.963892	1.90856	0.602521	0.667742	0.567084	1.59191	1.56027	0.406872	0.112729	1.75431	0.875869	0.223801	0.733438
ENSG00000163875	MEAF6	0.861929	0.642876	0.304604	0.435159	0.989617	1.19006	0.909844	0.59451	0.661442	0.962971	0.653565	0.639334	0.611608	0.420836	0.824544	0.661699	0.563946	0.53967	1.16462	0.152217	0.354096	0.740764	0.960582	1.10111	1.26437	0.793031	0.347633	0.313933	0.396439	0.725424	0.634103	0.676175	0.480136	0.6066	0.836946
ENSG00000163877	SNIP1	0.217517	0.296603	0.209036	0.161405	0.260347	0.287206	0.150107	0.193413	0.12973	0.134061	0.209136	0.212271	0.250613	0.158631	0.278267	0.169165	0.14142	0.165216	0.313466	0.0674068	0.138913	0.311286	0.172866	0.210385	0.165114	0.195624	0.142184	0.22464	0.183126	0.211359	0.0963019	0.197305	0.24457	0.184838	0.139863
ENSG00000163879	DNALI1	0.00115383	0.00255146	0.00215796	0.00193681	0.00128381	0.000455879	0.000829171	0.00167931	0.0224301	0.00145057	0.0456087	0.0233955	0.00363474	0.126923	0	0.116754	0.0739266	0.0159936	0.000136715	0	0.0410327	0.00608007	0.140982	0.0119822	0.122406	0.00558205	0	0.00363122	0.00221527	0	0.103344	0	0	0.072301	0.0471674
ENSG00000134697	GNL2	0.176681	0.195375	0.22171	0.275833	0.246688	0.259392	0.340059	0.168764	0.200772	0.254684	0.229228	0.232959	0.252955	0.77875	0.222443	0.211607	0.307521	0.401869	0.375227	0.0772183	0.327454	0.175893	0.472429	0.315668	0.337384	0.320516	0.183444	0.246289	0.13184	0.24503	0.399419	0.214162	0.112278	0.120808	0.181543
ENSG00000284748	AL513220.1	0	0	0.00286155	0.00137106	0.000931305	0	0.000111357	0.000590273	0	0	0	0.000466486	0	0	0.000840036	0	0	0	0	0	0.000736279	0	0	0	0	0	0	0	0	0	0	0	0	0	0
ENSG00000169218	RSPO1	0.00020723	0	0	7.32e-05	0	0	0.000440348	0	0	0	0	0	0	0.00678548	0	0.0321879	0.0160284	0	0	0	0	0	0	0	0.00617844	0	0	0	0	0	0	0	0	0	0
ENSG00000116922	C1orf109	0.0757903	0.0813823	0.0189073	0.05214	0.111432	0.121452	0.12054	0.0937905	0.112643	0.114586	0.0463027	0.115217	0.100534	0.096734	0.10972	0.0779214	0.0741022	0.0625009	0.118667	0.0412172	0.0872773	0.0450325	0.103668	0.1266	0.0789942	0.124418	0.0254221	0.0169769	0.0455117	0.0708869	0.0855954	0.148157	0.0951934	0.0617915	0.0852185
ENSG00000134690	CDCA8	0.00607788	0.0168463	0.00326097	0.0322153	0.0115563	0.0219542	0.22095	0.00848547	0.00923332	0.0649533	0.00144687	0.00531553	0.0150086	0.000584144	0.00825845	0.00147994	0.00223608	0.00343655	1.10648	0.00428218	0.00673761	0.0164632	0.00512028	0.117425	0.0796866	0.0642408	0.0102718	0.00346539	0.0140264	0.566493	0	0.00895181	0	0	0.131566
ENSG00000183317	EPHA10	0.00139268	0	0	0.000647028	0	0	0.0019016	0	0.00312251	0.000111691	0.00436137	0.00308817	0.00429993	0	0	0.000248005	0	0.0037225	0	0.000741167	0	0	0.00066704	0.0041689	0.00388372	0.0256433	0	0	0.000417871	0	0	0	0	0	0.00430398
ENSG00000185090	MANEAL	0.0073533	0.0110569	0.00212947	0.00656211	0.0258167	0.0129205	0.0555161	0.0114632	0.0175398	0.0367139	0.00907472	0.0115916	0.0114554	0.00189396	0.010362	0.0031519	0.00245878	0.0218058	0.0281116	0.00988925	0.0117062	0.00496438	0.0127847	0.0808984	0.0467816	0.241795	0	0	0.0109232	0.00908106	0.00540646	0	0	0	0.0325022
ENSG00000233728	AL929472.3	0	0	0	0	0	0	0	0	9.88e-05	0	0	0	0	0	0	0	0	0	0	0	0	0	0	0	0	0	0	0	0	0	0	0	0	0	0
ENSG00000196449	YRDC	0.194921	0.289462	0.135953	0.11867	0.18259	0.139306	0.257281	0.226126	0.149509	0.306504	0.24945	0.127732	0.157798	0.318498	0.228032	0.108429	0.179414	0.25595	0.208924	0.0467885	0.274641	0.296374	0.521698	0.247325	0.28757	0.208177	0.156839	0.218714	0.167236	0.341688	0.366098	0.131762	0.15917	0.154541	0.376781
ENSG00000197982	C1orf122	0.433141	0.485009	0.70517	0.810182	0.493394	0.536286	0.819034	0.319761	0.770608	0.835006	0.736056	0.51447	0.285953	0.572241	0.462668	0.545509	0.965992	0.754258	0.637876	0.316901	0.573962	0.456069	1.1253	0.518422	0.78847	0.947035	0.323307	0.40295	0.394499	0.433946	0.708645	0.456804	0.190416	1.05813	1.08793
ENSG00000188786	MTF1	0.100885	0.0998654	0.481974	0.189584	0.112417	0.103721	0.0720287	0.115728	0.133037	0.068212	0.111875	0.16915	0.148963	0.104969	0.119779	0.0807973	0.0936107	0.0771408	0.12519	0.0173128	0.0961769	0.110036	0.121456	0.0969677	0.0974948	0.099893	0.0725515	0.539952	0.118071	0.105916	0.0829293	0.136982	0.0598805	0.106105	0.125554
ENSG00000204084	INPP5B	0.104603	0.0831706	0.0546137	0.137188	0.125176	0.155995	0.0735834	0.205861	0.0957327	0.0311227	0.0221054	0.0797592	0.17488	0.024888	0.208339	0.11082	0.0863519	0.0206092	0.165345	0.0476289	0.0699791	0.0743208	0.0273794	0.0834851	0.0720484	0.091043	0.19036	0.0428638	0.0228489	0.364285	0.0362395	0.104264	0.143268	0.199382	0.0319714
ENSG00000230955	AL929472.2	0.00154593	0	0.00145968	0.000981966	0	0.00327073	0.000440481	0.00141056	0.00090177	0	0.000990546	0.000178363	0	0.00014264	0.00402585	0.00213877	0	0.000296768	0.000485857	0.00090973	0	0	0.00108679	0.000935882	0.00100331	0.00129084	0.00270215	0	0	0.00571832	0	0.0194051	0	0	0
ENSG00000183431	SF3A3	0.335535	0.267439	0.160273	0.35328	0.412449	0.438183	0.59212	0.257768	0.333809	0.362997	0.214924	0.270482	0.271018	0.400821	0.316461	0.279087	0.290783	0.22666	0.581235	0.0725475	0.428984	0.345134	0.274759	0.424448	0.484113	0.482923	0.285757	0.148434	0.120925	0.46589	0.403768	0.251623	0.109885	0.20047	0.404751
ENSG00000183386	FHL3	0.127997	0.0505209	0.160781	0.318386	0.117474	0.063961	0.0535629	0.00716471	0.10444	0.114743	0.0488616	0.0517675	0.0941658	0.245591	0.170712	0.129494	0.190498	0.0297785	0.113927	0.00649007	0.0954365	0.0805249	0.0888891	0.0364942	0.0534568	0.0496922	0.080012	0.1181	0.0207117	0.00181405	0.47296	0.943551	0.012403	0.33721	0.0399893
ENSG00000183520	UTP11	0.225569	0.21932	0.15641	0.264151	0.257124	0.243627	0.286048	0.148918	0.284808	0.343752	0.244063	0.294652	0.161138	0.772607	0.304729	0.25696	0.361794	0.341164	0.438236	0.0931802	0.424701	0.229907	0.461617	0.290483	0.298546	0.300032	0.134603	0.116885	0.218228	0.282516	0.704672	0.16569	0.0835304	0.536684	0.311743
ENSG00000185668	POU3F1	0.424385	0.237415	0.014201	0.042984	0.357378	0.160785	0.0348374	0.116993	0.0715493	0.290349	0.52937	0.123087	0.332521	0.0114487	0.140323	0.0347119	0.00752853	0.310758	0.305629	0.0546684	0.0212655	0.388471	0.163993	0.022249	0.0212234	0.16859	0.134184	0.00150905	0.0368368	0.716205	0.00464409	0.0166246	0.0140415	0.037845	0.0268702
ENSG00000224592	MIR3659HG	0.000189087	0.00425375	0	0	0.000332145	0	0	0.000654752	0.00232024	0.0130226	0.00441229	0.000180373	0	0	0.00255471	0	0.00035032	0.00222647	0.000846171	0	0	0.00397105	0.00342891	0	0	0.000769917	0	0	0.00211717	0.00373517	0	0.00176882	0	0	0.00260651
ENSG00000284623	LINC02786	0	0	0	0	0	0	0	0	0	0	0	0	0	0	0	0	0	0	0	0	0	0	0	0	0	0	0	0	0	0	0	0	0	0	0
ENSG00000286552	AL390839.1	0	0	0	0	0	0	0	0	0	0	0	0	0	0	0	0	0	0	0	0	0	0	0	0	0	0	0	0	0	0	0	0	0	0	0
ENSG00000287987	AL390839.2	0	0	0	0	0	0	0	0	0	0	0	0	0	0	0	0	0.000238673	0	0	0	0	0	0	0	0	0	0	0	0	0	0	0	0	0	0
ENSG00000237290	LINC01343	0	0	0	0	0	0	0	0	0	0	0	0	0	0	0	0	0	0	0	0	0	0	0	0	0	0	0	0	0	0	0	0	0	0	0
ENSG00000238063	LINC01685	0	0	0	0	0	0	0	0.0269582	0	0	0	0	0	0	0	0	0	0	0	0.00626931	0	0	0	0	0	0	0	0	0	0.0552998	0	0	0	0	0
ENSG00000284632	AL354702.1	0	0	0	0	0	0	0	0	0	0	0	0	0	0	0	0	0	0	0	0	0	0	0	0	0	0	0	0	0	0	0	0	0	0	0
ENSG00000116954	RRAGC	0.0839914	0.0608918	0.145997	0.181875	0.0786035	0.103022	0.125372	0.143041	0.118721	0.0709013	0.0753744	0.148302	0.103222	0.177488	0.08704	0.203404	0.208702	0.129087	0.142024	0.0306368	0.304403	0.0779956	0.115302	0.148744	0.150805	0.120804	0.187715	0.217152	0.168518	0.275051	0.099878	0.0514941	0.129961	0.136338	0.226709
ENSG00000273637	AL139260.2	0	0	0	0	0	0	0	0	0	0	0	0	0	0	0	0	0	0	0	0	0	0	0.000406832	0	0	0	0	0	0	0	0	0	0	0	0
ENSG00000228436	AL139260.1	0.00962228	0.00831244	0.0111679	0.0199469	0.0146265	0.0201548	0.0154481	0.010661	0.00552309	0.00794871	0.00681339	0.00822141	0.0111983	0.0213956	0.0111984	0.0277997	0.0201813	0.00807598	0.0138714	0.00150207	0.0200337	0.0143944	0.0102923	0.0139819	0.0182038	0.00988087	0.0248743	0.00960117	0.00273499	0.0403363	0.0188005	0	0	0	0.00356939
ENSG00000214114	MYCBP	0.131635	0.0780992	0.0953493	0.116129	0.161154	0.205498	0.247722	0.0756241	0.224638	0.238018	0.137778	0.205361	0.0829591	0.0269726	0.117514	0.0230994	0.0644989	0.160828	0.29861	0.0649317	0.0858802	0.0776145	0.162807	0.191733	0.164295	0.317196	0.0792792	0.121068	0.201189	0.18418	0.09729	0.0913553	0.111463	0.115008	0.190024
ENSG00000274944	AL139260.3	0	0	0	0.000526483	0	0	0.000156118	0	0.001196	0.000267611	0.000858567	0.000250144	0	0	0	0	0	0.000394251	0	0	0	0	0.000600544	0	0	0	0	0	0.00118424	0	0	0	0	0	0
ENSG00000131233	GJA9	0	0	0.000277711	0	0	0	0	0	0.000124856	0	0	0.000798216	0	0	0	0	0	0	0	0	0	0	0	0	0	0	0	0	0	0	0	0	0	0	0
ENSG00000158315	RHBDL2	0.00310721	0.00488316	0.00303412	0.00417457	0.00194161	0.0088597	0.24822	0.00506073	0.410779	0.243967	0.344211	0.242072	0.00504484	0.0135896	0.00368545	0.00463395	0.00797443	0.41229	0.00680728	0.00559867	0.0407964	0.00526666	0.414594	0.324124	0.161133	0.41289	0.00641018	0	0.38625	0	0	0.00176882	0	0.0298383	0.189553
ENSG00000174574	AKIRIN1	0.722989	1.18864	0.50172	0.424074	0.636655	0.756999	0.617625	0.642375	0.548021	0.643611	0.716604	0.468218	0.751008	1.04865	0.761726	0.408947	0.527336	0.494266	0.55245	0.175144	0.527782	1.03622	0.597485	0.783689	0.881092	0.471058	0.486309	0.418071	0.384566	0.833797	0.523338	0.412239	0.664481	0.469543	0.644369
ENSG00000168653	NDUFS5	3.37217	4.00408	2.13689	2.75212	3.69476	3.64249	6.9968	1.49633	3.44762	7.77204	4.40565	3.56606	1.94155	3.86635	2.71382	2.82274	4.00722	3.80011	4.129	0.903749	3.11063	3.21229	5.84865	4.28367	4.16056	5.8155	1.57352	1.61587	2.19453	1.9474	3.74232	2.87459	2.01849	5.07135	5.29123
ENSG00000127603	MACF1	2.07322	2.1848	0.70005	1.57534	2.49661	3.01569	0.665838	1.10309	0.940852	0.568251	0.376406	1.10431	4.67269	1.0146	3.28576	1.53179	1.60028	0.345547	2.75679	0.276373	3.23328	2.05427	0.381742	0.829459	0.536185	0.675239	0.810188	0.319849	0.602113	0.605479	3.13978	1.67638	0.768346	1.91756	1.02225
ENSG00000287422	AL442071.2	0.0051698	0.00776347	0.000668467	0.00151894	0.00433067	0.00387476	0.000319907	0.00129126	0.000497629	0.000352301	0.000338244	0.00196656	0.000686038	0.000891728	0.00658806	0.00269736	0.000696138	0.00166225	0.00205843	0.000279512	0.00127153	0	0.00105588	0	0	0	0	0	0.00058839	0	0.00513708	0	0	0.00227984	0
ENSG00000226438	AL442071.1	0	0	0	0	0	0	0	0	0	0	0	0	0	0	0	0	0	0	0	0	0	0	0	0	0	0	0	0	0	0	0	0	0	0	0
ENSG00000183682	BMP8A	0.016209	0.0417469	0.00444727	0.0043404	0.0589004	0.0497253	0.0026655	0.0255658	0.00790264	0.000917137	0.00199812	0.00465347	0.0729743	0.00106477	0.0502755	0.0017873	0.00380972	0.00350836	0.0393686	0.0302195	0.00544382	0.0231308	0	0.000769055	0.00187938	0.00209092	0.00852912	0.00684921	0	0.035557	0.00206992	0	0.00898169	0.0159017	0
ENSG00000090621	PABPC4	0.592136	0.656492	1.02848	1.46981	0.420379	0.382636	0.609735	0.777798	1.35637	1.30762	1.29354	1.20159	0.805466	1.57861	0.545627	0.775542	0.959812	1.06939	0.687345	0.806678	0.923223	0.753666	1.19869	1.507	0.590002	2.36557	1.03925	1.36665	0.60375	1.44783	0.768197	1.07155	0.471528	0.965322	0.701694
ENSG00000228060	PABPC4-AS1	0.00130663	0.00182271	0.000478983	0.00327139	0.000498271	0.000665113	0.000758797	0.0010415	0.000621451	0.000951234	0.00124011	0.000912468	0.00162489	0.000643489	0	0.00134323	0.00072651	0.00209952	0.00575702	0.00135577	0.000901594	0	0.000317066	0.00429279	0	0.00353502	0	0	0	0.00664486	0.00891316	0	0	0	0
ENSG00000163909	HEYL	0.000861141	0	0	0.00249964	0	0	0.00240444	0.000682124	0.00170699	0.00128785	0.000461491	0.000134172	0.000875617	0.00728874	0	0.00690924	0.0176166	0.000378343	0.00260966	0.000395414	0.00248469	0	0	0.0031843	0.00123363	0.0075933	0.00205208	0.00291743	0.000428256	0	0	0	0	1.57514	0
ENSG00000225903	AL035404.2	0	0	0	0	0	0	0	0	0	0	0	0	0	0	0	0	0	0	0	0	0	0	0	0	0	0	0	0	0	0	0	0	0	0	0
ENSG00000116981	NT5C1A	0.000964058	0	0	0	0	0	0	0	0	0	0	0	0	0	0	0	0.000530779	0	0.000445263	0	0	0	0	0	0	0	0	0	0	0	0	0	0	0	0
ENSG00000116983	HPCAL4	0.0423251	0.0101465	0.000111724	0.00038468	0.000384143	0.00234655	0.00290055	0.000819092	0.00601782	0.000167999	0.000547159	0.00051394	0.030661	0.000118389	0.00206605	0	0.000863526	0	0.00479031	0.000538301	0	0.0048911	0	0.000496147	0	0.00671873	0.00138427	0	0.00229707	0.00622181	0	0	0	0	0.00288131
ENSG00000084072	PPIE	0.38286	0.306475	0.16532	0.259608	0.481607	0.527845	0.5618	0.295782	0.419358	0.421131	0.274012	0.335667	0.350456	0.21941	0.523147	0.3112	0.255434	0.18349	0.552947	0.10625	0.198669	0.325861	0.254221	0.355943	0.441248	0.361703	0.150417	0.155121	0.188011	0.514818	0.390212	0.292337	0.168308	0.310662	0.493856
ENSG00000116985	BMP8B	0.00160906	0.00232341	0.00506206	0.00558573	0.0016168	0.00591923	0.0586614	0.00565339	0.013625	0.00535511	0.0102501	0.0151674	0.00160188	0.00838116	0.0178557	0.0154653	0.000968447	0.00840112	0.00170719	0.0207221	0.00121993	0	0.0029885	0.0523458	0.0771127	0.0632231	0.00309617	0.00605682	0.00673381	0	0	0	0	0.0597301	0.0379803
ENSG00000198754	OXCT2	0.00392047	0.00923848	0.00932294	0.0220829	0.0250315	0.00562467	0.0105999	0.0215451	0.00558397	0.000877284	0.00126217	0.00493115	0.0186321	0.00527465	0.019656	0.00240178	0.00565026	0.00231221	0.031591	0.00899776	0.00607977	0.00586222	0.00357412	0.00939951	0.0287812	0.0115983	0.058429	0.00264704	0.00238145	0.00744406	0.0570247	0	0.0128055	0.0144888	0.00410393
ENSG00000285905	BMP8B-AS1	0	0	0	0.000128136	0	0	0.000115775	0	0	0	0	0.000374266	0	0	0	0	0	0	0	0	0	0	0	0	0	0	0	0	0	0	0	0	0	0	0
ENSG00000261798	AL033527.2	0.00162476	0	0.00120502	0.00295249	0.00229904	0.00351831	0.0179139	0.00502296	0.0092659	0.00167759	0.000477266	0.00608993	0.002953	0	0.00408771	0	0	0.00153416	0.000737531	0.00484954	0	0	0.000810715	0.0114998	0.0192658	0.00335128	0.00475627	0	0.000464336	0	0	0	0.0105219	0	0.0115937
ENSG00000284719	AL033527.3	0.00865202	0.0105472	0.0114921	0.0084395	0.00751693	0.0113961	0.0158121	0.0151153	0.011616	0.00317387	0.00502599	0.00170635	0.0133689	0.00175112	0.0175575	0.0011417	0.000541857	0.000361297	0.00825094	0.0123233	0	0.00672574	0.00165859	0.00209604	0.030144	0.00583192	0.00472874	0.0282502	0.0138467	0.00328927	0	0	0.0151112	0	0.0111477
ENSG00000284678	LINC02811	0	0	0.000191139	0.000613728	0	0.000624931	0.000483958	0.000791957	0.000493833	9.01e-05	0.00112454	0.000413002	0	0	0	0	0	0.000151142	0	0.000356163	0	0	0	0	0.00033959	0	0	0	0	0.00558547	0	0	0	0	0
ENSG00000043514	TRIT1	0.0554136	0.0282616	0.0299866	0.0541269	0.0549509	0.0724889	0.240703	0.0365105	0.197118	0.162909	0.147732	0.178043	0.0458991	0.114814	0.0486514	0.0753846	0.0663241	0.109768	0.0608224	0.0370386	0.0668923	0.0289044	0.127013	0.202028	0.233655	0.185293	0.0422505	0.027976	0.0243376	0.0637142	0.0731278	0.0287919	0.1671	0.0754912	0.0710171
ENSG00000116990	MYCL	0.00563284	0.0121701	0.0420256	0.111539	0.00441564	0.00910662	1.04483	0.00224543	0.324443	0.422984	0.309301	0.537677	0.0182479	0.00668872	0.00520505	0.00185837	0.00161177	0.285548	0.0129454	0.00792703	0.00607479	0	0.174903	0.896496	1.2014	0.950823	0.249462	0.0143499	0.0391654	0.0187418	0	0	0.37434	0.0231478	0.0640464
ENSG00000236546	MYCL-AS1	0.000277653	0.000441617	6.75e-05	0.000243333	0	0	0.00442633	0	0.0008263	0.000819171	0.00127432	0.000989907	0	0	0	0	0	0.00053605	0	0	0	0	0.000253643	0.00100256	0.000917387	0.0019587	0	0	0	0	0	0	0	0	0
ENSG00000168389	MFSD2A	0.0174297	0.0157647	0.184963	0.138573	0.00812137	0.00907633	0.0947033	0.0420037	0.578748	0.367436	0.414052	0.142074	0.0259903	1.13195	0.0179815	0.030469	0.0890795	0.37081	0.0471082	0.0219192	0.0160175	0.00725578	0.803258	0.0858116	0.0302525	0.389737	0.0956746	0.185876	0.0807143	0.311042	0.00193196	0.180687	0.214776	0.0141244	0.345797
ENSG00000131236	CAP1	1.7524	1.43197	2.19762	2.40858	1.91925	2.83658	0.954763	1.12254	1.114	0.97785	1.02473	0.913024	1.36164	0.83016	1.94232	0.754783	1.02555	0.931266	2.66021	0.40235	1.45823	1.2655	1.51235	0.991688	1.02009	2.16569	1.93462	2.08025	2.87618	2.60095	1.49855	1.94438	0.766479	1.78252	1.23972
ENSG00000131238	PPT1	0.388702	0.264729	1.31614	2.27599	0.523071	0.483218	0.501963	0.194885	0.251949	0.387544	0.284635	0.187374	0.249465	0.41337	0.297254	0.514007	0.465789	0.189267	0.580498	0.0855758	0.472423	0.313692	0.226803	0.360489	0.656535	0.332292	2.04123	1.12239	0.191806	0.167991	0.424086	0.603842	0.110047	0.341239	0.409437
ENSG00000117000	RLF	0.51192	0.734963	0.706224	0.50839	0.705966	0.41473	0.287333	0.506547	0.282927	0.389474	0.481845	0.400884	0.70866	0.626484	0.482607	0.456747	0.374918	0.356666	0.540045	0.0992019	0.565119	0.830991	0.344999	0.323208	0.380725	0.172249	0.371601	0.476454	0.312803	0.631288	0.32467	0.572498	0.720795	0.340193	0.1954
ENSG00000188800	TMCO2	0.000558822	0.000220259	0.00134263	0.00196226	0.000898473	0.000529581	0.000374105	0.00229811	0	0.000351751	0.00221511	0	0.000849594	0	0	0	0.000501499	0.000559939	0.00194108	0	0	0	0.000687803	0.000946861	0	0	0.000424897	0	0	0	0	0	0	0	0
ENSG00000259943	AL050341.2	0.0684736	0.0458871	0.0264578	0.0338368	0.0919506	0.1029	0.224183	0.05599	0.0881075	0.122873	0.0365088	0.0775278	0.0715608	0.0127338	0.0662513	0.0695237	0.0318081	0.0210737	0.0788547	0.0210727	0.0311738	0.0536628	0.0232121	0.115233	0.266189	0.104922	0.0328524	0.00822558	0.0481539	0.0599864	0.0422827	0.0692275	0.0467671	0.0325348	0.0532841
ENSG00000084073	ZMPSTE24	0.214634	0.126072	0.125518	0.255284	0.261937	0.325443	0.486956	0.100638	0.284898	0.436578	0.236566	0.251497	0.19992	0.173332	0.209425	0.248997	0.330988	0.292107	0.320283	0.0923921	0.425677	0.169117	0.295264	0.419743	0.446561	0.353886	0.0981589	0.15142	0.339696	0.140505	0.334683	0.266807	0.081361	0.316941	0.474909
ENSG00000049089	COL9A2	0.184229	0.0152236	0.0283209	0.0383514	0.238469	0.0380543	0.156132	0.0963664	0.375364	0.0338005	0.255053	0.213477	0.0921423	0.00186573	0.0623615	0.00750377	0.000540071	0.0782578	0.140365	0.0309372	0.000629796	0.0804866	0.120863	0.211149	0.0885387	0.145472	0.097175	0.0345965	0.154195	0.0757936	0	0.457699	0.00952526	0.0541699	0.117823
ENSG00000084070	SMAP2	3.21265	1.84286	1.86593	1.43782	1.98047	1.51611	0.102181	4.57842	0.186579	0.130911	0.164101	0.23655	1.70052	0.194867	2.08738	0.135706	0.248476	0.335508	1.97372	0.67965	0.178236	3.37244	0.16409	0.158118	0.103684	0.128168	2.42155	8.60173	0.281645	5.51248	0.188586	0.839386	1.04653	0.346239	0.0841149
ENSG00000284677	AL031985.4	0.000278069	0.000465148	0	0.000200409	0.00298755	0	0.000692825	0.00232307	0	0.000100447	0	0	0.00448286	0	0.00160176	0	0.000246615	0	0.000475383	0	0	0	0	0	0	0	0.00109334	0	0	0.00444334	0	0	0	0	0
ENSG00000187801	ZFP69B	0.0145696	0.0232029	0.00515917	0.0162992	0.0157231	0.0185639	0.0478627	0.0236356	0.0203293	0.0257725	0.00352208	0.0217844	0.0193602	0.00358347	0.034909	0.0020322	0.0069029	0.00925686	0.018281	0.0153644	0.0179515	0.0207057	0.00317162	0.0398921	0.0182667	0.0461864	0.0437793	0.0216823	0	0.0249302	0.00321095	0.0250442	0	0	0.011547
ENSG00000260920	AL031985.3	0.00572981	0.00406311	0.00218184	0.00267179	0.00528625	0.00455045	0.0178253	0.00665469	0.00554958	0.00514434	0.00155688	0.00536579	0.00849377	0.000577571	0.00875744	0.00185642	0.0019878	0.000343776	0.00686443	0.00344412	0.00359892	0.00673937	0.000269274	0.0162514	0.0115274	0.0214741	0.0019654	0.0145204	0.00527113	0.00419391	0	0	0.047351	0.00210056	0
ENSG00000187815	ZFP69	0.00853957	0.00673159	0.0031694	0.00799983	0.0160357	0.0125286	0.0246383	0.0131998	0.0119047	0.00785003	0.00144347	0.0211954	0.0140513	0.00141593	0.0209975	0.00739305	0.00283746	0.0104887	0.0155249	0.0028753	0.0143775	0.0110642	0.00234804	0.0159145	0.011421	0.0207948	0.0150339	0.0118162	0.00455404	0.0120667	0.0150163	0.0133703	0	0.0208413	0.0160482
ENSG00000238287	AL603839.3	0.00601218	0.00337261	0.00122028	0.00454139	0.0171373	0.0119265	0.0091517	0.00453439	0.00850044	0.00134208	0.00368725	0.00162109	0.0126835	0.000302578	0.0186405	0.00222777	0.00314617	0.00283677	0.00573131	0.00024339	0.00329228	0.0112217	0.00226177	0.00414497	0.0107361	0.0149196	0.00054265	0	0.00290989	0.0163582	0	0	0	0.0178281	0.00924239
ENSG00000164002	EXO5	0.0346235	0.0294717	0.0082072	0.0237854	0.0430849	0.0352133	0.0570249	0.0337612	0.04279	0.0132107	0.0106874	0.0234265	0.0367641	0.00767035	0.041791	0.0124096	0.0238508	0.00495183	0.0968393	0.00711792	0.036673	0.0231328	0.0118305	0.0354279	0.0634201	0.0713961	0.0383819	0.0105073	0.00554155	0.0637811	0.0143325	0.0100369	0	0	0.036648
ENSG00000227278	AL603839.1	0	0	0	0	0	0.000256163	0	0	0	0	0	0	0	0	0	0	0	0	0	0	0	0	0	0	0	0	0	0	0	0	0	0	0	0	0
ENSG00000238186	AL603839.2	0.000174684	0	0	0	0	0	0.000134044	0.000763999	0.000435969	0.000107165	0	0.000333092	0	0	0	0	0	0	0.000734743	0	0	0	0	0	0	0.000714499	0	0	0	0	0	0	0	0	0
ENSG00000117010	ZNF684	0.0573655	0.0527572	0.0265079	0.0360475	0.0594576	0.0608075	0.0353791	0.0544107	0.0306386	0.0241334	0.0249708	0.0390597	0.0574797	0.00623414	0.0608839	0.0377409	0.0225773	0.017574	0.131903	0.0102865	0.0321506	0.0470423	0.00950339	0.0308932	0.0487043	0.0383772	0.0289809	0.0664068	0.0126578	0.0864926	0.023049	0.0151175	0.0382367	0.0845888	0.0243889
ENSG00000286838	AL356379.2	0	0	0	0	0	0	8.32e-05	0	0	0	0	0	0	0	0	0	0	0	0	0	0	0	0	0	0	0	0	0	0	0	0	0	0	0	0
ENSG00000117016	RIMS3	0.0138433	0.0050961	0.000160613	0.00680089	0.0129832	0.0210815	0.00786273	0.00327086	0.00927815	0.00240883	0.000572476	0.00334276	0.0298384	0	0.00521366	0.000401389	0	0.000704975	0.0185536	0.00196834	0	0	0.0002497	0.0120949	0.00983142	0.00961775	0.00481232	0	0.00388757	0.00102976	0	0	0.0470465	0.0499619	0.00412253
ENSG00000287743	AL031289.2	0.00284294	0.000901476	0.000498429	0.00299269	0.00163013	0.00571273	0.00136585	0.000568405	0.000821895	0.00017205	0	0.0013098	0.0102665	0	0.00561373	0	0.000108645	0.000119311	0.00247475	0	0	0	0	0	0	0.00121112	0.000627613	0	0	0	0	0	0.0184056	0	0
ENSG00000237899	AL031289.1	0	0	0	0	0	0	0	0	0	0	0	0	0	0	0	0	0	0	0	0	0	0	0	0	0	0	0	0	0	0	0	0	0	0	0
ENSG00000272145	NFYC-AS1	0.0400131	0.0462023	0.0321971	0.0423417	0.0374626	0.0575007	0.0244552	0.0458628	0.0512587	0.0176007	0.0111399	0.106875	0.0771105	0.0045328	0.0426888	0.00375558	0.00291305	0.0157889	0.0371261	0.00462303	0.0180347	0.0239926	0.0215321	0.0364752	0.0221394	0.0115873	0.00764145	0.0265605	0.00152519	0.0741733	0.00212779	0.0510886	0.071667	0.030138	0.00942555
ENSG00000066136	NFYC	0.256528	0.153079	0.193325	0.264665	0.266571	0.245824	0.342398	0.20344	0.262956	0.154856	0.108838	0.135953	0.191299	0.087173	0.191043	0.135946	0.120168	0.100538	0.397696	0.075193	0.192386	0.157248	0.111822	0.238305	0.221041	0.2455	0.154824	0.227874	0.235905	0.362728	0.241686	0.294881	0.10012	0.233303	0.127671
ENSG00000117013	KCNQ4	0.00112079	0.00229882	0	0.00306019	0.00108734	0.00173814	0.00677387	0.000580441	0.00256178	0.00262896	0	0.000569596	0	0	0.000812013	0	0	0	0.00105784	0.00102498	0	0	0.00214584	0.00239643	0.00260319	0.0114189	0	0	0.00352853	0.00303085	0	0.0163346	0	0.0611899	0.0431517
ENSG00000179862	CITED4	0.261824	0.256329	0.188679	0.169564	0.0916436	0.119394	1.08675	0.0410376	0.367266	1.30699	0.447147	0.243881	0.179017	0.118487	0.181326	0.207141	0.106128	0.551395	0.0773024	0.0233336	0.504591	0.192211	1.00632	0.859187	0.879088	1.2195	0.461023	0.157074	0.527515	0.169715	0.604317	0.0269295	0.0923985	0.434346	1.39185
ENSG00000229528	AC119677.1	0.000349633	0	0	7.96e-05	0.000482248	0.000326344	0.000755541	0	0	0.000113981	0	0	0	0	0	0	0	0	0.000188395	0	0	0	0	0	0	0	0	0	0	0	0	0	0	0	0
ENSG00000286668	AL391730.2	0	0	0	0	0	0	0	0	0	0.000344273	0	0	0	0	0	0.00030977	0	0	0	0	0	0	0	0	0	0	0	0	0	0	0	0	0	0	0
ENSG00000171793	CTPS1	0.133065	0.236871	0.0381134	0.101581	0.157544	0.190809	0.370213	0.119743	0.200196	0.197548	0.0804578	0.158454	0.243572	0.215734	0.202138	0.0655526	0.167842	0.149207	0.450798	0.0400874	0.166787	0.377711	0.231216	0.379797	0.308032	0.47146	0.109499	0.0269907	0.0768389	0.248249	0.176235	0.0180775	0.126739	0.241392	0.145982
ENSG00000281207	SLFNL1-AS1	0.00411635	0.00537185	0.000368947	0.000747953	0.00423366	0.00985227	0.00435255	0.0027617	0.00719917	0.00635413	0.0031361	0.00788799	0.00659277	0.00367453	0.00666095	0.00114216	0.00555554	0.000711323	0.015781	0	0.00428355	0.0239226	0.000776346	0.00572054	0.00345603	0.0106405	0.0019852	0	0	0.0023106	0.00655359	0	0.00706606	0	0.00256677
ENSG00000171790	SLFNL1	0.000723986	0.00117158	0.000373685	0	0	0.000671074	0.000992787	0.0030283	0.00405893	0.000464547	0.000695246	0.00174333	0.00139316	0.000258	0	0.000308928	0.00119651	0.000590019	0.000206403	0.000629743	0.000968365	0	0	0	0	0.00100942	0	0	0	0	0	0	0	0	0
ENSG00000010803	SCMH1	0.0497461	0.0483263	0.014695	0.037344	0.045979	0.0771865	0.154921	0.0451856	0.376045	0.106628	0.124504	0.208713	0.0928337	0.0525808	0.0493159	0.0836705	0.0658698	0.0692049	0.139165	0.0682738	0.0868422	0.050854	0.0745111	0.265139	0.0985772	0.140873	0.0378671	0.0133219	0.0321562	0.106253	0.139813	0.0448551	0.0321131	0.185388	0.162612
ENSG00000287400	AC093151.7	0	0.00150807	0	0.000765296	0.00122688	0	0.0137901	0.00182586	0.00548928	0.0114738	0.00438041	7.84e-05	0	0.00412814	0.00323625	0.00120261	0.00101368	0	0.000190713	0.00129504	0.00054606	0.00623325	0.000453868	0.0282174	0.0270368	0	0.00104432	0	0	0.00122786	0	0	0	0.00933742	0.0256448
ENSG00000235358	AC093151.2	0.000841555	0.000753567	8.98e-05	0	0	0	0.00475734	0	0.00215434	0.00493294	0.00241366	0.00114927	0.00191565	0.00251023	0	0	0.000644783	0.000374455	0.000219459	0	0.00458407	0.00447854	0.00327566	0.0116253	0.0105162	0	0	0	0	0	0.00631756	0	0	0	0.00323781
ENSG00000204060	FOXO6	0.00185753	0.00461226	0.000100074	0.00207581	0.00126821	0	0.172082	0.000713366	0.0449541	0.0664219	0.0219808	0.017868	0.000986521	0.00540488	0.00201451	0.0124794	0.0102404	0.0195223	0.00685366	0.00282694	0.00753118	0.0110922	0.00990074	0.269655	0.235733	0.086386	0.00381435	0	0.00342092	0	0.00132546	0	0.0111627	0.0136891	0.0604884
ENSG00000229901	FOXO6-AS1	0.000351223	0.000600009	0	0	0	0	0.000215009	0	0.000593072	0	0.00434071	0.000305884	0	0.00171993	0	0.0044148	0.00149236	0.000144196	0	0	0	0	0	0	0	0	0	0	0	0	0	0	0	0	0
ENSG00000127129	EDN2	0.000788645	0.000726687	0.00154269	0.00344373	0.00096	0.00293395	0.0064996	0.00170672	0.166627	2.46604	0.0426601	0.0431442	0.000801682	0.0786313	0.00118454	0.000133024	0	0.0235015	0.00443293	0.00171689	0.000372291	0	0.0545614	0.0625508	0.0192493	0.0885735	0.00155603	0.00466954	1.66189	0	0	0.00530647	0	0.00145475	0.00261983
ENSG00000127124	HIVEP3	0.242684	0.111575	0.0941598	0.212088	0.230599	0.259519	0.0123563	0.131558	0.0617471	0.0285113	0.0310073	0.0231087	0.279481	0.117649	0.189938	0.0361969	0.0923484	0.0253875	0.320184	0.0059957	0.072922	0.11986	0.0297415	0.0342776	0.00858592	0.0394644	0.0427326	0.015602	0.0694023	0.194089	0.234277	0.0108493	0.138619	0.0209775	0.0361786
ENSG00000230881	AL445933.2	0	0	0	0	0	0	0	0	0	0	0	0	0	0	0	0	0	0	0	0	0	0	0	0	0	0	0	0	0	0	0	0	0	0	0
ENSG00000284895	AC119676.1	0	0	0	0	0	0	0	0	0	0	0	0	0	0	0	0	0	0	0	0	0	0	0	0	0	0	0	0	0	0	0	0	0	0	0
ENSG00000287587	AL158216.1	0	0	0	0	0	0	0	0	0	0	0	0	0	0	0	0	0	0	0	0	0	0	0	0	0	0	0	0	0	0.00426687	0	0	0	0	0
ENSG00000044012	GUCA2B	0	0	0.000307456	0.000514042	0	0	0	0	0.000450296	0.0814034	0.000263478	0	0	0	0	0	0	0	0	0	0	0	0.000862993	0.00491012	0.00102444	0.00375426	0.00117901	0	0.0120418	0	0	0	0	0	0
ENSG00000197273	GUCA2A	0	0	0.000685896	0.000260929	0.00145583	0	0.124495	0	0.000195309	0.218698	0	0	0	0.0199957	0	0	0	0	0	0	0	0	0.00859029	0.0313809	0.00108932	0.0229872	0	0	0	0	0	0	0	0	0
ENSG00000198815	FOXJ3	0.397054	0.339991	0.154113	0.215367	0.40495	0.550649	0.3042	0.323598	0.505961	0.297346	0.262478	0.577517	0.562697	0.156465	0.400822	0.23077	0.15033	0.272429	0.358408	0.100797	0.335929	0.323733	0.249348	0.360367	0.294851	0.265181	0.147342	0.126817	0.175078	0.330583	0.391977	0.289686	0.264312	0.23349	0.188035
ENSG00000227527	AC096540.1	0	0	0	0	0	0	0	0	0.00110878	0.000237968	0	0	0	0	0	0	0	0	0	0	0	0.00246821	0	0	0	0	0	0	0	0	0	0	0	0	0
ENSG00000177181	RIMKLA	0.000499763	0	0.000728292	0.00263059	0.00165471	0.00355542	0.0376296	0.00105024	0.00463657	0.00196661	0.0100424	0.0188093	0.00136631	0	0.00497076	0	0	0.00529586	0.00130488	0.00018205	0.00731827	0	0.00608477	0.0328385	0.0189916	0.0129523	0	0	0.00311871	0.00940504	0.00425581	0	0	0.00184859	0.0181716
ENSG00000066185	ZMYND12	0.00027307	0.000775246	0.0027028	0.00567906	0	0	0.0209795	0	0.00440674	0.00139641	0.0102443	0.0118646	0.000171906	0.00440528	0.000835633	0.00465311	0.00694437	0.0107675	0	0.000663301	0.00451363	0.00224588	0.00533728	0.0226648	0.0345481	0.0039374	0.00142681	0	0.0150281	0.00337382	0.00686388	0	0	0	0.00376019
ENSG00000127125	PPCS	0.545289	0.46816	0.385965	0.50793	0.654595	0.790447	0.91216	0.395712	0.592731	0.715787	0.51843	0.707069	0.388964	0.287288	0.556558	0.496124	0.474917	0.546644	0.48005	0.235181	0.386225	0.403136	0.452134	0.732209	0.746681	0.862193	0.3787	0.317015	0.584488	0.28334	0.650091	0.408166	0.452369	0.428557	0.652556
ENSG00000186409	CCDC30	0.0257212	0.0214986	0.00885325	0.020388	0.0271823	0.0328786	0.0739394	0.0416524	0.120951	0.0231965	0.026476	0.0761072	0.0328768	0.0205163	0.0321817	0.0467469	0.0291971	0.0122541	0.0118168	0.0128001	0.0117763	0.0104266	0.010688	0.164774	0.0793165	0.10301	0.0218957	0.0148002	0.0320186	0.0030218	0.0141527	0.0709824	0.105427	0.0193867	0.0309753
ENSG00000171960	PPIH	0.372833	0.383376	0.122977	0.328393	0.453844	0.517991	0.834756	0.396633	0.489002	0.50205	0.35205	0.294813	0.298349	0.205792	0.451068	0.223187	0.284109	0.249195	0.908024	0.0978532	0.283405	0.377177	0.400741	0.483491	0.437721	0.678407	0.239457	0.0976083	0.168627	0.740293	0.232872	0.302565	0.298903	0.293409	0.555934
ENSG00000285728	AC098484.4	0.00516197	0.00656733	0.000279036	0.00402354	0.00704612	0.00973969	0.0102042	0.00321283	0.00578642	0.0030272	0.00130034	0.0218763	0.0102336	0.00204049	0.00973191	0.00221913	0.00394596	0.00313927	0.00356531	0.00188858	0.000567027	0	0.000532243	0.00784262	0.00734111	0.0036851	0.00151437	0	0.0029912	0.0218425	0.00951734	0	0.0135443	0	0.0150615
ENSG00000234917	AC098484.2	0.00131654	0	0	0.003658	0.0027494	0.0039287	0.00191707	0.00249578	0.00645593	0.000992347	0.000365418	0	0.00425308	0.00145542	0.00235274	0.00243685	0.00319877	0.000714709	0.00381162	0	0.0033993	0.00309003	0.00039247	0.00320679	0.00140909	0.00200927	0	0	0.000825232	0	0.0015219	0	0	0	0.00702048
ENSG00000065978	YBX1	4.34821	4.12016	6.01639	7.60727	3.48924	4.17326	4.91081	4.88753	3.46679	8.66791	5.17698	4.09214	2.55425	7.80108	4.0035	4.17572	6.94073	5.77032	7.84701	1.42834	6.43783	3.99474	7.55951	3.66533	4.26044	8.90511	6.51891	5.89432	2.32771	10.2336	9.44123	4.76881	3.22846	9.00744	4.2049
ENSG00000164007	CLDN19	0	0.00137583	0	0.000965311	0.00110332	0.000476463	6.64e-05	0.00112468	0.00049512	0.000105687	0.00164743	0.00172696	0	0	0.000993698	0	0	0.002707	0	0	0.00428873	0.00345348	0	0.000398557	0	0	0.0040371	0	0.00216937	0	0	0	0	0	0
ENSG00000117385	P3H1	0.121543	0.0938677	0.0665521	0.146456	0.167371	0.127078	0.0781642	0.0884387	0.146702	0.0950717	0.0246936	0.0837454	0.174639	0.139254	0.10819	0.235356	0.51575	0.0253891	0.18335	0.0580336	0.19613	0.111381	0.0123219	0.0744234	0.0729627	0.132159	0.133803	0.0409706	0.042864	0.0842094	0.33832	0.186049	0.0617538	0.0483432	0.100669
ENSG00000164008	C1orf50	0.0485026	0.0335401	0.0109665	0.0184221	0.0470531	0.045202	0.0421048	0.0446074	0.0460781	0.0259437	0.0147701	0.0464253	0.0450931	0.013393	0.0309456	0.0167629	0.0169373	0.0114812	0.0411863	0.0104828	0.0110129	0.0176564	0.0120597	0.0491526	0.0385012	0.0293736	0.024688	0.00237567	0.011234	0.0238588	0.00518498	0.00404617	0.00958795	0.0106638	0.0291684
ENSG00000283580	AC098484.3	0.00100934	0	0	0.00148748	0	0.000270811	0.000586924	0	0.000168549	0.000290357	0	0.00166565	0.00418026	0	0.000388591	0	0.000294051	0	0.00121751	0.000177565	0	0.00491909	0	0	0.000496757	0	0.00230055	0	0	0	0	0	0	0.00535919	0
ENSG00000228452	AC098484.1	0	0	0	0	0	0	0	0	0	0.000222115	0	0.000446795	0.000341443	0	0	0	0	0.000269763	0	0	0	0	0	0	0	0	0	0	0	0	0	0	0	0	0
ENSG00000274386	TMEM269	0.0026467	0.000285956	0	0	0.000862515	0.000857185	0.00264056	0.00258279	0.00158933	0.000698235	0.000500768	0.00122301	0.00135906	0.000392339	0.00120468	0.00030798	0.000258307	0	0.000446285	0.00228823	0.000725647	0	0.00138298	0.00498964	0.00915957	0.00243016	0	0	0.00253981	0	0	0	0	0	0.0120811
ENSG00000177868	SVBP	0.424945	0.273758	0.323669	0.489702	0.307904	0.395072	0.715867	0.267108	0.251592	0.465196	0.278038	0.213978	0.190745	0.302726	0.219616	0.49151	0.321717	0.20568	0.448971	0.0776651	0.27274	0.232223	0.207899	0.49155	0.60462	0.528966	0.289103	0.339374	0.241906	0.644113	0.322293	0.165055	0.0917798	0.400674	0.707949
ENSG00000164010	ERMAP	0.0249014	0.0184967	0.0475705	0.10194	0.0184995	0.0348803	0.0427372	0.0139406	0.144895	0.0266353	0.0489555	0.129236	0.0353595	0.0066461	0.0194639	0.0364945	0.0346053	0.0360927	0.0321537	0.00868757	0.0148484	0.0282747	0.0218218	0.0479735	0.0375301	0.0856396	0.0200446	0.0486386	0.0105999	0.031872	0.0306014	0	0.0202267	0.0174596	0.0245769
ENSG00000228192	AL512353.1	0.0101437	0.00574474	0.00199278	0.0202907	0.00873197	0.0123172	0.00693555	0.00516381	0.013128	0.0106615	0.00902832	0.0114088	0.0140304	0.00590207	0.00300059	0.00816988	0.00709477	0.0101253	0.0148065	0.00417694	0.0124148	0.00455363	0.00374589	0.0165469	0.0054891	0.0167254	0.00361061	0	0.00900641	0.00173728	0.00753271	0	0	0.00256956	0
ENSG00000164011	ZNF691	0.036156	0.0165027	0.00495199	0.0431294	0.0376932	0.0497751	0.0454789	0.0138896	0.0601209	0.0140653	0.00586192	0.0477193	0.0408381	0.00636162	0.0141976	0.0211262	0.0154818	0.00760356	0.0340205	0.0229	0.0108448	0.0117414	0.0105022	0.0403125	0.0466319	0.0553167	0.0301502	0	0.0157277	0.0106745	0.0220593	0.00418542	0.00282804	0.00820242	0.034868
ENSG00000117394	SLC2A1	0.150576	0.336045	0.0640895	0.178328	0.166299	0.255973	0.327032	0.232259	2.82853	4.65152	2.38694	3.60589	0.251303	0.269163	0.238854	0.189834	0.367048	3.95645	0.23321	0.080119	0.181114	0.268763	1.48024	0.359329	0.271865	0.654242	0.328182	0.00994386	1.36211	0.227034	0.0819618	0.107477	1.02561	0.237985	0.61463
ENSG00000227533	SLC2A1-AS1	0.0119342	0.0109693	0.0018386	0.00225198	0.0118698	0.0284095	0.0201963	0.0157571	0.0624897	0.0653854	0.0144028	0.107994	0.0410825	0.00918212	0.0208559	0.0225394	0.00956962	0.0298819	0.00236391	0.0120956	0.00325211	0.00511747	0.0101553	0.0126818	0.015357	0.0120942	0.00681163	0	0.0152083	0.0114026	0.0055965	0.00528753	0	0.0037484	0.0460631
ENSG00000283973	AC099795.1	0	0	0	0.00079428	0	0	0	0	0.000330687	0.00109035	0	0.000114772	0.000511293	0	0	0.000825503	0	0	0	0	0	0	0	0	0	0	0	0	0.00162692	0	0	0	0	0	0
ENSG00000186973	FAM183A	0.000506606	0.00069563	0	0.000200091	0	0.00103152	0.0165091	0.000332243	0.0607084	0.0438381	0.0419541	0.0150999	0	0.000448735	0	0.00121894	0.00207226	0.0234902	0.000197134	0.000381448	0.00353449	0	0.0145435	0.00867384	0.0202514	0.0252225	0	0	0.0159052	0	0.00430537	0	0	0	0.00702034
ENSG00000117395	EBNA1BP2	0.211112	0.162415	0.0935088	0.215021	0.241866	0.25701	0.663021	0.171567	0.301135	0.697422	0.442272	0.303377	0.137197	0.822633	0.218403	0.263453	0.382302	0.666079	0.478442	0.120723	0.578327	0.129407	1.09408	0.443394	0.673273	0.753073	0.100824	0.0727597	0.240947	0.311668	0.864165	0.222657	0.122534	0.450977	0.922384
ENSG00000243710	CFAP57	0.00559991	0.00362347	0.00036105	0.00140603	0.0107938	0.00161211	0.00341447	0.00299136	0.00273099	0.000212161	0.00207165	0.000530048	0.0101336	0.0043583	0.00845768	0.00484427	0.0023853	0.000780337	0.0281788	0.00478496	0.00304395	0	0.00447843	0.0119507	0.000840533	0.00570361	0.00479139	0	0.00235598	0	0	0	0	0	0
ENSG00000179178	TMEM125	0.000848119	0.000632903	0.000747392	0	0	0.0027606	0.17651	0	0.115549	0.0136281	0.0349109	0.0541323	0.00309789	0	0.00605081	0	0.000286817	0.0299067	0.00347909	0.00753478	0.00399604	0.00259719	0.0351851	0.0890369	0.209385	0.0786029	0	0	0.0267959	0	0	0	0	0	0.309324
ENSG00000253313	C1orf210	0.000527935	0.000493282	0.000371301	0.00184195	0	0.000611087	0.116762	0	0.0798765	0.0639579	0.0720047	0.0488456	0.00064939	0.00109388	0	0.000124373	0	0.0681778	0.000760364	0.000703368	0.0042035	0.00152794	0.0583787	0.114859	0.136638	0.0652922	0	0	0.0602285	0.00384154	0	0.066424	0	0.00211669	0.216585
ENSG00000066056	TIE1	0.00208004	0.000396424	0.00093111	0.0031726	0.0116203	0.00193823	0.000403937	0.000654726	0.00084385	0.000147579	0.00156555	0	0.00353238	0.000629756	0.0437603	0.000421003	0.00257297	0.00129096	0.0181542	0.00120867	1.28492	0.00535771	0	0.00295449	0.000931371	0.000820598	0	0	0	0.00346375	2.16528	0.305047	0	0.0283465	0.0123055
ENSG00000117400	MPL	0	0	0	0.000413964	0.000766951	0	0.000890634	0	0.00355025	0.00103042	0.00069483	0.00213289	0	0.000948134	0	0.00233347	0	0.0020804	0.000553804	0	0.0136973	0	0.000470441	0.00428155	0.00647186	0.00229013	0.0014564	0	0.000778933	0	0.00699793	0	0	0	0
ENSG00000287113	AL139289.2	0	0	4.7e-05	0.000845793	0.00153507	0.000611087	0.00147615	0	0.00157644	0.000858029	0.000614874	0.0132417	0.0017625	0	0	0	0	0.0014901	0.00345304	0	0	0.00169367	0.00108619	0.00862999	0.00107269	0	0	0	0	0	0	0	0	0	0
ENSG00000234694	AL139289.1	0.00771935	0.00561359	0.00555374	0.00731032	0.0134306	0.0137599	0.0366959	0.00190203	0.00465767	0.00596476	0.007986	0.0131052	0.00452599	0.00063465	0.0152782	0.00377722	0.000189485	0.00404671	0.00891122	0.00236059	0.00480897	0.00276329	0.00677414	0.0661761	0.0137225	0.00754118	0.0167787	0	0.0190518	0.00828675	0.00379464	0.0569217	0	0.0211286	0.0886339
ENSG00000117399	CDC20	0.00721851	0.00944869	0.00277956	0.0440772	0.0112284	0.00836319	0.414685	0.00771468	0.0187757	0.153813	0.00503241	0.00186868	0.0139394	0	0.0152404	0.00190482	0.00113868	0.00777299	1.0572	0.0191327	0.0113609	0.0192881	0.00851219	0.172191	0.112387	0.173118	0.0103321	0	0.0490984	0.964331	0.0258631	0.0189045	0.0163177	0	0.300897
ENSG00000066322	ELOVL1	0.235586	0.294234	0.271914	0.441381	0.308848	0.331419	0.600676	0.21821	0.638962	0.740551	0.679703	0.419817	0.176084	0.181122	0.251947	0.181015	0.28178	0.875587	0.420768	0.0938378	0.66386	0.222141	1.11955	0.96214	0.824273	0.845295	0.360701	0.194205	0.25593	0.328442	0.774748	0.57428	0.117036	0.265714	0.762685
ENSG00000159479	MED8	0.243225	0.214974	0.146133	0.251469	0.293305	0.236732	0.547057	0.136855	0.145078	0.486055	0.148637	0.148655	0.187699	0.191603	0.279976	0.19659	0.276733	0.146895	0.374113	0.175471	0.218234	0.265211	0.319863	0.339505	0.718272	0.522106	0.147264	0.162833	0.194878	0.2931	0.208187	0.170805	0.0977251	0.242521	0.389096
ENSG00000229431	MED8-AS1	0.000709994	0	0.000459151	0.000626079	0.000723146	0	9.16e-05	0.00090172	0.00111516	0.000656422	0	0	0	0	0.00265953	0	0.000175559	0	0	0	0	0	0	0.00141547	0	0	0	0	0	0	0	0	0	0	0
ENSG00000198198	SZT2	0.170024	0.109812	0.109102	0.157841	0.217039	0.224705	0.104426	0.169223	0.329463	0.0821299	0.0921513	0.203921	0.315651	0.0458205	0.183354	0.0700205	0.0778296	0.0520319	0.177811	0.102076	0.142498	0.122371	0.0464634	0.194394	0.149401	0.139436	0.102546	0.0658937	0.0996289	0.140586	0.0589293	0.112831	0.178981	0.165732	0.089206
ENSG00000229372	SZT2-AS1	0	0	0	0.000203396	0	0.00115527	0.000115988	0.000734258	0.00177046	0	0	0.000680257	0	0	0	0	0	0	0.000826342	0	0.00172866	0	0	0	0.0082994	0.000383532	0.00152054	0	0.00131264	0	0	0	0	0	0
ENSG00000178922	HYI	0.137489	0.0392883	0.0267366	0.13567	0.0808938	0.0552918	0.555516	0.0699933	0.271306	0.334697	0.337689	0.194975	0.0523501	0.440597	0.0528487	0.629631	0.24804	0.195988	0.193769	0.239859	0.241634	0.0385086	0.194597	0.218355	0.252545	0.286419	0.121208	0.0177714	0.0409798	0.0749336	0.57007	0.411452	0.112267	0.677365	0.33401
ENSG00000229348	HYI-AS1	0.00126652	0.000511816	0.000362897	0.000478698	0	0	0.00133213	0.00126281	0.00199761	0.000850062	0.00207378	0.00113624	0	0	0.00128631	0.000187513	0	0.000549253	0	0	0.000493551	0	0	0.00205069	0.00061559	0.00270521	0	0	0.00190037	0	0	0.00664132	0	0	0
ENSG00000142949	PTPRF	0.0148102	0.0253965	0.0108248	0.0226704	0.0657411	0.0459202	1.40369	0.0035204	1.52513	1.16768	0.850496	1.12625	0.0732943	0.0363995	0.0354785	0.111104	0.0689588	0.431239	0.0793787	0.0339839	0.202444	0.024891	0.40671	2.06488	1.43676	1.47104	0.0719052	0.00295982	0.498739	0.01032	0.101608	0.0287	0	0.117537	1.07381
ENSG00000284989	AL451062.2	0	0	0	0	0	0	0	0	0	0	0	0	0	0	0	0	0	0	0	0	0	0	0	0	0	0	0	0	0	0	0	0	0	0	0
ENSG00000066135	KDM4A	0.0957712	0.0582221	0.0348923	0.0751505	0.116631	0.132518	0.116778	0.061599	0.368256	0.114343	0.0751786	0.278724	0.143972	0.0156181	0.0905896	0.0570744	0.0509635	0.0928202	0.143174	0.0258854	0.0436553	0.0343186	0.0434538	0.103547	0.110415	0.135177	0.0520903	0.0244065	0.0776767	0.0902216	0.153789	0.0313887	0.0852548	0.0440309	0.0897669
ENSG00000236200	KDM4A-AS1	0.0607224	0.036017	0.00524163	0.026594	0.0713189	0.0812848	0.0364181	0.0574804	0.121845	0.0432638	0.0274265	0.155917	0.0722909	0.00351717	0.0659747	0.0164291	0.0128011	0.0290627	0.0903166	0.0223601	0.0133754	0.0456528	0.0086164	0.0402315	0.0283808	0.0651004	0.0365462	0.00432147	0.0177343	0.0495053	0.00794074	0.0667806	0.0132443	0.0307826	0.00673071
ENSG00000126091	ST3GAL3	0.0677474	0.0388987	0.0183207	0.0494528	0.0764584	0.114094	0.0342619	0.0693195	0.106129	0.0371872	0.0384202	0.0705843	0.130164	0.0508428	0.0776583	0.0885969	0.0733502	0.0254453	0.152915	0.0159217	0.0858046	0.0524767	0.010814	0.0477422	0.0196281	0.0500227	0.0376379	0.0253887	0.0555962	0.0559541	0.0361223	0.337394	0.12191	0.130551	0.0395834
ENSG00000229444	ST3GAL3-AS1	0	0	0	0	0	0	0	0	0.000297457	0	0	0.000432682	0	0.00177421	0	0.000613503	0.000552218	0	0.000206476	0	0	0	0	0	0	0	0	0	0	0	0	0	0	0	0
ENSG00000117407	ARTN	0.00236416	0.000861655	0.000454301	0.00102709	0.000403722	0.00041236	0.0914335	0	0.0338928	0.0414321	0.0136168	0.0229027	0.0013548	0.00200084	0.000890719	0.0021593	0.000285639	0.080389	0	0.000892006	0.00194603	0	0.00799264	0.0233408	0.022212	0.0303334	0.00737482	0.00319238	0.0269895	0	0	0	0.02305	0.489004	0.0542125
ENSG00000237950	AL357079.1	0.00842832	0.00606637	0.00010606	0.00157794	0.0120629	0.0197625	0.00568973	0.00601711	0.0162848	0.00327549	0.00222818	0.0142504	0.0182218	0.000642605	0.00909492	0.00143439	0.000335115	0.00511009	0.00482529	0.00272698	0.00149541	0.00215244	0.00263081	0.00593374	0.00368776	0.00373195	0	0	0	0	0.0113726	0	0	0.018539	0
ENSG00000288573	AL357079.3	0.00171656	0.00236373	0.00142156	0.00081342	0.00388274	0.00507965	0.0139436	0.00221327	0.00221528	0.00515251	0.00188271	0.00479886	0.00299703	0.000286589	0.0047486	0.00169828	0.00129129	0.00709195	0.00291803	0.00401439	0.000602757	0	0.00494978	0.00827255	0.0120314	0.00163055	0	0	0.000814281	0	0.00146918	0	0	0.0138347	0.0126684
ENSG00000117408	IPO13	0.0307481	0.0282036	0.0190569	0.0541581	0.043458	0.0385945	0.0549074	0.0268121	0.0916508	0.0489224	0.0165939	0.0521211	0.045868	0.00995206	0.0297729	0.0340882	0.0485983	0.015151	0.0504027	0.0125233	0.04358	0.0281403	0.0261206	0.0757247	0.0741776	0.065697	0.00375013	0.0387864	0.0453567	0.0209863	0.0396855	0.033212	0.0297717	0.103428	0.17877
ENSG00000285649	AL357079.2	0.000181316	0	0	0.000367221	0	0.0010031	0.00495222	0	0.000910449	0.00219083	0.00435154	0.00176121	0.000377406	0	0	0	0.000453069	0.00283442	0.000304473	0.00257655	0	0.00568353	0.000978819	0.00608933	0.000951645	0.00345015	0	0	0	0	0.00118169	0	0	0	0
ENSG00000132768	DPH2	0.059122	0.03127	0.0170128	0.0404421	0.07139	0.0461607	0.100874	0.0871101	0.141911	0.0754042	0.0450157	0.0682061	0.0444297	0.171686	0.0767803	0.0330294	0.048205	0.037355	0.0620374	0.031648	0.0616036	0.0329184	0.0809707	0.0837812	0.0766815	0.155989	0.0373585	0.0245704	0.0431438	0.0575561	0.104919	0.0891973	0.0188109	0.120817	0.0662514
ENSG00000117410	ATP6V0B	1.07382	0.906838	3.80795	4.48316	1.14601	1.11313	3.17342	1.23552	1.66312	3.21195	2.20145	1.02933	0.672013	1.17998	1.01597	0.712285	1.04987	2.47998	1.42213	1.05055	1.23107	1.11757	2.7636	2.7367	3.15918	2.6356	1.92236	3.36257	2.27166	1.65862	1.63776	2.19932	1.67309	1.22021	4.06122
ENSG00000117411	B4GALT2	0.0111411	0.00558748	0.0085651	0.0298688	0.018632	0.0187935	0.157855	0.00518868	0.23011	0.124446	0.0725439	0.165561	0.0122157	0.12456	0.00866697	0.111095	0.268476	0.0958336	0.073582	0.0604749	0.176225	0.00881256	0.104227	0.219845	0.137881	0.355792	0.0132649	0.00384689	0.141224	0.0128364	0.104027	0.018732	0.00837779	0.202756	0.207881
ENSG00000159214	CCDC24	0.00507803	0.00714059	0.00753502	0.0243372	0.0124482	0.018178	0.111956	0.0131861	0.312648	0.080668	0.139593	0.12096	0.0125678	0.00360409	0.0126263	0.00915869	0.0185901	0.0731988	0.0115983	0.00439261	0.0369123	0.00244441	0.0730818	0.172892	0.0673054	0.140183	0.025548	0.0204244	0.0878085	0.0461706	0.031879	0.0206155	0.0101606	0.0532556	0.117195
ENSG00000196517	SLC6A9	0.00165222	0.00103192	0.000476459	0.00140288	0.00138657	0	0.0138091	0.00268174	0.0300515	0.0208762	0.00694099	0.0169404	0	0.00381629	0	0.0166534	0.0220521	0.00708542	0.000423252	0.0192749	0.00235093	0	0.01713	0.00826646	0.0307165	0.0291478	0.000993702	0	0.0506948	0	0	0	0	0.153891	0.0301473
ENSG00000230615	AL139220.2	0.00352299	0.0084296	0.00118327	0.00121639	0.00310617	0.00402959	0.0168608	0.00522262	0.00874509	0.0066871	0.0042015	0.0128623	0.00481473	0.00321264	0.00233708	0.00296963	0.0197672	0.0054866	0.00168237	0.00356545	0.00508133	0.00390378	0.00226693	0.0184756	0.0200442	0.0147004	0.00510639	0	0.0061626	0.0150975	0	0	0	0.0171137	0.0853518
ENSG00000171872	KLF17	0	0	0	0	0	0	0	0	0	0	0	0	0	0.000298228	0	0	0.00262363	0	0	0	0	0	0	0.000767585	0	0	0	0	0	0	0	0	0	0	0
ENSG00000283039	KLF18	0	0	0	0	0	0	0	0	0	0	0	0	0	0	0	0	0	0	0	0	0	0	0	0	0	0	0	0	0	0	0	0	0	0	0
ENSG00000178028	DMAP1	0.287812	0.190131	0.097143	0.171888	0.309063	0.360157	0.38928	0.210343	0.551023	0.355687	0.169913	0.312138	0.335595	0.117483	0.261811	0.24511	0.17013	0.12483	0.336723	0.0658276	0.203473	0.204404	0.0896903	0.382693	0.33061	0.214024	0.122931	0.120109	0.171924	0.328971	0.184442	0.255735	0.150179	0.365092	0.269433
ENSG00000117419	ERI3	0.164682	0.133636	0.113023	0.178558	0.214853	0.210556	0.500214	0.155989	0.309431	0.647562	0.201237	0.207198	0.146453	0.246013	0.161098	0.306025	0.406428	0.173968	0.307779	0.0814122	0.247863	0.213265	0.226762	0.364621	0.421082	0.534267	0.111371	0.0929149	0.12545	0.189032	0.328931	0.162058	0.112969	0.412304	0.463397
ENSG00000233602	ERI3-IT1	0	0	0	0	0	0.00140261	0.00046418	0	0	0	0.000338827	0.00176226	0	0	0	0.000295548	0	0	0	0	0	0	0	0.000717728	0	0	0	0	0	0	0	0	0	0	0.00326735
ENSG00000187147	RNF220	0.224019	0.247797	0.0999684	0.174417	0.287176	0.308782	0.287029	0.216102	0.304438	0.0990305	0.0569631	0.22857	0.252002	0.0570244	0.275727	0.141317	0.128238	0.112991	0.30851	0.0662522	0.159033	0.275511	0.152354	0.299743	0.315068	0.464027	0.0850389	0.151638	0.149601	0.196983	0.244034	0.127796	0.0972939	0.114585	0.186245
ENSG00000126106	TMEM53	0.0354729	0.0166779	0.0252704	0.0437516	0.040612	0.0296626	0.155006	0.0222892	0.134569	0.0921869	0.0790437	0.0682471	0.0263129	0.0334242	0.0180887	0.0459501	0.0537502	0.106208	0.0384772	0.0139905	0.043982	0.0367492	0.142349	0.141087	0.129802	0.219264	0.00358708	0.0150833	0.0461102	0.00533236	0.137979	0.13881	0.0429527	0.0719289	0.198294
ENSG00000198520	ARMH1	0.265544	0.0914831	0.316383	0.104361	0.330214	0.218879	0.0148076	0.183641	0.0112553	0.000985516	0.00232977	0.00431594	0.306059	0.0172654	0.0172771	0.00223735	0.00949708	0.000256024	0.311968	0.00716122	0.00166204	0.139439	0.0138854	0.0216665	0.0113446	0.0199159	0.00368843	0.382537	0.0125641	0.231759	0	1.87808	0.401366	0.00273585	0.00891159
ENSG00000142945	KIF2C	0.0221393	0.0135078	0.00500964	0.0348549	0.00715324	0.0109338	0.243927	0.00731983	0.00803271	0.0807461	0.000800984	0.00166119	0.0199603	0.000433875	0.00157165	0.00112745	0.00203756	0.000450092	0.793589	0.00416946	0.00251007	0.00213731	0.00113388	0.154185	0.0664795	0.0826751	0.0192629	0.00279218	0.0128962	0.519103	0	0.141401	0	0.0343709	0.168984
ENSG00000225721	AL592166.1	0.00035189	0.00139143	0.000376875	0.00154644	0.00271012	0.00329471	0.000404692	0.00348744	0.00208202	8.4e-05	0.000584274	0.000813988	0.000634347	0.000620378	0.00132741	0	0.000989996	0.00112648	0.00388082	0.000747916	0	0	0	0.00414041	0.00168154	0	0.000608638	0	0	0.0144939	0	0	0	0	0
ENSG00000142937	RPS8	35.3246	29.0633	26.7569	23.0882	20.5959	30.3733	22.1866	62.8099	30.5369	24.5242	41.0058	46.12	25.7307	36.7915	25.4995	31.8245	34.6196	40.0087	22.2561	10.9741	31.8282	23.7513	38.0617	14.369	10.1663	28.8025	34.8866	24.9394	18.7143	49.5926	36.1238	24.6617	34.0376	31.3842	28.2611
ENSG00000142959	BEST4	0.00967255	0.0119966	0.0011085	0.000906469	0.025349	0.0113226	0.000121138	0.00769331	0.00892453	0.0299099	0.0026182	0.0107642	0.0180933	0.00126291	0.0110218	0.00299057	0.000746032	0.00233434	0.0167533	0.0007134	0.000899186	0.00435605	0.000653515	0.000319274	0.00154221	0.00444553	0.00215276	0	0.00477362	0.00120667	0.00330284	0	0	0.0121718	0.0201976
ENSG00000173846	PLK3	0.818934	1.26635	1.11104	0.846275	0.609701	0.365746	0.0999328	0.366634	0.285124	0.4402	0.900225	0.293948	1.17707	0.521324	0.39661	0.645523	0.756278	0.898095	0.513051	0.0763679	0.731439	1.12692	0.597417	0.95501	0.24456	0.357417	0.588322	1.3073	1.02471	0.356273	0.556779	1.67095	1.54343	0.274082	0.809265
ENSG00000188396	TCTEX1D4	0.00767972	0.0059208	0.0147049	0.00617386	0.00364143	0.000868071	0.000530145	0.00145327	0.00331522	0.00121705	0.00282537	0.00740279	0.0200359	0.000228818	0.00207823	0.00327703	0.00103702	0.0032032	0.00378891	0.00181207	0.00275942	0.0146243	0.00584333	0.0061938	0.000818558	0.0087155	0.00168912	0.0125359	0	0	0.00344012	0	0	0	0
ENSG00000222009	BTBD19	0.0330265	0.0599621	0.0978412	0.0674075	0.0149062	0.00755575	0.00268562	0.012349	0.0240856	0.0139213	0.06776	0.00906117	0.0327068	0.0625676	0.00612334	0.0755708	0.0776675	0.0293246	0.0185045	0.0048444	0.0760399	0.0412956	0.0453273	0.0163384	0.00379374	0.00524988	0.0486627	0.126689	0.0322257	0.00227046	0.0508903	0.0246613	0.130836	0.0132345	0.0408104
ENSG00000117425	PTCH2	0.0272834	0.0361192	0.139356	0.0739473	0.0281409	0.029851	0.0162917	0.0854757	0.0366644	0.0152936	0.00806731	0.101357	0.0995954	0.0509301	0.0430469	0.0563083	0.0356301	0.0226333	0.0610443	0.0321828	0.0251813	0.026513	0.0113392	0.0264591	0.0508812	0.0109528	0.0303689	0.116305	0.0113149	0.147521	0.0148952	0	0.392685	0.0295763	0.0309183
ENSG00000070785	EIF2B3	0.144995	0.111767	0.0705515	0.166556	0.165825	0.188552	0.23065	0.089266	0.173837	0.217663	0.119752	0.164126	0.127566	0.213391	0.145044	0.219572	0.2497	0.145488	0.257637	0.0926448	0.135037	0.110603	0.138231	0.157494	0.162447	0.131228	0.141884	0.0567883	0.0453867	0.177261	0.163521	0.0677495	0.182659	0.306857	0.138961
ENSG00000126107	HECTD3	0.0824541	0.0364409	0.0366633	0.0807252	0.0763813	0.0984208	0.0616589	0.0477459	0.181579	0.0717907	0.0513284	0.107548	0.0594902	0.0154811	0.0526942	0.0894674	0.0576171	0.055671	0.0610219	0.0347481	0.104994	0.0358161	0.0626165	0.142338	0.132094	0.0902497	0.060134	0.0383744	0.07431	0.0519677	0.10166	0.0069311	0.0264795	0.0911666	0.133462
ENSG00000126088	UROD	0.142328	0.102995	0.157704	0.256535	0.149202	0.17548	0.167332	0.102518	0.231218	0.270435	0.1454	0.235291	0.119324	0.182337	0.113605	0.356159	0.352702	0.182312	0.254462	0.0875052	0.260872	0.115675	0.160521	0.189003	0.254732	0.218519	0.234919	0.1285	0.076036	0.242505	0.530424	0.180175	0.0777398	0.303906	0.24401
ENSG00000162415	ZSWIM5	0.00552062	0.0039394	0	0	0.00240084	0.00798776	0.0140913	0.00057702	0.0123256	0.000961398	0.00711892	0.0123829	0.0075035	0.00163668	0.00588342	0.00735948	0.000293771	0.0094763	0.00371471	0.000360459	0.0218486	0.00240043	0.00309834	0.00707639	0.00678063	0.00919503	0	0	0.0112558	0	0.0138218	0	0	0.0205863	0.00261983
ENSG00000281912	LINC01144	0.00266896	0.000331095	0.00037588	0.00195903	0.000636768	0.00368006	0.00710759	0.00401113	0.00657008	0.00103634	0.00189337	0.00751464	0.00150634	0.00026598	0.00229628	0	0.000498478	0.00135455	0.00091051	0.00361656	0.000864332	0	0.000487177	0.0042814	0.0237118	0.00359563	0	0	0.00194307	0.00227422	0.00118169	0	0.00706606	0	0
ENSG00000186603	HPDL	0.00177166	0.00464522	0.000706441	0.00267319	0.00445082	0.00896376	0.000209448	0.00399427	0.00389358	0.0118601	0.00163264	0.0073906	8.7e-05	0.00506887	0.00218172	0.000587432	0.00698309	0.00976562	0.019652	0.0021493	0.0050102	0.00185568	0.0174079	0.000846818	0	0.0122252	0	0	0	0.0202455	0	0	0	0.023125	0.0266416
ENSG00000132781	MUTYH	0.0950316	0.0808064	0.0344933	0.059645	0.100309	0.103999	0.107569	0.073172	0.111865	0.0798779	0.0598185	0.0659459	0.0804782	0.0476757	0.0966417	0.0597978	0.0407819	0.0335052	0.17691	0.0300823	0.0531425	0.0800503	0.0566972	0.106895	0.10092	0.0867533	0.0507962	0.0156367	0.0248465	0.105066	0.0626573	0.0422183	0.0470243	0.0395523	0.0973144
ENSG00000288208	AL451136.1	0	0	0	0	0	0	0	0	0	0	0	0	0	0	0	0	0	0	0	0	0	0	0	0	0	0	0	0	0	0	0	0	0	0	0
ENSG00000132773	TOE1	0.0974606	0.129701	0.0386376	0.052862	0.0997469	0.0677737	0.0761373	0.133206	0.0796798	0.043578	0.0433564	0.0575276	0.145842	0.0668142	0.0942871	0.0662151	0.0464571	0.0450348	0.17527	0.0246107	0.0664454	0.179602	0.0603158	0.109218	0.0743277	0.118118	0.0567132	0.0374913	0.0340782	0.0979431	0.0762509	0.140012	0.0637761	0.0559688	0.0709155
ENSG00000070759	TESK2	0.0292013	0.0149476	0.0265919	0.0355976	0.0213708	0.0196577	0.108926	0.119035	0.0349596	0.0637693	0.0481275	0.03139	0.0289017	0.00739513	0.0393012	0.0304315	0.0190064	0.014103	0.0208417	0.023136	0.0193092	0.0242722	0.0152598	0.151874	0.0414265	0.0514053	0.0254846	0.0440944	0.0388714	0.0889874	0.0245053	0.0943727	0.0254032	0.0343543	0.0311781
ENSG00000280670	CCDC163	0.0136625	0.00567926	0.00426935	0.0139847	0.00841568	0.0300016	0.00968713	0.0138313	0.0202151	0.00654058	0.0102999	0.00594691	0.0135022	0.00114354	0.0184263	0.00808292	0.0109283	0.00489971	0.0309236	0.0457787	0.00689546	0.00364378	0.00126673	0.0102015	0.00179667	0.00725855	0.00204856	0.00342248	0.00471711	0.0143754	0.00303564	0.00176882	0.0120531	0.0171291	0
ENSG00000132763	MMACHC	0.0124156	0.00930751	0.00246579	0.0153016	0.0139719	0.0121843	0.0252212	0.0156798	0.0367483	0.0148075	0.00979435	0.0494225	0.0120476	0.00854136	0.0176675	0.0149955	0.0174747	0.023964	0.017543	0.0172691	0.00690593	0.0228532	0.0139626	0.0357134	0.0155022	0.0322252	0.0167972	0.00348175	0.00304328	0.0116306	0.0133578	0.0613651	0.0197148	0.0206186	0.00700942
ENSG00000117450	PRDX1	2.8212	2.97049	2.35875	6.05595	2.09275	1.72768	7.58224	3.1995	2.93968	11.5889	6.30083	2.8359	1.19394	5.15899	1.40234	4.07576	4.59533	4.51708	3.20239	1.76253	4.81074	3.09904	8.5516	5.78407	7.98175	10.1271	2.93721	1.85951	4.50983	7.98458	7.01548	6.97427	3.46803	3.93497	3.8829
ENSG00000117448	AKR1A1	0.447532	0.237808	0.556512	1.68245	0.426982	0.518874	1.91729	0.554297	0.706086	0.517251	0.731484	0.520711	0.312611	0.449036	0.342134	0.65401	0.637959	0.538668	0.706964	0.728883	0.463167	0.282338	0.741073	1.13231	2.19495	1.3898	0.628931	0.536023	0.677825	0.701842	0.976683	0.933766	1.1397	0.534131	0.661595
ENSG00000132780	NASP	1.02521	1.82018	0.509255	0.984813	1.29302	1.0624	3.46275	1.30579	0.830228	0.869995	0.814498	0.719711	1.15134	0.811994	1.2208	0.884355	0.752063	0.661299	3.70804	0.24	2.38162	1.94511	0.724801	2.67401	3.21982	1.67725	0.743522	0.836958	0.279001	3.11952	1.64469	0.800686	1.14558	0.587021	2.19614
ENSG00000159588	CCDC17	0.00695188	0.00576353	0.00747616	0.0116361	0.00756923	0.00772114	0.00586478	0.00367921	0.0197061	0.00411115	0.0116182	0.00769722	0.0113314	0.00247066	0.00184133	0.0114052	0.00129849	0.00433345	0.00336724	0.00579355	0.00440643	0.00440037	0.00156926	0.0142274	0.00433057	0.00518114	0.00361678	0.0263063	0.0354502	0.0295464	0.00406177	0.0262611	0	0.00643759	0.0132096
ENSG00000159592	GPBP1L1	0.563694	0.424938	0.306865	0.412892	0.571613	0.635085	0.484473	0.439837	0.722459	0.509584	0.348351	0.672795	0.667239	0.123239	0.525628	0.199039	0.186829	0.247093	0.500954	0.163602	0.403111	0.417248	0.274283	0.642698	0.543768	0.509379	0.438665	0.355187	0.722016	0.52982	0.43561	0.592094	0.632602	0.434535	0.349207
ENSG00000159596	TMEM69	0.0962284	0.0534257	0.0746888	0.103686	0.0967809	0.126018	0.223307	0.0959337	0.204143	0.13286	0.137738	0.168928	0.0790228	0.0820567	0.0921873	0.114945	0.0907339	0.13968	0.101232	0.029658	0.109515	0.0406344	0.155519	0.189807	0.20445	0.202738	0.062734	0.0923786	0.103987	0.141265	0.11445	0.0486922	0.0437992	0.119119	0.142301
ENSG00000197429	IPP	0.132794	0.0878685	0.0142699	0.0129486	0.135235	0.184624	0.153876	0.0593067	0.152319	0.109044	0.104866	0.190266	0.12361	0.0467062	0.131602	0.109563	0.0900446	0.0659832	0.173858	0.0350335	0.0752192	0.106975	0.0440527	0.154647	0.0983679	0.157897	0.0247513	0.0117168	0.0853799	0.0676128	0.0418073	0.0198564	0	0.117668	0.0488211
ENSG00000230896	AL604028.1	0.0104639	0.00229778	0.000424344	0.000341005	0.0135189	0.0129961	0.00636995	0.00347229	0.0184182	0.00480248	0.00511803	0.0132169	0.0107106	0.00074992	0.0111791	0.0163679	0.00486575	0.00279993	0.0125416	0.00372444	0.0046878	0	0.00279369	0.0174085	0.00604199	0.011498	0.00143381	0	0.003106	0	0	0	0	0.02503	0.0150228
ENSG00000086015	MAST2	0.0312434	0.0285843	0.030628	0.0604284	0.0411631	0.0357875	0.102951	0.0315959	0.0563354	0.0275453	0.0193736	0.0318405	0.0454521	0.10453	0.0379207	0.152769	0.132788	0.0159954	0.0883267	0.0349865	0.0627755	0.0197476	0.0171716	0.164084	0.0684201	0.11773	0.0489299	0.0141397	0.0102966	0.261755	0.0573123	0.0461642	0	0.115856	0.133456
ENSG00000117461	PIK3R3	0.0971733	0.129231	0.0303005	0.11773	0.126069	0.17156	0.416859	0.0132767	0.394088	0.20472	0.210396	0.579271	0.153519	0.0209997	0.148616	0.0652383	0.0301725	0.157903	0.184903	0.143871	0.934147	0.0598679	0.077615	1.11921	0.464948	0.301584	0.0968231	0.0111456	0.0779268	0.0238971	0.242197	0.102847	0.0952442	0.240691	0.554487
ENSG00000278139	P3R3URF-PIK3R3	0	0	0	0	0	0	0	0	0	0	0	0	0	0	0	0	0	0	0	0	0	0	0	0	0	0	0	0	0	0	0	0	0	0	0
ENSG00000226957	AL358075.1	0.000293669	0	0	0.000149777	0	0.000887875	0.000522678	0	0.00257505	0.000211912	0.000311321	0	0	0.000195833	0	0.000231074	0.000194181	0	0.00071768	0	0	0	0	0.00275765	0.0019519	0.00101979	0	0	0	0.00354207	0	0	0	0	0
ENSG00000227857	AL358075.2	0.00379977	0.00353598	0	0.000546063	0.000899323	0.00418395	0.0111925	0	0.00460525	0.00287533	0.00285324	0.00413591	0.00338291	0	0.00291889	0	0.000687816	0.00457513	0.00378217	0.000694338	0.000836713	0	0.00672655	0.0253578	0.0292721	0.0110598	0	0	0	0	0.00828965	0	0	0	0
ENSG00000117472	TSPAN1	0.0071561	0.0325064	0.0103118	0.0132866	0.00476097	0.0131994	0.0320808	0.00241101	0.759271	1.55399	2.92314	0.0383557	0.0117627	0.0590226	0.00358584	0.035562	0.000814642	2.05661	0.0111943	0.0324856	0.0904199	0	3.04257	0.0419117	0.00468331	0.77537	0.00759726	0	3.61348	0.00500099	0.0241469	0.0250288	0.0264548	0.0767706	1.45041
ENSG00000250719	P3R3URF	0	0	0	0.000118105	0	0	0	0	0	0	0	0	0	0	0	0	0	0	0	0	0	0	0	0	0	0	0	0	0	0	0	0	0	0	0
ENSG00000085998	POMGNT1	0.104147	0.0630411	0.0284245	0.0743216	0.134662	0.174907	0.200656	0.0777135	0.469189	0.222492	0.244306	0.268149	0.106681	0.070798	0.0916975	0.0800532	0.134264	0.177787	0.114892	0.0464982	0.24897	0.053791	0.188322	0.20678	0.15036	0.186328	0.057578	0.0198999	0.0941733	0.0163413	0.188933	0.0830837	0.0445919	0.127149	0.246086
ENSG00000171357	LURAP1	0.000764928	0.00439083	0.000796397	0.00648292	0.000770046	0.00173654	0.0017677	0	0.00583719	0.00284172	0.0617825	0.0198925	0	0.0299674	0.0014825	0.072758	0.0315282	0.0466829	0.00243746	0.000227849	0.0393172	0.00261505	0.0358623	0.00229969	0.00244082	0.0119475	0.000561171	0	0.00300974	0.00175816	0.025905	0.0170699	0	0.19635	0.0261943
ENSG00000085999	RAD54L	0.00144942	0.00111158	0.000315343	0.0122719	0.00300085	0.00217924	0.0918285	0.00166398	0.00607139	0.0185606	0.000917064	0.00180155	0.00920012	0.000274674	0	0	0.000570331	0.00010451	0.157724	0.00290171	0.000952041	0.0031805	0.0013469	0.0606369	0.0460331	0.0268155	0.0030254	0	0.00280875	0.0676097	0.00829204	0	0	0	0.0966729
ENSG00000132128	LRRC41	0.154637	0.155058	0.155905	0.19811	0.167471	0.166516	0.260129	0.172639	0.514715	0.352504	0.278763	0.432107	0.187141	0.501119	0.188197	0.298127	0.408952	0.284403	0.19628	0.1087	0.267325	0.131936	0.344568	0.292406	0.380457	0.305674	0.145906	0.140864	0.25898	0.224166	0.290111	0.190933	0.249528	0.237749	0.217511
ENSG00000173660	UQCRH	2.66917	2.43998	3.2458	3.11309	2.94029	3.04172	6.89933	3.57462	4.23904	9.44295	6.39034	3.52369	1.4809	2.67692	2.69945	1.88104	2.2177	5.55169	3.97845	1.87019	2.15064	2.94435	6.1547	4.53099	5.86414	7.03585	2.8668	2.55367	2.81775	6.05869	3.35879	3.94392	1.68443	3.70561	5.06874
ENSG00000117481	NSUN4	0.0647169	0.0502842	0.0804785	0.0940019	0.0701189	0.0511376	0.118128	0.139001	0.256852	0.0933835	0.0997189	0.221701	0.0990133	0.0926347	0.0720226	0.0947938	0.109108	0.102587	0.0907656	0.0393535	0.160783	0.0886089	0.0782517	0.146966	0.16775	0.164617	0.0606006	0.106747	0.0575703	0.0632266	0.114351	0.168077	0.0887668	0.0995813	0.0566237
ENSG00000117480	FAAH	0.0115117	0.00634227	0.0430262	0.0249127	0.00817235	0.0181873	0.174616	0.0126118	0.433175	0.121484	0.167657	0.198616	0.0265337	0.0141446	0.0085373	0.027323	0.0033739	0.123986	0.00849329	0.029904	0.0068405	0.0121875	0.133443	0.153707	0.11073	0.207169	0.0377611	0.0518983	0.092895	0.0143003	0.0145858	0	0.0761444	0.0221057	0.12593
ENSG00000224863	LINC01398	0.000114132	0	0	0	0	0	0	0	0	0	0	0	0	0	0	0	0	0	0	0	0	0	0	0	0	0	0	0	0	0	0	0	0	0	0
ENSG00000197587	DMBX1	0	0	0	0.000142078	0.000308619	0	0.0016499	0	0.00249484	0.0311092	0.00678952	0.0102359	0	0.000251973	0	0	0	0.00113027	0.00147328	0	0	0	0.00160058	0.0326823	0.00264714	0.115255	0	0.00184416	0	0	0	0	0	0	0
ENSG00000282881	TMEM275	0	0.00141725	0	0.000102538	0.000555826	0	0.00165457	0	0.00121829	0.00154708	0	0.000679599	0.00406408	0	0.000580094	0	0	0.000827771	0.000989292	0	0	0	0	0.00186111	0	0	0	0	0	0	0	0	0	0	0
ENSG00000269956	MKNK1-AS1	0.000801184	0	0	0.00114024	0	0.00249767	0.000137532	0.000890649	0.00315981	0.000485971	0.00057089	0.00174988	0.00178794	0	0.00132645	0	0.000672586	0.00101139	0.00282857	0	0	0	0	0.00379365	0.00196165	0.00159056	0	0	0	0.00073235	0	0	0	0	0
ENSG00000162456	KNCN	0	0.00131408	0.000184926	0	0.00113163	0	0	0	0	0	0	0	0	0	0	0	0	0	0.000217181	0	0	0	0	0	0	0	0	0	0	0	0	0	0	0	0
ENSG00000079277	MKNK1	0.299725	0.207865	0.495181	0.711018	0.203261	0.408265	0.148186	0.143728	0.401276	0.284187	0.259596	0.297321	0.399976	0.118969	0.215087	0.21444	0.218663	0.19507	0.272701	0.0705823	0.144185	0.21287	0.139094	0.178231	0.156799	0.177283	0.13198	0.306035	0.163284	0.222733	0.187991	0.166851	0.200245	0.120879	0.313168
ENSG00000142961	MOB3C	0.0716389	0.052126	0.0706994	0.0877504	0.0659554	0.108572	0.0159313	0.0401531	0.250244	0.168473	0.200745	0.183218	0.0814928	0.157033	0.071823	0.100845	0.0727765	0.162359	0.0707808	0.0267812	0.063442	0.0642229	0.198438	0.0672387	0.0434002	0.0723428	0.0207384	0.0981741	0.0402218	0.01738	0.113237	0.0276925	0	0.0734751	0.0592449
ENSG00000123472	ATPAF1	0.19994	0.116297	0.0601285	0.107107	0.155711	0.273193	0.204019	0.0849872	0.154731	0.301983	0.151164	0.206114	0.123606	0.0916536	0.14307	0.123545	0.156016	0.167743	0.303475	0.113238	0.0850511	0.114151	0.107224	0.238636	0.167704	0.21084	0.0468697	0.0559012	0.0600325	0.289687	0.191735	0.119803	0.0438795	0.302413	0.262357
ENSG00000186118	TEX38	0.000893818	0.00200016	0.000582725	0.000270529	0	0.0020508	0.00253116	0	0.0010623	0.000377705	0.000312235	0.00409557	0.00174477	0	0.00199034	0.000292157	0	0.00267096	0	0	0	0	0.00156186	0.00198212	0	0.00103587	0	0	0	0.00271928	0	0	0	0.00273585	0
ENSG00000228237	EFCAB14-AS1	0	0	0	0	0.000246197	0	0	0	0	0	0	0	0	0	0	0	0	0.000220057	0	0	0	0	0	0	0	0	0	0	0	0	0	0	0	0	0
ENSG00000159658	EFCAB14	0.608688	0.481724	0.369096	0.555673	0.691674	0.767872	0.678926	0.397232	1.25234	0.679568	1.04796	1.11148	0.744973	0.412602	0.532488	0.544208	0.491105	0.942671	0.695525	0.140764	0.806559	0.420434	0.754765	1.39231	0.96789	0.758334	0.258313	0.40614	0.448377	0.356733	0.854929	1.06006	0.53357	0.924044	0.608026
ENSG00000142973	CYP4B1	0.0118709	0.0207531	0.0119306	0.0156274	0.00281563	0.0181547	1.22064	0.00798603	2.05278	1.02284	1.72183	0.166245	0.0254939	0.181633	0.00655459	0.435456	0.0392292	1.3689	0.0200613	0.0215357	0.0196735	0.00994726	2.0021	3.54743	0.399024	0.290454	0.0129994	0	0.0765359	0.00224659	0.00763495	0.00353764	0	0.0433474	0.943378
ENSG00000187048	CYP4A11	0	0	0	0	0	0.000425643	0.000299311	0	0.00248625	0.000921634	0	0.00101624	0	0	0	0	0	0	0	0	0	0	0	0	0	0	0	0	0	0	0	0	0	0	0
ENSG00000186377	CYP4X1	0.000220182	0.000376212	0.000103613	0.00126971	0.000283005	0	0.0260949	0	0.23762	0.0602307	0.0582847	0.050964	0.00148062	0.006871	0.00105764	0.0323555	0.0103283	0.0290228	0.00189535	0.00131161	0.00472993	0	0.0149196	0.116214	0.00449886	0.0105556	0	0	0.0350412	0	0.153867	0	0	0.143217	0.0481145
ENSG00000186160	CYP4Z1	0	0.000675541	0	0	0	0	0.00198139	0	0.0379408	0.00369622	0.00440653	0.00158694	0	0.00173124	0.0008985	0.00513094	0.000250205	0.00187145	0	0	0	0	0.00106442	0.0275491	0.000709657	0.00543719	0	0	0.0014677	0	0	0	0	0.00867056	0
ENSG00000225506	CYP4A22-AS1	0.000237145	0	0	0.000840534	0.000616131	0.000269419	0.000541432	0	0.0078733	0.00342361	0.00150231	0.00211861	0	0	0	0.000759937	0.00155362	0.000945548	0	0	0.00122303	0	0	0.00212553	0.00696483	0.00219248	0	0	0.0046072	0	0	0	0	0	0
ENSG00000162365	CYP4A22	0	0	0	0	0	0	0	0	0.00382568	0	0.000444767	0.000334571	0	0	0	0	0	0.000150553	0	0	0	0	0	0.00404951	0	0	0	0	0	0	0	0	0	0	0
ENSG00000224805	LINC00853	0.00101728	0	0.000149109	0.00133374	0.000568091	0.000622211	0.00827072	0	0.0176076	0.0056678	0.00121953	0.0124254	0.000586178	0.000594317	0.00131036	0.00145301	0.00269082	0.00148479	0.00291068	0.000447697	0.00246056	0	0.00383108	0.0173384	0.0130953	0.00582998	0.00286967	0	0.0212417	0	0.0138266	0.00439597	0	0.0203688	0.0159831
ENSG00000162366	PDZK1IP1	0.00791146	0.00352392	0.000799062	0.00593016	0.00458163	0.0033696	0.0333	0.0102815	0.237744	0.0579046	0.0114662	0.00478374	0.00401809	0.00199549	0.00384503	0.00190206	0.00279291	0.00264462	0.00505442	0.0219063	0.0194887	0.00725566	0.0730953	0.309036	0.627938	1.36102	0.00578759	0.00614744	6.51917	0.00334564	0.00522052	0.0116563	0	0.0128927	2.13181
ENSG00000162367	TAL1	0	0	0.000382049	0.00179354	0	0	0.00459903	0	0	0.000249194	0	0	0	0.00026829	0.000553799	0.00108773	0.000714494	0.000137916	0	0	0.076112	0	0.000267075	0.00100326	0.00882199	0.00089822	0	0	0.00234618	0	0.409503	0.380545	0.0901875	0	0
ENSG00000226252	AL135960.1	0	0	0	0.000148165	0	0	0.000592281	0	0	0	0	0.0010528	0	0.000196547	0	0	0	0	0	0	0.00675214	0	0	0.000444967	0	0	0	0	0	0	0.0135102	0.0263035	0	0	0
ENSG00000123473	STIL	0.0223262	0.0237873	0.00509932	0.0262216	0.0220141	0.0103118	0.138265	0.0116168	0.0248412	0.027953	0.0213065	0.0130332	0.0696642	0.000245671	0.0277777	0.00211839	0.00232577	0.00852137	0.495948	0.00516876	0.0128067	0.0169418	0.00656004	0.199781	0.0744174	0.0756458	0.0299829	0.00545842	0.0236651	0.217447	0.00958099	0.0255623	0.0202344	0	0.0832892
ENSG00000162368	CMPK1	1.19315	1.17903	0.526439	0.645623	1.29931	1.41094	1.02634	0.995903	0.864118	1.28369	0.849696	0.577377	0.862815	0.97448	0.982571	0.976934	0.82534	0.56873	1.07684	0.32466	0.757339	0.938487	1.04955	1.1925	1.06712	1.50418	0.609497	0.446355	1.52645	0.71849	0.774991	0.828097	0.55646	0.81726	0.67465
ENSG00000225762	LINC01389	0.00131831	0.00203513	0.000233281	0.000741225	0.00197018	0	0.00126938	0.00133244	0.000125614	0	0	0	0	0	0.00583123	0	0	0	0.000941177	0.000725072	0	0	0	0.00271508	0.000555208	0.00193172	0.00106179	0	0.000465924	0	0	0	0	0	0
ENSG00000186790	FOXE3	0	0	0	0.000234183	0.000459988	0.000751396	0.00156188	0.000422681	0	0.000114384	0	0.000457759	0	0	0	0	0	0	0.000534765	0	0	0	0	0	0.000532871	0.0050218	0	0	0	0	0	0	0	0	0.0137373
ENSG00000237424	FOXD2-AS1	0.00850938	0.0110937	0.0041469	0.00363388	0.0185397	0.0115604	0.018445	0.0057068	0.00448128	0.00566343	0.000460499	0.00174348	0.0282656	0.00116038	0.0174298	0.0054896	0.000544752	0.000138582	0.0331097	0.00154058	0.0018628	0.00431587	0.00147047	0.0348801	0.00823669	0.0115058	0.0109051	0.0067662	0.00272818	0.0169074	0.00584565	0	0	0.0207906	0.00326735
ENSG00000186564	FOXD2	0.0128174	0.0221457	0.00122333	0.00851535	0.0198704	0.0217117	0.0200748	0.00532333	0.00637796	0.00416905	0.000185897	0.00577746	0.0124683	0.00848521	0.030432	0.00691485	0.00224951	0.00188344	0.0270498	0.000932076	0.000625663	0.0173901	0.00555768	0.061192	0.00563415	0.0312767	0.0105411	0	0.0230263	0.00315778	0.00246105	0	0	0.0591199	0.020482
ENSG00000227947	LINC01738	0	0	0	0	0	0	4.55e-05	0	0	0	0	0	0	0.000388788	0	0.000552698	0	0	0	0	0	0	0	0	0	0	0	0	0	0	0	0	0	0	0
ENSG00000269113	TRABD2B	0.000210335	0	0.000763493	0	0	0	0.0001709	0	0.00260973	0.000267428	0.000192907	0.00168383	0	0.122396	0	0.0940279	0.137816	0.000110751	0	0.00098384	0.203639	0	0.000323035	0.00054548	0.00425426	0.00526151	0	0	0.00254918	0	0.00280123	0.0171228	0	0.307379	0.10659
ENSG00000223814	AL691459.1	0	0	0	0	0	0	0	0	0	0	0	0	0	0	0	0	0	0	0	0	0	0	0	0	0	0	0	0	0	0	0	0	0	0	0
ENSG00000225028	AC096541.1	0	0	0	0	0	0	0	0	0	0	0	0	0	0	0	0	0	0	0	0	0	0	0	0	0	0	0	0	0	0	0	0	0	0	0
ENSG00000226133	LINC02794	0	0	0	0	0	0	0	0	0	0	0	0	0	0.000275669	0	0.00206276	0.000608045	0	0	0	0	0	0	0	0	0	0	0	0	0	0	0	0	0	0
ENSG00000231413	AL356289.1	0	0	0	0	0	0	0	0	0	0	0	0	0	0.000872494	0	0	0	0	0	0	0	0	0	0	0	0	0	0	0	0	0	0	0	0	0
ENSG00000223720	AL109659.1	0	0	0	0	0	0	0	0	0	0	0	0	0	0	0	0	0	0	0	0	0	0	0	0	0	0	0	0	0	0	0	0	0	0	0
ENSG00000117834	SLC5A9	0	0	0.000768201	0.00107618	0.000948796	0	0	0.00062779	0	0	0	0.000496891	0	0.00139212	0	0.00241485	0.00845844	0	0	0	0.026569	0	0	0	0	0	0	0	0	0.00375088	0	0	0	0	0
ENSG00000272491	AL109659.2	0.00031291	0	0.000155012	0.000275299	0.000629181	0	0.000116941	0	0.0111959	0.000254117	0.00209605	0.000447347	0	0.000376776	0	0.00328048	0.00347107	0.000859063	0	0.000726199	0.00127514	0	0.000880836	0.00532534	0	0.000440515	0.00155603	0	0.00265387	0	0	0	0	0.0111693	0
ENSG00000132122	SPATA6	0.00747959	0.0139925	0.0577149	0.124539	0.00256482	0.00366612	0.133836	0.0303623	0.336871	0.0693893	0.207739	0.254719	0.0217788	0.200972	0.0212106	0.513552	0.208655	0.0793481	0.00569066	0.00227196	0.10778	0.00422711	0.0717669	0.250577	0.113187	0.212477	0.0407181	0.0433064	0.0356908	0.00152347	0.198647	0.0448425	0.076046	0.196533	0.0306805
ENSG00000186094	AGBL4	0.000283515	0.000422645	0	0.000471681	0.000510287	0.00173164	0.0158993	0.0026321	0.00556835	0.00368732	0.0016176	0.00239167	0.00273838	0	0	0.000632401	0.000424382	0	0.00030125	0	0.00343572	0	0	0.0112759	0.00420943	0.0181324	0	0	0	0.00128325	0.00951571	0	0.0240565	0	0
ENSG00000287661	AL391844.1	0	0	0	0	0	0	0	0	0	0	0	0	0	0	0	0	0	0	0	0	0	0	0	0	0	0	0	0	0	0	0	0	0	0	0
ENSG00000162373	BEND5	0.00443609	0.00432044	0.00214102	0.00689103	0.000946851	0.00926303	0.184455	0.200151	0.0696481	0.0472029	0.0326563	0.0863812	0.0113077	0.0291881	0.0116645	0.0852759	0.0334903	0.025276	0.00784997	0.0145541	0.0326274	0.00746297	0.00502479	0.119933	0.147744	0.112498	0.0614639	0	0	0.251465	0.100082	0	0.0293381	0.0431109	0.00971854
ENSG00000286597	AL645507.1	0	0	0	0	0	0	0	0	0	0.000306412	0	0	0	0	0	0	0	0	0	0	0	0	0	0	0	0	0	0	0	0	0	0	0	0	0
ENSG00000229846	AC099788.1	0	0	0	0	0	0	0.000297454	0	0	6.88e-05	0	0	0	0	0	0	0	0	0	0	0	0	0	0	0	0.000766162	0	0	0	0	0	0	0	0	0
ENSG00000230114	AGBL4-AS1	0	0	0	0	0	0	0	0	0	0	0	0	0	0	0	0	0	0	0	0	0	0	0	0	0	0	0	0	0	0	0	0	0	0	0
ENSG00000225623	AGBL4-IT1	0	0	0	0	0	0	0.000323047	0	0	0	0	0	0	0	0	0	0	0	0	0	0	0	0	0	0	0	0	0	0	0	0	0	0	0	0
ENSG00000162374	ELAVL4	0.000113129	0.00301128	0.0016982	0.0806781	0	0.00459994	0.000266845	0	0	0	0.000157207	0	0	0.000753296	0	0	0.000128247	0.000171178	0	0.000201866	0	0	0	0	0.00131962	0	0.00668994	0	0	0	0.0236239	0	0	0	0
ENSG00000237337	ELAVL4-AS1	0	0	0	0	0	0	0	0	0	0	0	0	0	0	0	0	0	0	0	0	0	0	0	0	0	0	0	0	0	0	0	0	0	0	0
ENSG00000233407	AL592182.1	0	0	0	0	0	0	0	0	0	0	0	0	0	0	0	0	0	0	0	0	0	0	0	0	0	0	0	0	0	0	0	0	0	0	0
ENSG00000284696	LINC02808	0	0	0	0	0	0	0	0	0	0	0	0	0	0	0	0	0.000208979	0.000138866	0	0	0	0	0	0	0	0	0	0	0	0	0	0	0	0	0
ENSG00000284645	AL592182.2	0	0	0	0	0	0	0	0	0	0	0	0	0	0	0	0	0	0	0	0	0	0	0	0	0	0	0	0	0	0	0	0	0	0	0
ENSG00000142700	DMRTA2	0	0	0	0	0	0.000582343	0.0578743	0	0.00699488	0.0455822	0	0.0282594	0.00450995	0	0	0	0	0.000392238	0.00019797	0	0.0013213	0.00204095	0	0.107531	0.0912471	0.00432726	0	0	0	0	0	0	0	0	0.0309008
ENSG00000284700	AL049637.1	0	0	0	0	0	0	0.00225799	0	0	0.00467482	0	0	0	0	0	0	0	0	0	0	0	0	0	0.00513316	0.00061559	0	0	0	0	0	0	0	0	0	0
ENSG00000185104	FAF1	0.253007	0.206209	0.111467	0.15583	0.31311	0.293923	0.321353	0.152487	0.24491	0.263071	0.182551	0.230983	0.237092	0.14231	0.254218	0.152363	0.154973	0.184201	0.487551	0.103402	0.203847	0.20537	0.224536	0.309593	0.426771	0.298158	0.132279	0.108844	0.158721	0.490486	0.303225	0.101799	0.189808	0.220874	0.238344
ENSG00000225767	FAF1-AS1	0	0	0	0	0	0	0.000167813	0	0	0	0	0	0	0	0	0	0	0	0	0	0	0	0	0	0	0	0	0	0	0	0	0	0	0	0
ENSG00000123080	CDKN2C	0.463221	0.554806	0.0859493	0.182327	1.42445	0.178831	0.205501	0.117905	0.0363092	0.0909185	0.0100199	0.0551949	0.272668	0.168728	0.956915	0.450055	0.199924	0.0072389	0.89636	0.260415	0.0406192	0.528107	0.022664	0.253155	3.54677	0.425487	0.463738	0.144077	0.097086	0.799881	0.443121	0.450223	0.193596	0.318399	0.118505
ENSG00000204006	C1orf185	0	0	0	0	0	0	0	0	0	0	0	0	0	0	0	0	0	0	0	0	0	0	0	0	0	0	0	0	0	0	0	0	0	0	0
ENSG00000203356	LINC01562	0.000555493	0.0017329	0.000905987	0.000247297	0	0.00307468	0.000149052	0	0.000120074	0.000185882	0	0.000755152	0	0	0.00132589	0.0014359	0	0	0	0.0022772	0	0	0	0	0	0.00101983	0	0	0.000652747	0	0	0	0	0	0
ENSG00000123091	RNF11	0.33602	0.500611	0.368117	0.287199	0.309895	0.365447	0.333037	0.17474	0.614447	0.734718	0.637046	0.734966	0.327119	0.465819	0.360601	0.514174	0.549683	0.624383	0.187962	0.1073	0.75506	0.383214	0.544366	0.59416	0.499298	0.573761	0.274933	0.442373	0.899463	0.0505253	0.805049	0.514371	0.790794	0.670706	0.247615
ENSG00000236434	AL162430.2	0.000183072	0.000680529	0.00016253	9.5e-05	0.00138134	0	0	0.00104713	0.00042894	0.000240349	0	0.000645946	0	0	0	0	0	0.000904531	0.000412988	0	0	0	0.00169009	0	0.000366695	0.000432916	0.00103194	0	0	0	0	0	0	0	0
ENSG00000085831	TTC39A	0.00358268	0.00591086	0.00207876	0.00400672	0.00210876	0.00534279	0.258007	0.00215216	0.0564663	0.123936	0.1211	0.0457576	0.00525988	0.00459056	0	0.00789396	0.00256215	0.109516	0.00309688	0.00372166	0.129028	0.0160373	0.0995251	0.194676	0.130297	0.264186	0.00413696	0	0.0233464	0.00329407	0.0374678	0.00396168	0.110995	0.00227546	0.0742491
ENSG00000261664	TTC39A-AS1	0	0.000472056	0.00144586	0.000666478	0.00279484	0.00162549	0.015055	0	0.00378642	0.00798871	0.00686397	0.00179518	0.000832677	0	0	0.00111002	0.001076	0.00964056	0.000219459	0	0.00420425	0	0.00164671	0.0194101	0.00559946	0.0210253	0	0.00404597	0.00103643	0	0	0	0.124662	0	0.00310161
ENSG00000085832	EPS15	0.793038	0.844351	0.401559	0.447549	0.789332	1.22633	0.571362	0.862595	0.495803	0.243245	0.350522	0.412364	0.965998	0.529512	0.733894	0.655168	0.462457	0.267721	0.709005	0.278369	0.598412	0.871336	0.338173	0.520011	0.54051	0.376101	0.580941	0.475411	0.258375	1.67568	1.11896	0.58323	0.278787	0.470402	0.399977
ENSG00000238140	AC104170.1	0.00259178	0.00689452	7.59e-05	0.000335254	0.00202397	0.00535832	0.000317087	0.00567157	0.00184243	0.000623683	0.000211925	0.00185479	0.00833354	0	0.00746732	0	0.000358072	0.00137259	0.00524703	0.00170964	0.000719753	0	0	0.00120718	0	0.000520553	0.000463485	0	0	0.00240114	0	0	0	0	0
ENSG00000227070	EPS15-AS1	0.00424059	0.00360609	0.000374231	0.000970858	0.0022176	0.00689614	0.00262823	0.00185102	0.000434701	0	0.000664114	0.00265826	0.0034168	0.000380611	0.00314046	0	0	0.000412013	0.0019365	0.000621333	0.000435999	0.00761567	0	0.000383108	0.000444226	0.00324962	0.000609021	0	0.000693879	0.137762	0.00613807	0.00698069	0	0	0
ENSG00000117859	OSBPL9	0.226569	0.252507	0.202655	0.251473	0.246934	0.304663	0.666426	0.279626	0.497338	0.355022	0.314059	0.586823	0.281167	0.219317	0.274666	0.449506	0.290939	0.299403	0.285395	0.214518	0.411364	0.255354	0.247832	0.605307	0.676455	0.533408	0.281912	0.262372	0.354537	0.561325	0.458256	0.446334	0.35749	0.65399	0.362633
ENSG00000078618	NRDC	0.878865	0.581168	0.722872	0.920072	1.11107	1.24559	0.856	0.601779	1.00404	0.947398	0.437212	1.12473	1.14679	0.511249	0.882855	0.502353	0.494033	0.457966	1.21869	0.551089	0.57866	0.654702	0.483408	0.894231	0.843065	0.661259	0.767449	0.701841	0.395852	0.714482	0.482005	0.478745	1.24896	0.490424	0.587914
ENSG00000266993	AL050343.2	0.00192829	0.00388759	0.00480608	0.00210881	0.00261461	0.00464845	0.00299069	0.00383507	0.00333339	0.00211879	0.00404592	0.00436543	0.00333763	0.000281698	0.00312846	0.00491752	0.00156856	0.00562298	0.00135057	0.00104632	0.00318958	0.00313203	0.00083274	0.00484552	0.00435419	0.00266474	0.00482305	0	0.00535238	0.00352988	0	0.0232202	0.00392445	0.00965803	0
ENSG00000272175	AL050343.3	0.00209729	0.00181559	0.000827155	0.00150479	0.000248055	0	0.000628978	0.000122581	0.00251067	0.000844437	0.00106026	0	0	0.000300707	0	0.00174717	0.000316713	0.000148625	0	0.00148492	0.00084154	0	0.00166726	0.00117795	0	0.00114829	0.00130463	0.00271482	0	0	0	0	0	0	0
ENSG00000169213	RAB3B	0.00461551	0.000854529	0.00155969	0.00259335	0.00257964	0.00255931	0.186646	0.00263979	0.0827552	0.0209089	0.0286437	0.0814752	0.0066697	0.000782757	0.00361673	0.00301744	0.00477624	0.0107071	0.00251985	0.0283228	0.00114996	0.00366308	0.00451351	0.0646564	0.0231205	0.0330445	0.00380641	0.00211503	0.00221522	0.00858996	0.00760488	0	0.0232947	0	0.0986144
ENSG00000117862	TXNDC12	0.111164	0.076258	0.0586734	0.0958952	0.117102	0.107557	0.0858796	0.0632921	0.0671847	0.124314	0.0882905	0.0710188	0.076012	0.0705085	0.0925717	0.0700072	0.0914855	0.0793223	0.122002	0.0584871	0.0845076	0.0952449	0.0819304	0.0541855	0.100323	0.145177	0.0494873	0.0641774	0.0872464	0.0744357	0.135517	0.0307809	0.0709585	0.064783	0.0858701
ENSG00000285839	AL445685.3	0	0	0	0	0	0	0	0	0	0	0	0	0	0	0	0	0	0	0	0	0	0	0	0	0	0	0	0	0	0	0	0	0	0	0
ENSG00000198841	KTI12	0.104652	0.13624	0.0346333	0.0334178	0.100282	0.0683946	0.143321	0.133948	0.0381934	0.0398677	0.0313999	0.0481109	0.107855	0.179538	0.116946	0.043153	0.0806859	0.0509821	0.115885	0.042159	0.0886859	0.162826	0.0825214	0.104507	0.112422	0.164671	0.0560625	0.0442806	0.0309436	0.198455	0.0957074	0.187863	0.0725024	0.0790814	0.126393
ENSG00000223390	AL445685.1	0	0	0	0	0.000354113	0	0	0	0	0	0	0	0	0	0.00107475	0	0	0	0	0	0	0.00329059	0	0.00174196	0	0.00107051	0	0	0	0.00542644	0	0	0	0	0
ENSG00000228369	TXNDC12-AS1	0	0	0	0	0	0	0	0	0	0	0	0.000353112	0	0	0	0	0	0	0	0	0	0	0	0	0	0	0	0	0	0	0	0	0	0	0
ENSG00000134717	BTF3L4	0.554648	0.503889	0.501595	0.749469	0.47466	0.607785	1.73926	0.510365	0.808372	1.42072	1.15764	0.742391	0.460175	0.873938	0.517945	0.642062	0.797626	0.706251	0.595934	0.188854	0.612981	0.506955	1.10089	1.08384	1.71501	0.940525	0.418668	0.538292	0.721557	0.791943	0.710103	0.444769	0.34989	0.590404	0.733515
ENSG00000157077	ZFYVE9	0.0235242	0.0161119	0.00430099	0.00593534	0.000637745	0.0169799	0.210172	0.00968087	0.257787	0.184622	0.280574	0.472484	0.0288486	0.113277	0.0155445	0.160858	0.131639	0.196982	0.00408122	0.00939013	0.131428	0.0277862	0.0927682	0.136424	0.346655	0.102492	0.0100983	0	0.0890511	0.00560337	0.215701	0.0712511	0	0.158355	0.0349141
ENSG00000154222	CC2D1B	0.13814	0.11683	0.089886	0.139464	0.114706	0.155454	0.0899739	0.0892403	0.180844	0.0505038	0.0580982	0.121365	0.216837	0.0213872	0.114028	0.0440973	0.0336246	0.0531283	0.149202	0.0486515	0.0806081	0.0910366	0.0788205	0.156907	0.158673	0.13518	0.0481802	0.1007	0.120077	0.0849854	0.0695089	0.207618	0.0604577	0.0588771	0.160814
ENSG00000272100	AL513218.1	0	0.00113297	0	0	0	0	0.000573428	0	0.00124952	0.000209458	0.00164629	0.00127978	0.000424035	0.000739589	0	0	0	0.00030393	0	0	0	0	0.000398444	0	0.00104407	0	0	0	0	0	0	0	0	0	0
ENSG00000287078	AL513218.2	0.00203203	0.00207984	0.00180637	0.0134763	0.00184199	0.0063141	0.00286953	0	0.00463477	0.00409446	0.00108938	0.0216477	0.00216554	0.000194613	0.00293492	0.00384516	0.00118501	0.00208522	0.00521037	0.00186155	0	0.0156935	0.000458217	0.00267754	0.00170421	0.00395877	0.00982228	0.010472	0	0	0	0.00176882	0	0	0.0081035
ENSG00000085840	ORC1	0.00504669	0.00657146	0.00466719	0.0152444	0.0113824	0.00808389	0.0655532	0.00464694	0.00185108	0.00967812	0.00054919	0.000902398	0.0117215	0.00106783	0.00860093	0	0.00284943	0.000938834	0.205998	0.00509533	0.00278923	0.00750078	0	0.0416467	0.0446724	0.0319082	0.0145807	0.00193862	0.00147222	0.0894613	0.016012	0.00642337	0	0	0.0549128
ENSG00000134748	PRPF38A	0.424897	0.482371	0.386445	0.347879	0.521288	0.543641	0.609133	0.415531	0.282591	0.26308	0.349396	0.323063	0.48306	0.365155	0.636983	0.286973	0.215948	0.215627	0.678704	0.0923966	0.3953	0.460457	0.315428	0.529778	0.624956	0.393366	0.243503	0.26653	0.20367	0.815904	0.435459	0.407475	0.560388	0.350018	0.316189
ENSG00000134744	TUT4	1.21343	1.06833	0.206653	0.691328	1.11856	1.49263	0.845406	1.87502	1.00199	0.471841	0.52303	1.24507	1.97598	0.326212	1.21161	0.674283	0.451961	0.423161	1.14641	0.618971	0.536864	1.26252	0.257048	0.818609	0.642794	0.600535	0.149799	0.175034	0.214194	1.40051	0.587699	0.9201	1.43259	0.666824	0.492846
ENSG00000272371	AL591167.1	0.000751141	0.000497839	0	0.000168019	0	0.000587786	0.00162909	0.00173294	0.000171568	0.000148812	0	0.00109924	0	0	0	0	0	0	0.000615371	0	0	0	0	0.000493239	0.00159868	0	0	0	0	0	0	0	0	0	0
ENSG00000116157	GPX7	0.107376	0.0559042	0.006452	0.0572428	0.0687518	0.0813024	0.0501085	0.0895732	0.0484874	0.0272516	0.0388618	0.0973147	0.0532992	0.04409	0.0720876	0.14158	0.177617	0.0553209	0.131989	0.0574751	0.0381288	0.0485231	0.01095	0.0100287	0.0148528	0.149118	0.0186585	0.0127265	0.00959268	0.11163	0.0405628	0.186091	0.363706	0.0851487	0.0505746
ENSG00000182183	SHISAL2A	0.123091	0.136446	0.00508553	0.0471761	0.137955	0.167268	0.00152148	0.401049	0.00387394	0.000702706	0.00274959	0.000847728	0.157304	0.00099386	0.16895	0.00102053	0.00112035	0.00728583	0.0952217	0.0225655	0.00258987	0.167879	0.00046421	0.000905891	0.00104308	0.00600044	0.00517728	0	0	0.12119	0	0.00698069	0	0	0
ENSG00000162377	COA7	0.0455039	0.0265373	0.0153238	0.0472174	0.0311564	0.0310172	0.13412	0.0892946	0.0679348	0.076363	0.0281715	0.0845228	0.0342961	0.17495	0.0274534	0.0332618	0.0580257	0.0783239	0.0562624	0.0224083	0.0664723	0.0536477	0.124347	0.096619	0.133443	0.11258	0.012584	0.00895927	0.025831	0.133403	0.177967	0.0388841	0	0.0217889	0.0814431
ENSG00000162378	ZYG11B	0.127462	0.0541204	0.110847	0.167492	0.0566665	0.0669565	0.3905	0.145145	0.349544	0.296646	0.151074	0.252364	0.152924	0.0902253	0.0824577	0.253573	0.269409	0.132415	0.0905448	0.046198	0.216802	0.0772858	0.137247	0.520875	0.46825	0.315146	0.0679142	0.157264	0.131944	0.110712	0.269676	0.127523	0	0.16074	0.188623
ENSG00000203995	ZYG11A	0.00114698	0.00072833	0	0.000168702	0.00102668	0.000923269	0.00940982	0.0253151	0.000415067	0.00246983	0.00259534	0	0	0.000309298	0	0.000590482	0.00115037	0.00291154	0.00385726	0.00911188	0.000977785	0	0.000751181	0.00419006	0.0475231	0.00441796	0	0	0	0.043501	0	0	0	0	0.00349021
ENSG00000242391	AC099677.3	0	0	0	0	0	0	9.94e-05	0	0	0	0	0	0	0	0	0	0	0	0	0	0	0	0	0	0	0	0	0	0	0	0	0	0	0	0
ENSG00000121310	ECHDC2	0.380142	0.260482	0.0349832	0.109238	0.424689	0.381245	0.447248	0.184035	0.989299	0.557482	0.77616	0.740724	0.374308	0.385788	0.36212	0.746503	0.310177	0.379713	0.228011	0.0562423	0.171841	0.305468	0.353596	0.436161	0.564228	0.710445	0.123267	0.037938	0.290377	0.0680158	0.223609	0.44617	0.0156386	0.317364	0.278288
ENSG00000116171	SCP2	0.90698	0.769788	0.760458	0.998145	1.11073	1.30991	1.25368	0.489681	1.43208	2.12966	1.5078	1.25826	0.541655	1.11945	1.14124	1.30348	1.51111	1.2148	1.11318	0.207747	1.06314	0.797353	1.64766	1.42082	1.17086	1.70288	0.503009	0.695218	1.37528	0.92518	1.09205	0.777401	0.732423	1.17763	0.864888
ENSG00000174348	PODN	0.00404148	0.00185438	0.00787922	0.00386416	0.0027165	0	0.000189687	0.0037624	0.00108156	0.00089863	0.00843855	0.00144015	0.00161489	3.318	0.0117261	3.5532	3.78591	0.0178274	0.000939661	0	0.0308096	0.00175019	0.0446022	0.00181924	0.00612815	0.000576374	0.00374529	0.0087767	0.00623304	0.00984742	0.0127896	0	0.0145092	0.095809	0.00290301
ENSG00000232993	AL445183.1	0	0	0	0	0	0	0	0	0	0	0	0	0	0.00228908	0	0.0023418	0.00254336	0	0	0	0	0	0.000288068	0	0	0	0	0	0	0	0	0	0	0	0
ENSG00000162383	SLC1A7	0.000184017	0.00197	0.000147579	0	0.000753529	0.00176666	0.000324391	0	0.00555625	0.00160484	0.000590391	0.000588913	0.000531725	0.00427863	0.0496801	0.0108667	0.00691366	0.000923593	0.000136715	0	0	0.0211405	0	0	0.000380583	0.023136	0	0	0	0	0	0	0	0	0
ENSG00000235563	AL445183.2	0	0	0.000239971	0	0	0	0	0	0	0.000293996	0	0	0	0.018667	0	0.017425	0.0109762	0	0	0	0.000463264	0	0.000241195	0	0	0	0	0	0	0	0	0	0	0	0
ENSG00000157184	CPT2	0.0687397	0.0521936	0.0363201	0.0829357	0.0808625	0.080257	0.134935	0.047186	0.140217	0.0545434	0.0520217	0.12319	0.0885571	0.00463063	0.0660971	0.0465136	0.0424502	0.0448384	0.0789546	0.0290981	0.0395335	0.0777432	0.0466897	0.11109	0.111717	0.163753	0.0557417	0.0236296	0.0459592	0.0836064	0.0472033	0.0542861	0.0171545	0.0887409	0.0759945
ENSG00000236723	AL606760.2	0.00273478	0.00229595	9.76e-05	0.00175674	0.000343865	0.00385059	0.00155893	0.002026	0.00639345	0.000270952	0.00187135	0.00459803	0.00326895	0.000999151	0	0.00138392	0.000744531	0.000563227	0.00102501	0.000427829	0	0.00670121	0	0.00147586	0.00152399	0.000520553	0.00151753	0	0	0.00631552	0	0	0	0.0127309	0.00256677
ENSG00000162384	CZIB	0.257245	0.216577	0.195673	0.25009	0.299081	0.314544	0.383529	0.178497	0.275046	0.368788	0.242138	0.262023	0.196506	0.472571	0.254489	0.659181	0.615191	0.195102	0.376106	0.0814242	0.384562	0.203421	0.245072	0.359234	0.365159	0.31555	0.236154	0.148192	0.122297	0.213071	0.685467	0.293214	0.14293	0.839994	0.33088
ENSG00000259818	AL606760.3	0.0205289	0.0226063	0.00447871	0.0103027	0.0254602	0.0550508	0.0117748	0.00778883	0.0127129	0.00592827	0.00235001	0.0507205	0.0355076	0.00198736	0.0308421	0.00143833	0.00471844	0.00966072	0.0253948	0.00291093	0.00223502	0.0214185	0.00408887	0.0129468	0.0126393	0.0121047	0.0136396	0	0.00238711	0.0119586	0.00342914	0.0383092	0	0	0.00596063
ENSG00000162385	MAGOH	0.783121	1.24907	0.600105	0.706308	1.05381	1.05061	1.58775	0.653465	0.691133	1.78727	0.652764	0.52251	0.552368	1.06822	0.985768	0.651709	0.714056	0.704325	1.74073	0.182173	0.896936	1.27125	1.31477	0.91892	1.26767	1.1208	0.529946	0.606648	0.48426	1.53857	1.05416	0.812793	0.710841	0.654869	1.42524
ENSG00000226754	AL606760.1	0.00562099	0.00384297	0.00130143	0.00331835	0.00219615	0.00789122	0.0179738	0.00190176	0.00849469	0.00397972	0.00853545	0.0156838	0.0171693	0.00023419	0.00182862	0.00270836	0.00287442	0.0138456	0.00734625	0.00350954	0.00971477	0.00112844	0.00337016	0.025333	0.0159836	0.00760626	0.00981648	0.00178073	0.00589651	0.00344338	0.00294346	0	0.00392445	0.00210056	0.00330141
ENSG00000157193	LRP8	0.0955287	0.0467282	0.0199683	0.047971	0.0775067	0.114402	0.033709	0.0534694	0.0420166	0.029379	0.00399478	0.0313021	0.187356	0.0070184	0.0925532	0.00291282	0.013303	0.0772065	0.258409	0.0219986	0.0625233	0.0722419	0.0382424	0.0631345	0.0315356	0.0567773	0.106951	0.00652249	0.0350124	0.0590139	0.0316571	0.00302239	0.26777	0.0107835	0.0430246
ENSG00000234578	AL355483.3	0.000230136	0	0	0	0	0	0.000576881	0	0	0	0	0	0	0	0	0	0	0.000401499	0.000469594	0	0	0	0	0	0	0	0	0	0.000825232	0	0	0	0	0	0
ENSG00000228838	AL355483.1	0.000173409	0	0	0	0	0.00199902	0	0.000838809	0.000239425	6.89e-05	0	0	0.00254297	0	0	0	0	0	0.000228732	0	0	0	0	0	0	0	0	0	0	0	0	0	0	0	0
ENSG00000232762	AL355483.2	0	0	0	0	0	0	0	0	0	0	0	0	0	0	0	0	0	0	0	0	0	0	0	0	0	0	0	0	0	0	0	0	0	0	0
ENSG00000225675	LINC01771	0.00936884	0.00936711	0.000293568	0.00119138	0.0098034	0.0133695	0.000657171	0.0133992	0.00116969	0	0	0	0.0203804	0	0.00761875	0	0	0	0.0119233	0.00374359	0	0.000810548	0	0.00243822	0.00123422	0.00055989	0.00285323	0	0	0.000605179	0	0	0	0	0.00398069
ENSG00000285954	AC119428.2	0.000813228	0.000765669	0	0	0	0.000919702	0	0.000773484	0	0	0	0	0.000810928	0	0	0	0	0	0.000358868	0	0	0	0	0	0	0	0	0	0	0	0	0	0	0	0
ENSG00000226938	AC119428.1	0	0	0	0	0	0	0	0	0	0	0	0	0	0	0	0	0	0	0	0	0	0	0	0	0	0	0	0	0	0	0	0	0	0	0
ENSG00000230138	LINC02812	0.00976307	0.00606501	0.0064642	0.00823605	0.000945249	0.0142518	0.000264548	0.0601583	0.000405267	0	0	0	0.0225775	0	0.000885771	0	0	0.000119855	0.00126834	0.00210268	0.000953015	0	0	0	0.00097652	0	0.0323157	0.00274953	0	0.0355066	0	0	1.17362	0	0
ENSG00000143006	DMRTB1	0	0	0	0	0	0	0.000136564	0	0	0.000123604	0	0	0	0	0	0	0	0	0	0	0	0	0	0	0	0.000755497	0	0	0.00239248	0.00281563	0	0	0	0	0
ENSG00000174332	GLIS1	0	0.000407769	0	0	0.00229349	0	0	0	0.00272988	0.00142928	0	0.00016337	0	0.00679035	0	0.0192343	0.0090347	0	0	0	0	0.00257694	0.000471944	0	0	0	0	0.00501291	0	0	0.0076148	0	0	0	0
ENSG00000058804	NDC1	0.036376	0.0288831	0.0151807	0.0446423	0.04449	0.0512972	0.213138	0.0255066	0.0838488	0.0671641	0.0361525	0.0721553	0.0434659	0.0342594	0.037207	0.0281531	0.0488146	0.0480122	0.180313	0.0114272	0.0596979	0.0464041	0.0551599	0.171837	0.145874	0.106411	0.00885409	0.0115591	0.0166704	0.300871	0.062311	0.0186969	0.0442847	0.00939988	0.0992648
ENSG00000058799	YIPF1	0.133816	0.0805653	0.146163	0.128511	0.185042	0.138428	0.127982	0.0667468	0.194024	0.112393	0.114448	0.130387	0.0803289	0.0539664	0.108732	0.0742422	0.106302	0.10883	0.127862	0.141714	0.0766079	0.0899567	0.0893072	0.130823	0.229543	0.101199	0.0803938	0.21352	0.179405	0.261331	0.0466716	0.112877	0.0977731	0.0855631	0.163956
ENSG00000211452	DIO1	0	0	0.000448353	0.00161575	0	0	0.000485435	0	0.00122259	0.00348908	0.000349088	0.00325805	0	0	0	0	0.000222944	0	0	0	0	0	0	0.00918485	0.00290609	0	0.00266352	0	0.000792564	0	0	0	0	0	0.00376019
ENSG00000081870	HSPB11	0.584183	0.525848	0.20943	0.44094	0.901521	1.04535	0.563987	0.341788	0.610055	0.567435	0.738894	0.457594	0.383534	0.430728	0.713333	0.383865	0.421454	0.494035	1.88761	0.221589	0.309866	0.721338	0.771263	1.24206	1.39892	0.849983	0.703247	0.201359	0.402131	0.956737	0.609755	0.420803	0.35983	0.442693	1.12899
ENSG00000116212	LRRC42	0.0494269	0.055334	0.0436039	0.058568	0.0753288	0.0718829	0.201541	0.0329219	0.14167	0.16236	0.0976635	0.117508	0.0355579	0.132713	0.0462385	0.132877	0.163584	0.123332	0.150287	0.029707	0.0860079	0.0687116	0.191322	0.185234	0.300157	0.223713	0.0824484	0.0511368	0.138794	0.123225	0.17377	0.0178352	0.0543763	0.0828059	0.432631
ENSG00000203985	LDLRAD1	0	0	0	0	0.000868751	0	9.86e-05	0.000618322	0.000210425	0	0	0.000289441	0	0	0	0	0	0	0	0	0	0	0	0	0	0	0	0	0.0136574	0	0	0	0	0	0
ENSG00000116209	TMEM59	2.02493	2.04507	1.30295	1.53972	2.48557	2.17822	3.04653	0.879312	2.93507	4.73673	5.47577	2.77716	1.12263	3.84457	1.87457	4.27529	3.10658	3.35112	1.91223	2.53048	2.15134	1.92976	3.48581	1.85791	3.29385	3.41115	0.8369	1.29903	4.58033	1.02982	2.92772	1.26933	1.18	2.15636	2.03809
ENSG00000116205	TCEANC2	0.111016	0.0503116	0.0287104	0.0681592	0.119468	0.143205	0.048488	0.0844204	0.164398	0.0477976	0.0280552	0.118502	0.145691	0.00096441	0.107175	0.0249459	0.0214879	0.0206557	0.156293	0.0255686	0.0406733	0.0515983	0.00318615	0.0556431	0.0517805	0.109554	0.0397354	0.0205461	0.0406531	0.132954	0.0467229	0.117196	0.0337996	0	0.0529847
ENSG00000256407	AL357673.1	0.000352024	0	0.000140872	0	0	0	0	0	0.000352129	0.0001151	0	0	0	0.00035311	0	0	0.00055628	0	0	0	0.0047526	0	0.000630819	0	0.00167151	0	0	0	0	0	0.0263293	0	0	0	0
ENSG00000157211	CDCP2	0	0	0	0.000563711	0	0	0	0	0	0	0	0	0	0	0	0	0	0	0	0	0	0	0	0	0	0	0	0	0	0	0.00402727	0	0	0	0
ENSG00000280425	AL357673.2	0	0	0	0	0	0	0.000434197	0	0	0	0	0	0	0	0	0	0	0	0	0	0	0	0	0	0.00110846	0	0	0	0	0	0	0	0	0	0
ENSG00000215883	CYB5RL	0.0152614	0.0127138	0.00863506	0.0217217	0.0359957	0.0284384	0.031979	0.0261826	0.0173956	0.0142085	0.013937	0.0203975	0.0434333	0.0074297	0.0224752	0.0264115	0.0135942	0.00829597	0.0652424	0.0104377	0.0271471	0.0121504	0.00451603	0.0417729	0.0601763	0.0310883	0.00826269	0.00595651	0.00946476	0.0304958	0.272376	0.0119698	0	0.0565635	0.0106843
ENSG00000116221	MRPL37	0.150338	0.0994273	0.112996	0.159706	0.181969	0.150955	0.557727	0.109798	0.179475	0.323231	0.182648	0.153249	0.0807061	0.149262	0.151941	0.196048	0.317054	0.211854	0.387382	0.0469777	0.234297	0.0954069	0.241876	0.35205	0.461485	0.380378	0.187684	0.073891	0.157337	0.527568	0.3847	0.347086	0.0847501	0.19296	0.513173
ENSG00000157216	SSBP3	0.185946	0.0823273	0.189902	0.237294	0.110353	0.111786	0.17672	0.15013	0.186589	0.209864	0.106945	0.0795412	0.151796	0.208431	0.392326	0.363779	0.335196	0.0739448	0.149117	0.0922448	0.638489	0.11313	0.0722097	0.448853	0.236503	0.0831795	0.171792	0.0735251	0.57801	0.337107	0.533611	0.486207	0.0983199	1.01126	0.316289
ENSG00000198711	SSBP3-AS1	0.00109823	0.00118458	0.000444726	0.000874929	0.0019514	0.000363376	8.49e-05	0.0009183	0.00117362	0.000510083	0.000429041	0.00081803	0.00819481	0.000619271	0.000969527	0.00122661	0.000544229	0.000112222	0	0.000279512	0.0005157	0	0	0	0.00221373	0.00109949	0.00131955	0	0.000837614	0	0	0	0	0	0
ENSG00000225632	AL161644.1	0	0	0	0	0	0.00059807	0	0	0	0	0	0	0.00157378	0	0	0	0	0	0.00148078	0	0	0	0	0	0	0	0	0	0	0	0	0	0	0	0
ENSG00000232245	AL035415.1	0	0	0	0	0	0	0	0	0	0	0	0	0	0	0	0	0	0	0	0	0	0	0	0	0	0	0	0	0	0	0	0	0	0	0
ENSG00000287582	AC099796.2	0	0	0	0.000447472	0	0.0005911	0.000310852	0	0.000324719	0	0	0.000398263	0	0.000268654	0	0	0	0	0	0	0	0	0	0	0.000557287	0	0	0	0.0275648	0	0	0	0	0	0
ENSG00000235741	LINC02784	0	0	0	0	0	0	0.000307638	0	0.0234172	0.000987593	0.0179731	0.00116403	0	0	0	0.000412752	0	0.00166404	0	0	0	0	0.00279443	0	0	0	0	0	0.000435767	0	0	0	0	0	0
ENSG00000162390	ACOT11	0.00958811	0.00475402	0.0153848	0.127106	0.00850357	0.00509038	0.138098	0.0019854	0.511071	0.171429	0.287361	0.289205	0.0209324	0.0166976	0.00208228	0.0229581	0.0248832	0.207286	0.0159089	0.00343708	0.027109	0.00522754	0.138158	0.0927294	0.0469907	0.233708	0.0131446	0	0.0282674	0.00352923	0.0175675	0.126523	0	0.0462364	0.0879542
ENSG00000162391	FAM151A	0	0	0	0.00181893	0	0	0	0	0.000403469	0.000528849	0.00111772	0	0	0	0	0	0	0	0	0	0	0	0	0	0	0.000441725	0.00254507	0	0.000666909	0	0	0	0	0	0
ENSG00000230728	AL590093.1	0	0	0	0	0	0	0	0	0.000389296	0	0	0.000124889	0	0	0	0	0	0.000118606	0	0	0	0	0	0	0	0.000781408	0	0	0	0	0	0	0	0	0
ENSG00000184313	MROH7	0.000638853	0.0017491	0.00218058	0.0154451	0.000652573	0	0.00108409	0	0.048781	0.00367617	0.0303994	0.0358538	0.00604322	0.000541664	0.00050138	0.00679037	0.0030152	0.0154305	0	0	0.00425127	0.00255101	0.0101063	0.00319981	0	0.00715536	0	0	0	0	0	0.0265782	0	0	0
ENSG00000271723	MROH7-TTC4	0	0	0	0.000481391	0	0	0	0	0.00241748	0	0.000263177	0	0	0	0	0.000145555	0	0	0	0	0	0	0	0	0	0	0	0	0	0	0	0	0	0	0
ENSG00000243725	TTC4	0.0393943	0.0202799	0.0100289	0.0286095	0.0454198	0.0595216	0.0372166	0.0245849	0.0481571	0.0339492	0.0180688	0.0955185	0.0554605	0.0432448	0.0413392	0.0396421	0.0405498	0.0594859	0.0642861	0.00719649	0.0403216	0.00148788	0.0334189	0.0356894	0.017849	0.0602997	0.026145	0.00223439	0.0136939	0.0264955	0.0281914	0	0.0531513	0.0506882	0.045771
ENSG00000162396	PARS2	0.00646988	0.00387334	0.000724659	0.00158442	0.00641315	0.00864385	0.0194683	0.00135402	0.0141547	0.00493506	0.00127323	0.0236815	0.00173315	0.00340398	0.00378506	0.00771426	0.00366848	0.00182236	0.0110168	0.00176172	0	0.00220678	0.00396807	0.016605	0.0118634	0.0254303	0.00364557	0	0.00559736	0.000847693	0	0	0	0.0171552	0.0098385
ENSG00000006555	TTC22	0.0656904	0.0226965	0.00205524	0.00339907	0.0576565	0.0691251	0.0383064	0.0123948	0.166626	0.0712756	0.0329916	0.106535	0.0400728	0.0042541	0.0582865	0.00192071	0.000654962	0.0399426	0.0483404	0.00917554	0.00177154	0.0176672	0.127845	0.0596315	0.0417596	0.0786759	0.00384951	0	0.685658	0.00337856	0.00193196	0	0	0	0.04463
ENSG00000237453	AC096536.1	0	0	0	0	0	0	0	0	0.000415067	0	0	0	0	0	0	0	0	0	0	0	0	0	0	0	0	0	0	0	0	0	0	0	0	0	0
ENSG00000162398	LEXM	0.000701785	0.000520192	0.000889677	0	0.00192448	0.00449581	0.00022736	0	0.000363065	0.00026213	0.00027267	0	0.00430862	0	0.0154837	0	0	0	0.00227634	0.00239048	0	0.00337381	0.000850214	0.00037404	0	0	0.000870144	0	0.0289504	0	0	0	0	0	0
ENSG00000116133	DHCR24	0.0174087	0.0134051	0.00976212	0.0274	0.031128	0.0309084	0.289503	0.0157556	0.112528	0.195035	0.0428429	0.0365539	0.028696	0.0904869	0.0642426	0.0598736	0.163366	0.110365	0.122196	0.010304	0.188234	0.0156332	0.0919197	0.541026	0.346032	0.35371	0.0501683	0.0107996	0.29513	0.0359245	0.073269	0.0201503	0	0.0643771	0.37351
ENSG00000287724	AC096536.3	0	0	0	0	0	0	0	0	0	0	0	0	0	0	0	0	0.000239772	0	0	0	0	0	0	0	0	0	0	0	0	0	0	0	0	0	0
ENSG00000242396	AC096536.2	0.000335091	0	0	4.48e-05	0.000324096	0	0.000199893	0	0	0.000141449	0	0	0	0	0	0	0.000261177	0	0	0	0	0	0	0	0	0.00073403	0	0	0	0	0	0	0	0	0
ENSG00000233203	DHCR24-DT	0.00176745	0	0	0.000195728	0.000531169	0	0.00529524	0.000776699	0.00126596	0.00205661	0.00081723	0.00115956	0.00191565	0.000749701	0.000826108	0	0.00119684	0.00782614	0	0	0.00105565	0	0.000580058	0.0043861	0.00701137	0.0114259	0.0025826	0	0.000836438	0	0	0	0	0	0.00253864
ENSG00000284601	AL590440.2	0	0	0.00115561	0	0.00105968	0	0.00156041	0	0	0	0	0	0	0	0	0	0	0	0	0	0.00472231	0	0	0.000764147	0.00225187	0	0	0	0	0	0	0	0	0	0
ENSG00000143001	TMEM61	0	0.000235759	7.75e-05	0	0	0	0.0378772	0	0.00181967	0.00107217	0.00168609	0.000450726	0.000206383	0	0	0	0.000935402	0.00391546	0	0	0	0	0.00508276	0.00744737	0.00909379	0.00246374	0	0	0.0124614	0	0	0	0	0	0.133237
ENSG00000233271	AL590440.1	0	0	0	0	0	0	0	0	0	0	0	0	0	0	0	0	0	0	0	0	0	0	0	0	0	0	0	0	0	0	0	0	0	0	0
ENSG00000162399	BSND	0.000729868	0.000354075	0	0	0	0	0.000468655	0.000189888	0	0	0	0.000335096	0.00166121	0	0	0	0	0	0	0	0	0	0	0	0	0.00043836	0	0	0	0	0	0	0	0	0
ENSG00000169174	PCSK9	0.000374052	0	0	0	0	0	0.00469829	0	0.00197073	0.00145501	0.000512129	0.000465641	0	0.0329264	0	0.00885632	0.0459379	0.000885271	0	0	0	0	0.00241893	0.0114711	0.00350631	0	0	0	0.00663354	0	0	0	0	0	0.00536375
ENSG00000162402	USP24	0.240867	0.212591	0.125282	0.210932	0.296464	0.379012	0.202144	0.356334	0.331903	0.160307	0.131629	0.381056	0.446954	0.159038	0.288249	0.142321	0.14494	0.133969	0.276363	0.071545	0.25642	0.283713	0.102145	0.282598	0.202377	0.236147	0.201033	0.148963	0.075137	0.495777	0.184754	0.310935	0.746608	0.108317	0.198311
ENSG00000231090	MIR4422HG	0.00921305	0.0178862	0	0.00204436	0.0124402	0.0142433	0.000385891	0.00938706	0.000198152	0.000371572	0.000217869	0.000366344	0.0211563	0	0.0175231	0	0.000343367	0.000612821	0.0069752	0	0.000563018	0.0149631	0	0	0	0.000950635	0.00156255	0	0.0092744	0.0237442	0	0	0.00566369	0	0
ENSG00000234810	AL603840.1	0	0	0	0	0	0	0.000123124	0	0	0	0	0	0	0.00163137	0	0.00641295	0.00391209	0	0	0	0	0	0	0	0	0	0	0	0	0	0	0	0	0	0
ENSG00000233079	LINC01755	0	0	0	0	0	0	0	0	0	0	0	0	0	0	0	0	0	0	0	0	0	0	0	0	0	0	0	0	0	0	0	0	0	0	0
ENSG00000230250	LINC01753	0	0	0	0	0	0	0	0	0	0	0	0	0	0	0	0	0	0	0	0	0	0	0	0	0	0	0	0	0	0	0	0	0	0	0
ENSG00000235612	AL353681.1	0	0	0	0	0	0	0	0	0	0	0	0	0	0	0	0	0	0	0	0	0	0	0	0	0	0	0	0	0	0	0	0	0	0	0
ENSG00000260971	AC119674.1	0	0	0.000239254	0.000123658	0	0	0.00208186	0	0.00219345	0.000336072	0	0.00361324	0	0.000410822	0	0.00691627	0.00554803	0.000280722	0	0	0.00177395	0	0	0.00337231	0.000799629	0	0	0	0	0	0.00988478	0	0	0.00701806	0
ENSG00000284686	AC119674.2	0	0	0	0.00052105	0	0	0.0117279	0.00134035	0.00469498	0.00332264	0.00475578	0.00214367	0	0.0128585	0	0.0257816	0.00938858	0.00273105	0	0	0.0423389	0	0.00326952	0.0126251	0.00208102	0.000371102	0.00773132	0	0.00218806	0.00492213	0.00329893	0	0	0.0245449	0
ENSG00000223956	LINC01767	0	0	4.7e-05	0.00033166	0	0	0.00209448	0	0.00654378	0.0315033	0.0097652	0.00377318	0	0.00098456	0	0.000210905	0	0.0107524	0	0	0.00165821	0	0.00830332	0.0765099	0.000512817	0.00135129	0	0	0	0	0.00663076	0	0	0	0.00253864
ENSG00000162407	PLPP3	0.00432036	0.00757335	0.0405511	0.0191155	0.0013049	0.00243222	0.219424	0.0570853	0.152708	0.102185	0.1128	0.119366	0.0101144	2.74687	0.00290348	5.08714	3.97449	0.140316	0.00192052	0.00648445	2.54542	0.0109	0.168489	0.218788	0.314458	0.0491182	0.0742499	0.0131526	0.0533801	0.126435	0.589396	0	0	1.85033	0.260289
ENSG00000162409	PRKAA2	0.00110214	0.000960691	0.000628448	0.000944712	0.000262159	0.00176617	0.155191	0.000573639	0.0813519	0.000823324	0.0705863	0.12873	0.00258699	0.00720798	0.00491337	0.0263531	0.0112439	0.032206	0.000457955	0.00174427	0.0387133	0	0.0653156	0.094369	0.036166	0.104692	0	0	0.0153349	0	0.343136	0	0	0.147999	0.167299
ENSG00000187889	FYB2	0	0	0	0	0	0	0.000202876	0	0.0110945	0.000135354	0.0327154	0.001563	0	0.00289473	0	0	0	0.0128284	0	0.000198306	0.00120186	0	0.00402241	0	0	0	0	0	0	0	0	0	0	0	0
ENSG00000229913	AL360295.1	0	0	0	0	0	0	0	0	0	0	0	0	0	0	0	0	0	0	0	0	0	0	0	0	0	0	0	0	0	0	0	0	0	0	0
ENSG00000157131	C8A	0	0	0.000488565	0	0	0	0	0	0	0	0.00155828	0	0	0	0	0	0	0.000985668	0	0	0	0	0	0	0	0	0	0	0	0	0	0	0	0	0
ENSG00000021852	C8B	0	0.000270541	0.000170563	0.000349088	0	0	0	0	0	0	0	0	0	0	0	0	0	0	0	0	0	0	0	0	0	0	0	0	0	0	0	0	0	0	0
ENSG00000236341	AL161740.1	0	0	0	0	0	0	0	0	0	0	0	0	0	0	0	0	0	0	0	0	0	0	0	0	0	0	0	0	0	0	0	0	0	0.00913035	0
ENSG00000173406	DAB1	0.00600757	0.00314542	0.000133707	0.000569385	0.000974536	0.000321276	0.0274905	0.00139644	0.00246699	0.000491362	0.0867541	0.00511591	0.00717506	0.00104625	0.00275604	0.00530069	0.00181203	0.0485479	0.00171738	0	0	0	0.0285841	0.101936	0.0185288	0.0331539	0.00325449	0	0	0	0.00399543	0	0	0.00227984	0
ENSG00000227935	AL390243.1	0	0	0	0	0	0	0	0	0	0	0	0	0	0	0	0	0	0	0	0	0	0	0	0	0	0	0	0	0	0	0	0	0	0	0
ENSG00000226759	DAB1-AS1	0	0	0	0.000222389	0	0	0	0	0	0	0	0.000295851	0	0	0	0	0	0.000328476	0	0	0	0	0	0	0	0	0	0	0	0	0	0	0	0	0
ENSG00000235038	AL445193.2	0	0	0	0	0	0	0	0	0	0	0	0.00029422	0	0	0	0	0	0	0	0	0	0	0	0	0	0	0	0	0	0	0	0	0	0	0
ENSG00000162600	OMA1	0.231465	0.171951	0.065438	0.102131	0.304279	0.338753	0.235122	0.254768	0.228063	0.184375	0.256951	0.214927	0.237784	0.0975262	0.230932	0.175478	0.117345	0.141392	0.22192	0.105404	0.0464492	0.202088	0.166392	0.202486	0.26568	0.126726	0.0500445	0.0695063	0.0696058	0.203646	0.0686653	0.0963273	0.143808	0.0933109	0.0998683
ENSG00000286918	AL035411.3	0	0.00139567	0	0.000886303	0	0.000492584	0	0	0	0	0.00138646	0.00138771	0	0	0	0.000629523	0	0.0038586	0	0	0	0	0	0	0	0	0.00729297	0	0	0	0	0	0	0	0
ENSG00000184292	TACSTD2	0.0687668	0.175612	0.111603	0.175129	0.0376062	0.163212	10.5741	0.0536	7.7505	6.85098	9.44059	5.21853	0.193455	0.349593	0.0735876	0.163278	0.0438941	9.44484	0.121867	0.154207	0.463515	0.192968	13.7366	11.9641	27.2272	7.01853	1.75568	0.0440609	27.6064	0.0673909	0.446066	0.173794	0.0739086	0.536146	10.3411
ENSG00000162601	MYSM1	0.496191	0.451993	0.299299	0.367327	0.67243	0.778989	0.389586	0.458031	0.717594	0.436635	0.388967	0.698096	0.802316	0.288348	0.565618	0.330752	0.249798	0.308277	0.552067	0.178163	0.343367	0.510266	0.316052	0.721161	0.489353	0.357301	0.201466	0.225855	0.219275	0.356789	0.483355	0.363159	0.317528	0.340488	0.262698
ENSG00000283445	AL136985.3	0.000963498	0.000329686	0.000183574	0.0010331	0.00167177	0.00249671	0	0	0.00865062	0.00108032	0.000576262	0.000712503	0.00279727	0	0.00106898	0.0011998	0.000170227	0.000301689	0.00113089	0	0.0243084	0.00448496	0	0	0	0.000898038	0.00641605	0.00242062	0.0108816	0	0.0458486	0	0	0	0
ENSG00000177606	JUN	31.7431	36.223	8.69362	16.1122	44.3639	12.285	12.6218	23.5874	7.16752	9.58142	8.99562	20.7949	32.6197	5.19775	28.0373	54.0974	23.8138	25.7454	27.2865	11.8169	29.4899	37.8487	14.0825	29.2621	21.4127	13.0536	22.593	9.1513	6.47321	14.0742	21.7954	41.3508	28.3704	44.0576	10.7469
ENSG00000234807	LINC01135	0.0167344	0.0207541	0.00384919	0.00680148	0.0147593	0.0242185	0.00901778	0.013573	0.0240644	0.00916805	0.0314243	0.048684	0.0160705	0.00289237	0.0129292	0.0120508	0.00379831	0.0293089	0.0122149	0.00651307	0.00724736	0.0101887	0.0079845	0.0175285	0.0406945	0.000581192	0.0157211	0.00243127	0.0137157	0.0122136	0.00661796	0.0133761	0	0	0.00530014
ENSG00000272226	AL136985.2	0.0020482	0	0.00104766	0.000184157	0.00178827	0.000578061	0.00019098	0.00162809	0.000264186	8.84e-05	0.000430881	0	0	0	0.00146678	0	0.000226878	0.00115534	0.000743642	0.000214125	0	0.0033753	0	0	0.00113419	0	0	0	0	0	0	0	0	0	0
ENSG00000231740	AL136985.1	0	0	0	0	0	0.000497729	0	0	0	0	0	0	0	0	0	0	0	0	0	0	0	0	0	0	0	0	0	0	0	0	0	0	0	0	0
ENSG00000232453	LINC02777	0.00638513	0.00501145	0.00626398	0.00505968	0.0293726	0.0221524	0.00359643	0.00216438	0.00299074	0.000986235	0.000872228	0.00202094	0.0118279	0.00292243	0.00756468	0.00763109	0.00373835	0.00366631	0.00758808	0.00518863	0.00108376	0.00155163	0.0013994	0.00192716	0.00363786	0.0127764	0.00397079	0	0.00265419	0	0.00441348	0.011746	0	0	0.00618922
ENSG00000237352	LINC01358	0.0330504	0.0236496	0.00184692	0.00658722	0.178951	0.0770857	0.000172049	0.0236092	0.00448252	0.000206409	0.00127739	0.00165191	0.0337063	0.0156981	0.0285241	0.0271651	0.030523	0.00243208	0.137217	0.0233054	0.0054075	0.0756562	0.000322921	0	0.00220002	0.00396347	0.0690626	0	0.00309758	0.00055798	0.00731645	0	0	0.0407299	0
ENSG00000241042	AL592431.2	0	0	0	0	0	0	0	0	0	0	0	0	0	0	0	0	0	0	0	0	0	0	0	0	0	0	0	0	0	0	0	0	0	0	0
ENSG00000235215	AL592431.1	0	0	0	0	0	0	0	0	0	0	0	0	0	0	0	0	0	0	0	0	0	0	0	0	0	0	0.000902564	0	0	0	0	0	0	0	0
ENSG00000224609	HSD52	0.0150811	0.00848702	0.0381929	0.036671	0.0259761	0.015176	0.0054362	0.00627267	0.00980153	0.00544253	0.00150182	0.00905536	0.0175443	0.0237	0.019461	0.0485111	0.0153719	0.00316757	0.0117557	0.00198844	0.0101637	0.00261955	0.000596487	0.0102578	0.0105778	0.00496213	0.0192598	0.0258582	0.00696344	0.00950829	0.00537597	0	0	0.00402431	0
ENSG00000270457	AC093424.1	0.000346106	0	0	0.00132128	0.0011341	0.000757442	0.00130506	0.000523535	0.000415538	0.000257565	0	0.000417723	0	0.00056166	0	0.000654751	0.0013669	0.000410418	0.000285806	0.000205234	0.00309248	0	0	0	0	0	0	0	0	0	0	0	0	0.015911	0
ENSG00000172456	FGGY	0.0437641	0.042384	0.0230393	0.060426	0.0733438	0.0623293	0.0858465	0.0356554	0.183211	0.186088	0.484918	0.168767	0.0515338	0.0497294	0.0450048	0.0481779	0.0546999	0.261779	0.07869	0.0173285	0.0644031	0.0241315	0.254876	0.0603197	0.13324	0.0306366	0.0655458	0.0148318	0.103367	0.0447111	0.111633	0.0370812	0.0222532	0.0527722	0.0760015
ENSG00000226883	AL035416.1	0	0	0	0	0	0	0	0	0.00043023	0	0	0	0	0	0	0	0	0	0	0	0	0	0	0	0	0	0	0	0	0	0	0	0	0	0
ENSG00000134709	HOOK1	0.0354379	0.0554854	0.00200466	0.00384255	0.000893337	0.0190954	0.374032	0.0748051	0.211923	0.172977	0.214713	0.255197	0.0470026	0.0066081	0.0512225	0.00597188	0.00128891	0.225693	0.0228539	0.0886638	0.00548072	0.0204667	0.154059	0.319607	0.4456	0.246162	0.00156508	0	0.139663	0.0481184	0.0107246	0	0.0179433	0.0103085	0.247422
ENSG00000134716	CYP2J2	0.00269369	0.00263759	0.00233978	0.000881588	0	0.00515004	0.0648138	0.00137936	0.120902	0.116961	0.182198	0.148668	0.00716671	0.00372086	0.00141096	0.00180309	0.000442623	0.275944	0.00151433	0.00193712	0.00390281	0	0.101411	0.0122385	0.0230802	0.0305142	0	0	0.0111676	0	0.00534898	0	0	0.00848075	0.0345901
ENSG00000162598	C1orf87	0	0	0	0	0	0	0	0	0.00803043	0	0	0.00427826	0.000535941	0.000795832	0	0	0	0	0	0.000192542	0	0	0	0	0	0	0	0	0	0	0	0	0	0	0
ENSG00000238242	LINC02778	0	0	0	0.000308488	0	0	0	0	0.000184659	0	0	0	0	0	0	0	0	0	0	0	0	0	0	0	0	0	0	0	0	0	0	0	0	0	0
ENSG00000226476	LINC01748	0.000627792	0.00117833	0.000721767	0.000649878	0.000680758	0.00242711	0.118711	0	0.274323	0.101352	0.0599572	0.158667	0.0118432	0.00196442	0.00228553	0.00136491	0.000125451	0.0250156	0.00291895	0.000780912	0.000562339	0.00944666	0.0228724	0.166625	0.106348	0.14225	0.00193876	0	0.13816	0	0.0399878	0	0	0	0.0700556
ENSG00000231252	AC099792.1	0	0	0	0	0	0.000895658	0	0	0	0.00014384	0	0	0	0	0	0.000195979	0.00076117	0	0	0	0	0	0.000363781	0	0	0	0	0	0	0	0.0582728	0	0	0	0
ENSG00000162599	NFIA	0.265931	0.322701	0.161089	0.325001	0.0658936	0.254525	0.997605	0.0249778	2.55284	0.809088	0.90707	2.38503	0.412548	2.82123	0.170591	6.11385	3.72938	0.462796	0.121071	0.0505706	2.70535	0.203906	0.591368	0.826624	0.520913	0.2649	0.0340371	0.346736	0.413992	0.0492809	3.25337	1.12087	0.0682975	2.00517	0.333241
ENSG00000237928	NFIA-AS2	0	0	0	0	0	0	0.000312181	0	0	0	0	0	0	0.00327167	0	0.0112636	0.014288	0.000137015	0	0	0.00028563	0	0	0	0	0.00163294	0	0	0	0	0.269931	0.0703206	0	0	0
ENSG00000237853	NFIA-AS1	0.000341388	0	0	0	0	0.000399169	0	0	0	0	0	0.000987513	0	0.000381394	0	0.00166828	0.000889324	0.000439179	0	0	0	0	0	0	0	0	0	0	0.000976801	0	0.00264519	0	0	0	0
ENSG00000284808	AC099791.3	0	0	0	0	0	0	0	0	0	0	0	0	0	0	0	0	0.000282717	0	0	0	0	0	0	0	0	0	0.00124645	0	0	0	0	0	0	0	0
ENSG00000287224	AC099791.4	0.000439036	0	0	0.00097771	0.000608126	0	0	0	0.000273921	0.000158761	0	0	0	0.00030763	0	0.0024097	0.00117254	0	0	0	0	0	0	0.000493239	0.00034975	0.000388906	0.00184828	0	0	0	0.0025284	0	0	0	0
ENSG00000162604	TM2D1	0.334006	0.249299	0.263912	0.303526	0.354527	0.423292	0.520902	0.373114	0.76077	0.644099	0.630383	0.601983	0.376069	0.664961	0.311341	0.769149	0.628783	0.437419	0.405552	0.150846	0.491161	0.37328	0.579588	0.399231	0.454279	0.495555	0.151858	0.217604	0.376166	0.466284	0.661059	0.302408	0.248921	0.600881	0.365497
ENSG00000271200	AC099791.2	0.0140134	0.0143091	0.00093191	0.00930251	0.0123989	0.0303999	0.0512096	0.0109714	0.0697715	0.0291971	0.0393551	0.0812843	0.0433534	0.00773133	0.0392989	0.0358145	0.0137803	0.0207469	0.0268742	0.00725712	0.0348496	0.0155595	0.0168091	0.0534422	0.0145977	0.0267829	0.0195104	0	0.0184729	0	0.0142126	0.0306305	0	0.0264919	0.0703882
ENSG00000132849	PATJ	0.187222	0.196328	0.00856298	0.0173497	0.0703623	0.226165	0.450405	0.217419	1.27205	0.522616	0.688583	1.02393	0.332456	0.0427464	0.208758	0.0594646	0.0304513	0.435171	0.0885919	0.0600604	0.0759786	0.171343	0.480232	0.815087	0.945613	0.391876	0.0253699	0	0.301229	0.0192854	0.0454934	0.02458	0.0356606	0.171002	0.498444
ENSG00000240563	L1TD1	0.000205393	0.000852557	0.00637807	0.001699	0.00124664	0.000718698	0.000330416	0.00332526	0.00781948	0.000234289	0.000173209	0.00540476	0.00147726	0.000620179	0	0.00205406	0.000420091	0	0.0012571	0	0	0	0.000594074	0	0	0	0	0.00575994	0.000877479	0	0	0	0.0245117	0	0
ENSG00000132854	KANK4	0	0	0.000133179	0.000720894	0.000351134	0	0.00033805	0	0.000299192	0	0	0.000468877	0	0.00112891	0	0.00427719	0.00490213	0	0.000239276	0	0	0.00337381	0	0	0	0	0	0	0.000625376	0	0	0	0	0.0357663	0.0118157
ENSG00000162607	USP1	0.452691	0.495778	0.170383	0.244483	0.456222	0.642988	1.43813	0.361641	0.18497	0.258859	0.19742	0.322043	0.400243	0.208508	0.507697	0.364254	0.272142	0.175454	1.66169	0.0965979	0.276843	0.368802	0.140123	1.03497	1.04988	0.785795	0.296561	0.15429	0.143984	1.17324	0.308893	0.16757	0.126874	0.302281	0.763559
ENSG00000116641	DOCK7	0.0301444	0.0500721	0.0560997	0.221902	0.0111112	0.0500709	0.408362	0.0773539	0.496626	0.20818	0.220422	0.450618	0.0688222	0.310369	0.0401019	0.304171	0.29704	0.167407	0.0315444	0.0308192	0.0859101	0.0444249	0.225037	0.418568	0.345175	0.2494	0.135247	0.0542106	0.0698967	0.0791208	0.141013	0.212414	0.0744084	0.301404	0.305615
ENSG00000132855	ANGPTL3	0.000133505	0.00059597	0	0	0	0	5.32e-05	0	0.00211634	0.00052618	0.00116302	0.0055721	0	0	0	0.000600444	0	0.000153284	0	0.000203688	0	0	0	0	0	0	0	0	0	0	0	0	0	0	0
ENSG00000235545	AC103923.1	0.000364344	0.000506173	0.00027886	0.00138711	0.000498432	0.000725243	0.00240661	0	0.00477353	0.000724934	0.00172481	0.00975998	0	0.000718807	0	0.00117037	0.00116578	0.000715616	0	0	0.000911356	0	0.000420553	0	0.000648599	0.00417868	0	0	0.00422177	0	0	0	0	0	0
ENSG00000125703	ATG4C	0.0546338	0.0382649	0.0472215	0.19178	0.0545669	0.0686842	0.109171	0.143263	0.0604233	0.0449678	0.0447451	0.0635103	0.0496669	0.0400988	0.0589625	0.0865049	0.0740928	0.0227736	0.0573738	0.0930344	0.0670193	0.0300656	0.0297616	0.0611242	0.0662434	0.0698079	0.062869	0.0441511	0.057149	0.1187	0.0983313	0.0550221	0.184287	0.0619643	0.0611833
ENSG00000234318	AC099794.1	0	0	0	0	0	0	0	0	0.0002047	6.5e-05	0	0.000257746	0	0	0	0	0.000768597	0	0	0.000369746	0	0	0	0	0	0	0	0	0	0	0	0	0	0	0
ENSG00000229537	LINC01739	0	0	0	0	0	0	0	0	0	0	0	0	0	0	0	0	0	0	0	0	0	0	0	0	0	0	0	0	0	0	0	0	0	0	0
ENSG00000286455	AL162400.3	0	0	0	0	0	0	0	0	0	0	0	0	0	0	0	0	0	0	0	0	0	0	0	0	0	0	0	0	0	0	0	0	0	0	0
ENSG00000227485	AL162400.1	0	0	0	0	0	0	0	0	0	0	0	0	0	0	0	0	0	0	0	0	0	0	0	0	0	0	0	0	0	0	0	0	0	0	0
ENSG00000229225	AL162400.2	0	0	0	0	0	0	0	0	0	0	0	0	0	0	0	0	0	0	0	0	0	0	0	0	0	0	0	0	0	0	0	0	0	0	0
ENSG00000203605	AC096543.1	0	0	0	0	0	0	0	0	0	0	0	0	0	0	0	0	0	0	0	0	0	0	0	0	0	0	0	0	0	0	0	0	0	0	0
ENSG00000224209	LINC00466	0	0	0	0	0	0	0.00176895	0	0	0	0	0	0	0	0	0	0	0	0	0	0	0	0	0.000316934	0	0.000677482	0	0	0	0	0	0	0	0	0
ENSG00000228734	AC096543.2	0	0	0	0	0	0	0	0	0	0	0	0	0	0	0	0	0	0	0	0	0	0	0	0	0	0	0	0	0	0	0	0	0	0	0
ENSG00000230798	FOXD3-AS1	0.00020283	0	0.00154862	0.00172609	0.00128617	0.00271768	0.0435308	0.00067319	0.0014168	0.00116398	0	0.00120622	0.00162794	0	0.0012374	0	0	0	0	0.000431582	0	0	0	0.00399667	0.0156762	0.0194708	0.0173129	0.00421322	0.0232503	0.00818218	0	0	0.0245117	0	0.00326735
ENSG00000187140	FOXD3	0.0010385	0.000735414	0.00211726	0.00308042	0.00163501	0	0.0204224	0	0.000582362	0.000696512	0.000376668	0.000394404	0.000619542	0	0.000680345	0	0	0	0.000491092	0	0	0	0	0.0005089	0.00274407	0.0414362	0.00558503	0.00531589	0.00304891	0.011561	0	0	0	0	0
ENSG00000088035	ALG6	0.151118	0.0946002	0.05237	0.0733858	0.196647	0.244744	0.231912	0.104675	0.158339	0.130383	0.0707574	0.123646	0.196139	0.0431822	0.1535	0.0463349	0.0506878	0.0486901	0.219352	0.0427073	0.103202	0.145122	0.0490285	0.194066	0.114025	0.169124	0.0375939	0.0656115	0.0955929	0.148269	0.0920599	0.17136	0.0230535	0.0350832	0.103056
ENSG00000142856	ITGB3BP	0.185499	0.117672	0.0632692	0.121503	0.250265	0.231516	0.489273	0.23768	0.1679	0.199697	0.202193	0.106343	0.140596	0.100542	0.195736	0.134189	0.116006	0.0684552	1.05556	0.0578473	0.185956	0.152626	0.133485	0.434373	0.403717	0.412238	0.0991883	0.107444	0.0899747	0.712719	0.230767	0.315759	0.0813514	0.177129	0.375741
ENSG00000286429	BX004807.1	0.000698081	0	0	0	0	0	0	0	0	0.000322666	0	0.000368611	0	0	0	0	0	0	0	0	0	0	0	0	0	0	0	0	0	0	0	0	0	0	0
ENSG00000203965	EFCAB7	0.0433719	0.028215	0.00679412	0.0146796	0.0608683	0.0791139	0.0825	0.0528193	0.0903746	0.0395173	0.0249696	0.0919406	0.0511707	0.0194222	0.0490516	0.0812469	0.0420253	0.0177412	0.111354	0.0339307	0.0243389	0.0350262	0.00639587	0.0743334	0.0643612	0.0736823	0.00711217	0.00242669	0.015535	0.0852977	0.033198	0.0085893	0.0274716	0.0231223	0.0340698
ENSG00000116652	DLEU2L	0.0261025	0.0131601	0.00255568	0.00557389	0.0223532	0.0290415	0.0245017	0.0299712	0.0535143	0.00881359	0.00519759	0.0323167	0.0393491	0.000815786	0.0194516	0.012471	0.0134805	0.00235429	0.0469557	0.014306	0.0118223	0.00356824	0	0.0336391	0.0135271	0.0270073	0.00665828	0	0.0123382	0.025885	0.0122041	0	0.0383616	0.00705203	0.00817415
ENSG00000079739	PGM1	0.10663	0.0875584	0.1077	0.109699	0.166634	0.191538	0.320143	0.0619417	0.203712	0.0878832	0.16467	0.176943	0.107788	0.18772	0.16415	0.20076	0.269805	0.137157	0.233378	0.0558873	0.10367	0.101786	0.155796	0.0737094	0.131957	0.354329	0.0805408	0.0707624	0.093978	0.0809976	0.187634	0.0862841	0.225101	0.164759	0.31465
ENSG00000185483	ROR1	0.000453513	0.000874819	0.000486418	0.000716651	0	0	0.00681417	0.0012342	0.0195381	0.00190337	0.00579633	0.0318089	0.00286061	0.160736	0.00391868	0.168651	0.209953	0.0613702	0.000260821	0.000232992	0.0211803	0	0.00807803	0.000846818	0.000785356	0.00170411	0.0653107	0	0	0	0.00422682	0	0.00473169	0.166669	0.0817786
ENSG00000223949	ROR1-AS1	0	0	0	0.000100477	0	0	0	0.000646008	0.00134526	0.00011644	0	0.00334296	0	0.00703491	0	0.00239262	0.0197964	0.0076363	0	0	0	0	0.00139568	0	0	0	0.00265989	0	0	0	0	0	0	0	0
ENSG00000284928	AL445205.1	0	0	0	0	0	0	0	0	0	0	0	0	0	0	0	0	0	0	0	0	0	0	0	0	0	0	0	0	0	0	0.0137621	0	0	0	0
ENSG00000177414	UBE2U	0	0	0	0	0	0	0	0	0	0.000256822	0	0	0	0	0	0	0.000374844	0	0	0	0	0	0	0	0	0	0	0	0	0	0	0	0	0	0
ENSG00000158966	CACHD1	0.0046553	0.00210324	0.00128257	0.00144374	0	0.000845171	0.023144	0	0.0586372	0.0266287	0.048338	0.0528223	0.00445296	0.10118	0.000685316	0.144183	0.0710155	0.0229996	0.00142789	0.00414619	0.136617	0	0.0329598	0.000717728	0.000337582	0.00490927	0.00521302	0.00957654	0.0720431	0.000507824	0.0124991	0	0.0206012	0.0147688	0.032253
ENSG00000162437	RAVER2	0.00393	0.00789658	0.0058198	0.00863547	0.000510287	0.00622677	0.0545662	0.00886221	0.11937	0.022039	0.0522486	0.109123	0.00141667	0.0178054	0.00275367	0.040688	0.0205016	0.0403559	0.00422424	0.00538773	0.0880538	0.0132245	0.022136	0.0166008	0.0331673	0.0362875	0.0178503	0.00161535	0.0318289	0.00430411	0.00469912	0	0.0108656	0.185635	0.0185068
ENSG00000162434	JAK1	3.76707	2.9705	1.61557	1.53949	3.19831	3.52168	0.544986	2.85992	1.06898	0.971887	0.769783	1.30296	3.03178	2.09624	4.1824	1.45007	2.15138	0.836495	2.97399	0.578965	2.30337	3.35889	1.18501	0.591445	0.361812	0.981444	2.5802	1.68819	1.01205	3.74481	2.43792	1.25181	1.02642	1.23036	0.641101
ENSG00000226891	LINC01359	0.00323338	0.00216998	0.00708192	0.0050069	0.000440696	0.00292859	0.000393058	0.00206106	0.00588966	0.00489862	0.0050569	0.00826586	0.00181059	0.0050955	0.00506727	0.0163988	0.0184143	0.000258085	0	0.000453382	0.00385721	0.00179522	0.000350256	0	0	0.000870981	0.004255	0.0134237	0.00367033	0	0.00522396	0.0104099	0	0.0275859	0
ENSG00000272506	AL357078.2	0	0.000870244	0.00187098	0.00166714	0	0.000618053	0	0.00182204	0.00110605	0.000876636	0.000336875	0.00184832	0.000959239	0.000970072	0.00085034	0.00123968	0.0024352	0.000109594	0	0	0.000466247	0	0	0	0	0	0	0	0	0	0	0	0	0	0
ENSG00000162433	AK4	0.0120601	0.0119363	0.0579361	0.0579328	0.0426932	0.0349284	0.0434731	0.00621725	0.157128	0.0489181	0.0881546	0.211576	0.0214941	0.13277	0.0129169	0.0503546	0.202024	0.115315	0.0346783	0.00508679	0.334283	0.0188494	0.124029	0.0459877	0.00772941	0.0693541	0.0162616	0.0780549	0.102381	0.00248749	0.238127	0.0528139	0	0.233454	0.14118
ENSG00000116675	DNAJC6	0.000815023	0.0132778	0.000132134	0.00138682	0.000390356	0.00855485	0.000103145	0.00161041	0.00432122	0.00426789	0.00160727	0.0120297	0.00443237	0	0.0023009	0.000830197	0.0017737	0.00151907	0.00340407	0.00229857	0.012634	0.00616733	0.00187005	0	0.0488751	0.0023067	0	0	0.00347273	0.000888462	0.00644394	0	0	0	0
ENSG00000229294	AL139294.1	0	0	0	0	0	0	0	0	0	0	0	0	0	0	0	0	0	0	0	0	0	0	0	0	0	0	0	0	0	0	0	0	0	0	0
ENSG00000213625	LEPROT	0.491368	0.30444	0.64492	0.643986	0.373433	0.437853	0.468202	0.221089	1.27343	1.01322	1.35338	1.42998	0.340671	1.24148	0.329538	1.7108	1.55655	0.990716	0.317801	0.177157	2.28097	0.222905	0.755688	0.695463	1.64555	0.674077	0.328174	0.716144	0.907889	0.138769	2.71721	0.528627	0.490112	1.69936	0.747289
ENSG00000116678	LEPR	0.0220347	0.0137353	0.0304293	0.0337175	0.0129509	0.0107275	0.000518084	0.00557873	0.034932	0.00559325	0.024145	0.0457563	0.0172451	1.42887	0.0145561	0.977527	0.302833	0.0110999	0.0171435	0.00653392	0.771923	0.00279066	0.0679712	0.00111676	0.00780842	0.0863576	0.0256376	0.0535226	0.0927802	0.00157041	0.317738	0.0291056	0.00733043	0.0867634	0.0679424
ENSG00000237852	AC119800.1	0.00659733	0.000443077	0.00865884	0.00473363	0.00508697	0.00254373	0.00199033	0.00141578	0.00309947	0.00250973	0.00510967	0.00164721	0.00329215	0.00503411	0.00332261	0.00125204	0.00270384	0.00139834	0.000443528	0.00180708	0.00713557	0	0.00335493	0.00174517	0.00220389	0.00350466	0.00546437	0.00279218	0.00732861	0	0.0030517	0	0.00673121	0	0.0126853
ENSG00000285079	AL513493.1	0	0	0	0.000253801	0	0	0	0	0	0	0	0	0	0	0	0	0	0.0002467	0	0	0	0	0	0	0	0	0	0	0	0	0	0	0.0557587	0	0
ENSG00000184588	PDE4B	1.31458	1.61967	3.75957	1.7357	0.780841	1.52198	0.00960689	1.51688	0.0165005	0.00355549	0.0262342	0.022998	1.81834	0.765362	1.05689	0.246352	0.413729	0.0316697	0.822897	0.425618	0.698498	1.80159	0.0974172	0.026153	0.013536	0.0158555	1.53714	4.3248	0.0527407	0.244677	0.837799	0.248822	3.87288	0.131323	0.00591567
ENSG00000227466	PDE4B-AS1	0	0	0	0	0	0	0	0	0	0	0	0	0	0	0	0	0	0	0	0	0	0	0	0	0	0	0	0	0	0	0	0	0	0	0
ENSG00000118473	SGIP1	0.00132576	0	0.00892503	0.00166865	0	0	0	0	0.000341832	0	0	0.000156814	0	0.081524	0.00286043	0.0637671	0.0861373	0.000107781	0.000281326	0	0.0570295	0	0.000219049	0	0.000396392	0	0	0.00196895	0.00470491	0	0.54568	0.052363	0	0.35697	0
ENSG00000248458	AL139147.1	0	0	0	0	0.000389667	0	0	0	0.000582028	0	0	0	0	0.000421625	0.000834321	0.00120193	0.00226345	0	0	0	0	0	0	0	0	0	0	0	0.00395495	0	0	0	0	0	0
ENSG00000152760	TCTEX1D1	0.000829913	0	0.0342101	0.0603543	0.00176434	0	0	0.00218939	0	0.000131288	0.00126571	0.00110419	0	0.000382133	0.00377063	0	0.0016109	0.00130736	0	0.00018205	0.272918	0	0	0	0	0	0.00364557	0.0202672	0	0	0.0149241	0.306884	0.0109056	0.00210056	0.00716424
ENSG00000172410	INSL5	0	0	0	0	0	0	0	0	0	0	0	0	0	0	0	0	0	0	0	0	0	0	0	0	0	0	0	0	0	0	0	0	0	0	0
ENSG00000152763	DNAI4	0.00894109	0.00315351	0.000716772	0.00227189	0.00295915	0.00742729	0.0177167	0.00514053	0.0287999	0.005166	0.00806769	0.0212606	0.00543381	0.0177264	0.0059853	0.0152353	0.0134592	0.0023478	0.00243628	0.00173062	0.00998817	0.00369794	0.00520185	0.0155034	0.0236032	0.0442695	0.0014364	0	0.0157879	0.0108357	0.0449199	0	0.00511139	0.0183547	0.00265837
ENSG00000231080	AL592161.1	0	0	0	0	0	0	0	0	0	0	0	0	0	0	0	0	0	0	0	0	0	0	0	0	0	0	0	0	0	0	0	0	0	0	0
ENSG00000198160	MIER1	1.42105	1.55937	0.615582	0.581385	1.38236	1.78993	0.559839	0.772281	0.740941	0.435757	0.529518	0.894667	1.28089	0.618254	1.24455	0.865819	0.659942	0.628193	1.49035	0.177316	0.751647	1.26661	0.734242	0.578618	0.537945	0.724665	0.535546	0.771016	0.526501	0.756375	0.828437	1.12398	0.480183	0.789872	0.540151
ENSG00000116704	SLC35D1	0.150787	0.16808	0.034647	0.0513491	0.102942	0.146065	0.0366677	0.0960787	0.184453	0.13737	0.145847	0.22114	0.173367	0.0762949	0.144421	0.0913807	0.091346	0.0828667	0.133801	0.0559164	0.0550807	0.105077	0.0658336	0.0378039	0.0243876	0.028891	0.0313348	0.0157812	0.0637228	0.180941	0.0336216	0.172562	0.0919059	0.183813	0.0174441
ENSG00000203963	C1orf141	0.00136122	0	0	0	0.000370595	0	0	0	0	0	0	0	0	0	0	0	0	0	0	0	0.00210175	0	0.000472187	0	0	0	0	0	0	0.00684959	0	0	0	0	0
ENSG00000275678	AL133320.2	0.000749199	0	0	0	0	0	0.000252644	0	0	0	0.000522336	0	0	0	0	0.00022192	0	0	0	0	0	0	0	0	0	0	0	0.00325481	0.00328466	0	0	0	0	0	0
ENSG00000162594	IL23R	0.135832	0.00401662	0.000790184	0.000772976	0.00918308	0.0123354	0	0	0.00285507	7.54e-05	0.000437368	0	0.0409779	0.000458852	0.0185218	0	0.000108083	0.000263199	0.0261294	0.00108062	0	0.00786845	0.0011867	0	0	0	0.012519	0	0.000650266	0.000735684	0	0	0	0	0
ENSG00000081985	IL12RB2	0.260884	0.066268	0.00215362	0.00336813	0.0369555	0.0575578	0.00380234	0.00383984	0.00246906	0.000849255	0.00203562	0.00621543	0.164861	0.00208413	0.209071	0.00214367	0.00149444	0.00278883	0.100115	0.0023022	0.00203738	0.0537148	0.000240781	0.00782856	0.00462292	0.0160286	0.00221687	0	0.0133596	0	0.00118169	0.00555333	0	0	0
ENSG00000142864	SERBP1	2.92312	2.49436	1.32097	2.00683	3.10897	3.0611	3.65639	2.20768	1.83407	2.04483	1.95305	2.62024	2.34421	3.75851	3.16284	1.95637	2.6078	2.58712	4.17955	0.646963	3.97822	2.14881	3.10858	2.80709	2.67642	3.86818	1.83435	1.65094	1.62526	4.08554	3.84955	2.11944	1.30667	2.57937	2.44826
ENSG00000235200	LINC01702	0	0	0	0	0	0	0	0	0	0	0	0	0	0	0	0	0	0	0	0	0	0	0	0	0	0	0	0	0.00159866	0	0	0	0	0	0
ENSG00000116717	GADD45A	2.72246	1.63728	0.66703	0.719399	1.23166	0.482352	0.474584	0.435588	0.922271	2.04166	2.52688	1.02316	1.50715	3.47818	1.01791	1.16479	2.31756	5.72518	1.46896	1.06419	3.84553	1.23916	3.86516	0.740179	0.976103	2.08877	5.08493	0.637211	2.55136	1.03583	0.795433	1.36014	1.97116	2.39795	1.55268
ENSG00000172380	GNG12	0.006285	0.0066428	0.0074523	0.0227594	0.00153343	0.0118264	0.221934	0.00496312	0.67552	0.409861	0.405198	0.54553	0.00674323	0.843987	0.00854312	0.885887	1.02029	0.315367	0.00981772	0.00615472	0.805683	0.00729276	0.377452	0.274544	0.26704	0.5416	0.0144585	0.00382881	0.898336	0.00579964	1.52724	0	0	0.834694	0.270107
ENSG00000232284	GNG12-AS1	0	0	0	0.000862498	0	0	0.00150273	0	0.00745272	0.00415015	0.00237661	0.0104502	0.001137	0.00174686	0	0.00532243	0.00456681	0.00288213	0	0	0.00682541	0	0.00131013	0	0.00102021	0.00441764	0	0	0.00109645	0	0.0335362	0	0	0.00982343	0
ENSG00000162595	DIRAS3	0.0660452	0.000400782	0.000501214	0.000682794	0.0035786	0	0.00683172	0	0.00869323	0.00164353	0.00385976	0.0263904	0.014958	0.103541	0	0.0783125	0.0477608	0.00212707	0.0104624	0.00228441	0.00531607	0.00911831	0	0.0145389	0.0024666	0.00140865	0	0	0	0.000507824	0.0536886	0	0	0.00670263	0.00261983
ENSG00000116729	WLS	0.026638	0.0109592	0.12524	0.17106	0.0136176	0.0105521	0.376742	0.00627857	0.467256	0.336155	0.856625	0.421902	0.00950409	0.479038	0.00391041	0.665414	0.470834	0.542909	0.0147495	0.00310184	0.64569	0	0.372728	0.739932	0.617644	0.264815	0.0540308	0.107084	0.0859725	0.00224659	0.425605	0.00707529	0	0.12445	0.245593
ENSG00000116745	RPE65	0	0	0.000748811	0.000135434	0	0	0	0	0	0	0	0	0	0	0	0	0	0	0.000169421	0	0	0	0	0	0	0	0	0.00449974	0	0	0	0	0	0	0
ENSG00000024526	DEPDC1	0.00127954	0.0104647	0.00109202	0.0133105	0.00510561	0.00685649	0.396327	0.000380256	0.00549118	0.109714	0.000668114	0.00253315	0.00872171	0	0.0016783	0.00101574	0.000605112	0.00146906	0.409385	0.00505531	0.00411494	0.00246741	0.0014362	0.096547	0.0817352	0.0758838	0.0129838	0.0038894	0.00826474	0.382826	0	0.0142583	0	0	0.125268
ENSG00000233589	AL138789.1	0.000735338	0.000448325	0	0	0	0.000430539	0	0	0	0	0	0	0.0017806	0	0	0	0	0	0.000414125	0	0	0	0	0	0	0	0	0	0	0	0	0	0	0	0.00427628
ENSG00000234264	DEPDC1-AS1	0	0	0	0.000268415	0	0	0.00058941	0	0	0.00101405	0	0	0	0	0	0	0	0	0.00507196	0	0	0	0	0.000436805	0.00191474	0.000393085	0	0	0	0.00622274	0	0	0	0	0
ENSG00000285041	AL035412.1	0	0	0	0	0	0	0.000103557	0	0	0	0	0	0	0	0	0	0	0	0.000139971	0	0	0	0	0	0	0	0	0	0	0	0	0	0	0	0
ENSG00000285407	AL033530.1	0.00038461	0	0	0	0	0.00124784	0.0194069	0.000716506	0.0424725	0.00738988	0.00448486	0.0762556	0.00296459	0	0	0	0	0.00421584	0	0.000261466	0	0	0.00184478	0.000987239	0.0331818	0	0	0	0.00883563	0	0	0	0	0	0.00553875
ENSG00000285473	AL691520.1	0	0	0	0	0	0	5.03e-05	0	0.000124856	0	0	0	0	0	0	0	0	0	0	0	0	0	0	0	0	0	0	0	0	0	0	0	0	0	0
ENSG00000223883	LINC01707	0	0	0	0	0	0	0	0	0.00350353	0	0	0.00110215	0	0	0	0	0	0	0	0	0	0	0	0	0	0	0	0	0	0	0	0	0	0	0
ENSG00000235446	LINC02791	0	0	0	0	0	0	0	0	0	0	0	0	0	0	0	0	0	0	0	0	0	0	0	0	0	0	0	0	0	0	0	0	0	0	0
ENSG00000229639	LINC01758	0	0	0	0	0	0	0	0	0	0	0.000147337	0.00012111	0	0	0	0	0	0	0	0	0	0	0	0	0	0	0	0	0	0	0	0	0	0	0
ENSG00000287453	AL359894.1	0	0	0	0	0	0	0	0	0	0.000749667	0	0	0	0	0	0	0	0	0	0	0	0	0	0	0	0	0	0	0	0	0	0	0	0	0
ENSG00000033122	LRRC7	0.00422438	0.00253052	0.000916334	0.0019508	0.00207409	0.00250918	0.00294308	0.00362328	0.00486626	0.000754283	0.00188816	0.003116	0.00387872	0.0014722	0.00206558	0.00120071	0.00138127	0.00134138	0.0018338	0.00234064	0.000764533	0.0030938	0	0.00184881	0.0100188	0.000426908	0.0188438	0.00693536	0.00234444	0.00495971	0.00151978	0	0.00855309	0	0
ENSG00000287283	AL117353.1	0	0	0	0	0	0	0	0	0	0	0	0	0	0	0	0	0	0	0	0	0	0	0	0	0	0	0	0	0	0	0	0	0	0	0
ENSG00000237919	LRRC7-AS1	0	0	0	0	0	0	0	0	0	0	0	0	0	0	0	0.00052449	0	0	0	0	0	0	0	0	0	0	0	0	0	0	0	0	0	0	0
ENSG00000066557	LRRC40	0.137834	0.139499	0.0658754	0.0942198	0.136639	0.172452	0.160997	0.134301	0.118291	0.0994202	0.0895835	0.108702	0.128302	0.140979	0.163225	0.124361	0.105282	0.0622266	0.182543	0.0272659	0.163212	0.120168	0.0603922	0.213157	0.185134	0.121778	0.100057	0.0485317	0.0478015	0.237435	0.116219	0.0883211	0.12183	0.183935	0.129561
ENSG00000116754	SRSF11	2.37791	2.15619	1.32332	1.60855	2.53094	2.72126	2.13151	2.03798	2.85825	2.66887	2.10751	2.58902	2.87801	1.41358	2.53823	2.09739	1.94324	1.73293	2.81	0.698937	1.89373	2.44625	1.82199	2.34202	1.95196	2.37835	1.96557	1.47797	1.10863	2.61032	2.07511	2.15806	2.41033	1.92474	1.37037
ENSG00000228988	AL353771.1	0.000272668	0	0.000686162	0.00138571	0.00282965	0.00164628	0.000162754	0	0.000237965	0.000251645	0	0.000492878	0.000723632	0	0.000961633	0.000594517	0	0.00025666	0.00198822	0.000798305	0	0	0	0.000893482	0	0	0.00186807	0	0	0	0	0	0.0102504	0	0
ENSG00000118454	ANKRD13C	0.193996	0.183533	0.0784836	0.0986455	0.210884	0.200055	0.159843	0.137607	0.158416	0.117699	0.08607	0.168857	0.244427	0.140605	0.155081	0.156802	0.184231	0.0839653	0.192572	0.0417359	0.138284	0.18523	0.114995	0.170263	0.18663	0.139646	0.0856155	0.0421683	0.124928	0.123367	0.161906	0.0772704	0.0935574	0.127185	0.066233
ENSG00000197568	HHLA3	0.0577169	0.0265155	0.0118581	0.0428309	0.0624035	0.0333832	0.12241	0.0417138	0.0594636	0.0235451	0.0661026	0.0727865	0.0433685	0.0687968	0.0253243	0.0965083	0.09574	0.0365443	0.0437229	0.0461542	0.0675575	0.036117	0.0500039	0.0630351	0.253599	0.0677758	0.0474872	0.00275002	0.0663358	0.139233	0.0876373	0.0503118	0.0589531	0.0872023	0.0507295
ENSG00000226088	HHLA3-AS1	0	0	0	0	0	0	0	0	0	0	0	0.000396943	0	0	0	0	0	0	0	0	0	0	0	0.000605175	0	0	0	0	0	0	0	0	0	0	0
ENSG00000116761	CTH	0.0217379	0.17479	0.046528	0.0184774	0.0159564	0.0138889	0.041971	0.040284	0.0181773	0.00994697	0.0810963	0.025363	0.0461524	0.0812846	0.0500988	0.0621906	0.0468913	0.0178353	0.0166357	0.0542662	0.0144006	0.0443664	0.0126566	0.061308	0.0506073	0.0251625	0.0517407	0.0148342	0.258831	0.0424769	0.0155683	0.0158378	0.0103475	0.149315	0.022125
ENSG00000271992	AL354872.1	0	0.00239281	0.00229691	0.00022216	0.000456859	0.00107073	0.000797225	0	0.000449927	0.000588775	0.00203847	0.00147294	0	0.00193012	0.0015593	0.00276676	0.00430795	0.000295413	0.000464083	0.00101586	0	0	0.000243567	0.00236796	0.000784937	0.0015467	0.00292276	0	0.0102379	0.0036087	0	0	0	0	0
ENSG00000229051	LINC01788	0	0	0	0	0	0	0.000112049	0	0	0	0	0	0	0	0	0.000299019	0	0	0	0	0	0	0	0	0.00440766	0	0	0	0	0	0	0	0	0	0
ENSG00000226208	AL513285.1	0	0	0	0	0	0	0	0	0	0	0	0	0	0	0	0	0	0	0	0	0	0	0	0	0	0	0	0	0	0	0	0	0	0	0
ENSG00000050628	PTGER3	0.00127279	0.00078456	0.00243525	0.0058454	0.00149241	0.000480981	0.00726534	0	0.00161243	8e-05	0.00207125	0.00412305	0.00732346	0.178721	0.00752145	0.342491	0.213804	0.000304222	0.000427596	0.000171098	0.00348389	0	0	0.0169482	0.00555419	0.0359545	0.019804	0	0.000895564	0.00240114	0.00614571	0.0782271	0	0.0413373	0
ENSG00000235782	AL031429.1	0	0	0.00192232	0.000407121	0	0	0	0	0	0	0	0	0	0.00112608	0	0.000607786	0.000223307	0	0	0	0	0	0	0	0	0	0	0	0	0	0	0	0	0	0
ENSG00000269933	AL031429.2	0	0	0	0	0	0	8.33e-05	0	0	0	0	0	0.000974328	0.00266295	0	0.00274714	0.00123017	0	0	0	0	0	0	0	0	0.00284894	0	0	0	0	0	0	0	0	0
ENSG00000235079	ZRANB2-AS1	0.000609353	0.000565777	0	0	0	0.00156704	0.000337258	0.00115085	0.000294409	0.000146971	0.000209176	0.00875649	0.00149548	0.000290262	0.00217504	0.00244799	0.000210713	0.000587932	0	0	0.00253826	0	0	0	0.000758332	0.00111031	0	0	0	0	0	0	0	0	0
ENSG00000132485	ZRANB2	1.01899	0.73611	0.396988	0.649625	1.15436	1.89996	1.12918	0.950479	1.65303	0.693767	0.753517	1.88993	1.6198	0.88369	1.10109	0.915366	0.684286	0.521778	1.14704	0.617879	0.846427	0.733516	0.570598	1.10385	0.786011	1.31546	0.44193	0.360078	0.474483	0.718116	1.09825	0.703637	1.02328	0.94268	0.496793
ENSG00000229956	ZRANB2-AS2	0.0049146	0.00389893	0.000314866	0.00525119	0.00670533	0.00986927	0.0205345	0.00369299	0.0248598	0.00840908	0.0195075	0.0263907	0.0041523	0.00333833	0.00538813	0.0130385	0.00550941	0.0117678	0.00539251	0.0074445	0.00496411	0.0129837	0.00275667	0.00840393	0.039095	0.0325608	0.00285073	0	0.00227224	0.0152922	0	0.00327162	0	0.00987384	0.0109402
ENSG00000172260	NEGR1	0.000973471	0.0028017	0.0106474	0.00855779	0	0	6.44e-05	0.00261479	0.00377674	0	0.00620002	0.00356495	0.000897673	1.51618	0.0018001	2.01566	1.15631	0.00571309	0.0011441	0	0.00372105	0	0.0178014	0.000670722	0.000671502	0	0.0968375	0	0.00784302	0.00101565	0.0025284	0.0391438	0.0884746	0	0
ENSG00000231985	AL354949.1	0	0	0	0	0	0	0	0	0	0	0	0	0	0	0	0	0	0	0	0	0	0	0	0	0	0	0	0	0	0	0	0	0	0	0
ENSG00000228853	NEGR1-IT1	0	0	0	0	0	0	0	0	0	0	0	0	0	0	0	0.00165381	0	0	0	0	0	0	0	0	0	0	0	0	0	0	0	0	0.00819296	0	0
ENSG00000286863	AL513166.1	0	0	0	0	0	0	0.000317539	0.000667074	0.0170604	0.00311889	0.0011612	0.0100917	0.000278409	0.00138232	0	0.00622314	0.00560492	0.00089813	0	0	0.0029849	0	0.00029408	0	0.00281484	0.00256222	0.00300043	0	0.000406451	0	0	0	0	0.00609637	0
ENSG00000225087	AL583808.1	0.000250446	0	0.000806229	0.00127792	0.000873665	0.00295168	0.181421	0.000237954	0.736271	0.214732	0.171619	0.157225	0.00945416	0.000401876	0.00395355	0.000831153	0	0.0332859	0.00363489	0.00398599	0.000335109	0	0.0397564	0.00479454	0.15712	0.182554	0.00278371	0	0.0630159	0	0	0.00176882	0	0	0.00403524
ENSG00000227016	LINC02796	0	0	0	0	0	0	5.1e-05	0	0.00143387	0.000114625	0	0.00154458	0	0	0	0	0	0.00020788	0	0	0	0	0	0	0	0	0	0	0	0	0	0	0	0	0
ENSG00000285808	LINC02797	0	0	0	0	0	0	0	0	0	0	0	0.000163537	0	0	0	0	0	0	0	0	0	0	0	0	0	0	0	0	0	0	0	0	0	0	0
ENSG00000233973	LINC01360	0	0	0	0	0	0	0	0	0	0	0	0	0	0	0	0	0	0	0	0	0	0	0	0	0	0	0	0	0	0	0	0	0	0	0
ENSG00000223479	LINC02238	0	0	0	0	0	0	0	0	0	0	0	0	0	0	0	0	0	0	0	0	0	0	0	0	0	0	0	0	0	0	0	0	0	0	0
ENSG00000285778	AL591463.1	0	0	0	0	0	0	0	0	0	0	0	0	0	0	0	0	0	0	0	0	0	0	0	0	0	0	0	0	0	0	0	0	0	0	0
ENSG00000162620	LRRIQ3	0.00542128	0.00500247	0.000115598	0.00251266	0.00228459	0.0118179	0.0193621	0.0106238	0.00345964	0.0036963	0.00473842	0.0070318	0.000635121	0	0.00746701	0	0.000208428	0.00283615	0.0153119	0.00188198	0.0045254	0.00718389	0.000619515	0.00739128	0.0314812	0.0140191	0	0	0.00712611	0.00350099	0.0140123	0	0	0	0.00920346
ENSG00000254685	FPGT	0.0452613	0.0217232	0.0358418	0.0514336	0.0469896	0.0533652	0.0618025	0.0251592	0.0857049	0.0510611	0.0549995	0.0819768	0.0333787	0.0247164	0.0447397	0.0390714	0.0330713	0.0258399	0.0363803	0.00935443	0.0540064	0.0415551	0.0298567	0.0993774	0.0658935	0.069239	0.0201475	0.0367121	0.0605001	0.00119557	0.0399208	0.00399606	0	0.0483873	0.0143613
ENSG00000259030	FPGT-TNNI3K	0.00361561	0.00220349	0.00141055	0.00534984	0.000541789	0.00608042	0.000903584	0.00587669	0.0165619	0.00118519	0.00683414	0.0287012	0.00691009	0.00763665	0.00478089	0.0130662	0.0090129	0.00276639	0.00189757	0.000584808	0.0167367	0	0.00129155	0.00358789	0.00310991	0.00183789	0	0	0.0108432	0	0.0136801	0	0.0259207	0.0111693	0
ENSG00000116783	TNNI3K	0.000582435	0	0	0.000226175	0	0	0	0.00162679	0.00153831	0.000248474	0.000719675	0.00136643	0.000472219	0.00356103	0	0.00560388	0.00272608	0.00014768	0	0	0	0	0	0	0	0	0	0	0.000431822	0	0	0	0	0.00532354	0
ENSG00000237324	AC093158.1	0.00129908	0	0	0.00028536	0	0	0.000163654	0.000715103	0.00509355	0	0.000449159	0.00307273	0	0	0	0.000511976	0.000257772	0	0	0	0	0	0	0	0.000750725	0	0	0	0	0	0	0	0	0	0
ENSG00000233894	AC105271.1	0	0	0	0	0	0	0	0	0	0	0	0	0	0.00152911	0	0	0	0	0	0	0	0	0	0	0	0	0	0	0	0	0	0	0	0	0
ENSG00000162621	LRRC53	0	0	0	0	0	0	0	0	0	0	0	0.000751386	0	0	0	0	0.000333674	0	0	0	0	0	0	0	0	0	0	0	0	0	0	0	0	0	0
ENSG00000178965	ERICH3	0	0.00111797	0	0	0.00253991	0.000603349	0.000176939	0.000544904	0.000663814	0	0	0.00114313	0.00908007	0	0.00902237	0.00118645	0.000457825	0	0.000999397	0	0	0.0018373	0	0	0.000432025	0.0033416	0	0	0	0	0	0	0	0	0
ENSG00000234497	ERICH3-AS1	0	0	0	0	0	0	0.000733194	0	0	0	0	0	0	0	0	0	0	0	0	0	0	0	0	0	0	0	0	0	0	0	0	0	0	0	0
ENSG00000272864	AC135803.1	0.0011094	0.00101258	0	0.000484831	0.00262948	0.00372911	0.000279131	0.0022473	0.0104075	0	0.00212597	0.00770314	0.00357596	0.00115591	0.000754383	0.00530362	0.00112085	0.00150315	0.00195572	0.00191562	0.000583688	0	0.000856686	0.000338129	0.00112685	0.000987475	0	0	0	0	0	0	0	0	0
ENSG00000116791	CRYZ	0.0721924	0.0756259	0.0134872	0.0410695	0.116964	0.138935	0.075673	0.061724	0.318221	0.0248272	0.317607	0.29803	0.0543939	0.0788523	0.0900674	0.170355	0.0841662	0.244096	0.0867143	0.0284851	0.0272774	0.0527315	0.198917	0.252556	0.203526	0.08799	0.0191327	0.0297122	0.0179701	0.0547127	0.0643468	0.040566	0.0817972	0.0590622	0.0581611
ENSG00000162623	TYW3	0.300222	0.250727	0.104922	0.160211	0.369744	0.306654	0.204061	0.273591	0.229806	0.122543	0.251076	0.229759	0.167956	0.175531	0.296713	0.303376	0.323723	0.244474	0.326016	0.0809934	0.248566	0.341717	0.166045	0.168573	0.172486	0.185565	0.153055	0.107135	0.139915	0.343527	0.272895	0.250285	0.228876	0.325002	0.159502
ENSG00000229943	AC133865.1	0	0	0	0	0	0	0	0	0	0	0	0	0	0	0	0	0	0	0	0	0	0	0	0	0	0	0	0	0	0	0	0	0	0	0
ENSG00000261213	AC099786.3	0	0	0	0	0	0	0	0.00052743	0	0	0	0	0	0	0	0	0	0	0	0	0	0	0	0	0	0	0	0	0	0.00633633	0	0	0	0	0
ENSG00000224127	AC099786.1	0	0	0	0	0	0	0	0	0	0	0	0	0	0	0	0	0	0	0	0	0	0	0	0	0	0	0	0	0	0	0	0	0	0	0
ENSG00000162624	LHX8	0	0	0	0	0	0	0.00156022	0	0	0	0	0	0	0	0	0	0.00115433	0	0.00089428	0.000186815	0	0	0	0.00184025	0.000583842	0	0	0	0	0.00240685	0	0	0	0	0
ENSG00000224149	AC099786.2	0	0	0	0	0	0	0	0	0	0	0	0	0	0	0	0	0	0	0	0	0	0	0	0	0	0	0	0	0	0	0	0	0	0	0
ENSG00000137968	SLC44A5	0.00233139	0.00107606	0.000846026	0.00129449	0.000782889	0.00131117	0.189599	0.00137251	0.12059	0.105902	0.00462827	0.0241824	0	0.001789	0.00142802	0.000299019	0.000738459	0.00383797	0	0.000513685	0.00307416	0	0.00370872	0.162277	0.203776	0.000444061	0	0	0.233411	0.00306809	0	0	0.0727506	0	0.0152759
ENSG00000117054	ACADM	0.267814	0.198844	0.110543	0.245108	0.401132	0.430157	0.570917	0.381589	0.52542	0.215695	0.643257	0.528475	0.173104	0.199216	0.328022	0.297151	0.306428	0.39097	0.559134	0.209048	0.282303	0.169396	0.362054	0.946102	0.514577	0.440152	0.158889	0.159995	1.83209	1.14308	0.467619	0.163574	0.158362	0.295628	0.343293
ENSG00000137955	RABGGTB	0.608839	0.690328	0.322409	0.594607	0.695326	0.540726	0.442468	0.802674	0.667998	0.417696	0.269312	0.388417	0.655921	0.522576	0.651188	0.313197	0.425838	0.292326	0.649968	0.20884	0.56768	0.809589	0.60117	0.572991	0.388939	0.361836	0.650124	0.227797	0.293059	0.843743	0.420211	0.592141	0.6686	0.530911	0.749739
ENSG00000057468	MSH4	0.000374203	0.000325274	0.000143268	0.000819726	0.000542741	0	0	0.000546788	0.000253071	0	0	0	0.00288199	0	0	0.000672793	0.00011758	0	0	0	0	0	0.00376824	0	0	0	0	0	0	0	0	0	0.00599727	0	0
ENSG00000154007	ASB17	0	0	0	0	0	0	0	0	0	0	0	0	0	0	0	0	0	0	0	0	0	0	0	0	0	0	0	0	0	0	0	0	0	0	0
ENSG00000225605	AC092813.1	0	0	0	0	0	0	0	0	0	0	0	0	0	0	0	0	0	0	0	0	0	0	0	0	0	0	0	0	0	0	0	0	0	0	0
ENSG00000230027	AC092813.2	0	0	0	0	0	0	0	0	0	0	0	0	0	0	0	0	0	0.000248286	0	0	0	0	0	0	0	0	0	0	0	0	0	0	0	0	0
ENSG00000184005	ST6GALNAC3	0.00825054	0.0121458	0.039659	0.0050275	0.0535039	0.0169023	0.0116364	0.0215874	0.00962577	0	0.00306874	0.00834859	0.00434805	0.0203687	0.00320518	0.0269435	0.0312864	0.00608298	0.0216877	0.000443064	0.270875	0.0480906	0.000585786	0.0018088	0.000517041	0	0.00377994	0.0725602	0.00108828	0.000907197	0.423239	0	0	0.0123652	0
ENSG00000272855	AC104458.1	0	0.000376212	0.000158525	0.000224965	0	0	0	0	0	0	8.94e-05	0	0	0.000236467	0	0.000460308	0	0	0	0	0.00295208	0	0	0	0	0	0	0	0	0	0.00996589	0	0	0	0
ENSG00000237552	LINC02567	0	0	0	0	0	0	0	0	0	0	0	0	0	0	0	0	0	0	0	0	0	0	0	0	0	0	0	0	0	0	0	0	0	0	0
ENSG00000117069	ST6GALNAC5	0.00055351	0	0	0.000464519	0.00203695	0.000735076	0.00858991	0	0.00403377	0.000878353	0	0.00317899	0.000708458	0.0013728	0	0.00731389	0.0314559	0	0	0	0	0.00494592	0	0.00164866	0.011166	0	0	0	0.00632319	0	0	0	0	0	0.13626
ENSG00000288543	AL035409.2	0	0	0	0	0	0	0	0	0	0	0	0	0	0	0	0	0.000184961	0	0	0	0	0	0	0	0	0	0	0	0	0	0	0	0	0	0
ENSG00000230498	AL035409.1	0	0	0.000406685	0	0	0	0.00091655	0	0	0	0	0.000310106	0	0	0	0.00237756	0	0	0	0	0	0	0	0	0	0	0	0	0	0	0	0	0	0	0
ENSG00000142892	PIGK	0.17161	0.126425	0.048586	0.109972	0.143092	0.183487	0.201886	0.0736718	0.111994	0.138767	0.154807	0.133613	0.110323	0.206206	0.164946	0.323445	0.29928	0.117269	0.200932	0.139548	0.302384	0.112825	0.0632032	0.187101	0.200981	0.104499	0.0596657	0.0410511	0.0711068	0.0538798	0.275383	0.164532	0.0550433	0.417325	0.146999
ENSG00000287870	AC093433.2	0.000590897	0	0	0	0	0	0.000185112	0	0	0	0	0	0	0	0.000616784	0	0	0.000130449	0	0	0	0	0	0	0	0	0	0	0	0	0	0	0	0	0
ENSG00000154027	AK5	0.00457832	0	0.00310563	0.005863	0	0	0.000713388	0.00021158	0.00197756	0.000135515	0.0219939	0.00186072	0.00720767	0.00535287	0.033225	0.00173892	0.00546135	0.028927	0.00195482	0.00084369	0	0.00330633	0.0023966	0.0224412	0.00492352	0.00244914	0.013622	0	0	0.00656213	0.00652744	0	0	0.213835	0.00295784
ENSG00000233099	AC095030.1	0	0	0	0	0	0	0	0	0	0	0	0	0	0	0	0	0	0	0	0	0	0	0	0	0	0	0	0	0	0	0	0	0	0	0
ENSG00000287647	AC093575.1	0.000311962	0.000332605	0	0.000444974	0	0	0.00757204	0.00119253	0.00314005	0.000480649	0.0224274	0.00215783	0	0	0.00220738	0.000129157	0	0.0148645	0.00160837	0	0	0	0.00162355	0.0694715	0.00519253	0.000677482	0	0	0	0	0	0	0	0	0
ENSG00000036549	ZZZ3	0.261791	0.186269	0.0585989	0.138558	0.311244	0.355085	0.309701	0.214681	0.394915	0.256907	0.176664	0.422858	0.376643	0.195879	0.235074	0.205928	0.176876	0.195975	0.248027	0.100687	0.269372	0.280359	0.183386	0.370661	0.267374	0.301205	0.120342	0.0937085	0.121873	0.335574	0.33808	0.188663	0.213942	0.160603	0.31989
ENSG00000077254	USP33	0.449719	0.350183	0.219512	0.373531	0.588005	0.773302	0.456478	0.330258	0.749889	0.377609	0.305254	0.663518	0.66016	0.192145	0.570511	0.431614	0.403776	0.237052	0.567813	0.12508	0.322011	0.464396	0.201266	0.705913	0.546634	0.462643	0.190275	0.225982	0.266602	0.519565	0.438217	0.44062	0.401162	0.300567	0.535231
ENSG00000180488	MIGA1	0.313133	0.190223	0.0737204	0.178917	0.345966	0.471246	0.248034	0.250556	0.427248	0.277044	0.223989	0.5671	0.437378	0.146221	0.273563	0.317141	0.277207	0.185667	0.293757	0.0795797	0.315806	0.170935	0.0914655	0.358111	0.199704	0.280833	0.108411	0.0669762	0.104011	0.165212	0.520976	0.188961	0.132772	0.378264	0.280502
ENSG00000235927	NEXN-AS1	0.000168429	0	0	0	0.00156847	0.00266553	0.00739074	0.00113525	0.00902597	0.00636761	0	0.0276185	0.0017003	0.00282575	0.00126198	0.0174374	0.010696	0.000864588	0.00108755	0	0.000469007	0	0.000598521	0.000970034	0.00110217	0.00199293	0	0	0	0.0108166	0	0	0	0.00275469	0.00326028
ENSG00000162614	NEXN	0.00962108	0.0120008	0.0289035	0.0338081	0.0129202	0.0117489	0.00425663	0.0510117	0.04067	0.00418063	0.00768855	0.0667714	0.0118584	0.146061	0.0162938	0.38606	0.333683	0.0076825	0.016775	0.00141293	0.0354275	0.0117615	0.00402238	0.00374265	0.00745707	0.0143168	0.00185856	0.358781	0.0056231	0.0189365	0.107217	0.00387149	0.0173594	2.13192	0.00280156
ENSG00000162613	FUBP1	0.837149	0.806295	0.474076	0.453424	0.922612	1.12582	0.594221	0.667354	0.917875	0.429349	0.505783	0.872418	0.984611	0.67715	0.86863	0.361016	0.452386	0.554831	1.24754	0.22314	0.866625	0.652656	0.66028	0.768186	0.615333	0.699853	0.416341	0.414526	0.412632	1.09403	0.491442	0.602941	0.518074	0.276608	0.430427
ENSG00000162616	DNAJB4	4.68632	3.84459	0.792192	1.72431	5.46968	1.10876	1.09974	1.98201	0.692672	0.788599	0.383416	1.17654	3.29752	0.263316	3.55998	1.64977	0.530243	0.138308	1.89264	0.75931	2.75478	3.68036	0.490094	4.02929	1.48156	2.28527	2.51642	1.263	0.764488	0.982843	1.85864	4.85422	5.87901	1.56794	1.21606
ENSG00000137960	GIPC2	0.00272319	0.00222102	0.0018746	0.0030326	0	0.00632953	0.138181	0.00382537	0.0889908	0.0146497	0.0649765	0.169809	0.00413014	0.00586601	0.00558519	0.00755776	0.00415302	0.0278796	0.0025913	0.00361384	0.266671	0.00433803	0.0407842	0.0782274	0.115109	0.29209	0.00123355	0	0.00936861	0	0.217559	0	0	0	0.049222
ENSG00000273338	AC103591.3	0.173336	0.185193	1.16632	0.416993	0.135032	0.10355	0.056641	1.08958	0.0956676	0.0554994	0.101562	0.241097	0.371222	0.107488	0.218301	0.173151	0.232185	0.122372	0.19799	0.197323	0.300774	0.211309	0.0723697	0.186896	0.118518	0.0179398	0.170665	0.772743	0.0840262	0.458374	0.0713597	0.349343	3.38706	0.227697	0.0670414
ENSG00000285928	AC103591.4	0.00714035	0.00366245	0.00130013	0.00288457	0.00788197	0.00249539	0.00123334	0.00180694	0.000845829	0.000670757	0.00250987	0.00716804	0.00858293	0.000198746	0.00431769	0.00700148	0.000307577	0	0.00544653	0.000172083	0.00293338	0.0019444	0	0.000414144	0.00315001	0	0.00140271	0	0.000570902	0	0	0	0	0.0196739	0
ENSG00000237413	MGC27382	0	0	0	0	0	0	0.000102797	0	0.000982016	0	0	0	0	0.0016355	0	0.00261851	0.00719054	0.000299285	0	0	0	0	0	0	0.000335751	0	0	0	0	0	0	0	0	0	0.00530664
ENSG00000122420	PTGFR	0	0.000378972	0.00495334	0.000188371	0	0	0.00200192	0.00148715	0.000237965	0	0.00210689	0.000506821	0.00390296	0.141703	0.00104894	0.372358	0.684981	0.000527232	0	0	0.00715813	0	0.000525429	0	0.00515642	0	0	0	0.00257527	0	0	0	0	0	0.0184748
ENSG00000137959	IFI44L	0.598237	0.298853	0.546185	0.903412	0.947994	0.360203	0.0736341	0.579808	1.82	0.00201731	0.159867	0.953314	0.583462	0.22693	0.347715	0.0797862	0.174976	0.0809906	0.651224	0.0372318	1.38344	1.1125	0.12556	0.694514	0.148494	0.481386	0.131499	4.38753	0.18797	0.02965	0.0293984	0.598816	2.48283	0.0803145	0.361876
ENSG00000137965	IFI44	0.753377	0.294337	0.382266	0.509339	0.816976	0.385283	0.123127	0.136767	0.612596	0.00581994	0.126888	0.354764	0.426794	0.0969685	0.274942	0.089478	0.128088	0.06643	0.651522	0.0638225	0.52642	0.81155	0.130751	0.511877	0.236478	0.569331	0.0504522	1.8722	0.388655	0.0105671	0.105137	0.532032	0.581745	0.0340453	0.341698
ENSG00000162618	ADGRL4	0.00118066	0	0.000906691	0.000288446	0	0	0.000198675	0.00352165	0.000571961	0.000568179	0.000770832	0	0.000764011	0.0046578	0.00198854	0.00288839	0.00371259	0.00191382	0	0.000793261	3.56417	0	0.0138079	0.000998981	0.000444987	0	0	0	0.00351926	0.00362093	1.13653	0	0	0.0263738	0.00288131
ENSG00000235011	AL353651.1	0	0	0	0	0	0	0	0	0	0	0	0	0	0	0	0	0	0	0	0	0	0	0	0	0	0	0	0	0	0	0	0	0	0	0
ENSG00000282898	AL353651.2	0	0	0	0	0	0	0	0	0	0	0	0	0	0	0	0	0	0	0	0	0	0	0	0	0	0	0	0	0	0	0	0	0	0	0
ENSG00000285462	LINC02792	0	0	0	0	0	0	0.00377137	0	0	0.000445066	0	0	0	0	0	0	0	0	0	0	0	0	0	0	0.0146573	0	0	0	0	0	0	0	0	0	0
ENSG00000285409	AC099671.1	0	0	0	0	0	0	0	0	0	0	0	0	0	0	0	0	0	0	0	0	0	0	0	0	0	0	0	0	0	0	0	0	0	0	0
ENSG00000260322	AC098657.2	0	0	0	0	0	0	0	0	0	0.000258148	0	0	0	0	0	0	0	0	0	0	0	0	0	0	0	0	0	0	0.000428256	0	0	0	0	0	0
ENSG00000225598	AL606519.1	0	0	0	0	0	0	0.000481356	0	0	0	0	0	0	0	0	0	0	0	0	0	0	0	0	0.00172014	0	0.000820598	0	0	0	0	0	0	0	0	0
ENSG00000224326	AL136234.1	0	0	0	0	0	0	0.000555111	0	0.000263547	0	0	0	0	0	0	0	0	0	0	0	0	0	0	0.000900938	0	0	0	0	0	0	0	0	0	0	0
ENSG00000234184	LINC01781	0.0004486	0.000655189	0.00378067	0	0	0.00238317	0.000200754	1.33118	0.000330054	0	0	0	0.000669099	0	0	0	0.00104977	0	0.000126652	0.0672512	0	0	0.0020093	0	0	0.000985516	0.00533948	0	0.00563377	0.00478946	0	0.0151544	0	0	0
ENSG00000285179	AC093154.1	0	0	0	0	0	0	0	0	0	0	0	0	0	0	0	0	0	0	0	0	0	0	0	0	0	0	0	0	0	0	0	0	0	0	0
ENSG00000117114	ADGRL2	0.00135208	0.00248656	0.0022326	0.00271979	0.00403978	0.0049959	0.105565	0	0.460931	0.00205935	0.0128	0.523769	0.014542	0.0995898	0.0020321	0.144807	0.128898	0.0145536	0.0021322	0.00269447	0.693269	0.00437044	0.00687668	0.0728892	0.0417018	0.0497453	0	0	0.554427	0.00122397	0.0726413	0.0102983	0	0.182821	0.128992
ENSG00000227960	AL138799.1	0	0	0	0	0	0	0	0	0	0	0	0	0	0	0	0	0	0	0	0	0	0	0	0	0	0	0	0	0	0	0	0	0	0	0
ENSG00000234953	AL138799.3	0	0	0	0	0	0	0	0	0	0	0	0	0	0	0	0	0	0	0	0	0	0	0	0	0	0	0	0	0	0	0	0	0	0	0
ENSG00000236676	AC117944.1	0	0	0	0	0	0	7.95e-05	0	0	0	0	0	0	0	0	0	0.000171899	0	0	0	0	0	0	0	0	0	0	0	0	0	0	0	0	0	0
ENSG00000233290	AL157944.1	0	0	0	0	0	0	0	0	0	0	0	0	0	0.000363807	0	0	0	0	0	0	0	0	0	0	0	0	0	0	0	0	0	0	0	0	0
ENSG00000230817	LINC01362	0.000441203	0	0	0	0	0	0	0	0	0	0	0	0.000442124	0.000250971	0	0	0	0	0	0	0	0.00179522	0	0	0	0	0	0	0	0	0	0	0	0	0
ENSG00000236268	LINC01361	0	0	0	0	0	0	0.00241963	0.00152941	0.00620882	0.00285385	0.00123086	0.000751162	0	0	0	0	0	0.000122877	0	0	0.00576049	0.00184577	0	0	0.00149946	0.000485337	0	0	0.000407698	0	0	0	0	0	0
ENSG00000285782	AC116099.1	0	0	0	0	0	0	0	0	0	0	0	0	0	0	0	0	0	0	0	0	0	0	0	0	0	0	0	0	0	0	0	0	0	0	0
ENSG00000231364	LINC01712	0	0	0	0	0	0	0	0	0	0.000122559	0	0.00080651	0	0	0	0	0	0	0	0	0	0	0	0	0	0	0	0	0	0	0	0	0	0	0
ENSG00000233008	LINC01725	0.00654049	0.0019473	0.00106432	0.00365786	0.00028775	0.00310461	0.0196018	0.0218063	0.111254	0.00380045	0.0119757	0.164422	0.0135936	0.000980783	0	0.000724393	0.000227808	0.00633515	0.00163962	0.00375143	0.0193527	0	0.00294023	0.0133772	0.016748	0.0493532	0.00989455	0.00318778	0.00707078	0	0	0.0122926	0.0209508	0	0.00342198
ENSG00000237076	AL035706.1	0	0	0	0	0	0	0	0	0	0	0	0.00112175	0	0	0	0	0	0	0	0	0	0	0	0.00125021	0	0	0	0	0	0	0	0	0	0	0
ENSG00000137941	TTLL7	0.00174617	0.0140905	0.00567742	0.00330663	0.00362978	0.0122733	0.0761531	0.0014273	0.105874	0.0161517	0.181949	0.0119785	0.0152723	0.0161631	0.0174342	0.0661801	0.0212	0.0554836	0.0311794	0.0203659	0.0435884	0.00433803	0.0809848	0.303105	0.343718	0.0733949	0.0253216	0	0.008924	0.00123957	0.0184741	0.399476	0.00978443	1.04722	0.276814
ENSG00000233061	TTLL7-IT1	0.000408207	0.00189598	0.000386809	0.000388881	0	0.000799759	0.00217361	0	0.0070807	0.000400096	0.00252289	0.00108859	0	0	0.00157378	0.00370223	0.000306523	0.00134008	0.00217489	0.000495158	0.00251443	0	0.00106921	0.0259234	0.0099776	0.00295163	0.00106858	0	0	0	0	0.0102896	0	0.0150432	0.00579984
ENSG00000285201	AC104454.2	0	0	0	0	0	0	0.00160376	0	9.37e-05	0.000278265	0	0	0	0	0	0	0	0	0	0	0	0	0	0	0	0	0	0	0	0	0	0	0	0	0
ENSG00000271576	AL359504.1	0.0117385	0.0340291	0.00152258	0.00244313	0.081302	0.0855665	0.0668834	0.0454537	0.0699733	0.0054924	0.024135	0.0708527	0.0407612	0.026997	0.0433265	0.038988	0.0276299	0.0108008	0.0545852	0.0240893	0.0232733	0.0140261	0.0123084	0.0230019	0.0468045	0.0107201	0.00713628	0	0.000864596	0.018886	0.0899589	0.0123148	0.0418627	0.0215093	0.0237787
ENSG00000142875	PRKACB	0.832423	1.10366	0.118328	0.311314	0.933088	1.42131	0.112468	0.645993	0.20753	0.100039	0.216396	0.263114	0.993229	0.0887468	1.3414	0.159658	0.198891	0.135608	0.777067	0.203026	0.151342	1.01967	0.150063	0.136387	0.100524	0.518438	0.120352	0.0816406	0.0914414	0.558341	0.101952	0.391505	0.197564	0.318437	0.124855
ENSG00000203943	SAMD13	0	0.000444946	0.000472456	0.00366392	0	0.00168103	0.0729904	0.000807926	0.0157485	0.0316587	0.0173651	0.0236454	0	0.00409529	0	0.00236479	0.0074652	0.00773779	0.00101398	0.0012488	0.00341675	0	0.00447678	0.0336704	0.0141922	0.0579859	0	0	0.000406451	0.0011392	0.0144594	0.0178762	0	0	0.0167374
ENSG00000137976	DNASE2B	0	0	0	0.0026062	0	0	0	0	0	0.000132057	0	0	0	0	0	0	0	0	0	0	0	0	0	0	0	0.000334238	0	0	0	0	0	0	0	0	0
ENSG00000285361	AL844170.1	0.000268743	0	0	0	0	0	7.55e-05	0	0	0	0.000230795	0.000212694	0	0	0	0	0	0	0.00059293	0	0	0	0	0	0.000501459	0	0.00217653	0	0.00273096	0	0	0	0	0	0
ENSG00000117133	RPF1	0.274862	0.345623	0.10591	0.180216	0.343787	0.322591	0.248325	0.28065	0.158503	0.239469	0.217298	0.198904	0.272062	0.22797	0.313507	0.191738	0.202415	0.229226	0.35806	0.0716281	0.283279	0.343987	0.333083	0.224678	0.304842	0.431015	0.138792	0.134333	0.147142	0.415189	0.230479	0.169191	0.148688	0.326054	0.397859
ENSG00000174021	GNG5	0.786194	0.438445	1.46071	1.4984	1.08252	0.883185	1.13245	0.458975	1.09499	1.65707	1.13945	0.774474	0.330495	1.09794	0.71586	0.562129	0.609369	0.93291	1.74707	0.432117	1.06417	0.537515	1.66429	1.27668	1.35891	2.19708	2.73578	1.83876	1.17643	1.66524	1.79098	0.554939	0.866049	0.639817	2.32329
ENSG00000285851	AL359762.3	0.0220082	0.0114847	0.0156276	0.0171607	0.0222551	0.0133917	0.0087858	0.0276948	0.0269444	0.00217756	0.00397702	0.0135547	0.0317729	0.00107631	0.0131622	0.00768342	0.00436908	0.00175516	0.0188529	0.00654006	0.00950396	0.0344434	0.00138357	0.0116752	0.0103132	0.0118387	0.0109312	0.0157666	0.00553742	0.00820805	0.0312272	0.0336932	0.0455851	0	0
ENSG00000122432	SPATA1	0.0356626	0.0254339	0.0555095	0.0436074	0.0540859	0.0548268	0.0408163	0.0371655	0.0467964	0.0190663	0.0492501	0.0494375	0.0650838	0.00596075	0.0465422	0.0172167	0.0146114	0.012984	0.0595802	0.0254184	0.0903395	0.0147248	0.0261875	0.0623302	0.0441419	0.038827	0.0663341	0.0474535	0.0550858	0.0344065	0.0454314	0	0.119658	0.011872	0.0778535
ENSG00000117151	CTBS	0.331639	0.207366	0.35815	0.277525	0.36131	0.220439	0.173283	0.277833	0.192948	0.089568	0.111126	0.206316	0.303542	0.131697	0.238353	0.15652	0.195087	0.111691	0.227121	0.148976	0.254158	0.333355	0.117717	0.137157	0.110072	0.104209	0.187749	0.353576	0.1467	0.229014	0.34515	0.308182	0.114562	0.194217	0.154076
ENSG00000284882	AL359762.1	0.0024861	0.000946319	0.0404997	0.0300053	0.00584181	0.00100028	0.00149549	0.00531305	0.00238269	8.84e-05	0.00600705	0.00114101	0.00414061	0.000870763	0.00218501	0.00110712	0.00221936	0.00160911	0.00222151	0.00397416	0.0107536	0	0.016133	0.0014965	0.00643662	0.00161461	0.0119187	0.0689278	0.00256822	0.0133329	0	0	0	0	0.00585663
ENSG00000285374	AL359762.2	0	0	0.000254826	0	0	0	0	0	0	0	0	0	0	0	0	0	0	0	0	0	0	0	0	0	0	0	0	0	0	0	0	0	0	0	0
ENSG00000180869	LINC01555	0	0	0	0.000343312	0	0	0	0	0	0	0	0	0	0	0	0	0	0	0	0	0	0	0	0	0	0	0	0	0	0	0	0	0	0	0
ENSG00000117155	SSX2IP	0.0493521	0.0680529	0.0194976	0.0349371	0.0647053	0.0568874	0.35728	0.0497745	0.0769686	0.111485	0.08517	0.0786213	0.0769017	0.0269032	0.164872	0.13938	0.120675	0.051406	0.110456	0.0390367	0.0701766	0.101274	0.0666805	0.246681	0.360128	0.161586	0.0476922	0.0254486	0.026101	0.0806948	0.0268885	0.0728966	0.110272	0.0499282	0.258434
ENSG00000285325	AC104169.1	0	0	0	0	0	0	0	0	0	0	0	0	0	0	0	0	0	0	0	0	0	0	0	0	0	0	0	0	0	0	0	0	0	0	0
ENSG00000171517	LPAR3	0.00347623	0.00438439	0.00294682	0.00782019	0.000644406	0.0030642	0.00312788	0.00158908	0.0610092	0.0953888	0.0424312	0.00381038	0.00381529	0.00367967	0.00341675	0.000696731	0.00027077	0.0238261	0.00215952	0.00228582	0	0	0.0738939	0.00215363	0.00270917	0.00117882	0.00888627	0.0048297	0.0430516	0	0	0	0.0199755	0	0.00764188
ENSG00000153898	MCOLN2	0.20307	0.378248	0.0457147	0.270707	0.539426	0.596172	0.0119894	0.405158	0.0126521	0.00421329	0.00241828	0.0149495	0.515434	0.00893228	0.303984	0.00440885	0.00821727	0.00457034	0.405543	0.0101264	0.00446181	0.552396	0.00121758	0.00516693	0.00752745	0.00808751	0.873658	0.00985918	0.00784248	0.873504	0.00484986	0.016442	1.41173	0	0
ENSG00000162643	DNAI3	0.00549445	0.0143357	0.00164917	0.00139125	0.00545435	0.0281835	0.00179378	0.000505389	0.0133698	0.00262271	0.00124153	0.0188511	0.0116221	0.00318711	0.00760485	0.00231462	0.00459235	0.000281871	0.00687835	0	0.00248916	0.00214758	0.0030382	0.000380416	0.000719995	0.0121947	0.00719047	0	0.00229412	0.0202727	0	0	0	0.0311674	0
ENSG00000055732	MCOLN3	0.0140079	0.0122917	0.00113105	0.0102464	0.00706887	0.0206036	0.353205	0.00182149	0.0022361	0.0088685	0	0.0161125	0.0364118	0.000413562	0.0029308	0.0200816	0.00604327	0	0.00784465	0.00131066	0.000609137	0.0135101	0	0.0855486	0.184332	0.0536174	0.00992059	0	0.00287501	0	0	0	0	0	0.311527
ENSG00000097096	SYDE2	0.0227655	0.0188928	0.0041073	0.00304555	0.00189415	0.0169078	0.20182	0.0196996	0.109195	0.231305	0.0781921	0.296947	0.0157516	0.0243685	0.0149391	0.0957845	0.0417128	0.0425244	0.0045163	0.00286804	0.0109963	0.0172508	0.0351713	0.2167	0.135896	0.123947	0.011521	0.00191441	0.00632505	0.0077465	0.042443	0.0172708	0.0184775	0.08672	0.0913541
ENSG00000162642	C1orf52	0.395497	0.524123	0.258094	0.273448	0.415058	0.345251	0.494236	0.366141	0.513878	0.544571	0.426122	0.490167	0.475141	0.439071	0.500549	0.343839	0.343476	0.263726	0.443774	0.115527	0.297678	0.596614	0.408722	0.585646	0.484147	0.392922	0.20962	0.254485	0.203528	0.589771	0.461464	0.386546	0.448831	0.268848	0.816544
ENSG00000142867	BCL10	0.760421	0.812604	0.749441	0.661417	0.725792	0.411537	0.562023	0.799355	0.678161	1.14174	0.779852	0.687407	0.600518	0.286527	0.658305	0.305201	0.233249	1.00673	0.601927	0.149651	0.821119	0.793161	2.37049	1.09963	0.715343	0.99308	1.00496	1.01158	0.966176	0.851365	0.804919	0.362572	0.30816	0.232688	0.923288
ENSG00000223653	AL078459.1	0.00630848	0.00338204	0.0103199	0.0123686	0.00396782	0.00375922	0.00307235	0.0457319	0.025479	0.00182064	0.0067396	0.0151077	0.0119192	0.00665119	0.00268459	0.00456422	0.00689523	0.00490605	0.00197374	0.00722192	0.0142523	0.00363041	0.0226022	0.00956044	0.00392655	0.0112896	0.00607978	0.00729519	0.000915587	0.0283771	0.0137632	0	0.0206087	0.00997982	0
ENSG00000153904	DDAH1	0.00297664	0.00287925	0.00405497	0.00109076	0.00303493	0.00430429	0.238093	0.00267379	0.11757	0.00803101	0.189384	0.0944198	0.00385973	0.0391318	0.00367275	0.0375987	0.133132	0.145992	0.00378036	0.00770507	0.20771	0.0131149	0.113683	0.725927	0.408252	0.405849	0.00178014	0	0.0119837	0.00224659	0.372383	0	0	0.105415	0.155137
ENSG00000273264	AL360219.1	0	0	0	0	0	0	0.00521785	0.00087486	0.00168869	0.000195584	0.000603962	0.00151125	0	0.000988966	0	0.000912673	0.0028205	0	0	0.000169222	0.0416482	0	0.00108567	0.0133395	0.00785951	0.0064767	0	0.00441903	0	0	0.0221312	0	0	0	0.0081035
ENSG00000282057	AC092807.3	0.00112991	0	0.000706865	0	0	0	0.00606631	0.000706502	0.00210435	0.0023398	0.00106047	0.00269078	0	0.0243564	0	0.0470144	0.0845933	0.000180731	0	0	0.00504608	0	0.00460638	0.00812614	0.0232118	0.00407874	0	0	0	0	0.0103576	0	0	0.0846832	0.00301847
ENSG00000272691	AC092807.2	0.000323847	0	0	0	0.000260831	0.00052376	0.00107958	0	0.000476015	0.000710322	0.000176405	0	0	0.000304005	0	0.000187153	0.000546211	0	0	0	0.00266639	0	0	0.00141925	0	0.00098747	0	0	0	0	0	0.00806288	0	0	0
ENSG00000142871	CCN1	0.0286049	0.0318818	0.0413861	0.0284252	0.0108743	0.0170811	2.17147	0.0466766	0.547319	0.957248	0.413962	1.23474	0.0612182	2.54192	0.0244497	13.6569	9.73207	0.287822	0.0523411	0.0211424	11.0512	0.056502	0.788623	5.37146	5.07545	2.50426	0.0823181	0.0270432	0.600082	0.046846	9.06016	0.0331067	0.132435	6.52324	2.9876
ENSG00000230285	AC092807.1	0	0	0	0	0	0	0	0	0	0	0	0	0	0	0	0	0	0	0	0	0	0	0	0	0	0	0	0	0	0	0	0	0	0	0
ENSG00000117174	ZNHIT6	0.299486	0.209767	0.0454251	0.161396	0.304264	0.501515	0.818739	0.286819	0.383689	0.27615	0.153923	0.638182	0.472763	0.273398	0.350761	0.236208	0.233371	0.291619	0.340924	0.0632747	0.401421	0.236707	0.272031	0.728298	1.61769	0.264433	0.106006	0.0325167	0.0759248	0.209778	0.391449	0.304024	0.158806	0.201079	0.388287
ENSG00000171502	COL24A1	0.00152164	0	0.00180175	0.0100862	0	0	0.00845432	0.000238922	0.00564881	0.0103499	0.000549097	0.000871316	0.00623959	0.0135141	0.00734701	0.0150325	0.0169458	0.000172449	0	0.0219314	0.000396561	0	0	0.00923733	0.207065	0.000657627	0.00145001	0	0.00158747	0	0	0	0.399458	0	0.0120657
ENSG00000285210	LINC02795	0.00442146	0.00247621	0.000366518	0.00101946	0.000538953	0.0020129	0.00701481	0.00136632	0.0209388	0.00278848	0.00236504	0.00211341	0.000811687	0.000445363	0.00245991	0.000304489	0.00336421	0.00082682	0.00179462	0.00107205	0.0077545	0.00321003	0.000452579	0.0116203	0.0097989	0.00121558	0	0	0.000947053	0	0.00383173	0	0	0	0.00301847
ENSG00000122417	ODF2L	1.56846	1.45209	0.0894474	0.220546	1.01204	1.14449	1.09568	0.575496	2.30835	0.643199	0.576145	1.81295	1.42708	0.298433	0.990265	0.535568	0.504489	0.378909	0.820885	0.241913	0.797297	0.930449	0.408921	2.16336	1.05116	0.875055	0.183166	0.0402658	0.462031	0.128425	1.34896	0.203384	0.417992	0.187485	1.21489
ENSG00000137975	CLCA2	0.000654265	0.000671481	0.00160755	0.00505146	0.00167877	0.00693827	0	0.00459279	0.38965	1.71785	0.0178774	0.104055	0.00109213	0.0160431	0	0.00106153	0.0092195	0.0488189	0.00628979	0.0168567	0	0	0.0845342	0	0	0.00538715	0.00311206	0.00398145	1.07107	0	0.00193196	0	0	0.0029095	0
ENSG00000016490	CLCA1	0	0	0	0	0	0	0	0	0	7.32e-05	0	0	0	0	0	0	0	0	0	0	0	0	0	0	0	0	0	0	0	0	0	0	0	0	0
ENSG00000016602	CLCA4	0.00410746	0.0242585	0.0186351	0.0129565	0	0.015834	0	0.00476876	0.428819	5.27269	3.80222	0.85153	0.0124141	0.0765199	0.00940334	0.0422478	0.00431754	2.45643	0.00240158	0.0179852	0.0491677	0.00564277	5.1802	0	0.00060964	0	0.00157509	0	3.42141	0	0.0217172	0.0608969	0	0.192642	0
ENSG00000236915	CLCA4-AS1	0.000503547	0.0024101	0.00144334	0.000318302	0.00070596	0.00302433	0.00145969	0.00104081	0.00254132	0.00219447	0.00925284	0.00320268	0.00354422	0	0.00249932	0.000845047	0.000244286	0.00449524	0	0	0	0	0.00178619	0.0015218	0.00124989	0	0	0	0.0117493	0	0	0	0	0	0
ENSG00000261737	CLCA4-AS1	0.0323162	0.0241244	0.00512955	0.0104579	0.0298576	0.0362286	0.0275787	0.0130548	0.0268897	0.0106259	0.00873868	0.0338426	0.0331874	0.00937895	0.034746	0.00943628	0.012911	0.00796836	0.0266935	0.0125204	0.0143841	0.0163557	0.00662604	0.0173725	0.0183922	0.0179703	0.012383	0.00521998	0.0112635	0.0280378	0.00474243	0.0375748	0.0135443	0	0.0194532
ENSG00000097033	SH3GLB1	1.1058	1.05104	1.24866	1.07463	1.15809	1.39215	1.09333	0.689483	1.23551	0.995221	1.03602	1.47989	0.899075	0.800085	1.20025	0.948179	1.23035	1.02278	1.24267	0.545522	1.61014	1.11874	1.4023	1.54374	1.14912	1.24063	0.776048	2.09286	1.49448	1.29187	1.43179	1.47212	0.523271	1.03388	2.01946
ENSG00000284846	AL355981.1	0	0	0	0	0	0	0	0	0	0	0	0	0	0	0	0	0	0	0	0	0	0	0	0	0	0	0	0	0	0	0	0	0	0	0
ENSG00000183291	SELENOF	0.965648	0.868958	0.711573	0.962574	0.96318	0.994683	1.69955	0.860317	1.00121	1.70497	1.0412	0.766315	0.625897	1.50297	0.889248	1.37347	1.69442	0.86783	0.865941	0.450248	1.11491	0.909779	1.1095	1.31181	1.62845	1.25434	0.551186	0.92303	0.681389	1.44922	1.36627	0.494479	0.862129	0.654953	1.925
ENSG00000153936	HS2ST1	0.114834	0.0587626	0.071575	0.11891	0.141973	0.15156	0.497459	0.0693135	0.191121	0.238575	0.224806	0.153259	0.103493	0.113038	0.0933033	0.138269	0.147692	0.152762	0.152654	0.100875	0.186282	0.102167	0.0960591	0.436312	0.475521	0.379056	0.0203122	0.10536	0.119554	0.532825	0.219415	0.335511	0.0474758	0.0971898	0.280187
ENSG00000267734	AL121989.1	0	0.000778166	0	0.00021586	0	0	0	0	0.000601873	0.000194867	0.000218019	0.00051978	0	0.000203672	0	0	0	0	0.000830756	0.000169775	0	0	0	0.000444967	0	0	0	0	0	0	0	0	0	0	0
ENSG00000267561	AC093155.3	0	0	0.00030694	0	0.000398823	0	7.47e-05	0	0	0	0	0	0	0.00826492	0	0.00677628	0.00698313	0	0	0.000722591	0	0	0	0	0	0	0	0	0	0	0	0	0	0	0
ENSG00000267272	LINC01140	0	0.000115571	0.000210601	0.00458497	0	0.000617325	0.010262	0	0.00288377	0	0.000148687	0.00397265	0	0.0448037	0	0.0382481	0.0371357	0.00194473	0	0	0.00146451	0	0	0.0102348	0.00250017	0.00171502	0	0	0	0	0	0.0300542	0	0	0.00893208
ENSG00000284240	LINC02801	0	0	0.000255538	0.00299886	0	0	0.000224868	0	0.00109634	0.00186451	0.000458824	0.0017045	0	0	0.000580622	0	0.000233273	0.000243502	0	0	0	0	0	0.00430155	0	0.00104718	0	0	0.00343704	0	0	0.0377905	0.0851847	0	0
ENSG00000143013	LMO4	0.569807	0.583658	0.287958	0.615193	1.19332	0.687778	0.663511	0.645769	0.42984	0.297327	0.311178	0.317595	0.713074	0.437183	0.820607	0.650525	0.852927	0.16406	0.975481	0.64742	0.316415	0.468205	0.128973	0.828982	0.940394	0.527669	0.406003	0.446672	0.308762	1.08115	0.138714	4.527	0.381395	1.61157	1.18201
ENSG00000227290	LINC01364	0	0	0	0	0	0	0	0	0	0	0	0.000646511	0.00073905	0	0	0.00032196	0	0.000112503	0	0	0	0	0	0	0	0	0	0	0	0	0	0	0	0	0
ENSG00000237505	PKN2-AS1	0.000540447	0.000285956	0.00104007	0.000469913	0.00327841	0.00062605	0.000493394	0.00052743	0.0035961	0.000953972	0.000565867	0.000622972	0.000973599	0	0.000580622	0	0.000612889	0	0.00142916	0	0	0	0.000672901	0.00413304	0	0.0167632	0	0	0.000831291	0	0.0115457	0	0	0	0
ENSG00000286758	AL445438.1	0	0	0	0	0	0	0.00102157	0	7.14e-05	0	0	0.00119223	0	0.000378065	0	0.00212681	0.00144468	0	0	0	0	0	0	0.00203825	0	0	0	0	0	0	0	0	0	0	0.00256677
ENSG00000065243	PKN2	0.679	0.602079	0.543937	0.582402	0.708436	0.884216	1.15062	0.712493	2.08869	1.01873	1.28098	1.45865	1.04542	0.415735	0.703826	0.757908	0.486711	0.762097	0.871605	0.243994	0.723731	0.745904	1.20828	1.05615	1.22289	1.50558	0.577149	0.591596	1.01857	0.594777	0.94496	0.559071	0.826778	0.584965	1.20472
ENSG00000137947	GTF2B	0.675147	1.05196	0.470003	0.458188	0.645134	0.464791	0.634927	0.832357	0.262128	0.312805	0.834362	0.263145	0.559797	0.583956	0.666257	0.601516	0.333697	0.337178	0.550324	0.163537	0.502373	1.74199	0.676417	0.505157	0.621555	1.23088	0.557975	0.557977	0.555147	0.995302	0.255128	0.515275	0.473212	0.435531	0.538214
ENSG00000137944	KYAT3	0.198284	0.166925	0.155386	0.116091	0.196479	0.236991	0.255594	0.150594	0.218378	0.182505	0.276472	0.186478	0.155016	0.207825	0.181732	0.177889	0.181847	0.150185	0.229385	0.0710718	0.0949496	0.221239	0.282378	0.196786	0.316725	0.164728	0.27645	0.200861	0.100453	0.180108	0.130447	0.0935802	0.0774712	0.115203	0.293372
ENSG00000213516	RBMXL1	0.163404	0.182134	0.174777	0.12099	0.209439	0.183556	0.247271	0.142713	0.218079	0.107241	0.167306	0.203889	0.221618	0.108663	0.122823	0.107522	0.0994201	0.118734	0.245083	0.0355223	0.199031	0.197176	0.163754	0.2696	0.311107	0.172177	0.131019	0.236804	0.106752	0.122928	0.0694591	0.147127	0.156271	0.114574	0.150466
ENSG00000117226	GBP3	0.521222	0.597116	0.304757	0.248555	0.924702	0.632724	0.353947	0.23928	0.576295	0.155717	0.241445	0.320089	0.736162	0.152938	0.64183	0.156863	0.242002	0.254759	0.587688	0.141418	0.259788	0.611165	0.330269	0.99393	0.373187	0.62416	0.206922	1.17496	0.300477	0.0463631	0.099781	0.221547	0.0897262	0.0634253	0.299975
ENSG00000117228	GBP1	0.731128	0.762364	1.85561	1.48916	1.04189	1.28293	0.36698	0.354273	0.450111	0.0933036	0.112094	0.300722	0.841843	0.30143	0.567678	0.336798	0.82541	0.237327	1.40494	0.111042	1.1961	0.830298	0.242271	1.67876	0.549891	0.850524	1.81197	5.7533	0.448628	0.209826	0.545911	0.525034	0.0532061	0.466133	0.212354
ENSG00000162645	GBP2	2.37031	1.33038	2.55316	1.1791	2.48654	1.33898	0.360381	0.447524	0.745342	0.304245	0.738588	0.779057	1.82516	0.423055	1.69044	0.598456	0.572779	0.691049	1.8439	0.0932353	1.58346	1.67557	0.544556	1.21364	0.189754	1.56849	0.447146	4.20421	0.61649	0.0491423	0.544321	0.643937	0.126407	0.766561	0.544728
ENSG00000286802	AC104459.1	0.000876142	0.000446527	0.000690095	0.000550197	0.00083939	0.00179766	0.00724278	0	0.0102179	0.00406964	0.000136006	0.0041371	0.00368478	0	0	0	0	0	0.00129127	0.0019301	0	0.00738307	0	0.00467223	0.00257821	0.00674796	0	0	0.00438894	0	0	0	0	0	0
ENSG00000213512	GBP7	0.00092406	0.000329686	0.00119439	0.00143784	0.00196412	0.000618539	0.000174533	0.00035392	0.000534326	0	0	0.00231082	0.000491862	0.00037081	0.000635594	0	0.000334569	0	0.000578665	0	0	0	0	0.000728093	0	0.0051731	0	0	0	0	0	0	0	0	0
ENSG00000162654	GBP4	0.888567	0.484698	0.361617	0.81308	1.04567	1.11101	0.0748459	0.690789	0.374538	0.0112016	0.13316	0.224236	0.835468	0.129715	0.908024	0.247733	0.197864	0.186815	1.0653	0.0513758	1.21778	0.706728	0.191631	0.511828	0.556218	0.710424	0.542278	0.800191	0.384932	0.13804	0.176482	0.34695	0.0171062	0.113873	0.173608
ENSG00000284734	AC099063.4	0.0542305	0.0395474	0.00189357	0.00549428	0.0807665	0.0852108	0.00506581	0.0351401	0.00950134	0.000218864	0.00807849	0.01147	0.0634781	0.004018	0.0749171	0.0203986	0.00326274	0.00400193	0.0510043	0.00589146	0.00591292	0.049264	0.000363781	0.00695731	0.0173354	0.00962898	0.000976151	0.0056125	0.00253966	0.00806686	0.0119658	0.0138713	0	0	0.00292503
ENSG00000154451	GBP5	2.81605	1.31862	0.940744	0.820823	2.58374	3.16166	0.0172518	0.281856	0.0407113	0.00102131	0.00413475	0.044824	2.79262	0.0204377	1.89257	0.0122963	0.0106409	0.015874	2.28019	0.287782	0.0807298	1.42897	0.0158752	0.0128259	0.0113255	0.0502819	0.21664	1.96403	0.309637	0.0420288	0.0169609	0.149453	0.00952526	0.0217278	0.00667283
ENSG00000237568	AC099063.1	0.000264269	0	0.000276213	0.000196178	0	0	0	0	0	0	0	0	0.000549294	0	0.000935948	0	0	0	0	0	0	0	0	0	0	0	0	0	0	0	0	0	0	0	0
ENSG00000183347	GBP6	0.00197838	0.000279319	0.00182918	0.00137123	0.001892	0.000582343	0.0402536	0	0.00359015	0.00070498	0.0196008	0.00505779	0.00284343	0	0	0	0.000414236	0.00497672	0	0	0.00135444	0.00658404	0.00525052	0.0150872	0.100004	0	0	0	0.046847	0	0	0	0	0	0
ENSG00000286548	AL596214.1	0	0.000300368	0	0.0012244	0.00301457	0	0.00173933	0.00436407	0.0029595	0.00035296	0	0.00169637	0	0.000306518	0	0	0	0.000182165	0.000210253	0	0	0	0	0.00162554	0.00620453	0.00101352	0	0	0	0.0108398	0	0	0.0132691	0	0
ENSG00000197147	LRRC8B	0.168187	0.098982	0.074665	0.104215	0.173344	0.0896529	0.226943	0.112907	0.159274	0.0991558	0.100991	0.221138	0.197817	0.413701	0.0487347	0.0208209	0.0451833	0.105791	0.171022	0.0465097	0.25851	0.186515	0.117308	0.191898	0.282994	0.179402	0.0647743	0.0840362	0.0650638	0.0338593	0.0510306	0.0615908	0.0631153	0.0394125	0.181131
ENSG00000288629	AC099569.1	0	0	0	0	0	0	0	0	0	0	0	0	0	0	0	0	0	0	0	0	0	0	0	0	0	0	0	0	0	0	0	0	0	0	0
ENSG00000231999	LRRC8C-DT	0.162484	0.105317	0.0637769	0.110674	0.217057	0.11624	0.0575953	0.154647	0.0453058	0.0033969	0.034384	0.10111	0.176591	0.0987937	0.11033	0.0314342	0.0229754	0.0195458	0.191744	0.0358881	0.0916296	0.136147	0.00706958	0.0114166	0.0394135	0.0250619	0.0821019	0.0277324	0.00546192	0.096908	0.0278211	0.0113345	0.0794416	0.113833	0.00349021
ENSG00000230735	AC093423.2	0.000548592	0.00142461	0	0	0	0	0	0.00119046	0	0	0	0	0.00169476	0	0.00102434	0	0	0	0	0	0.00325996	0	0	0	0.000709733	0	0.000976151	0	0	0	0	0	0	0	0
ENSG00000171488	LRRC8C	0.357868	0.260027	0.181834	0.383646	0.428599	0.257861	0.0167636	0.106259	0.0235906	0.00254052	0.0135831	0.0356718	0.410092	1.18251	0.176624	0.0740019	0.0846402	0.00686015	0.37063	0.0499383	0.64138	0.510815	0.0660167	0.0140632	0.0198067	0.0223556	0.142533	0.0847363	0.0249877	0.0381152	0.170845	0.0329545	0.104421	0.0671756	0.0169529
ENSG00000271949	AC093423.3	0	0	0	0	0	0	0	0	0	0	0	0	0	0	0	0	0	0	0	0	0	0	0	0	0	0	0	0	0	0	0	0	0	0	0
ENSG00000231613	AC099568.1	0.00340857	0.0017866	0.00219556	0.00959927	0.00104131	0.000671232	0.000217178	0.000384644	0.000588334	0	0	0	0.000527465	0.00109768	0.00186696	0	0	0	0.00306003	0	0.000265244	0	0	0	0	0	0	0	0	0	0.00563602	0	0	0	0
ENSG00000272931	AC099568.2	0.0156839	0.0126178	0.0072004	0.0125314	0.0294149	0.0285249	0.0247422	0.0513494	0.0061303	0.00313833	0.00298916	0.0128817	0.0146082	0.000368006	0.0102527	0.000594107	0.000363365	0.00135655	0.030266	0.0173585	0.00328774	0.00785831	0.000446759	0.011803	0.0165535	0.0117818	0.00925893	0.00274758	0.00328925	0.071457	0.0056955	0.00792336	0.0506741	0	0.0223033
ENSG00000171492	LRRC8D	0.150351	0.0431985	0.0461366	0.142645	0.164334	0.102594	0.0939022	0.0758266	0.0909715	0.0578242	0.0131311	0.108665	0.0973603	0.0335549	0.0619862	0.0239474	0.0406232	0.0310369	0.130371	0.0365238	0.0869598	0.0852033	0.0167996	0.123121	0.085642	0.0862101	0.0872291	0.0935809	0.0552322	0.102888	0.038058	0.0690634	0.229572	0.00848353	0.140648
ENSG00000272672	AL391497.1	0	0	0	0.000309409	0	0	0	0	8.48e-05	0	0	0	0	0	0	0	0	0	0	0	0	0	0	0	0	0	0	0	0	0	0	0	0	0	0
ENSG00000162664	ZNF326	0.626234	0.552517	0.251792	0.418531	0.645454	0.415782	0.849696	0.54089	0.967841	0.654565	0.701861	1.01532	0.701663	0.35019	0.537561	0.301675	0.319243	0.549309	0.773818	0.108426	0.695578	0.698767	0.59225	1.3248	0.860819	0.894925	0.682582	0.27488	0.437209	0.718746	0.57158	0.529366	0.801404	0.438622	0.829441
ENSG00000287015	AL161797.1	0.000242103	0.000645321	0.000288799	0.000352828	0.000565181	0	0.000182717	0	0	0	0.000349136	0.000809313	0.00102473	0	0	0	0	0	0	0	0.000332281	0	0	0	0.000433141	0.000346108	0	0	0	0	0	0	0	0	0
ENSG00000287406	AC098656.1	0	0	0	0	0	0	0	0	0.00107745	0.000470962	0.000358291	0.00311431	0	0	0	0	0	0	0	0	0	0	0	0	0	0	0	0	0.00106246	0	0	0	0	0	0
ENSG00000287372	AL627316.1	0	0	0	0.000166633	0	0.000320425	0.000374942	0	0.000289353	0.00353513	0.000743426	0.00350122	0	0	0	0	0	0.000457993	0	0	0	0	0	0.000670722	0	0.00369326	0	0	0	0	0	0	0	0	0
ENSG00000229201	LINC02787	0	0	0	0	0	0	0	0	0	0	0	0	0	0	0	0	0	0	0	0	0	0	0	0	0	0	0	0	0	0	0	0	0	0	0
ENSG00000143032	BARHL2	0	0	0.000453345	0	0	0	0.00019661	0	0	0	0	0	0	0	0	0	0	0	0	0	0	0	0	0	0	0.00841325	0	0	0	0	0	0	0	0	0
ENSG00000287076	AC092805.1	0	0	0	0	0	0	0	0	0	0	0	0	0	0	0	0	0	0	0	0	0	0	0	0	0	0	0	0	0	0	0	0	0	0	0
ENSG00000233593	LINC02609	0.000908671	0.000736991	0.00177142	0.00241106	0.00153646	0	0.145024	0.00187993	0.0186231	0.0120898	0.00355003	0.0266273	0.000977624	0.0805268	0.00588383	0.110946	0.0606565	0.00685671	0.000745662	0.00201397	0.00589209	0	0.0094055	0.132901	0.0922066	0.0860953	0	0	0.00912558	0	0	0	0	0.0142852	0.0564184
ENSG00000285532	LINC02788	0	0	0	0	0	0	0	0	0.00064298	0	0	0	0	0	0	0	0	0	0	0	0	0	0	0	0	0	0	0	0	0	0	0	0	0	0
ENSG00000225446	LINC01763	0	0.000366317	0	0	0	0	0.00209289	0	0.000287416	0	0.000178695	0	0	0	0	0	0	0	0	0	0	0	0	0.0008216	0	0.00169683	0	0	0	0	0	0	0	0	0
ENSG00000272094	AC091614.1	0	0	0	0	0	0	0	0	0.000190403	0	0	0	0	0	0	0	0	0	0	0	0	0	0	0	0	0	0	0	0	0	0	0	0	0	0
ENSG00000122482	ZNF644	0.886163	0.992479	0.351075	0.528666	1.10743	1.16704	1.05588	0.938376	0.764386	0.513111	0.622295	0.813472	1.25255	0.632984	1.05058	0.531967	0.416105	0.425826	1.04873	0.263139	0.646157	1.1745	0.333487	1.06592	1.354	0.598807	0.433241	0.315268	0.456765	0.884747	0.587751	0.562929	0.933178	0.61847	0.708085
ENSG00000162669	HFM1	0	0	0.000228493	0	0	0	0.0155424	0.000538622	0.00236361	0	0	0.00332546	0.000759771	0.00343426	0	0.00769877	0.00422836	0.000350753	0.00102445	0.000230505	0.0070589	0	0	0.00617921	0.0694591	0	0	0	0.000959029	0.00793238	0.0349987	0	0	0.00819694	0
ENSG00000097046	CDC7	0.0682086	0.0501397	0.0151514	0.0184072	0.0865123	0.101855	0.19465	0.0181182	0.0360196	0.0313949	0.00916398	0.0188556	0.0866372	0.0596277	0.0469847	0.0211072	0.110272	0.00612988	0.242472	0.00527353	0.105668	0.0922677	0.0135815	0.211659	0.11203	0.0798532	0.00401162	0.0200538	0.0085435	0.0902712	0.0396663	0.0205017	0.0308513	0.0362322	0.277448
ENSG00000069702	TGFBR3	0.192654	0.227703	0.0137412	0.00993165	0.0861783	0.178658	0.10898	0.0162507	0.266808	0.297589	0.537259	0.315194	0.330329	2.6842	0.555586	2.80958	3.64343	0.266041	0.155236	0.0114426	1.84526	0.404814	0.178153	0.254445	0.0220125	0.308055	0.00597506	0.00567028	0.0187127	0.00183408	0.998172	0	0	0.155949	0.0153314
ENSG00000137948	BRDT	0.00393324	0.00491946	0	0	0.000675696	0.00266921	0.000130961	0.000611154	0	0	0	0	0.00135244	0.000420479	0.00641466	0.000782524	0	0.000115635	0.000989775	0.000244609	0	0.0232437	0	0.00262665	0	0	0	0	0.00668155	0	0	0	0	0	0
ENSG00000172031	EPHX4	0.00277785	0.00324122	0.000413249	0.000443514	0	0.00363617	0.0389479	0	0.0115713	0.0154223	0.00300009	0.0587762	0.00510881	0	0.026382	0.000164997	0.000663542	0.00435429	0.000146207	0	0.0435626	0.0192623	0.000907733	0.0489273	0.0137288	0.137367	0	0	0.00270295	0	0.0535833	0	0	0.00317331	0.151698
ENSG00000230667	SETSIP	0	0	0	9.88e-05	0	0.000680072	0.000135578	0	0	0	0	0	0.00385973	0	0	0	0	0.00016596	0	0	0	0	0	0	0	0	0	0	0	0	0	0	0	0	0
ENSG00000189195	BTBD8	0.0463058	0.0350859	0.0178098	0.0494629	0.0291217	0.0407927	0.177427	0.0148332	0.265325	0.0618879	0.116743	0.298974	0.0891546	0.0242864	0.041115	0.0959036	0.0526088	0.049975	0.0264178	0.00350967	0.0491136	0.0333871	0.0159291	0.294258	0.167593	0.120758	0.0123115	0.010257	0.0618607	0.00379573	0.0387777	0.0328146	0.0277268	0.0217396	0.128145
ENSG00000273487	AC104836.1	0.000273958	0	0	0.000622955	0	0.0022398	0.000597961	0	0.00278214	0	0.000201663	0.0026311	0	0.000533635	0	0.00141686	0	0	0.000382457	0	0	0.00179437	0	0.00663736	0	0.00155187	0	0	0.00348519	0.000833909	0	0	0	0	0
ENSG00000203910	C1orf146	0	0	0	0	0	0.000365572	0	0.000774942	0	0	0.000294829	0	0	0	0	0	0	0	0	0	0	0	0	0	0	0	0	0	0	0	0	0	0	0	0
ENSG00000174842	GLMN	0.240582	0.202726	0.0337339	0.0702634	0.295684	0.307349	0.178226	0.105925	0.140427	0.114632	0.0854705	0.119697	0.270627	0.0758118	0.223218	0.0684434	0.0834561	0.0589222	0.339577	0.0285412	0.104548	0.296476	0.0848013	0.199507	0.15484	0.127662	0.0687088	0.0315413	0.0327336	0.14706	0.0603516	0.153195	0.112979	0.0504793	0.113013
[truncated: 36,026 more rows]
