# Supplementary material for: Mapping the tumor microenvironment in bladder cancer and exploring the prognostic genes by single-cell RNA sequencing
Source: Front Oncol. 2023 Jan 19;12:1105026. doi: 10.3389/fonc.2022.1105026 (PMC9893503; doi:10.3389/fonc.2022.1105026)
Supplement: Supplementary file 3 [file Table_3.xlsx]

## Sheet: Table 4
the DEGS between NMBC and MIBC
Contrast	Cluster	Gene ID	Gene Name	group_1	group_2	cells_1	cells_2	pct_1	pct_2	log2FC	p_value	p_val_adjust	significance	Symbol	Description	KEGG_A_class	KEGG_B_class	Pathway	K_ID	GO Component	GO Function	GO Process
NMIBC-vs-MIBC	Epithelial	ENSG00000111341	MGP	0.00550221	20.3908	6849	13147	0.005	0.418	11.8296	0	0	up	MGP	matrix Gla protein [Source:HGNC Symbol;Acc:HGNC:7060]	-	-	-	-	GO:0005576//extracellular region;GO:0031012//extracellular matrix;GO:0062023//collagen-containing extracellular matrix;GO:0070062//extracellular exosome	GO:0005201//extracellular matrix structural constituent;GO:0005509//calcium ion binding;GO:0005515//protein binding;GO:0008147//structural constituent of bone	GO:0001502//cartilage condensation;GO:0001503//ossification;GO:0007275//multicellular organism development;GO:0030154//cell differentiation;GO:0030500//regulation of bone mineralization;GO:0051216//cartilage development
NMIBC-vs-MIBC	Epithelial	ENSG00000105894	PTN	0.000645921	2.04345	6849	13147	0.001	0.371	11.4198	0	0	up	PTN	pleiotrophin [Source:HGNC Symbol;Acc:HGNC:9630]	-	-	-	-	GO:0005576//extracellular region;GO:0005604//basement membrane;GO:0005615//extracellular space;GO:0005737//cytoplasm;GO:0005783//endoplasmic reticulum;GO:0005886//plasma membrane;GO:0009986//cell surface;GO:0016020//membrane;GO:0031594//neuromuscular junction;GO:0032991//protein-containing complex;GO:0048471//perinuclear region of cytoplasm;GO:0098793//presynapse;GO:0098794//postsynapse	GO:0004864//protein phosphatase inhibitor activity;GO:0005178//integrin binding;GO:0005515//protein binding;GO:0005539//glycosaminoglycan binding;GO:0008083//growth factor activity;GO:0008201//heparin binding;GO:0019901//protein kinase binding;GO:0035373//chondroitin sulfate proteoglycan binding;GO:0035374//chondroitin sulfate binding;GO:0038085//vascular endothelial growth factor binding;GO:0043…	GO:0001503//ossification;GO:0001889//liver development;GO:0002232//leukocyte chemotaxis involved in inflammatory response;GO:0002690//positive regulation of leukocyte chemotaxis;GO:0007165//signal transduction;GO:0007185//transmembrane receptor protein tyrosine phosphatase signaling pathway;GO:0007229//integrin-mediated signaling pathway;GO:0007399//nervous system development;GO:0007406//negative…
NMIBC-vs-MIBC	Epithelial	ENSG00000101057	MYBL2	0.00109875	1.71558	6849	13147	0.001	0.31	10.483	0	0	up	MYBL2	MYB proto-oncogene like 2 [Source:HGNC Symbol;Acc:HGNC:7548]	Cellular Processes	Cell growth and death	ko04218//Cellular senescence	K21769	GO:0005634//nucleus;GO:0005654//nucleoplasm;GO:0031523//Myb complex	GO:0000978//RNA polymerase II proximal promoter sequence-specific DNA binding;GO:0000981//DNA-binding transcription factor activity, RNA polymerase II-specific;GO:0001228//DNA-binding transcription activator activity, RNA polymerase II-specific;GO:0003677//DNA binding;GO:0005515//protein binding;GO:1990837//sequence-specific double-stranded DNA binding	GO:0000278//mitotic cell cycle;GO:0006355//regulation of transcription, DNA-templated;GO:0006357//regulation of transcription by RNA polymerase II;GO:0043525//positive regulation of neuron apoptotic process;GO:0045944//positive regulation of transcription by RNA polymerase II;GO:0051726//regulation of cell cycle;GO:0090307//mitotic spindle assembly;GO:1990830//cellular response to leukemia inhibi…
NMIBC-vs-MIBC	Epithelial	ENSG00000182963	GJC1	0.000129484	0.146981	6849	13147	0	0.134	9.324	0	0	up	GJC1	gap junction protein gamma 1 [Source:HGNC Symbol;Acc:HGNC:4280]	-	-	-	-	GO:0005789//endoplasmic reticulum membrane;GO:0005886//plasma membrane;GO:0005921//gap junction;GO:0005922//connexin complex;GO:0014704//intercalated disc;GO:0016020//membrane;GO:0016021//integral component of membrane;GO:0030054//cell junction;GO:0045202//synapse	GO:0005216//ion channel activity;GO:0005243//gap junction channel activity;GO:0005515//protein binding;GO:0086020//gap junction channel activity involved in SA node cell-atrial cardiac muscle cell electrical coupling;GO:0086077//gap junction channel activity involved in AV node cell-bundle of His cell electrical coupling	GO:0001570//vasculogenesis;GO:0006936//muscle contraction;GO:0007043//cell-cell junction assembly;GO:0007154//cell communication;GO:0007267//cell-cell signaling;GO:0007268//chemical synaptic transmission;GO:0007507//heart development;GO:0007601//visual perception;GO:0016264//gap junction assembly;GO:0034220//ion transmembrane transport;GO:0048468//cell development;GO:0048738//cardiac muscle tissu…
NMIBC-vs-MIBC	Epithelial	ENSG00000213468	FIRRE	0.000260315	0.179256	6849	13147	0	0.169	8.95935	0	0	up	FIRRE	-	-	-	-	-	-	-	-
NMIBC-vs-MIBC	Epithelial	ENSG00000258314	AL589182.1	0.000907416	0.478354	6849	13147	0.001	0.254	8.89158	0	0	up	AL589182.1	-	-	-	-	-	-	-	-
NMIBC-vs-MIBC	Epithelial	ENSG00000158164	TMSB15A	0.00175682	0.792881	6849	13147	0.001	0.297	8.73831	0	0	up	TMSB15A	thymosin beta 15a [Source:HGNC Symbol;Acc:HGNC:30744]	-	-	-	-	GO:0005737//cytoplasm;GO:0005856//cytoskeleton	GO:0003779//actin binding;GO:0003785//actin monomer binding	GO:0007015//actin filament organization;GO:0030334//regulation of cell migration;GO:0042989//sequestering of actin monomers
NMIBC-vs-MIBC	Epithelial	ENSG00000225255	PSLNR	0.000513744	0.226156	6849	13147	0	0.174	8.5261	0	0	up	PSLNR	-	-	-	-	-	-	-	-
NMIBC-vs-MIBC	Epithelial	ENSG00000234068	PAGE2	0.000552249	0.216194	6849	13147	0	0.161	8.37336	0	0	up	PAGE2	PAGE family member 2 [Source:HGNC Symbol;Acc:HGNC:31804]	-	-	-	-	-	GO:0005515//protein binding	-
NMIBC-vs-MIBC	Epithelial	ENSG00000175063	UBE2C	0.0148735	3.74553	6849	13147	0.004	0.312	7.96665	0	0	up	UBE2C	ubiquitin conjugating enzyme E2 C [Source:HGNC Symbol;Acc:HGNC:15937]	Genetic Information Processing	Folding, sorting and degradation	ko04120//Ubiquitin mediated proteolysis	K06688	GO:0000151//ubiquitin ligase complex;GO:0005634//nucleus;GO:0005654//nucleoplasm;GO:0005680//anaphase-promoting complex;GO:0005829//cytosol;GO:0005886//plasma membrane	GO:0000166//nucleotide binding;GO:0004842//ubiquitin-protein transferase activity;GO:0005515//protein binding;GO:0005524//ATP binding;GO:0016740//transferase activity;GO:0044389//ubiquitin-like protein ligase binding;GO:0061631//ubiquitin conjugating enzyme activity	GO:0000209//protein polyubiquitination;GO:0006511//ubiquitin-dependent protein catabolic process;GO:0007049//cell cycle;GO:0010458//exit from mitosis;GO:0010994//free ubiquitin chain polymerization;GO:0016567//protein ubiquitination;GO:0030071//regulation of mitotic metaphase/anaphase transition;GO:0031145//anaphase-promoting complex-dependent catabolic process;GO:0031536//positive regulation of …
NMIBC-vs-MIBC	Epithelial	ENSG00000156284	CLDN8	0.00305569	0.555107	6849	13147	0.003	0.249	7.45893	0	0	up	CLDN8	claudin 8 [Source:HGNC Symbol;Acc:HGNC:2050]	Human Diseases;Cellular Processes;Human Diseases;Environmental Information Processing;Organismal Systems	Infectious diseases;Cellular community - eukaryotes;Infectious diseases;Signaling molecules and interaction;Immune system	ko05130//Pathogenic Escherichia coli infection;ko04530//Tight junction;ko05160//Hepatitis C;ko04514//Cell adhesion molecules (CAMs);ko04670//Leukocyte transendothelial migration	K06087;K06087;K06087;K06087;K06087	GO:0005783//endoplasmic reticulum;GO:0005886//plasma membrane;GO:0005923//bicellular tight junction;GO:0016020//membrane;GO:0016021//integral component of membrane;GO:0016323//basolateral plasma membrane;GO:0016327//apicolateral plasma membrane;GO:0030054//cell junction	GO:0005198//structural molecule activity;GO:0005515//protein binding;GO:0042802//identical protein binding	GO:0007155//cell adhesion;GO:0016338//calcium-independent cell-cell adhesion via plasma membrane cell-adhesion molecules;GO:0070830//bicellular tight junction assembly
NMIBC-vs-MIBC	Epithelial	ENSG00000077063	CTTNBP2	0.00187143	0.320268	6849	13147	0.002	0.219	7.34435	0	0	up	CTTNBP2	cortactin binding protein 2 [Source:HGNC Symbol;Acc:HGNC:15679]	-	-	-	-	GO:0005737//cytoplasm;GO:0005938//cell cortex;GO:0008021//synaptic vesicle;GO:0030054//cell junction;GO:0042995//cell projection;GO:0043197//dendritic spine;GO:0045202//synapse;GO:0098871//postsynaptic actin cytoskeleton;GO:0098978//glutamatergic synapse	GO:0005515//protein binding;GO:0017124//SH3 domain binding	GO:0007420//brain development;GO:0050807//regulation of synapse organization;GO:1905274//regulation of modification of postsynaptic actin cytoskeleton
NMIBC-vs-MIBC	Epithelial	ENSG00000238269	PAGE2B	0.0011045	0.183885	6849	13147	0	0.152	7.25501	0	0	up	PAGE2B	PAGE family member 2B [Source:HGNC Symbol;Acc:HGNC:31805]	-	-	-	-	-	-	-
NMIBC-vs-MIBC	Epithelial	ENSG00000266602	AP005262.1	0.00228498	0.352392	6849	13147	0.002	0.267	7.20747	0	0	up	AP005262.1	-	-	-	-	-	-	-	-
NMIBC-vs-MIBC	Epithelial	ENSG00000132429	POPDC3	0.00569402	0.600046	6849	13147	0.003	0.245	6.69461	0	0	up	POPDC3	popeye domain containing 3 [Source:HGNC Symbol;Acc:HGNC:17649]	-	-	-	-	GO:0016020//membrane;GO:0016021//integral component of membrane;GO:0042383//sarcolemma	GO:0000166//nucleotide binding;GO:0003674//molecular_function;GO:0030552//cAMP binding	GO:0007507//heart development;GO:0007519//skeletal muscle tissue development;GO:0008150//biological_process;GO:0042391//regulation of membrane potential;GO:0051146//striated muscle cell differentiation
NMIBC-vs-MIBC	Epithelial	ENSG00000169550	MUC15	0.00629378	0.544924	6849	13147	0.006	0.314	6.41351	0	0	up	MUC15	mucin 15, cell surface associated [Source:HGNC Symbol;Acc:HGNC:14956]	-	-	-	-	GO:0005576//extracellular region;GO:0005796//Golgi lumen;GO:0005886//plasma membrane;GO:0016020//membrane;GO:0016021//integral component of membrane	GO:0005515//protein binding	GO:0002223//stimulatory C-type lectin receptor signaling pathway;GO:0016266//O-glycan processing
NMIBC-vs-MIBC	Epithelial	ENSG00000272168	CASC15	0.0163037	1.33175	6849	13147	0.011	0.347	6.34327	0	0	up	CASC15	-	-	-	-	-	-	-	-
NMIBC-vs-MIBC	Epithelial	ENSG00000006128	TAC1	0.00334057	0.265438	6849	13147	0.002	0.175	6.27013	0	0	up	TAC1	tachykinin precursor 1 [Source:HGNC Symbol;Acc:HGNC:11517]	Environmental Information Processing	Signaling molecules and interaction	ko04080//Neuroactive ligand-receptor interaction	K05239	GO:0005576//extracellular region;GO:0005615//extracellular space;GO:0005886//plasma membrane;GO:0030424//axon;GO:0043025//neuronal cell body;GO:0045202//synapse	GO:0031835//substance P receptor binding	GO:0002675//positive regulation of acute inflammatory response;GO:0006954//inflammatory response;GO:0007186//G protein-coupled receptor signaling pathway;GO:0007204//positive regulation of cytosolic calcium ion concentration;GO:0007217//tachykinin receptor signaling pathway;GO:0007218//neuropeptide signaling pathway;GO:0007267//cell-cell signaling;GO:0007268//chemical synaptic transmission;GO:000…
NMIBC-vs-MIBC	Epithelial	ENSG00000178363	CALML3	0.011507	0.887605	6849	13147	0.009	0.265	6.25702	0	0	up	CALML3	calmodulin like 3 [Source:HGNC Symbol;Acc:HGNC:1452]	Human Diseases;Organismal Systems;Human Diseases;Environmental Information Processing;Human Diseases;Environmental Information Processing;Human Diseases;Environmental Information Processing;Human Diseases;Environmental Information Processing;Human Diseases;Human Diseases;Environmental Information Processing;Cellular Processes;Organismal Systems;Organismal Systems;Organismal Systems;Human Diseases…	Cancers;Sensory system;Neurodegenerative diseases;Signal transduction;Infectious diseases;Signal transduction;Infectious diseases;Signal transduction;Infectious disease: viral;Signal transduction;Substance dependence;Infectious diseases;Signal transduction;Cell growth and death;Endocrine system;Circulatory system;Endocrine system;Cardiovascular diseases;Endocrine system;Signal transduction;Cell g…	ko05200//Pathways in cancer;ko04740//Olfactory transduction;ko05010//Alzheimer disease;ko04020//Calcium signaling pathway;ko05152//Tuberculosis;ko04014//Ras signaling pathway;ko05163//Human cytomegalovirus infection;ko04015//Rap1 signaling pathway;ko05170//Human immunodeficiency virus 1 infection;ko04024//cAMP signaling pathway;ko05034//Alcoholism;ko05167//Kaposi sarcoma-associated herpesvirus in…	K02183;K02183;K02183;K02183;K02183;K02183;K02183;K02183;K02183;K02183;K02183;K02183;K02183;K02183;K02183;K02183;K02183;K02183;K02183;K02183;K02183;K02183;K02183;K02183;K02183;K02183;K02183;K02183;K02183;K02183;K02183;K02183;K02183;K02183;K02183;K02183;K02183;K02183;K02183;K02183	GO:0070062//extracellular exosome	GO:0005509//calcium ion binding;GO:0005515//protein binding;GO:0030234//enzyme regulator activity;GO:0046872//metal ion binding	GO:0000226//microtubule cytoskeleton organization;GO:0019722//calcium-mediated signaling;GO:0050790//regulation of catalytic activity
NMIBC-vs-MIBC	Epithelial	ENSG00000286342	AC073210.3	0.002601	0.198022	6849	13147	0.003	0.173	6.19675	0	0	up	AC073210.3	-	-	-	-	-	-	-	-
NMIBC-vs-MIBC	Epithelial	ENSG00000136231	IGF2BP3	0.00518027	0.369826	6849	13147	0.004	0.262	6.13048	0	0	up	IGF2BP3	insulin like growth factor 2 mRNA binding protein 3 [Source:HGNC Symbol;Acc:HGNC:28868]	-	-	-	-	GO:0005634//nucleus;GO:0005737//cytoplasm;GO:0005829//cytosol	GO:0003676//nucleic acid binding;GO:0003723//RNA binding;GO:0003729//mRNA binding;GO:0003730//mRNA 3'-UTR binding;GO:0005515//protein binding;GO:0045182//translation regulator activity;GO:0048027//mRNA 5'-UTR binding	GO:0006412//translation;GO:0006417//regulation of translation;GO:0007399//nervous system development;GO:0009653//anatomical structure morphogenesis;GO:0010468//regulation of gene expression;GO:0017148//negative regulation of translation;GO:0042035//regulation of cytokine biosynthetic process;GO:0043488//regulation of mRNA stability;GO:0051028//mRNA transport;GO:0051252//regulation of RNA metaboli…
NMIBC-vs-MIBC	Epithelial	ENSG00000170516	COX7B2	0.00467812	0.277772	6849	13147	0.005	0.279	5.86184	0	0	up	COX7B2	cytochrome c oxidase subunit 7B2 [Source:HGNC Symbol;Acc:HGNC:24381]	Metabolism;Human Diseases;Human Diseases;Organismal Systems;Human Diseases;Human Diseases;Metabolism;Organismal Systems	Global and overview maps;Neurodegenerative diseases;Neurodegenerative diseases;Environmental adaptation;Endocrine and metabolic diseases;Neurodegenerative diseases;Energy metabolism;Circulatory system	ko01100//Metabolic pathways;ko05010//Alzheimer disease;ko05016//Huntington disease;ko04714//Thermogenesis;ko04932//Non-alcoholic fatty liver disease (NAFLD);ko05012//Parkinson disease;ko00190//Oxidative phosphorylation;ko04260//Cardiac muscle contraction	K02271;K02271;K02271;K02271;K02271;K02271;K02271;K02271	GO:0005739//mitochondrion;GO:0005743//mitochondrial inner membrane;GO:0005746//mitochondrial respiratory chain;GO:0016020//membrane;GO:0016021//integral component of membrane;GO:0045277//respiratory chain complex IV	GO:0004129//cytochrome-c oxidase activity	GO:0006119//oxidative phosphorylation;GO:0022900//electron transport chain;GO:1902600//proton transmembrane transport
NMIBC-vs-MIBC	Epithelial	ENSG00000131747	TOP2A	0.0186887	0.987805	6849	13147	0.008	0.238	5.71643	0	0	up	TOP2A	DNA topoisomerase II alpha [Source:HGNC Symbol;Acc:HGNC:11989]	Human Diseases	Drug resistance	ko01524//Platinum drug resistance	K03164	GO:0000228//nuclear chromosome;GO:0000775//chromosome, centromeric region;GO:0000793//condensed chromosome;GO:0005634//nucleus;GO:0005654//nucleoplasm;GO:0005730//nucleolus;GO:0005737//cytoplasm;GO:0005814//centriole;GO:0009330//DNA topoisomerase complex (ATP-hydrolyzing);GO:0032991//protein-containing complex;GO:1990904//ribonucleoprotein complex	GO:0000166//nucleotide binding;GO:0000287//magnesium ion binding;GO:0003677//DNA binding;GO:0003682//chromatin binding;GO:0003723//RNA binding;GO:0003916//DNA topoisomerase activity;GO:0003918//DNA topoisomerase type II (ATP-hydrolyzing) activity;GO:0005080//protein kinase C binding;GO:0005515//protein binding;GO:0005524//ATP binding;GO:0008022//protein C-terminus binding;GO:0008094//DNA-dependen…	GO:0000712//resolution of meiotic recombination intermediates;GO:0000819//sister chromatid segregation;GO:0002244//hematopoietic progenitor cell differentiation;GO:0006259//DNA metabolic process;GO:0006265//DNA topological change;GO:0006266//DNA ligation;GO:0006974//cellular response to DNA damage stimulus;GO:0007059//chromosome segregation;GO:0007143//female meiotic nuclear division;GO:0030261//…
NMIBC-vs-MIBC	Epithelial	ENSG00000108244	KRT23	0.0156904	0.802639	6849	13147	0.01	0.295	5.66781	0	0	up	KRT23	keratin 23 [Source:HGNC Symbol;Acc:HGNC:6438]	Human Diseases;Organismal Systems	Infectious diseases;Endocrine system	ko05150//Staphylococcus aureus infection;ko04915//Estrogen signaling pathway	K07604;K07604	GO:0005829//cytosol;GO:0005882//intermediate filament	GO:0005198//structural molecule activity;GO:0005515//protein binding	GO:0031424//keratinization;GO:0070268//cornification
NMIBC-vs-MIBC	Epithelial	ENSG00000137962	ARHGAP29	0.00885037	0.437234	6849	13147	0.009	0.233	5.61064	0	0	up	ARHGAP29	Rho GTPase activating protein 29 [Source:HGNC Symbol;Acc:HGNC:30207]	-	-	-	-	GO:0005737//cytoplasm;GO:0005829//cytosol;GO:0032991//protein-containing complex	GO:0005096//GTPase activator activity;GO:0005515//protein binding;GO:0030165//PDZ domain binding;GO:0046872//metal ion binding	GO:0007165//signal transduction;GO:0007266//Rho protein signal transduction;GO:0035556//intracellular signal transduction;GO:0043547//positive regulation of GTPase activity;GO:0051056//regulation of small GTPase mediated signal transduction;GO:0090630//activation of GTPase activity
NMIBC-vs-MIBC	Epithelial	ENSG00000148773	MKI67	0.0136788	0.670294	6849	13147	0.005	0.227	5.60449	0	0	up	MKI67	marker of proliferation Ki-67 [Source:HGNC Symbol;Acc:HGNC:7107]	-	-	-	-	GO:0000793//condensed chromosome;GO:0005634//nucleus;GO:0005654//nucleoplasm;GO:0005694//chromosome;GO:0005730//nucleolus;GO:0016020//membrane;GO:0016604//nuclear body	GO:0000166//nucleotide binding;GO:0003677//DNA binding;GO:0003723//RNA binding;GO:0005515//protein binding;GO:0005524//ATP binding;GO:0008022//protein C-terminus binding	GO:0007049//cell cycle;GO:0007088//regulation of mitotic nuclear division;GO:0008283//cell proliferation;GO:0051983//regulation of chromosome segregation;GO:1902275//regulation of chromatin organization
NMIBC-vs-MIBC	Epithelial	ENSG00000066279	ASPM	0.00897671	0.441317	6849	13147	0.005	0.177	5.60383	0	0	up	ASPM	assembly factor for spindle microtubules [Source:HGNC Symbol;Acc:HGNC:19048]	-	-	-	-	GO:0000922//spindle pole;GO:0005634//nucleus;GO:0005737//cytoplasm;GO:0005813//centrosome;GO:0005819//spindle;GO:0005856//cytoskeleton;GO:0005874//microtubule;GO:0016324//apical plasma membrane;GO:0030496//midbody;GO:0036449//microtubule minus-end;GO:0072687//meiotic spindle;GO:0097431//mitotic spindle pole	GO:0005515//protein binding;GO:0005516//calmodulin binding	GO:0001764//neuron migration;GO:0002052//positive regulation of neuroblast proliferation;GO:0007049//cell cycle;GO:0007051//spindle organization;GO:0007283//spermatogenesis;GO:0007420//brain development;GO:0008584//male gonad development;GO:0021873//forebrain neuroblast division;GO:0021987//cerebral cortex development;GO:0045665//negative regulation of neuron differentiation;GO:0045769//negative …
NMIBC-vs-MIBC	Epithelial	ENSG00000111247	RAD51AP1	0.00703023	0.327397	6849	13147	0.007	0.234	5.52139	0	0	up	RAD51AP1	RAD51 associated protein 1 [Source:HGNC Symbol;Acc:HGNC:16956]	-	-	-	-	GO:0000790//nuclear chromatin;GO:0005634//nucleus;GO:0005654//nucleoplasm;GO:0005694//chromosome;GO:0032991//protein-containing complex	GO:0000217//DNA secondary structure binding;GO:0003677//DNA binding;GO:0003690//double-stranded DNA binding;GO:0003697//single-stranded DNA binding;GO:0003723//RNA binding;GO:0005515//protein binding;GO:0062037//D-loop DNA binding	GO:0000724//double-strand break repair via homologous recombination;GO:0006281//DNA repair;GO:0006310//DNA recombination;GO:0006974//cellular response to DNA damage stimulus;GO:0010569//regulation of double-strand break repair via homologous recombination;GO:0010845//positive regulation of reciprocal meiotic recombination;GO:0036297//interstrand cross-link repair;GO:0071479//cellular response to …
NMIBC-vs-MIBC	Epithelial	ENSG00000106066	CPVL	0.00751761	0.34679	6849	13147	0.005	0.23	5.509	0	0	up	CPVL	carboxypeptidase vitellogenic like [Source:HGNC Symbol;Acc:HGNC:14399]	-	-	-	-	GO:0070062//extracellular exosome	GO:0004180//carboxypeptidase activity;GO:0004185//serine-type carboxypeptidase activity;GO:0008233//peptidase activity;GO:0016787//hydrolase activity	GO:0006508//proteolysis
NMIBC-vs-MIBC	Epithelial	ENSG00000269235	ZNF350-AS1	0.00792498	0.362618	6849	13147	0.006	0.198	5.49821	0	0	up	ZNF350-AS1	-	-	-	-	-	-	-	-
NMIBC-vs-MIBC	Epithelial	ENSG00000167900	TK1	0.00821904	0.369145	6849	13147	0.007	0.234	5.47202	0	0	up	TK1	thymidine kinase 1 [Source:HGNC Symbol;Acc:HGNC:11830]	Metabolism;Metabolism;Metabolism	Global and overview maps;Xenobiotics biodegradation and metabolism;Nucleotide metabolism	ko01100//Metabolic pathways;ko00983//Drug metabolism - other enzymes;ko00240//Pyrimidine metabolism	K00857;K00857;K00857	GO:0005737//cytoplasm;GO:0005829//cytosol	GO:0000166//nucleotide binding;GO:0004797//thymidine kinase activity;GO:0005515//protein binding;GO:0005524//ATP binding;GO:0008270//zinc ion binding;GO:0016301//kinase activity;GO:0016740//transferase activity;GO:0042802//identical protein binding;GO:0046872//metal ion binding	GO:0006139//nucleobase-containing compound metabolic process;GO:0009157//deoxyribonucleoside monophosphate biosynthetic process;GO:0016310//phosphorylation;GO:0043097//pyrimidine nucleoside salvage;GO:0046104//thymidine metabolic process;GO:0051289//protein homotetramerization;GO:0071897//DNA biosynthetic process
NMIBC-vs-MIBC	Epithelial	ENSG00000175643	RMI2	0.0447557	1.95196	6849	13147	0.04	0.44	5.44356	0	0	up	RMI2	RecQ mediated genome instability 2 [Source:HGNC Symbol;Acc:HGNC:28349]	Genetic Information Processing	Replication and repair	ko03460//Fanconi anemia pathway	K15365	GO:0005634//nucleus;GO:0005654//nucleoplasm;GO:0005829//cytosol;GO:0016607//nuclear speck	GO:0003677//DNA binding;GO:0005515//protein binding	GO:0006260//DNA replication;GO:0006281//DNA repair;GO:0033045//regulation of sister chromatid segregation;GO:0043007//maintenance of rDNA;GO:1901796//regulation of signal transduction by p53 class mediator;GO:2000042//negative regulation of double-strand break repair via homologous recombination
NMIBC-vs-MIBC	Epithelial	ENSG00000171848	RRM2	0.00864872	0.370108	6849	13147	0.006	0.19	5.40312	0	0	up	RRM2	ribonucleotide reductase regulatory subunit M2 [Source:HGNC Symbol;Acc:HGNC:10452]	Metabolism;Metabolism;Metabolism;Cellular Processes;Metabolism;Metabolism	Global and overview maps;Nucleotide metabolism;Xenobiotics biodegradation and metabolism;Cell growth and death;Metabolism of other amino acids;Nucleotide metabolism	ko01100//Metabolic pathways;ko00230//Purine metabolism;ko00983//Drug metabolism - other enzymes;ko04115//p53 signaling pathway;ko00480//Glutathione metabolism;ko00240//Pyrimidine metabolism	K10808;K10808;K10808;K10808;K10808;K10808	GO:0005737//cytoplasm;GO:0005829//cytosol;GO:0005971//ribonucleoside-diphosphate reductase complex	GO:0004748//ribonucleoside-diphosphate reductase activity, thioredoxin disulfide as acceptor;GO:0005515//protein binding;GO:0008199//ferric iron binding;GO:0016491//oxidoreductase activity;GO:0042802//identical protein binding;GO:0042803//protein homodimerization activity;GO:0046872//metal ion binding	GO:0000083//regulation of transcription involved in G1/S transition of mitotic cell cycle;GO:0001824//blastocyst development;GO:0006260//DNA replication;GO:0009262//deoxyribonucleotide metabolic process;GO:0009263//deoxyribonucleotide biosynthetic process;GO:0015949//nucleobase-containing small molecule interconversion;GO:0051290//protein heterotetramerization;GO:0055114//oxidation-reduction proc…
NMIBC-vs-MIBC	Epithelial	ENSG00000109099	PMP22	0.0154632	0.649566	6849	13147	0.013	0.275	5.38349	0	0	up	PMP22	peripheral myelin protein 22 [Source:HGNC Symbol;Acc:HGNC:9118]	-	-	-	-	GO:0005886//plasma membrane;GO:0016020//membrane;GO:0016021//integral component of membrane;GO:0045202//synapse	GO:0005515//protein binding	GO:0007268//chemical synaptic transmission;GO:0007422//peripheral nervous system development;GO:0008219//cell death;GO:0032060//bleb assembly;GO:0032288//myelin assembly;GO:0042552//myelination
NMIBC-vs-MIBC	Epithelial	ENSG00000118849	RARRES1	0.0682191	2.67993	6849	13147	0.048	0.429	5.29381	0	0	up	RARRES1	retinoic acid receptor responder 1 [Source:HGNC Symbol;Acc:HGNC:9867]	-	-	-	-	GO:0005615//extracellular space;GO:0016020//membrane;GO:0016021//integral component of membrane;GO:0070062//extracellular exosome	GO:0005515//protein binding;GO:0008191//metalloendopeptidase inhibitor activity	GO:0008285//negative regulation of cell proliferation;GO:0010951//negative regulation of endopeptidase activity
NMIBC-vs-MIBC	Epithelial	ENSG00000135451	TROAP	0.00604753	0.23763	6849	13147	0.004	0.166	5.27317	0	0	up	TROAP	trophinin associated protein [Source:HGNC Symbol;Acc:HGNC:12327]	-	-	-	-	GO:0005737//cytoplasm	GO:0005515//protein binding	GO:0007155//cell adhesion
NMIBC-vs-MIBC	Epithelial	ENSG00000170312	CDK1	0.00979337	0.378587	6849	13147	0.006	0.195	5.2584	0	0	up	CDK1	cyclin dependent kinase 1 [Source:HGNC Symbol;Acc:HGNC:1722]	Human Diseases;Human Diseases;Cellular Processes;Cellular Processes;Cellular Processes;Organismal Systems;Cellular Processes;Cellular Processes	Infectious disease: viral;Cancers;Cell growth and death;Cell growth and death;Cell growth and death;Endocrine system;Cellular community - eukaryotes;Cell growth and death	ko05170//Human immunodeficiency virus 1 infection;ko05203//Viral carcinogenesis;ko04218//Cellular senescence;ko04114//Oocyte meiosis;ko04110//Cell cycle;ko04914//Progesterone-mediated oocyte maturation;ko04540//Gap junction;ko04115//p53 signaling pathway	K02087;K02087;K02087;K02087;K02087;K02087;K02087;K02087	GO:0000307//cyclin-dependent protein kinase holoenzyme complex;GO:0000784//nuclear chromosome, telomeric region;GO:0005634//nucleus;GO:0005654//nucleoplasm;GO:0005737//cytoplasm;GO:0005739//mitochondrion;GO:0005759//mitochondrial matrix;GO:0005789//endoplasmic reticulum membrane;GO:0005813//centrosome;GO:0005815//microtubule organizing center;GO:0005819//spindle;GO:0005829//cytosol;GO:0005856//cy…	GO:0000166//nucleotide binding;GO:0001618//virus receptor activity;GO:0003682//chromatin binding;GO:0004672//protein kinase activity;GO:0004674//protein serine/threonine kinase activity;GO:0004693//cyclin-dependent protein serine/threonine kinase activity;GO:0005515//protein binding;GO:0005524//ATP binding;GO:0008353//RNA polymerase II CTD heptapeptide repeat kinase activity;GO:0016301//kinase ac…	GO:0000086//G2/M transition of mitotic cell cycle;GO:0000187//activation of MAPK activity;GO:0000226//microtubule cytoskeleton organization;GO:0000278//mitotic cell cycle;GO:0006260//DNA replication;GO:0006281//DNA repair;GO:0006367//transcription initiation from RNA polymerase II promoter;GO:0006468//protein phosphorylation;GO:0006915//apoptotic process;GO:0006977//DNA damage response, signal tr…
NMIBC-vs-MIBC	Epithelial	ENSG00000117724	CENPF	0.0396981	1.50227	6849	13147	0.013	0.289	5.2384	0	0	up	CENPF	centromere protein F [Source:HGNC Symbol;Acc:HGNC:1857]	-	-	-	-	GO:0000775//chromosome, centromeric region;GO:0000776//kinetochore;GO:0000777//condensed chromosome kinetochore;GO:0000785//chromatin;GO:0000922//spindle pole;GO:0000940//condensed chromosome outer kinetochore;GO:0005634//nucleus;GO:0005635//nuclear envelope;GO:0005654//nucleoplasm;GO:0005694//chromosome;GO:0005737//cytoplasm;GO:0005813//centrosome;GO:0005819//spindle;GO:0005829//cytosol;GO:00058…	GO:0003682//chromatin binding;GO:0005515//protein binding;GO:0008017//microtubule binding;GO:0008022//protein C-terminus binding;GO:0008134//transcription factor binding;GO:0042803//protein homodimerization activity;GO:0070840//dynein complex binding	GO:0000278//mitotic cell cycle;GO:0001822//kidney development;GO:0007049//cell cycle;GO:0007059//chromosome segregation;GO:0007094//mitotic spindle assembly checkpoint;GO:0007275//multicellular organism development;GO:0007517//muscle organ development;GO:0010389//regulation of G2/M transition of mitotic cell cycle;GO:0015031//protein transport;GO:0016202//regulation of striated muscle tissue deve…
NMIBC-vs-MIBC	Epithelial	ENSG00000089685	BIRC5	0.0103313	0.383112	6849	13147	0.005	0.204	5.19915	0	0	up	BIRC5	baculoviral IAP repeat containing 5 [Source:HGNC Symbol;Acc:HGNC:593]	Human Diseases;Human Diseases;Environmental Information Processing;Cellular Processes;Human Diseases;Human Diseases;Cellular Processes	Cancers;Infectious diseases;Signal transduction;Cell growth and death;Cancers;Drug resistance;Cell growth and death	ko05200//Pathways in cancer;ko05161//Hepatitis B;ko04390//Hippo signaling pathway;ko04210//Apoptosis;ko05210//Colorectal cancer;ko01524//Platinum drug resistance;ko04215//Apoptosis - multiple species	K08731;K08731;K08731;K08731;K08731;K08731;K08731	GO:0000228//nuclear chromosome;GO:0000775//chromosome, centromeric region;GO:0000776//kinetochore;GO:0000777//condensed chromosome kinetochore;GO:0005634//nucleus;GO:0005654//nucleoplasm;GO:0005694//chromosome;GO:0005737//cytoplasm;GO:0005819//spindle;GO:0005829//cytosol;GO:0005856//cytoskeleton;GO:0005874//microtubule;GO:0005876//spindle microtubule;GO:0030496//midbody;GO:0032133//chromosome pas…	GO:0004869//cysteine-type endopeptidase inhibitor activity;GO:0005515//protein binding;GO:0008017//microtubule binding;GO:0008536//Ran GTPase binding;GO:0019899//enzyme binding;GO:0030414//peptidase inhibitor activity;GO:0042802//identical protein binding;GO:0043027//cysteine-type endopeptidase inhibitor activity involved in apoptotic process;GO:0046872//metal ion binding;GO:0051087//chaperone bi…	GO:0000226//microtubule cytoskeleton organization;GO:0006468//protein phosphorylation;GO:0006915//apoptotic process;GO:0007049//cell cycle;GO:0007059//chromosome segregation;GO:0007346//regulation of mitotic cell cycle;GO:0007605//sensory perception of sound;GO:0008284//positive regulation of cell proliferation;GO:0010466//negative regulation of peptidase activity;GO:0019221//cytokine-mediated si…
NMIBC-vs-MIBC	Epithelial	ENSG00000124260	MAGEA10	0.00959281	0.350102	6849	13147	0.008	0.245	5.17513	0	0	up	MAGEA10	MAGE family member A10 [Source:HGNC Symbol;Acc:HGNC:6797]	-	-	-	-	GO:0005634//nucleus;GO:0005654//nucleoplasm;GO:0005829//cytosol	-	-
NMIBC-vs-MIBC	Epithelial	ENSG00000088325	TPX2	0.00959399	0.344293	6849	13147	0.006	0.191	5.15082	0	0	up	TPX2	TPX2 microtubule nucleation factor [Source:HGNC Symbol;Acc:HGNC:1249]	-	-	-	-	GO:0000922//spindle pole;GO:0005634//nucleus;GO:0005654//nucleoplasm;GO:0005737//cytoplasm;GO:0005819//spindle;GO:0005829//cytosol;GO:0005856//cytoskeleton;GO:0005874//microtubule;GO:0005880//nuclear microtubule;GO:0015630//microtubule cytoskeleton;GO:0043203//axon hillock;GO:0045171//intercellular bridge;GO:0072686//mitotic spindle	GO:0005515//protein binding;GO:0008017//microtubule binding;GO:0019901//protein kinase binding;GO:0030295//protein kinase activator activity;GO:0061676//importin-alpha family protein binding	GO:0000278//mitotic cell cycle;GO:0006915//apoptotic process;GO:0007020//microtubule nucleation;GO:0007026//negative regulation of microtubule depolymerization;GO:0007049//cell cycle;GO:0010389//regulation of G2/M transition of mitotic cell cycle;GO:0032147//activation of protein kinase activity;GO:0051301//cell division;GO:0060236//regulation of mitotic spindle organization;GO:0090307//mitotic s…
NMIBC-vs-MIBC	Epithelial	ENSG00000102886	GDPD3	0.0274663	0.976324	6849	13147	0.016	0.395	5.14653	0	0	up	GDPD3	glycerophosphodiester phosphodiesterase domain containing 3 [Source:HGNC Symbol;Acc:HGNC:28638]	Metabolism	Lipid metabolism	ko00565//Ether lipid metabolism	K22387	GO:0005737//cytoplasm;GO:0005783//endoplasmic reticulum;GO:0005789//endoplasmic reticulum membrane;GO:0016020//membrane;GO:0016021//integral component of membrane;GO:0048471//perinuclear region of cytoplasm;GO:0070062//extracellular exosome	GO:0004622//lysophospholipase activity;GO:0008081//phosphoric diester hydrolase activity;GO:0016787//hydrolase activity;GO:0046872//metal ion binding	GO:0006629//lipid metabolic process;GO:0006644//phospholipid metabolic process;GO:0034638//phosphatidylcholine catabolic process;GO:0046475//glycerophospholipid catabolic process;GO:0070291//N-acylethanolamine metabolic process
NMIBC-vs-MIBC	Epithelial	ENSG00000196549	MME	0.00672691	0.240261	6849	13147	0.005	0.162	5.13783	0	0	up	MME	membrane metalloendopeptidase [Source:HGNC Symbol;Acc:HGNC:7154]	Human Diseases;Organismal Systems;Organismal Systems;Organismal Systems	Neurodegenerative diseases;Immune system;Digestive system;Endocrine system	ko05010//Alzheimer disease;ko04640//Hematopoietic cell lineage;ko04974//Protein digestion and absorption;ko04614//Renin-angiotensin system	K01389;K01389;K01389;K01389	GO:0005737//cytoplasm;GO:0005769//early endosome;GO:0005802//trans-Golgi network;GO:0005886//plasma membrane;GO:0005887//integral component of plasma membrane;GO:0005903//brush border;GO:0005925//focal adhesion;GO:0008021//synaptic vesicle;GO:0009986//cell surface;GO:0016020//membrane;GO:0016021//integral component of membrane;GO:0030424//axon;GO:0030425//dendrite;GO:0030667//secretory granule me…	GO:0001786//phosphatidylserine binding;GO:0004175//endopeptidase activity;GO:0004222//metalloendopeptidase activity;GO:0005515//protein binding;GO:0008233//peptidase activity;GO:0008237//metallopeptidase activity;GO:0008238//exopeptidase activity;GO:0008270//zinc ion binding;GO:0016787//hydrolase activity;GO:0042277//peptide binding;GO:0042803//protein homodimerization activity;GO:0046872//metal …	GO:0001822//kidney development;GO:0001890//placenta development;GO:0002003//angiotensin maturation;GO:0006508//proteolysis;GO:0006518//peptide metabolic process;GO:0007568//aging;GO:0007611//learning or memory;GO:0019233//sensory perception of pain;GO:0030324//lung development;GO:0043312//neutrophil degranulation;GO:0046449//creatinine metabolic process;GO:0050435//amyloid-beta metabolic process;…
NMIBC-vs-MIBC	Epithelial	ENSG00000166823	MESP1	0.0153614	0.535959	6849	13147	0.009	0.203	5.11565	0	0	up	MESP1	mesoderm posterior bHLH transcription factor 1 [Source:HGNC Symbol;Acc:HGNC:29658]	-	-	-	-	GO:0000790//nuclear chromatin;GO:0005634//nucleus	GO:0000976//transcription regulatory region sequence-specific DNA binding;GO:0000978//RNA polymerase II proximal promoter sequence-specific DNA binding;GO:0000981//DNA-binding transcription factor activity, RNA polymerase II-specific;GO:0000987//proximal promoter sequence-specific DNA binding;GO:0001228//DNA-binding transcription activator activity, RNA polymerase II-specific;GO:0003677//DNA bind…	GO:0001707//mesoderm formation;GO:0001947//heart looping;GO:0003007//heart morphogenesis;GO:0003139//secondary heart field specification;GO:0003143//embryonic heart tube morphogenesis;GO:0003210//cardiac atrium formation;GO:0003211//cardiac ventricle formation;GO:0003236//sinus venosus morphogenesis;GO:0003241//growth involved in heart morphogenesis;GO:0003259//cardioblast anterior-lateral migrat…
NMIBC-vs-MIBC	Epithelial	ENSG00000136928	GABBR2	0.0121423	0.417574	6849	13147	0.007	0.245	5.09243	0	0	up	GABBR2	gamma-aminobutyric acid type B receptor subunit 2 [Source:HGNC Symbol;Acc:HGNC:4507]	Environmental Information Processing;Environmental Information Processing;Organismal Systems;Human Diseases;Organismal Systems;Organismal Systems;Organismal Systems	Signaling molecules and interaction;Signal transduction;Endocrine system;Substance dependence;Nervous system;Sensory system;Endocrine system	ko04080//Neuroactive ligand-receptor interaction;ko04024//cAMP signaling pathway;ko04915//Estrogen signaling pathway;ko05032//Morphine addiction;ko04727//GABAergic synapse;ko04742//Taste transduction;ko04929//GnRH secretion	K04615;K04615;K04615;K04615;K04615;K04615;K04615	GO:0005737//cytoplasm;GO:0005886//plasma membrane;GO:0005887//integral component of plasma membrane;GO:0016020//membrane;GO:0016021//integral component of membrane;GO:0030054//cell junction;GO:0038039//G protein-coupled receptor heterodimeric complex;GO:0043005//neuron projection;GO:0045202//synapse;GO:0045211//postsynaptic membrane;GO:1902710//GABA receptor complex	GO:0004888//transmembrane signaling receptor activity;GO:0004930//G protein-coupled receptor activity;GO:0004965//G protein-coupled GABA receptor activity;GO:0005515//protein binding;GO:0046982//protein heterodimerization activity	GO:0007165//signal transduction;GO:0007186//G protein-coupled receptor signaling pathway;GO:0007194//negative regulation of adenylate cyclase activity;GO:0007214//gamma-aminobutyric acid signaling pathway;GO:0007268//chemical synaptic transmission
NMIBC-vs-MIBC	Epithelial	ENSG00000131153	GINS2	0.00967291	0.324319	6849	13147	0.009	0.257	5.05293	0	0	up	GINS2	GINS complex subunit 2 [Source:HGNC Symbol;Acc:HGNC:24575]	-	-	-	-	GO:0000811//GINS complex;GO:0005634//nucleus;GO:0005654//nucleoplasm;GO:0031298//replication fork protection complex;GO:0071162//CMG complex	GO:0005515//protein binding;GO:0043138//3'-5' DNA helicase activity	GO:0000727//double-strand break repair via break-induced replication;GO:0006260//DNA replication;GO:0006271//DNA strand elongation involved in DNA replication;GO:0032508//DNA duplex unwinding
NMIBC-vs-MIBC	Epithelial	ENSG00000166803	PCLAF	0.0291967	0.94073	6849	13147	0.02	0.333	5.00512	0	0	up	PCLAF	PCNA clamp associated factor [Source:HGNC Symbol;Acc:HGNC:28961]	-	-	-	-	GO:0005634//nucleus;GO:0005654//nucleoplasm;GO:0005737//cytoplasm;GO:0005813//centrosome;GO:0048471//perinuclear region of cytoplasm	GO:0003682//chromatin binding;GO:0005515//protein binding	GO:0006260//DNA replication;GO:0006281//DNA repair;GO:0006974//cellular response to DNA damage stimulus;GO:0007098//centrosome cycle;GO:0009411//response to UV;GO:0019985//translesion synthesis;GO:0051726//regulation of cell cycle
NMIBC-vs-MIBC	Epithelial	ENSG00000112276	BVES	0.00592685	0.191044	6849	13147	0.003	0.144	4.98712	0	0	up	BVES	blood vessel epicardial substance [Source:HGNC Symbol;Acc:HGNC:1152]	Cellular Processes	Cellular community - eukaryotes	ko04530//Tight junction	K21108	GO:0005886//plasma membrane;GO:0005901//caveola;GO:0005923//bicellular tight junction;GO:0016020//membrane;GO:0016021//integral component of membrane;GO:0016328//lateral plasma membrane;GO:0030054//cell junction;GO:0031253//cell projection membrane;GO:0042383//sarcolemma	GO:0000166//nucleotide binding;GO:0005198//structural molecule activity;GO:0005515//protein binding;GO:0030552//cAMP binding	GO:0001921//positive regulation of receptor recycling;GO:0002027//regulation of heart rate;GO:0002244//hematopoietic progenitor cell differentiation;GO:0002931//response to ischemia;GO:0007155//cell adhesion;GO:0007275//multicellular organism development;GO:0007507//heart development;GO:0007517//muscle organ development;GO:0007519//skeletal muscle tissue development;GO:0008360//regulation of cell…
NMIBC-vs-MIBC	Epithelial	ENSG00000101412	E2F1	0.00634488	0.200324	6849	13147	0.004	0.168	4.95876	0	0	up	E2F1	E2F transcription factor 1 [Source:HGNC Symbol;Acc:HGNC:3113]	Human Diseases;Human Diseases;Human Diseases;Human Diseases;Human Diseases;Human Diseases;Human Diseases;Human Diseases;Cellular Processes;Human Diseases;Human Diseases;Human Diseases;Human Diseases;Human Diseases;Cellular Processes;Human Diseases;Human Diseases;Human Diseases;Human Diseases;Human Diseases;Human Diseases;Human Diseases;Human Diseases;Cellular Processes;Human Diseases	Cancers;Infectious diseases;Infectious diseases;Infectious diseases;Infectious diseases;Infectious diseases;Cancers;Cancers;Cell growth and death;Infectious diseases;Endocrine and metabolic diseases;Infectious diseases;Cancers;Cancers;Cell growth and death;Drug resistance;Cancers;Cancers;Cancers;Cancers;Cancers;Cancers;Cancers;Transport and catabolism;Cancers	ko05200//Pathways in cancer;ko05165//Human papillomavirus infection;ko05169//Epstein-Barr virus infection;ko05163//Human cytomegalovirus infection;ko05166//HTLV-I infection;ko05167//Kaposi sarcoma-associated herpesvirus infection;ko05206//MicroRNAs in cancer;ko05225//Hepatocellular carcinoma;ko04218//Cellular senescence;ko05161//Hepatitis B;ko04934//Cushing syndrome;ko05160//Hepatitis C;ko05224//…	K17454;K17454;K17454;K17454;K17454;K17454;K17454;K17454;K17454;K17454;K17454;K17454;K17454;K17454;K17454;K17454;K17454;K17454;K17454;K17454;K17454;K17454;K17454;K17454;K17454	GO:0000790//nuclear chromatin;GO:0005634//nucleus;GO:0005654//nucleoplasm;GO:0005667//transcription factor complex;GO:0005737//cytoplasm;GO:0005739//mitochondrion;GO:0005813//centrosome;GO:0032991//protein-containing complex;GO:0035189//Rb-E2F complex;GO:0090575//RNA polymerase II transcription factor complex	GO:0000976//transcription regulatory region sequence-specific DNA binding;GO:0000981//DNA-binding transcription factor activity, RNA polymerase II-specific;GO:0000987//proximal promoter sequence-specific DNA binding;GO:0001216//bacterial-type RNA polymerase transcriptional activator activity, sequence-specific DNA binding;GO:0003677//DNA binding;GO:0003700//DNA-binding transcription factor activi…	GO:0000077//DNA damage checkpoint;GO:0000083//regulation of transcription involved in G1/S transition of mitotic cell cycle;GO:0000122//negative regulation of transcription by RNA polymerase II;GO:0006351//transcription, DNA-templated;GO:0006355//regulation of transcription, DNA-templated;GO:0006915//apoptotic process;GO:0006977//DNA damage response, signal transduction by p53 class mediator resu…
NMIBC-vs-MIBC	Epithelial	ENSG00000203760	CENPW	0.0542411	1.67227	6849	13147	0.046	0.393	4.94371	0	0	up	CENPW	centromere protein W [Source:HGNC Symbol;Acc:HGNC:21488]	-	-	-	-	GO:0000775//chromosome, centromeric region;GO:0000776//kinetochore;GO:0000777//condensed chromosome kinetochore;GO:0005634//nucleus;GO:0005654//nucleoplasm;GO:0005694//chromosome;GO:0005730//nucleolus;GO:0016363//nuclear matrix	GO:0003677//DNA binding;GO:0005515//protein binding;GO:0046982//protein heterodimerization activity	GO:0000278//mitotic cell cycle;GO:0007049//cell cycle;GO:0007059//chromosome segregation;GO:0034080//CENP-A containing nucleosome assembly;GO:0051225//spindle assembly;GO:0051276//chromosome organization;GO:0051301//cell division;GO:0051382//kinetochore assembly
NMIBC-vs-MIBC	Epithelial	ENSG00000224817	AC010789.1	0.00503749	0.157888	6849	13147	0.004	0.203	4.94261	0	0	up	AC010789.1	-	-	-	-	-	-	-	-
NMIBC-vs-MIBC	Epithelial	ENSG00000011426	ANLN	0.00688513	0.208612	6849	13147	0.005	0.158	4.90108	0	0	up	ANLN	anillin actin binding protein [Source:HGNC Symbol;Acc:HGNC:14082]	-	-	-	-	GO:0005634//nucleus;GO:0005654//nucleoplasm;GO:0005737//cytoplasm;GO:0005826//actomyosin contractile ring;GO:0005856//cytoskeleton;GO:0005938//cell cortex;GO:0015629//actin cytoskeleton;GO:0030496//midbody;GO:0032059//bleb;GO:0042995//cell projection;GO:0099738//cell cortex region	GO:0003779//actin binding;GO:0005515//protein binding;GO:0017049//GTP-Rho binding;GO:0045296//cadherin binding	GO:0000281//mitotic cytokinesis;GO:0000915//actomyosin contractile ring assembly;GO:0000921//septin ring assembly;GO:0002244//hematopoietic progenitor cell differentiation;GO:0007049//cell cycle;GO:0007096//regulation of exit from mitosis;GO:0031106//septin ring organization;GO:0051301//cell division;GO:0090521//glomerular visceral epithelial cell migration;GO:1904172//positive regulation of bleb…
NMIBC-vs-MIBC	Epithelial	ENSG00000115414	FN1	0.0336659	0.982082	6849	13147	0.019	0.211	4.86235	0	0	up	FN1	fibronectin 1 [Source:HGNC Symbol;Acc:HGNC:3778]	Human Diseases;Environmental Information Processing;Human Diseases;Cellular Processes;Human Diseases;Cellular Processes;Human Diseases;Human Diseases;Human Diseases;Human Diseases;Environmental Information Processing;Human Diseases	Cancers;Signal transduction;Infectious diseases;Cell motility;Cancers;Cellular community - eukaryotes;Infectious diseases;Infectious disease: bacterial;Endocrine and metabolic diseases;Cancers;Signaling molecules and interaction;Infectious diseases	ko05200//Pathways in cancer;ko04151//PI3K-Akt signaling pathway;ko05165//Human papillomavirus infection;ko04810//Regulation of actin cytoskeleton;ko05205//Proteoglycans in cancer;ko04510//Focal adhesion;ko05146//Amoebiasis;ko05135//Yersinia infection;ko04933//AGE-RAGE signaling pathway in diabetic complications;ko05222//Small cell lung cancer;ko04512//ECM-receptor interaction;ko05100//Bacterial i…	K05717;K05717;K05717;K05717;K05717;K05717;K05717;K05717;K05717;K05717;K05717;K05717	GO:0005576//extracellular region;GO:0005577//fibrinogen complex;GO:0005604//basement membrane;GO:0005615//extracellular space;GO:0005788//endoplasmic reticulum lumen;GO:0005793//endoplasmic reticulum-Golgi intermediate compartment;GO:0016324//apical plasma membrane;GO:0031012//extracellular matrix;GO:0031093//platelet alpha granule lumen;GO:0062023//collagen-containing extracellular matrix;GO:007…	GO:0002020//protease binding;GO:0005102//signaling receptor binding;GO:0005178//integrin binding;GO:0005201//extracellular matrix structural constituent;GO:0005515//protein binding;GO:0005518//collagen binding;GO:0008022//protein C-terminus binding;GO:0008201//heparin binding;GO:0016504//peptidase activator activity;GO:0019899//enzyme binding;GO:0042802//identical protein binding;GO:0043394//prot…	GO:0001525//angiogenesis;GO:0001932//regulation of protein phosphorylation;GO:0002576//platelet degranulation;GO:0006953//acute-phase response;GO:0007044//cell-substrate junction assembly;GO:0007155//cell adhesion;GO:0007160//cell-matrix adhesion;GO:0007161//calcium-independent cell-matrix adhesion;GO:0007229//integrin-mediated signaling pathway;GO:0007399//nervous system development;GO:0007507//…
NMIBC-vs-MIBC	Epithelial	ENSG00000143228	NUF2	0.0081185	0.23328	6849	13147	0.005	0.153	4.82766	0	0	up	NUF2	NUF2 component of NDC80 kinetochore complex [Source:HGNC Symbol;Acc:HGNC:14621]	-	-	-	-	GO:0000775//chromosome, centromeric region;GO:0000776//kinetochore;GO:0000777//condensed chromosome kinetochore;GO:0000778//condensed nuclear chromosome kinetochore;GO:0005634//nucleus;GO:0005654//nucleoplasm;GO:0005694//chromosome;GO:0005829//cytosol;GO:0016020//membrane;GO:0031262//Ndc80 complex	GO:0003674//molecular_function;GO:0005515//protein binding;GO:0044877//protein-containing complex binding	GO:0007049//cell cycle;GO:0007052//mitotic spindle organization;GO:0007059//chromosome segregation;GO:0045132//meiotic chromosome segregation;GO:0051301//cell division;GO:0051315//attachment of mitotic spindle microtubules to kinetochore;GO:0051383//kinetochore organization
NMIBC-vs-MIBC	Epithelial	ENSG00000100526	CDKN3	0.00884135	0.252467	6849	13147	0.006	0.157	4.82003	0	0	up	CDKN3	cyclin dependent kinase inhibitor 3 [Source:HGNC Symbol;Acc:HGNC:1791]	-	-	-	-	GO:0005737//cytoplasm;GO:0005829//cytosol;GO:0048471//perinuclear region of cytoplasm	GO:0004721//phosphoprotein phosphatase activity;GO:0004722//protein serine/threonine phosphatase activity;GO:0004725//protein tyrosine phosphatase activity;GO:0005515//protein binding;GO:0008138//protein tyrosine/serine/threonine phosphatase activity;GO:0016787//hydrolase activity;GO:0016791//phosphatase activity	GO:0000079//regulation of cyclin-dependent protein serine/threonine kinase activity;GO:0000082//G1/S transition of mitotic cell cycle;GO:0006470//protein dephosphorylation;GO:0007049//cell cycle;GO:0007050//cell cycle arrest;GO:0008285//negative regulation of cell proliferation;GO:0016311//dephosphorylation;GO:0035335//peptidyl-tyrosine dephosphorylation
NMIBC-vs-MIBC	Epithelial	ENSG00000178999	AURKB	0.00807971	0.225453	6849	13147	0.005	0.153	4.78527	0	0	up	AURKB	aurora kinase B [Source:HGNC Symbol;Acc:HGNC:11390]	-	-	-	-	GO:0000775//chromosome, centromeric region;GO:0000776//kinetochore;GO:0000779//condensed chromosome, centromeric region;GO:0000780//condensed nuclear chromosome, centromeric region;GO:0005634//nucleus;GO:0005654//nucleoplasm;GO:0005694//chromosome;GO:0005737//cytoplasm;GO:0005819//spindle;GO:0005829//cytosol;GO:0005856//cytoskeleton;GO:0005876//spindle microtubule;GO:0010369//chromocenter;GO:0030…	GO:0000166//nucleotide binding;GO:0004672//protein kinase activity;GO:0004674//protein serine/threonine kinase activity;GO:0004712//protein serine/threonine/tyrosine kinase activity;GO:0005515//protein binding;GO:0005524//ATP binding;GO:0016301//kinase activity;GO:0016740//transferase activity;GO:0019900//kinase binding;GO:0035174//histone serine kinase activity;GO:0046872//metal ion binding	GO:0000122//negative regulation of transcription by RNA polymerase II;GO:0002903//negative regulation of B cell apoptotic process;GO:0006468//protein phosphorylation;GO:0006511//ubiquitin-dependent protein catabolic process;GO:0007049//cell cycle;GO:0007051//spindle organization;GO:0007052//mitotic spindle organization;GO:0007094//mitotic spindle assembly checkpoint;GO:0007568//aging;GO:0008283//…
NMIBC-vs-MIBC	Epithelial	ENSG00000157456	CCNB2	0.012318	0.336384	6849	13147	0.007	0.182	4.76004	0	0	up	CCNB2	cyclin B2 [Source:HGNC Symbol;Acc:HGNC:1580]	Human Diseases;Human Diseases;Cellular Processes;Environmental Information Processing;Cellular Processes;Cellular Processes;Organismal Systems;Cellular Processes	Infectious diseases;Infectious disease: viral;Cell growth and death;Signal transduction;Cell growth and death;Cell growth and death;Endocrine system;Cell growth and death	ko05166//HTLV-I infection;ko05170//Human immunodeficiency virus 1 infection;ko04218//Cellular senescence;ko04068//FoxO signaling pathway;ko04114//Oocyte meiosis;ko04110//Cell cycle;ko04914//Progesterone-mediated oocyte maturation;ko04115//p53 signaling pathway	K21770;K21770;K21770;K21770;K21770;K21770;K21770;K21770	GO:0000307//cyclin-dependent protein kinase holoenzyme complex;GO:0005634//nucleus;GO:0005737//cytoplasm;GO:0005813//centrosome;GO:0005829//cytosol;GO:0015630//microtubule cytoskeleton;GO:0016020//membrane;GO:0042025//host cell nucleus	GO:0005515//protein binding;GO:0016538//cyclin-dependent protein serine/threonine kinase regulator activity;GO:0045296//cadherin binding	GO:0000079//regulation of cyclin-dependent protein serine/threonine kinase activity;GO:0000086//G2/M transition of mitotic cell cycle;GO:0001701//in utero embryonic development;GO:0007049//cell cycle;GO:0007057//spindle assembly involved in female meiosis I;GO:0007077//mitotic nuclear envelope disassembly;GO:0008315//G2/MI transition of meiotic cell cycle;GO:0040008//regulation of growth;GO:00430…
NMIBC-vs-MIBC	Epithelial	ENSG00000224271	AL117329.1	0.00535693	0.146418	6849	13147	0.004	0.149	4.74684	0	0	up	AL117329.1	-	-	-	-	-	-	-	-
NMIBC-vs-MIBC	Epithelial	ENSG00000189057	FAM111B	0.00843781	0.222783	6849	13147	0.005	0.177	4.70628	0	0	up	FAM111B	family with sequence similarity 111 member B [Source:HGNC Symbol;Acc:HGNC:24200]	-	-	-	-	GO:0000785//chromatin;GO:0005634//nucleus	GO:0005515//protein binding	GO:0006260//DNA replication
NMIBC-vs-MIBC	Epithelial	ENSG00000092853	CLSPN	0.0130509	0.343164	6849	13147	0.008	0.23	4.70608	0	0	up	CLSPN	claspin [Source:HGNC Symbol;Acc:HGNC:19715]	-	-	-	-	GO:0005634//nucleus;GO:0005654//nucleoplasm;GO:0005794//Golgi apparatus	GO:0000217//DNA secondary structure binding;GO:0003677//DNA binding;GO:0005515//protein binding;GO:0010997//anaphase-promoting complex binding	GO:0000076//DNA replication checkpoint;GO:0000077//DNA damage checkpoint;GO:0006260//DNA replication;GO:0006281//DNA repair;GO:0006974//cellular response to DNA damage stimulus;GO:0007049//cell cycle;GO:0007095//mitotic G2 DNA damage checkpoint;GO:0016579//protein deubiquitination;GO:0018105//peptidyl-serine phosphorylation;GO:0032147//activation of protein kinase activity;GO:0033314//mitotic DNA…
NMIBC-vs-MIBC	Epithelial	ENSG00000165304	MELK	0.00595241	0.151455	6849	13147	0.004	0.15	4.64618	0	0	up	MELK	maternal embryonic leucine zipper kinase [Source:HGNC Symbol;Acc:HGNC:16870]	-	-	-	-	GO:0005634//nucleus;GO:0005737//cytoplasm;GO:0005886//plasma membrane;GO:0005938//cell cortex;GO:0016020//membrane	GO:0000166//nucleotide binding;GO:0004672//protein kinase activity;GO:0004674//protein serine/threonine kinase activity;GO:0004715//non-membrane spanning protein tyrosine kinase activity;GO:0005509//calcium ion binding;GO:0005515//protein binding;GO:0005524//ATP binding;GO:0008289//lipid binding;GO:0016301//kinase activity;GO:0016740//transferase activity	GO:0000086//G2/M transition of mitotic cell cycle;GO:0006468//protein phosphorylation;GO:0006915//apoptotic process;GO:0007049//cell cycle;GO:0008283//cell proliferation;GO:0008631//intrinsic apoptotic signaling pathway in response to oxidative stress;GO:0016310//phosphorylation;GO:0018108//peptidyl-tyrosine phosphorylation;GO:0030097//hemopoiesis;GO:0035556//intracellular signal transduction;GO:…
NMIBC-vs-MIBC	Epithelial	ENSG00000025772	TOMM34	0.161955	4.00182	6849	13147	0.131	0.586	4.62613	0	0	up	TOMM34	translocase of outer mitochondrial membrane 34 [Source:HGNC Symbol;Acc:HGNC:15746]	-	-	-	-	GO:0005634//nucleus;GO:0005737//cytoplasm;GO:0005739//mitochondrion;GO:0005741//mitochondrial outer membrane;GO:0005829//cytosol;GO:0016020//membrane;GO:0016021//integral component of membrane	GO:0005515//protein binding;GO:0031072//heat shock protein binding	GO:0006626//protein targeting to mitochondrion
NMIBC-vs-MIBC	Epithelial	ENSG00000121769	FABP3	0.0153746	0.378495	6849	13147	0.011	0.208	4.61268	0	0	up	FABP3	fatty acid binding protein 3 [Source:HGNC Symbol;Acc:HGNC:3557]	Organismal Systems	Endocrine system	ko03320//PPAR signaling pathway	K08752	GO:0005615//extracellular space;GO:0005737//cytoplasm;GO:0005829//cytosol;GO:0016528//sarcoplasm;GO:0070062//extracellular exosome	GO:0005324//long-chain fatty acid transporter activity;GO:0005504//fatty acid binding;GO:0005515//protein binding;GO:0008092//cytoskeletal protein binding;GO:0008289//lipid binding;GO:0036041//long-chain fatty acid binding;GO:0050543//icosatetraenoic acid binding;GO:0070538//oleic acid binding	GO:0006631//fatty acid metabolic process;GO:0008285//negative regulation of cell proliferation;GO:0015909//long-chain fatty acid transport;GO:0019433//triglyceride catabolic process;GO:0032365//intracellular lipid transport;GO:0032868//response to insulin;GO:0042493//response to drug;GO:0042632//cholesterol homeostasis;GO:0046320//regulation of fatty acid oxidation;GO:0050873//brown fat cell diff…
NMIBC-vs-MIBC	Epithelial	ENSG00000006747	SCIN	0.0248628	0.59061	6849	13147	0.017	0.295	4.5646	0	0	up	SCIN	scinderin [Source:HGNC Symbol;Acc:HGNC:21695]	Cellular Processes;Human Diseases;Organismal Systems	Cell motility;Cancers;Immune system	ko04810//Regulation of actin cytoskeleton;ko05203//Viral carcinogenesis;ko04666//Fc gamma R-mediated phagocytosis	K05768;K05768;K05768	GO:0002102//podosome;GO:0005737//cytoplasm;GO:0005856//cytoskeleton;GO:0005886//plasma membrane;GO:0005903//brush border;GO:0005938//cell cortex;GO:0015629//actin cytoskeleton;GO:0030054//cell junction;GO:0032991//protein-containing complex;GO:0042995//cell projection;GO:0070062//extracellular exosome	GO:0001786//phosphatidylserine binding;GO:0003779//actin binding;GO:0005509//calcium ion binding;GO:0005545//1-phosphatidylinositol binding;GO:0005546//phosphatidylinositol-4,5-bisphosphate binding;GO:0046872//metal ion binding;GO:0051015//actin filament binding	GO:0007417//central nervous system development;GO:0008154//actin polymerization or depolymerization;GO:0008285//negative regulation of cell proliferation;GO:0017156//calcium ion regulated exocytosis;GO:0030031//cell projection assembly;GO:0032330//regulation of chondrocyte differentiation;GO:0042989//sequestering of actin monomers;GO:0043065//positive regulation of apoptotic process;GO:0045010//a…
NMIBC-vs-MIBC	Epithelial	ENSG00000272398	CD24	1.11658	25.6349	6849	13147	0.451	0.786	4.52082	0	0	up	CD24	CD24 molecule [Source:HGNC Symbol;Acc:HGNC:1645]	Organismal Systems	Immune system	ko04640//Hematopoietic cell lineage	K06469	GO:0005886//plasma membrane;GO:0009986//cell surface;GO:0016020//membrane;GO:0031225//anchored component of membrane;GO:0031362//anchored component of external side of plasma membrane;GO:0043231//intracellular membrane-bounded organelle;GO:0045121//membrane raft	GO:0005515//protein binding;GO:0019901//protein kinase binding;GO:0030296//protein tyrosine kinase activator activity	GO:0001666//response to hypoxia;GO:0001775//cell activation;GO:0001959//regulation of cytokine-mediated signaling pathway;GO:0002237//response to molecule of bacterial origin;GO:0002768//immune response-regulating cell surface receptor signaling pathway;GO:0007155//cell adhesion;GO:0007204//positive regulation of cytosolic calcium ion concentration;GO:0016055//Wnt signaling pathway;GO:0016477//ce…
NMIBC-vs-MIBC	Epithelial	ENSG00000144354	CDCA7	0.0082234	0.18956	6849	13147	0.004	0.163	4.5101	0	0	up	CDCA7	cell division cycle associated 7 [Source:HGNC Symbol;Acc:HGNC:14628]	-	-	-	-	GO:0005634//nucleus;GO:0005654//nucleoplasm;GO:0005737//cytoplasm;GO:0005829//cytosol	GO:0005515//protein binding	GO:0006355//regulation of transcription, DNA-templated;GO:0006915//apoptotic process;GO:0042127//regulation of cell proliferation
NMIBC-vs-MIBC	Epithelial	ENSG00000077942	FBLN1	0.355107	8.06053	6849	13147	0.161	0.779	4.50416	0	0	up	FBLN1	fibulin 1 [Source:HGNC Symbol;Acc:HGNC:3600]	-	-	-	-	GO:0005576//extracellular region;GO:0005604//basement membrane;GO:0005615//extracellular space;GO:0031012//extracellular matrix;GO:0062023//collagen-containing extracellular matrix;GO:0070062//extracellular exosome;GO:0071953//elastic fiber	GO:0001968//fibronectin binding;GO:0005178//integrin binding;GO:0005201//extracellular matrix structural constituent;GO:0005509//calcium ion binding;GO:0005515//protein binding;GO:0008022//protein C-terminus binding;GO:0016504//peptidase activator activity;GO:0042802//identical protein binding;GO:0044877//protein-containing complex binding;GO:0070051//fibrinogen binding	GO:0001933//negative regulation of protein phosphorylation;GO:0007162//negative regulation of cell adhesion;GO:0007566//embryo implantation;GO:0010628//positive regulation of gene expression;GO:0010952//positive regulation of peptidase activity;GO:0016032//viral process;GO:0030198//extracellular matrix organization;GO:0048146//positive regulation of fibroblast proliferation;GO:0070373//negative r…
NMIBC-vs-MIBC	Epithelial	ENSG00000122786	CALD1	0.0217848	0.493168	6849	13147	0.015	0.268	4.49437	0	0	up	CALD1	caldesmon 1 [Source:HGNC Symbol;Acc:HGNC:1441]	Organismal Systems	Circulatory system	ko04270//Vascular smooth muscle contraction	K12327	GO:0005737//cytoplasm;GO:0005829//cytosol;GO:0005856//cytoskeleton;GO:0005886//plasma membrane;GO:0015629//actin cytoskeleton;GO:0016020//membrane;GO:0030016//myofibril;GO:0030478//actin cap	GO:0003779//actin binding;GO:0005515//protein binding;GO:0005516//calmodulin binding;GO:0005523//tropomyosin binding;GO:0017022//myosin binding;GO:0045296//cadherin binding	GO:0006936//muscle contraction
NMIBC-vs-MIBC	Epithelial	ENSG00000243069	ARHGEF26-AS1	0.00714602	0.157352	6849	13147	0.005	0.16	4.44158	0	0	up	ARHGEF26-AS1	-	-	-	-	-	-	-	-
NMIBC-vs-MIBC	Epithelial	ENSG00000153060	TEKT5	0.0109723	0.239528	6849	13147	0.012	0.179	4.43578	0	0	up	TEKT5	tektin 5 [Source:HGNC Symbol;Acc:HGNC:26554]	-	-	-	-	GO:0005634//nucleus;GO:0005929//cilium;GO:0015630//microtubule cytoskeleton;GO:0031514//motile cilium;GO:0036126//sperm flagellum;GO:0042995//cell projection	GO:0005515//protein binding	GO:0030317//flagellated sperm motility;GO:0060271//cilium assembly;GO:0060294//cilium movement involved in cell motility
NMIBC-vs-MIBC	Epithelial	ENSG00000139055	ERP27	0.0264462	0.554086	6849	13147	0.021	0.356	4.38379	0	0	up	ERP27	endoplasmic reticulum protein 27 [Source:HGNC Symbol;Acc:HGNC:26495]	-	-	-	-	GO:0005783//endoplasmic reticulum;GO:0005788//endoplasmic reticulum lumen	GO:0005515//protein binding	GO:0006457//protein folding;GO:0006986//response to unfolded protein;GO:0034976//response to endoplasmic reticulum stress
NMIBC-vs-MIBC	Epithelial	ENSG00000035862	TIMP2	0.0208892	0.420433	6849	13147	0.016	0.268	4.3245	0	0	up	TIMP2	TIMP metallopeptidase inhibitor 2 [Source:HGNC Symbol;Acc:HGNC:11821]	-	-	-	-	GO:0005576//extracellular region;GO:0005615//extracellular space;GO:0009986//cell surface;GO:0030426//growth cone;GO:0031012//extracellular matrix;GO:0035580//specific granule lumen;GO:0043005//neuron projection;GO:0043025//neuronal cell body;GO:0062023//collagen-containing extracellular matrix;GO:1904724//tertiary granule lumen;GO:1904813//ficolin-1-rich granule lumen	GO:0002020//protease binding;GO:0004857//enzyme inhibitor activity;GO:0005178//integrin binding;GO:0005515//protein binding;GO:0008191//metalloendopeptidase inhibitor activity;GO:0008270//zinc ion binding;GO:0030414//peptidase inhibitor activity;GO:0046872//metal ion binding	GO:0007417//central nervous system development;GO:0007568//aging;GO:0008285//negative regulation of cell proliferation;GO:0009725//response to hormone;GO:0010033//response to organic substance;GO:0010466//negative regulation of peptidase activity;GO:0010951//negative regulation of endopeptidase activity;GO:0022617//extracellular matrix disassembly;GO:0032487//regulation of Rap protein signal tran…
NMIBC-vs-MIBC	Epithelial	ENSG00000165215	CLDN3	0.0291797	0.555241	6849	13147	0.016	0.323	4.2454	0	0	up	CLDN3	claudin 3 [Source:HGNC Symbol;Acc:HGNC:2045]	Human Diseases;Cellular Processes;Human Diseases;Environmental Information Processing;Organismal Systems	Infectious diseases;Cellular community - eukaryotes;Infectious diseases;Signaling molecules and interaction;Immune system	ko05130//Pathogenic Escherichia coli infection;ko04530//Tight junction;ko05160//Hepatitis C;ko04514//Cell adhesion molecules (CAMs);ko04670//Leukocyte transendothelial migration	K06087;K06087;K06087;K06087;K06087	GO:0005737//cytoplasm;GO:0005886//plasma membrane;GO:0005887//integral component of plasma membrane;GO:0005911//cell-cell junction;GO:0005923//bicellular tight junction;GO:0016020//membrane;GO:0016021//integral component of membrane;GO:0016327//apicolateral plasma membrane;GO:0016328//lateral plasma membrane;GO:0030054//cell junction;GO:0032991//protein-containing complex;GO:0043296//apical junct…	GO:0004888//transmembrane signaling receptor activity;GO:0005198//structural molecule activity;GO:0005515//protein binding;GO:0042802//identical protein binding	GO:0001666//response to hypoxia;GO:0001934//positive regulation of protein phosphorylation;GO:0003382//epithelial cell morphogenesis;GO:0007155//cell adhesion;GO:0008285//negative regulation of cell proliferation;GO:0010628//positive regulation of gene expression;GO:0010629//negative regulation of gene expression;GO:0014045//establishment of endothelial blood-brain barrier;GO:0016338//calcium-ind…
NMIBC-vs-MIBC	Epithelial	ENSG00000182484	WASH6P	0.311508	5.84149	6849	13147	0.204	0.789	4.22856	0	0	up	WASH6P	WASP family homolog 6, pseudogene [Source:HGNC Symbol;Acc:HGNC:31685]	Cellular Processes;Organismal Systems	Transport and catabolism;Aging	ko04144//Endocytosis;ko04212//Longevity regulating pathway - worm	K18461;K18461	GO:0005769//early endosome;GO:0071203//WASH complex	GO:0043014//alpha-tubulin binding	GO:0034314//Arp2/3 complex-mediated actin nucleation
NMIBC-vs-MIBC	Epithelial	ENSG00000186832	KRT16	0.268306	4.96191	6849	13147	0.05	0.319	4.20843	0	0	up	KRT16	keratin 16 [Source:HGNC Symbol;Acc:HGNC:6423]	Human Diseases;Organismal Systems	Infectious diseases;Endocrine system	ko05150//Staphylococcus aureus infection;ko04915//Estrogen signaling pathway	K07604;K07604	GO:0005634//nucleus;GO:0005829//cytosol;GO:0005856//cytoskeleton;GO:0005882//intermediate filament;GO:0070062//extracellular exosome	GO:0005198//structural molecule activity;GO:0005200//structural constituent of cytoskeleton;GO:0005515//protein binding	GO:0002009//morphogenesis of an epithelium;GO:0006954//inflammatory response;GO:0007010//cytoskeleton organization;GO:0007568//aging;GO:0030216//keratinocyte differentiation;GO:0030336//negative regulation of cell migration;GO:0031424//keratinization;GO:0042633//hair cycle;GO:0045087//innate immune response;GO:0045104//intermediate filament cytoskeleton organization;GO:0051546//keratinocyte migra…
NMIBC-vs-MIBC	Epithelial	ENSG00000094804	CDC6	0.0110792	0.200186	6849	13147	0.009	0.183	4.16317	0	0	up	CDC6	cell division cycle 6 [Source:HGNC Symbol;Acc:HGNC:1744]	Cellular Processes	Cell growth and death	ko04110//Cell cycle	K02213	GO:0000922//spindle pole;GO:0005634//nucleus;GO:0005654//nucleoplasm;GO:0005737//cytoplasm;GO:0005829//cytosol;GO:0051233//spindle midzone	GO:0000166//nucleotide binding;GO:0003688//DNA replication origin binding;GO:0005515//protein binding;GO:0005524//ATP binding;GO:0019900//kinase binding	GO:0000076//DNA replication checkpoint;GO:0000079//regulation of cyclin-dependent protein serine/threonine kinase activity;GO:0000082//G1/S transition of mitotic cell cycle;GO:0000083//regulation of transcription involved in G1/S transition of mitotic cell cycle;GO:0000278//mitotic cell cycle;GO:0006260//DNA replication;GO:0006270//DNA replication initiation;GO:0007049//cell cycle;GO:0007089//tra…
NMIBC-vs-MIBC	Epithelial	ENSG00000225548	LINC01980	0.0192512	0.336027	6849	13147	0.014	0.297	4.11851	0	0	up	LINC01980	-	-	-	-	-	-	-	-
NMIBC-vs-MIBC	Epithelial	ENSG00000164087	POC1A	0.0103151	0.18076	6849	13147	0.008	0.169	4.11813	0	0	up	POC1A	POC1 centriolar protein A [Source:HGNC Symbol;Acc:HGNC:24488]	-	-	-	-	GO:0000922//spindle pole;GO:0005737//cytoplasm;GO:0005813//centrosome;GO:0005814//centriole;GO:0005815//microtubule organizing center;GO:0005856//cytoskeleton;GO:0036064//ciliary basal body;GO:0042995//cell projection	GO:0005515//protein binding	GO:0003431//growth plate cartilage chondrocyte development;GO:0007052//mitotic spindle organization;GO:0007283//spermatogenesis;GO:0010825//positive regulation of centrosome duplication;GO:0030030//cell projection organization;GO:0060348//bone development;GO:1905515//non-motile cilium assembly
NMIBC-vs-MIBC	Epithelial	ENSG00000171747	LGALS4	0.0510364	0.864442	6849	13147	0.029	0.264	4.07951	0	0	up	LGALS4	galectin 4 [Source:HGNC Symbol;Acc:HGNC:6565]	-	-	-	-	GO:0005615//extracellular space;GO:0005829//cytosol;GO:0005886//plasma membrane;GO:0062023//collagen-containing extracellular matrix	GO:0005515//protein binding;GO:0016936//galactoside binding;GO:0030246//carbohydrate binding	GO:0007155//cell adhesion
NMIBC-vs-MIBC	Epithelial	ENSG00000167513	CDT1	0.0119571	0.200917	6849	13147	0.009	0.19	4.05936	0	0	up	CDT1	chromatin licensing and DNA replication factor 1 [Source:HGNC Symbol;Acc:HGNC:24576]	-	-	-	-	GO:0000775//chromosome, centromeric region;GO:0000776//kinetochore;GO:0000777//condensed chromosome kinetochore;GO:0005634//nucleus;GO:0005654//nucleoplasm;GO:0005694//chromosome;GO:0005829//cytosol;GO:0016604//nuclear body	GO:0003677//DNA binding;GO:0003682//chromatin binding;GO:0005515//protein binding;GO:0070182//DNA polymerase binding	GO:0000076//DNA replication checkpoint;GO:0000082//G1/S transition of mitotic cell cycle;GO:0000083//regulation of transcription involved in G1/S transition of mitotic cell cycle;GO:0000278//mitotic cell cycle;GO:0006260//DNA replication;GO:0007049//cell cycle;GO:0007059//chromosome segregation;GO:0030174//regulation of DNA-dependent DNA replication initiation;GO:0031334//positive regulation of p…
NMIBC-vs-MIBC	Epithelial	ENSG00000121236	TRIM6	0.0133778	0.21993	6849	13147	0.012	0.176	4.02904	0	0	up	TRIM6	tripartite motif containing 6 [Source:HGNC Symbol;Acc:HGNC:16277]	-	-	-	-	GO:0005634//nucleus;GO:0005654//nucleoplasm;GO:0005737//cytoplasm;GO:0005829//cytosol	GO:0005515//protein binding;GO:0008134//transcription factor binding;GO:0008270//zinc ion binding;GO:0016740//transferase activity;GO:0019901//protein kinase binding;GO:0030674//protein binding, bridging;GO:0042802//identical protein binding;GO:0042803//protein homodimerization activity;GO:0046872//metal ion binding;GO:0061630//ubiquitin protein ligase activity;GO:1990782//protein tyrosine kinase…	GO:0000209//protein polyubiquitination;GO:0002230//positive regulation of defense response to virus by host;GO:0002720//positive regulation of cytokine production involved in immune response;GO:0010468//regulation of gene expression;GO:0010508//positive regulation of autophagy;GO:0010628//positive regulation of gene expression;GO:0010629//negative regulation of gene expression;GO:0010800//positiv…
NMIBC-vs-MIBC	Epithelial	ENSG00000114638	UPK1B	0.185036	2.95377	6849	13147	0.086	0.616	3.99595	0	0	up	UPK1B	uroplakin 1B [Source:HGNC Symbol;Acc:HGNC:12578]	-	-	-	-	GO:0005887//integral component of plasma membrane;GO:0016020//membrane;GO:0016021//integral component of membrane;GO:0016324//apical plasma membrane;GO:0070062//extracellular exosome;GO:0120001//apical plasma membrane urothelial plaque	GO:0005198//structural molecule activity;GO:0005515//protein binding	GO:0009617//response to bacterium;GO:0030855//epithelial cell differentiation
NMIBC-vs-MIBC	Epithelial	ENSG00000166451	CENPN	0.0181033	0.287391	6849	13147	0.018	0.244	3.98124	0	0	up	CENPN	centromere protein N [Source:HGNC Symbol;Acc:HGNC:30873]	-	-	-	-	GO:0000775//chromosome, centromeric region;GO:0000776//kinetochore;GO:0000777//condensed chromosome kinetochore;GO:0005634//nucleus;GO:0005654//nucleoplasm;GO:0005694//chromosome;GO:0005829//cytosol	GO:0005515//protein binding	GO:0007059//chromosome segregation;GO:0034080//CENP-A containing nucleosome assembly;GO:0051382//kinetochore assembly
NMIBC-vs-MIBC	Epithelial	ENSG00000189229	AC069277.1	0.0141162	0.223128	6849	13147	0.011	0.173	3.97291	0	0	up	AC069277.1	-	-	-	-	-	-	-	-
NMIBC-vs-MIBC	Epithelial	ENSG00000123219	CENPK	0.014861	0.234644	6849	13147	0.012	0.226	3.97181	0	0	up	CENPK	centromere protein K [Source:HGNC Symbol;Acc:HGNC:29479]	-	-	-	-	GO:0000775//chromosome, centromeric region;GO:0000776//kinetochore;GO:0000777//condensed chromosome kinetochore;GO:0000941//condensed nuclear chromosome inner kinetochore;GO:0005634//nucleus;GO:0005654//nucleoplasm;GO:0005694//chromosome;GO:0005829//cytosol	GO:0005515//protein binding	GO:0000070//mitotic sister chromatid segregation;GO:0034080//CENP-A containing nucleosome assembly;GO:0051382//kinetochore assembly
NMIBC-vs-MIBC	Epithelial	ENSG00000117632	STMN1	0.437461	6.29561	6849	13147	0.265	0.764	3.84681	0	0	up	STMN1	stathmin 1 [Source:HGNC Symbol;Acc:HGNC:6510]	Environmental Information Processing;Human Diseases	Signal transduction;Cancers	ko04010//MAPK signaling pathway;ko05206//MicroRNAs in cancer	K04381;K04381	GO:0005737//cytoplasm;GO:0005829//cytosol;GO:0005856//cytoskeleton;GO:0005874//microtubule;GO:0016020//membrane;GO:0043005//neuron projection;GO:0070062//extracellular exosome	GO:0005515//protein binding;GO:0015631//tubulin binding	GO:0000281//mitotic cytokinesis;GO:0007019//microtubule depolymerization;GO:0007052//mitotic spindle organization;GO:0007165//signal transduction;GO:0007275//multicellular organism development;GO:0007399//nervous system development;GO:0007409//axonogenesis;GO:0007420//brain development;GO:0009615//response to virus;GO:0030154//cell differentiation;GO:0031110//regulation of microtubule polymerizat…
NMIBC-vs-MIBC	Epithelial	ENSG00000144648	ACKR2	0.0109859	0.156071	6849	13147	0.007	0.159	3.81633	0	0	up	ACKR2	atypical chemokine receptor 2 [Source:HGNC Symbol;Acc:HGNC:1565]	-	-	-	-	GO:0005654//nucleoplasm;GO:0005768//endosome;GO:0005769//early endosome;GO:0005829//cytosol;GO:0005884//actin filament;GO:0005886//plasma membrane;GO:0005887//integral component of plasma membrane;GO:0009897//external side of plasma membrane;GO:0016020//membrane;GO:0016021//integral component of membrane;GO:0031965//nuclear membrane;GO:0043231//intracellular membrane-bounded organelle;GO:0055037/…	GO:0004930//G protein-coupled receptor activity;GO:0004950//chemokine receptor activity;GO:0005044//scavenger receptor activity;GO:0005515//protein binding;GO:0016493//C-C chemokine receptor activity;GO:0019956//chemokine binding;GO:0019957//C-C chemokine binding	GO:0006897//endocytosis;GO:0006935//chemotaxis;GO:0006954//inflammatory response;GO:0006955//immune response;GO:0007165//signal transduction;GO:0007186//G protein-coupled receptor signaling pathway;GO:0007204//positive regulation of cytosolic calcium ion concentration;GO:0007275//multicellular organism development;GO:0019722//calcium-mediated signaling;GO:0060326//cell chemotaxis;GO:0070098//chem…
NMIBC-vs-MIBC	Epithelial	ENSG00000147889	CDKN2A	0.192242	2.70343	6849	13147	0.117	0.474	3.8131	0	0	up	CDKN2A	cyclin dependent kinase inhibitor 2A [Source:HGNC Symbol;Acc:HGNC:1787]	Human Diseases;Human Diseases;Human Diseases;Human Diseases;Human Diseases;Human Diseases;Cellular Processes;Human Diseases;Cellular Processes;Human Diseases;Human Diseases;Human Diseases;Human Diseases;Human Diseases;Human Diseases;Cellular Processes;Human Diseases;Human Diseases	Cancers;Infectious diseases;Infectious diseases;Cancers;Cancers;Cancers;Cell growth and death;Endocrine and metabolic diseases;Cell growth and death;Drug resistance;Cancers;Cancers;Cancers;Cancers;Drug resistance;Cell growth and death;Cancers;Cancers	ko05200//Pathways in cancer;ko05163//Human cytomegalovirus infection;ko05166//HTLV-I infection;ko05203//Viral carcinogenesis;ko05206//MicroRNAs in cancer;ko05225//Hepatocellular carcinoma;ko04218//Cellular senescence;ko04934//Cushing syndrome;ko04110//Cell cycle;ko01522//Endocrine resistance;ko05212//Pancreatic cancer;ko05214//Glioma;ko05220//Chronic myeloid leukemia;ko05218//Melanoma;ko01524//Pl…	K06621;K06621;K06621;K06621;K06621;K06621;K06621;K06621;K06621;K06621;K06621;K06621;K06621;K06621;K06621;K06621;K06621;K06621	GO:0005634//nucleus;GO:0005654//nucleoplasm;GO:0005730//nucleolus;GO:0005737//cytoplasm;GO:0005739//mitochondrion;GO:0005829//cytosol;GO:0016604//nuclear body;GO:0032991//protein-containing complex;GO:0035985//senescence-associated heterochromatin focus	GO:0002039//p53 binding;GO:0003677//DNA binding;GO:0003723//RNA binding;GO:0004861//cyclin-dependent protein serine/threonine kinase inhibitor activity;GO:0005515//protein binding;GO:0008134//transcription factor binding;GO:0016301//kinase activity;GO:0019789//SUMO transferase activity;GO:0019901//protein kinase binding;GO:0051059//NF-kappaB binding;GO:0055105//ubiquitin-protein transferase inhib…	GO:0000082//G1/S transition of mitotic cell cycle;GO:0000209//protein polyubiquitination;GO:0001953//negative regulation of cell-matrix adhesion;GO:0006364//rRNA processing;GO:0006469//negative regulation of protein kinase activity;GO:0006915//apoptotic process;GO:0006919//activation of cysteine-type endopeptidase activity involved in apoptotic process;GO:0007049//cell cycle;GO:0007050//cell cycl…
NMIBC-vs-MIBC	Epithelial	ENSG00000079215	SLC1A3	0.0159633	0.219311	6849	13147	0.013	0.195	3.7718	0	0	up	SLC1A3	solute carrier family 1 member 3 [Source:HGNC Symbol;Acc:HGNC:10941]	Human Diseases;Organismal Systems;Organismal Systems	Neurodegenerative diseases;Nervous system;Nervous system	ko05016//Huntington disease;ko04724//Glutamatergic synapse;ko04721//Synaptic vesicle cycle	K05614;K05614;K05614	GO:0005886//plasma membrane;GO:0005887//integral component of plasma membrane;GO:0009925//basal plasma membrane;GO:0009986//cell surface;GO:0016020//membrane;GO:0016021//integral component of membrane;GO:0031410//cytoplasmic vesicle;GO:0042995//cell projection;GO:0043005//neuron projection;GO:0043025//neuronal cell body;GO:0045202//synapse;GO:0048471//perinuclear region of cytoplasm;GO:0071944//c…	GO:0005313//L-glutamate transmembrane transporter activity;GO:0005314//high-affinity glutamate transmembrane transporter activity;GO:0005515//protein binding;GO:0015172//acidic amino acid transmembrane transporter activity;GO:0015293//symporter activity;GO:0015501//glutamate:sodium symporter activity;GO:0016595//glutamate binding;GO:0016597//amino acid binding;GO:0046872//metal ion binding	GO:0001504//neurotransmitter uptake;GO:0006811//ion transport;GO:0006865//amino acid transport;GO:0007268//chemical synaptic transmission;GO:0007605//sensory perception of sound;GO:0009416//response to light stimulus;GO:0009449//gamma-aminobutyric acid biosynthetic process;GO:0009611//response to wounding;GO:0014047//glutamate secretion;GO:0015813//L-glutamate transmembrane transport;GO:0021545//…
NMIBC-vs-MIBC	Epithelial	ENSG00000175315	CST6	0.0433664	0.587184	6849	13147	0.027	0.251	3.75609	0	0	up	CST6	cystatin E/M [Source:HGNC Symbol;Acc:HGNC:2478]	-	-	-	-	GO:0001533//cornified envelope;GO:0005576//extracellular region;GO:0070062//extracellular exosome	GO:0004869//cysteine-type endopeptidase inhibitor activity;GO:0005515//protein binding;GO:0030414//peptidase inhibitor activity	GO:0008544//epidermis development;GO:0009653//anatomical structure morphogenesis;GO:0010466//negative regulation of peptidase activity;GO:0010951//negative regulation of endopeptidase activity
NMIBC-vs-MIBC	Epithelial	ENSG00000106484	MEST	0.0133745	0.181213	6849	13147	0.013	0.199	3.75018	0	0	up	MEST	mesoderm specific transcript [Source:HGNC Symbol;Acc:HGNC:7028]	-	-	-	-	GO:0005783//endoplasmic reticulum;GO:0005789//endoplasmic reticulum membrane;GO:0016020//membrane;GO:0016021//integral component of membrane;GO:0070062//extracellular exosome	GO:0003824//catalytic activity;GO:0005515//protein binding;GO:0016787//hydrolase activity	GO:0007498//mesoderm development;GO:0010883//regulation of lipid storage
NMIBC-vs-MIBC	Epithelial	ENSG00000183010	PYCR1	0.0262171	0.352057	6849	13147	0.027	0.305	3.74215	0	0	up	PYCR1	pyrroline-5-carboxylate reductase 1 [Source:HGNC Symbol;Acc:HGNC:9721]	Metabolism;Metabolism;Metabolism	Global and overview maps;Global and overview maps;Amino acid metabolism	ko01100//Metabolic pathways;ko01230//Biosynthesis of amino acids;ko00330//Arginine and proline metabolism	K00286;K00286;K00286	GO:0005739//mitochondrion;GO:0005759//mitochondrial matrix	GO:0004735//pyrroline-5-carboxylate reductase activity;GO:0005515//protein binding;GO:0016491//oxidoreductase activity;GO:0042802//identical protein binding	GO:0006561//proline biosynthetic process;GO:0008652//cellular amino acid biosynthetic process;GO:0034599//cellular response to oxidative stress;GO:0051881//regulation of mitochondrial membrane potential;GO:0055114//oxidation-reduction process;GO:0055129//L-proline biosynthetic process;GO:1903206//negative regulation of hydrogen peroxide-induced cell death
NMIBC-vs-MIBC	Epithelial	ENSG00000143412	ANXA9	0.0179619	0.239036	6849	13147	0.013	0.197	3.72681	0	0	up	ANXA9	annexin A9 [Source:HGNC Symbol;Acc:HGNC:547]	-	-	-	-	GO:0005615//extracellular space;GO:0005634//nucleus;GO:0005737//cytoplasm;GO:0005829//cytosol;GO:0005886//plasma membrane;GO:0009986//cell surface;GO:0031982//vesicle;GO:0045202//synapse	GO:0001786//phosphatidylserine binding;GO:0002020//protease binding;GO:0005262//calcium channel activity;GO:0005509//calcium ion binding;GO:0005515//protein binding;GO:0005543//phospholipid binding;GO:0005544//calcium-dependent phospholipid binding;GO:0005546//phosphatidylinositol-4,5-bisphosphate binding;GO:0015464//acetylcholine receptor activity;GO:0017137//Rab GTPase binding;GO:0019834//phosp…	GO:0007271//synaptic transmission, cholinergic;GO:0043086//negative regulation of catalytic activity;GO:0070588//calcium ion transmembrane transport;GO:0098609//cell-cell adhesion
NMIBC-vs-MIBC	Epithelial	ENSG00000196074	SYCP2	0.0183095	0.240262	6849	13147	0.013	0.183	3.70669	0	0	up	SYCP2	synaptonemal complex protein 2 [Source:HGNC Symbol;Acc:HGNC:11490]	-	-	-	-	GO:0000780//condensed nuclear chromosome, centromeric region;GO:0000795//synaptonemal complex;GO:0000800//lateral element;GO:0005634//nucleus;GO:0005694//chromosome	GO:0003677//DNA binding	GO:0007049//cell cycle;GO:0007130//synaptonemal complex assembly;GO:0007140//male meiotic nuclear division;GO:0007143//female meiotic nuclear division;GO:0009566//fertilization;GO:0009887//animal organ morphogenesis;GO:0043066//negative regulation of apoptotic process;GO:0048808//male genitalia morphogenesis;GO:0051301//cell division;GO:0051321//meiotic cell cycle;GO:0140013//meiotic nuclear divi…
NMIBC-vs-MIBC	Epithelial	ENSG00000213722	DDAH2	0.066625	0.857178	6849	13147	0.048	0.493	3.68346	0	0	up	DDAH2	dimethylarginine dimethylaminohydrolase 2 [Source:HGNC Symbol;Acc:HGNC:2716]	-	-	-	-	GO:0005737//cytoplasm;GO:0005739//mitochondrion;GO:0005829//cytosol;GO:0034451//centriolar satellite;GO:0070062//extracellular exosome	GO:0003824//catalytic activity;GO:0005515//protein binding;GO:0016403//dimethylargininase activity;GO:0016597//amino acid binding;GO:0016787//hydrolase activity;GO:0016813//hydrolase activity, acting on carbon-nitrogen (but not peptide) bonds, in linear amidines	GO:0000052//citrulline metabolic process;GO:0006525//arginine metabolic process;GO:0006527//arginine catabolic process;GO:0006809//nitric oxide biosynthetic process;GO:0007263//nitric oxide mediated signal transduction;GO:0043066//negative regulation of apoptotic process;GO:0045429//positive regulation of nitric oxide biosynthetic process;GO:0050999//regulation of nitric-oxide synthase activity
NMIBC-vs-MIBC	Epithelial	ENSG00000180353	HCLS1	0.0392855	0.502425	6849	13147	0.019	0.309	3.67346	0	0	up	HCLS1	hematopoietic cell-specific Lyn substrate 1 [Source:HGNC Symbol;Acc:HGNC:4844]	Human Diseases;Human Diseases;Human Diseases;Cellular Processes;Human Diseases	Infectious diseases;Infectious diseases;Cancers;Cellular community - eukaryotes;Infectious diseases	ko05130//Pathogenic Escherichia coli infection;ko05131//Shigellosis;ko05205//Proteoglycans in cancer;ko04530//Tight junction;ko05100//Bacterial invasion of epithelial cells	K06106;K06106;K06106;K06106;K06106	GO:0005634//nucleus;GO:0005667//transcription factor complex;GO:0005737//cytoplasm;GO:0005739//mitochondrion;GO:0005829//cytosol;GO:0005884//actin filament;GO:0005886//plasma membrane;GO:0016020//membrane;GO:0030427//site of polarized growth;GO:0030864//cortical actin cytoskeleton	GO:0001085//RNA polymerase II transcription factor binding;GO:0003779//actin binding;GO:0005515//protein binding;GO:0017124//SH3 domain binding;GO:0019901//protein kinase binding;GO:0044877//protein-containing complex binding;GO:0051015//actin filament binding	GO:0000122//negative regulation of transcription by RNA polymerase II;GO:0006355//regulation of transcription, DNA-templated;GO:0008284//positive regulation of cell proliferation;GO:0009725//response to hormone;GO:0014068//positive regulation of phosphatidylinositol 3-kinase signaling;GO:0030041//actin filament polymerization;GO:0030218//erythrocyte differentiation;GO:0030833//regulation of actin…
NMIBC-vs-MIBC	Epithelial	ENSG00000197172	MAGEA6	0.0191634	0.243272	6849	13147	0.015	0.207	3.65923	0	0	up	MAGEA6	MAGE family member A6 [Source:HGNC Symbol;Acc:HGNC:6804]	-	-	-	-	GO:0005575//cellular_component	GO:0003674//molecular_function;GO:0005515//protein binding	GO:0008150//biological_process
NMIBC-vs-MIBC	Epithelial	ENSG00000102243	VGLL1	0.0829608	1.01599	6849	13147	0.073	0.504	3.61272	0	0	up	VGLL1	vestigial like family member 1 [Source:HGNC Symbol;Acc:HGNC:20985]	-	-	-	-	GO:0005634//nucleus;GO:0005654//nucleoplasm	GO:0003713//transcription coactivator activity;GO:0005515//protein binding	GO:0006355//regulation of transcription, DNA-templated;GO:0006357//regulation of transcription by RNA polymerase II;GO:1903508//positive regulation of nucleic acid-templated transcription
NMIBC-vs-MIBC	Epithelial	ENSG00000149554	CHEK1	0.0252821	0.302713	6849	13147	0.018	0.266	3.57654	0	0	up	CHEK1	checkpoint kinase 1 [Source:HGNC Symbol;Acc:HGNC:1925]	Human Diseases;Human Diseases;Human Diseases;Cellular Processes;Cellular Processes;Cellular Processes	Infectious diseases;Infectious disease: viral;Cancers;Cell growth and death;Cell growth and death;Cell growth and death	ko05166//HTLV-I infection;ko05170//Human immunodeficiency virus 1 infection;ko05203//Viral carcinogenesis;ko04218//Cellular senescence;ko04110//Cell cycle;ko04115//p53 signaling pathway	K02216;K02216;K02216;K02216;K02216;K02216	GO:0000781//chromosome, telomeric region;GO:0000785//chromatin;GO:0000794//condensed nuclear chromosome;GO:0005615//extracellular space;GO:0005634//nucleus;GO:0005654//nucleoplasm;GO:0005657//replication fork;GO:0005737//cytoplasm;GO:0005813//centrosome;GO:0005815//microtubule organizing center;GO:0005829//cytosol;GO:0005856//cytoskeleton;GO:0032991//protein-containing complex;GO:0043231//intrace…	GO:0000166//nucleotide binding;GO:0004672//protein kinase activity;GO:0004674//protein serine/threonine kinase activity;GO:0005515//protein binding;GO:0005524//ATP binding;GO:0016301//kinase activity;GO:0016740//transferase activity;GO:0019904//protein domain specific binding;GO:0035402//histone kinase activity (H3-T11 specific)	GO:0000077//DNA damage checkpoint;GO:0000086//G2/M transition of mitotic cell cycle;GO:0001833//inner cell mass cell proliferation;GO:0006260//DNA replication;GO:0006281//DNA repair;GO:0006468//protein phosphorylation;GO:0006915//apoptotic process;GO:0006974//cellular response to DNA damage stimulus;GO:0006975//DNA damage induced protein phosphorylation;GO:0006997//nucleus organization;GO:0007049…
NMIBC-vs-MIBC	Epithelial	ENSG00000164611	PTTG1	0.0749857	0.869512	6849	13147	0.04	0.267	3.53376	0	0	up	PTTG1	PTTG1 regulator of sister chromatid separation, securin [Source:HGNC Symbol;Acc:HGNC:9690]	Human Diseases;Cellular Processes;Cellular Processes	Infectious diseases;Cell growth and death;Cell growth and death	ko05166//HTLV-I infection;ko04114//Oocyte meiosis;ko04110//Cell cycle	K06635;K06635;K06635	GO:0005634//nucleus;GO:0005737//cytoplasm;GO:0005829//cytosol	GO:0004869//cysteine-type endopeptidase inhibitor activity;GO:0005515//protein binding;GO:0017124//SH3 domain binding	GO:0006281//DNA repair;GO:0006511//ubiquitin-dependent protein catabolic process;GO:0006974//cellular response to DNA damage stimulus;GO:0007049//cell cycle;GO:0007059//chromosome segregation;GO:0007283//spermatogenesis;GO:0010951//negative regulation of endopeptidase activity;GO:0031145//anaphase-promoting complex-dependent catabolic process;GO:0045143//homologous chromosome segregation;GO:00512…
NMIBC-vs-MIBC	Epithelial	ENSG00000176890	TYMS	0.115807	1.34081	6849	13147	0.088	0.367	3.53217	0	0	up	TYMS	thymidylate synthetase [Source:HGNC Symbol;Acc:HGNC:12441]	Metabolism;Metabolism;Human Diseases;Metabolism	Global and overview maps;Nucleotide metabolism;Drug resistance;Metabolism of cofactors and vitamins	ko01100//Metabolic pathways;ko00240//Pyrimidine metabolism;ko01523//Antifolate resistance;ko00670//One carbon pool by folate	K00560;K00560;K00560;K00560	GO:0005634//nucleus;GO:0005730//nucleolus;GO:0005737//cytoplasm;GO:0005739//mitochondrion;GO:0005743//mitochondrial inner membrane;GO:0005759//mitochondrial matrix;GO:0005829//cytosol;GO:0016020//membrane	GO:0000900//translation repressor activity, mRNA regulatory element binding;GO:0003729//mRNA binding;GO:0004799//thymidylate synthase activity;GO:0005542//folic acid binding;GO:0008144//drug binding;GO:0008168//methyltransferase activity;GO:0016740//transferase activity;GO:0042803//protein homodimerization activity;GO:1990825//sequence-specific mRNA binding	GO:0000083//regulation of transcription involved in G1/S transition of mitotic cell cycle;GO:0006206//pyrimidine nucleobase metabolic process;GO:0006231//dTMP biosynthetic process;GO:0006235//dTTP biosynthetic process;GO:0006417//regulation of translation;GO:0007568//aging;GO:0007623//circadian rhythm;GO:0009165//nucleotide biosynthetic process;GO:0009636//response to toxic substance;GO:0014070//…
NMIBC-vs-MIBC	Epithelial	ENSG00000101052	IFT52	0.0822468	0.931866	6849	13147	0.079	0.445	3.50049	0	0	up	IFT52	intraflagellar transport 52 [Source:HGNC Symbol;Acc:HGNC:15901]	-	-	-	-	GO:0005813//centrosome;GO:0005814//centriole;GO:0005929//cilium;GO:0030992//intraciliary transport particle B;GO:0031514//motile cilium;GO:0032391//photoreceptor connecting cilium;GO:0036064//ciliary basal body;GO:0042995//cell projection;GO:0044292//dendrite terminus;GO:0097542//ciliary tip;GO:0097546//ciliary base;GO:0097733//photoreceptor cell cilium	GO:0008022//protein C-terminus binding	GO:0001841//neural tube formation;GO:0001947//heart looping;GO:0007224//smoothened signaling pathway;GO:0007368//determination of left/right symmetry;GO:0009953//dorsal/ventral pattern formation;GO:0030030//cell projection organization;GO:0035720//intraciliary anterograde transport;GO:0035735//intraciliary transport involved in cilium assembly;GO:0042073//intraciliary transport;GO:0042733//embryo…
NMIBC-vs-MIBC	Epithelial	ENSG00000143320	CRABP2	0.260896	2.9468	6849	13147	0.136	0.626	3.4971	0	0	up	CRABP2	cellular retinoic acid binding protein 2 [Source:HGNC Symbol;Acc:HGNC:2339]	-	-	-	-	GO:0005634//nucleus;GO:0005654//nucleoplasm;GO:0005737//cytoplasm;GO:0005783//endoplasmic reticulum;GO:0005829//cytosol;GO:0070062//extracellular exosome	GO:0001972//retinoic acid binding;GO:0005501//retinoid binding;GO:0005515//protein binding;GO:0008289//lipid binding;GO:0016918//retinal binding;GO:0019841//retinol binding;GO:0030332//cyclin binding	GO:0006355//regulation of transcription, DNA-templated;GO:0007165//signal transduction;GO:0008544//epidermis development;GO:0035115//embryonic forelimb morphogenesis;GO:0042573//retinoic acid metabolic process;GO:0048385//regulation of retinoic acid receptor signaling pathway;GO:0048672//positive regulation of collateral sprouting
NMIBC-vs-MIBC	Epithelial	ENSG00000082397	EPB41L3	0.0227656	0.254588	6849	13147	0.016	0.206	3.47748	0	0	up	EPB41L3	erythrocyte membrane protein band 4.1 like 3 [Source:HGNC Symbol;Acc:HGNC:3380]	-	-	-	-	GO:0005737//cytoplasm;GO:0005829//cytosol;GO:0005856//cytoskeleton;GO:0005886//plasma membrane;GO:0005911//cell-cell junction;GO:0014069//postsynaptic density;GO:0016020//membrane;GO:0016021//integral component of membrane;GO:0030054//cell junction;GO:0030673//axolemma;GO:0033270//paranode region of axon;GO:0044224//juxtaparanode region of axon	GO:0003779//actin binding;GO:0005198//structural molecule activity;GO:0005200//structural constituent of cytoskeleton;GO:0005515//protein binding;GO:0008092//cytoskeletal protein binding;GO:0106006//microtubule cortical anchor activity	GO:0001558//regulation of cell growth;GO:0002175//protein localization to paranode region of axon;GO:0006915//apoptotic process;GO:0007010//cytoskeleton organization;GO:0007016//cytoskeletal anchoring at plasma membrane;GO:0008150//biological_process;GO:0008360//regulation of cell shape;GO:0030865//cortical cytoskeleton organization;GO:0030866//cortical actin cytoskeleton organization;GO:0030913/…
NMIBC-vs-MIBC	Epithelial	ENSG00000110375	UPK2	0.205068	2.28185	6849	13147	0.053	0.575	3.47538	0	0	up	UPK2	uroplakin 2 [Source:HGNC Symbol;Acc:HGNC:12579]	-	-	-	-	GO:0005886//plasma membrane;GO:0005887//integral component of plasma membrane;GO:0016020//membrane;GO:0016021//integral component of membrane;GO:0016324//apical plasma membrane;GO:0070062//extracellular exosome	GO:0005515//protein binding	GO:0007275//multicellular organism development;GO:0030855//epithelial cell differentiation
NMIBC-vs-MIBC	Epithelial	ENSG00000130203	APOE	0.0601565	0.660835	6849	13147	0.032	0.359	3.45532	0	0	up	APOE	apolipoprotein E [Source:HGNC Symbol;Acc:HGNC:613]	Human Diseases;Organismal Systems	Neurodegenerative diseases;Digestive system	ko05010//Alzheimer disease;ko04979//Cholesterol metabolism	K04524;K04524	GO:0005576//extracellular region;GO:0005615//extracellular space;GO:0005634//nucleus;GO:0005737//cytoplasm;GO:0005769//early endosome;GO:0005783//endoplasmic reticulum;GO:0005788//endoplasmic reticulum lumen;GO:0005794//Golgi apparatus;GO:0005886//plasma membrane;GO:0016020//membrane;GO:0030425//dendrite;GO:0030669//clathrin-coated endocytic vesicle membrane;GO:0031012//extracellular matrix;GO:00…	GO:0001540//amyloid-beta binding;GO:0005102//signaling receptor binding;GO:0005198//structural molecule activity;GO:0005319//lipid transporter activity;GO:0005515//protein binding;GO:0005543//phospholipid binding;GO:0008201//heparin binding;GO:0008289//lipid binding;GO:0016209//antioxidant activity;GO:0042802//identical protein binding;GO:0042803//protein homodimerization activity;GO:0043395//hep…	GO:0000302//response to reactive oxygen species;GO:0001523//retinoid metabolic process;GO:0001937//negative regulation of endothelial cell proliferation;GO:0002021//response to dietary excess;GO:0006357//regulation of transcription by RNA polymerase II;GO:0006629//lipid metabolic process;GO:0006641//triglyceride metabolic process;GO:0006707//cholesterol catabolic process;GO:0006869//lipid transpo…
NMIBC-vs-MIBC	Epithelial	ENSG00000223891	OSER1-DT	0.0847975	0.929746	6849	13147	0.063	0.369	3.4532	0	0	up	OSER1-DT	-	-	-	-	-	-	-	-
NMIBC-vs-MIBC	Epithelial	ENSG00000164109	MAD2L1	0.0528016	0.568795	6849	13147	0.046	0.294	3.42678	0	0	up	MAD2L1	mitotic arrest deficient 2 like 1 [Source:HGNC Symbol;Acc:HGNC:6763]	Human Diseases;Cellular Processes;Cellular Processes;Organismal Systems	Infectious diseases;Cell growth and death;Cell growth and death;Endocrine system	ko05166//HTLV-I infection;ko04114//Oocyte meiosis;ko04110//Cell cycle;ko04914//Progesterone-mediated oocyte maturation	K02537;K02537;K02537;K02537	GO:0000775//chromosome, centromeric region;GO:0000776//kinetochore;GO:0000777//condensed chromosome kinetochore;GO:0000922//spindle pole;GO:0005634//nucleus;GO:0005654//nucleoplasm;GO:0005694//chromosome;GO:0005737//cytoplasm;GO:0005829//cytosol;GO:0005856//cytoskeleton;GO:0044615//nuclear pore nuclear basket;GO:0048471//perinuclear region of cytoplasm;GO:0072686//mitotic spindle	GO:0005515//protein binding;GO:0008022//protein C-terminus binding;GO:0042802//identical protein binding;GO:0042803//protein homodimerization activity	GO:0000070//mitotic sister chromatid segregation;GO:0000132//establishment of mitotic spindle orientation;GO:0006511//ubiquitin-dependent protein catabolic process;GO:0007049//cell cycle;GO:0007093//mitotic cell cycle checkpoint;GO:0007094//mitotic spindle assembly checkpoint;GO:0031145//anaphase-promoting complex-dependent catabolic process;GO:0042177//negative regulation of protein catabolic pr…
NMIBC-vs-MIBC	Epithelial	ENSG00000168496	FEN1	0.0347613	0.374368	6849	13147	0.029	0.269	3.42515	0	0	up	FEN1	flap structure-specific endonuclease 1 [Source:HGNC Symbol;Acc:HGNC:3650]	Genetic Information Processing;Genetic Information Processing;Genetic Information Processing	Replication and repair;Replication and repair;Replication and repair	ko03030//DNA replication;ko03410//Base excision repair;ko03450//Non-homologous end-joining	K04799;K04799;K04799	GO:0000784//nuclear chromosome, telomeric region;GO:0005634//nucleus;GO:0005654//nucleoplasm;GO:0005730//nucleolus;GO:0005739//mitochondrion;GO:0016020//membrane;GO:0032991//protein-containing complex	GO:0000287//magnesium ion binding;GO:0003677//DNA binding;GO:0003684//damaged DNA binding;GO:0003690//double-stranded DNA binding;GO:0003824//catalytic activity;GO:0004518//nuclease activity;GO:0004519//endonuclease activity;GO:0004523//RNA-DNA hybrid ribonuclease activity;GO:0004527//exonuclease activity;GO:0005515//protein binding;GO:0008309//double-stranded DNA exodeoxyribonuclease activity;GO…	GO:0000724//double-strand break repair via homologous recombination;GO:0006260//DNA replication;GO:0006281//DNA repair;GO:0006284//base-excision repair;GO:0006302//double-strand break repair;GO:0006974//cellular response to DNA damage stimulus;GO:0007613//memory;GO:0009650//UV protection;GO:0032201//telomere maintenance via semi-conservative replication;GO:0043137//DNA replication, removal of RNA…
NMIBC-vs-MIBC	Epithelial	ENSG00000073111	MCM2	0.0185547	0.198473	6849	13147	0.015	0.189	3.41206	0	0	up	MCM2	minichromosome maintenance complex component 2 [Source:HGNC Symbol;Acc:HGNC:6944]	Cellular Processes;Genetic Information Processing	Cell growth and death;Replication and repair	ko04110//Cell cycle;ko03030//DNA replication	K02540;K02540	GO:0000784//nuclear chromosome, telomeric region;GO:0000785//chromatin;GO:0005634//nucleus;GO:0005654//nucleoplasm;GO:0005664//nuclear origin of replication recognition complex;GO:0005737//cytoplasm;GO:0015630//microtubule cytoskeleton;GO:0042555//MCM complex;GO:0071162//CMG complex	GO:0000166//nucleotide binding;GO:0003677//DNA binding;GO:0003678//DNA helicase activity;GO:0003688//DNA replication origin binding;GO:0003697//single-stranded DNA binding;GO:0004386//helicase activity;GO:0005515//protein binding;GO:0005524//ATP binding;GO:0016787//hydrolase activity;GO:0017116//single-stranded DNA-dependent ATP-dependent DNA helicase activity;GO:0019899//enzyme binding;GO:004239…	GO:0000082//G1/S transition of mitotic cell cycle;GO:0000727//double-strand break repair via break-induced replication;GO:0006260//DNA replication;GO:0006267//pre-replicative complex assembly involved in nuclear cell cycle DNA replication;GO:0006268//DNA unwinding involved in DNA replication;GO:0006270//DNA replication initiation;GO:0006334//nucleosome assembly;GO:0006915//apoptotic process;GO:00…
NMIBC-vs-MIBC	Epithelial	ENSG00000105668	UPK1A	0.117933	1.22785	6849	13147	0.029	0.385	3.37899	0	0	up	UPK1A	uroplakin 1A [Source:HGNC Symbol;Acc:HGNC:12577]	-	-	-	-	GO:0005783//endoplasmic reticulum;GO:0005886//plasma membrane;GO:0005887//integral component of plasma membrane;GO:0009986//cell surface;GO:0016020//membrane;GO:0016021//integral component of membrane;GO:0016324//apical plasma membrane;GO:0032991//protein-containing complex;GO:0070062//extracellular exosome;GO:0120001//apical plasma membrane urothelial plaque	GO:0005515//protein binding	GO:0030855//epithelial cell differentiation
NMIBC-vs-MIBC	Epithelial	ENSG00000132746	ALDH3B2	0.0195692	0.204244	6849	13147	0.018	0.202	3.37699	0	0	up	ALDH3B2	aldehyde dehydrogenase 3 family member B2 [Source:HGNC Symbol;Acc:HGNC:411]	Metabolism;Human Diseases;Metabolism;Metabolism;Metabolism;Metabolism;Metabolism;Metabolism;Metabolism	Global and overview maps;Cancers;Xenobiotics biodegradation and metabolism;Carbohydrate metabolism;Xenobiotics biodegradation and metabolism;Amino acid metabolism;Metabolism of other amino acids;Amino acid metabolism;Amino acid metabolism	ko01100//Metabolic pathways;ko05204//Chemical carcinogenesis;ko00980//Metabolism of xenobiotics by cytochrome P450;ko00010//Glycolysis / Gluconeogenesis;ko00982//Drug metabolism - cytochrome P450;ko00350//Tyrosine metabolism;ko00410//beta-Alanine metabolism;ko00340//Histidine metabolism;ko00360//Phenylalanine metabolism	K00129;K00129;K00129;K00129;K00129;K00129;K00129;K00129;K00129	GO:0005811//lipid droplet	GO:0004028//3-chloroallyl aldehyde dehydrogenase activity;GO:0004029//aldehyde dehydrogenase (NAD) activity;GO:0004030//aldehyde dehydrogenase [NAD(P)+] activity;GO:0016491//oxidoreductase activity;GO:0016620//oxidoreductase activity, acting on the aldehyde or oxo group of donors, NAD or NADP as acceptor;GO:0043878//glyceraldehyde-3-phosphate dehydrogenase (NAD+) (non-phosphorylating) activity	GO:0006066//alcohol metabolic process;GO:0006068//ethanol catabolic process;GO:0006629//lipid metabolic process;GO:0030148//sphingolipid biosynthetic process;GO:0055114//oxidation-reduction process
NMIBC-vs-MIBC	Epithelial	ENSG00000164494	PDSS2	0.10805	1.08207	6849	13147	0.087	0.396	3.32282	0	0	up	PDSS2	decaprenyl diphosphate synthase subunit 2 [Source:HGNC Symbol;Acc:HGNC:23041]	Metabolism	Metabolism of terpenoids and polyketides	ko00900//Terpenoid backbone biosynthesis	K12505	GO:0005739//mitochondrion;GO:0005759//mitochondrial matrix;GO:0005829//cytosol;GO:1990234//transferase complex	GO:0000010//trans-hexaprenyltranstransferase activity;GO:0004659//prenyltransferase activity;GO:0005515//protein binding;GO:0016740//transferase activity;GO:0046982//protein heterodimerization activity;GO:0050347//trans-octaprenyltranstransferase activity;GO:0097269//all-trans-decaprenyl-diphosphate synthase activity	GO:0006744//ubiquinone biosynthetic process;GO:0008299//isoprenoid biosynthetic process;GO:0021549//cerebellum development;GO:0050878//regulation of body fluid levels
NMIBC-vs-MIBC	Epithelial	ENSG00000181392	SYNE4	0.0603969	0.591442	6849	13147	0.054	0.454	3.28955	0	0	up	SYNE4	spectrin repeat containing nuclear envelope family member 4 [Source:HGNC Symbol;Acc:HGNC:26703]	-	-	-	-	GO:0005634//nucleus;GO:0005635//nuclear envelope;GO:0005640//nuclear outer membrane;GO:0016020//membrane;GO:0016021//integral component of membrane;GO:0031309//integral component of nuclear outer membrane;GO:0034993//meiotic nuclear membrane microtubule tethering complex	GO:0005515//protein binding	GO:0045198//establishment of epithelial cell apical/basal polarity
NMIBC-vs-MIBC	Epithelial	ENSG00000131773	KHDRBS3	0.0617393	0.603581	6849	13147	0.043	0.292	3.28719	0	0	up	KHDRBS3	KH RNA binding domain containing, signal transduction associated 3 [Source:HGNC Symbol;Acc:HGNC:18117]	-	-	-	-	GO:0005634//nucleus;GO:0005654//nucleoplasm;GO:0032991//protein-containing complex	GO:0003676//nucleic acid binding;GO:0003723//RNA binding;GO:0003729//mRNA binding;GO:0005515//protein binding;GO:0017124//SH3 domain binding;GO:0019904//protein domain specific binding;GO:0042802//identical protein binding	GO:0000381//regulation of alternative mRNA splicing, via spliceosome;GO:0006397//mRNA processing;GO:0016032//viral process;GO:0048024//regulation of mRNA splicing, via spliceosome
NMIBC-vs-MIBC	Epithelial	ENSG00000077152	UBE2T	0.0708511	0.692036	6849	13147	0.07	0.379	3.28616	0	0	up	UBE2T	ubiquitin conjugating enzyme E2 T [Source:HGNC Symbol;Acc:HGNC:25009]	Genetic Information Processing	Replication and repair	ko03460//Fanconi anemia pathway	K13960	GO:0005634//nucleus;GO:0005654//nucleoplasm;GO:0005730//nucleolus	GO:0000166//nucleotide binding;GO:0003682//chromatin binding;GO:0004842//ubiquitin-protein transferase activity;GO:0005515//protein binding;GO:0005524//ATP binding;GO:0016740//transferase activity;GO:0031625//ubiquitin protein ligase binding;GO:0061631//ubiquitin conjugating enzyme activity	GO:0000209//protein polyubiquitination;GO:0006281//DNA repair;GO:0006513//protein monoubiquitination;GO:0006974//cellular response to DNA damage stimulus;GO:0016567//protein ubiquitination;GO:0035519//protein K29-linked ubiquitination;GO:0036297//interstrand cross-link repair;GO:0044314//protein K27-linked ubiquitination;GO:0051865//protein autoubiquitination;GO:0070534//protein K63-linked ubiqui…
NMIBC-vs-MIBC	Epithelial	ENSG00000085662	AKR1B1	0.174413	1.70177	6849	13147	0.137	0.614	3.28571	0	0	up	AKR1B1	aldo-keto reductase family 1 member B [Source:HGNC Symbol;Acc:HGNC:381]	Metabolism;Metabolism;Metabolism;Metabolism;Metabolism;Metabolism	Global and overview maps;Lipid metabolism;Carbohydrate metabolism;Carbohydrate metabolism;Carbohydrate metabolism;Metabolism of cofactors and vitamins	ko01100//Metabolic pathways;ko00561//Glycerolipid metabolism;ko00040//Pentose and glucuronate interconversions;ko00051//Fructose and mannose metabolism;ko00052//Galactose metabolism;ko00790//Folate biosynthesis	K00011;K00011;K00011;K00011;K00011;K00011	GO:0005615//extracellular space;GO:0005654//nucleoplasm;GO:0005737//cytoplasm;GO:0005829//cytosol;GO:0032838//plasma membrane bounded cell projection cytoplasm;GO:0033010//paranodal junction;GO:0042629//mast cell granule;GO:0043220//Schmidt-Lanterman incisure;GO:0048471//perinuclear region of cytoplasm;GO:0070062//extracellular exosome;GO:0097454//Schwann cell microvillus	GO:0001758//retinal dehydrogenase activity;GO:0004032//alditol:NADP+ 1-oxidoreductase activity;GO:0005515//protein binding;GO:0008106//alcohol dehydrogenase (NADP+) activity;GO:0009055//electron transfer activity;GO:0016491//oxidoreductase activity;GO:0043795//glyceraldehyde oxidoreductase activity;GO:0047655//allyl-alcohol dehydrogenase activity;GO:0052650//NADP-retinol dehydrogenase activity	GO:0001523//retinoid metabolic process;GO:0001894//tissue homeostasis;GO:0002070//epithelial cell maturation;GO:0003091//renal water homeostasis;GO:0005975//carbohydrate metabolic process;GO:0005996//monosaccharide metabolic process;GO:0006061//sorbitol biosynthetic process;GO:0006700//C21-steroid hormone biosynthetic process;GO:0009414//response to water deprivation;GO:0010033//response to organ…
NMIBC-vs-MIBC	Epithelial	ENSG00000196839	ADA	0.0230393	0.223804	6849	13147	0.021	0.207	3.27446	0	0	up	ADA	adenosine deaminase [Source:HGNC Symbol;Acc:HGNC:186]	Metabolism;Metabolism;Human Diseases	Global and overview maps;Nucleotide metabolism;Immune diseases	ko01100//Metabolic pathways;ko00230//Purine metabolism;ko05340//Primary immunodeficiency	K01488;K01488;K01488	GO:0005615//extracellular space;GO:0005737//cytoplasm;GO:0005764//lysosome;GO:0005829//cytosol;GO:0005886//plasma membrane;GO:0009897//external side of plasma membrane;GO:0009986//cell surface;GO:0016020//membrane;GO:0030054//cell junction;GO:0031410//cytoplasmic vesicle;GO:0032839//dendrite cytoplasm;GO:0043025//neuronal cell body;GO:0060205//cytoplasmic vesicle lumen	GO:0001883//purine nucleoside binding;GO:0004000//adenosine deaminase activity;GO:0005515//protein binding;GO:0008270//zinc ion binding;GO:0016787//hydrolase activity;GO:0019239//deaminase activity;GO:0046872//metal ion binding	GO:0001666//response to hypoxia;GO:0001701//in utero embryonic development;GO:0001821//histamine secretion;GO:0001829//trophectodermal cell differentiation;GO:0001889//liver development;GO:0001890//placenta development;GO:0002314//germinal center B cell differentiation;GO:0002636//positive regulation of germinal center formation;GO:0002686//negative regulation of leukocyte migration;GO:0002906//n…
NMIBC-vs-MIBC	Epithelial	ENSG00000092621	PHGDH	0.100137	0.967829	6849	13147	0.073	0.43	3.27149	0	0	up	PHGDH	phosphoglycerate dehydrogenase [Source:HGNC Symbol;Acc:HGNC:8923]	Metabolism;Metabolism;Metabolism;Metabolism;Metabolism	Global and overview maps;Global and overview maps;Global and overview maps;Amino acid metabolism;Amino acid metabolism	ko01100//Metabolic pathways;ko01200//Carbon metabolism;ko01230//Biosynthesis of amino acids;ko00270//Cysteine and methionine metabolism;ko00260//Glycine, serine and threonine metabolism	K00058;K00058;K00058;K00058;K00058	GO:0005829//cytosol;GO:0070062//extracellular exosome	GO:0004617//phosphoglycerate dehydrogenase activity;GO:0009055//electron transfer activity;GO:0016491//oxidoreductase activity;GO:0016616//oxidoreductase activity, acting on the CH-OH group of donors, NAD or NADP as acceptor;GO:0030060//L-malate dehydrogenase activity;GO:0051287//NAD binding	GO:0006520//cellular amino acid metabolic process;GO:0006541//glutamine metabolic process;GO:0006544//glycine metabolic process;GO:0006563//L-serine metabolic process;GO:0006564//L-serine biosynthetic process;GO:0006566//threonine metabolic process;GO:0007420//brain development;GO:0008652//cellular amino acid biosynthetic process;GO:0009448//gamma-aminobutyric acid metabolic process;GO:0010468//r…
NMIBC-vs-MIBC	Epithelial	ENSG00000152137	HSPB8	0.0613673	0.593374	6849	13147	0.031	0.336	3.27129	0	0	up	HSPB8	heat shock protein family B (small) member 8 [Source:HGNC Symbol;Acc:HGNC:30171]	-	-	-	-	GO:0005634//nucleus;GO:0005654//nucleoplasm;GO:0005737//cytoplasm;GO:0005829//cytosol;GO:0016604//nuclear body;GO:0101031//chaperone complex	GO:0005515//protein binding;GO:0042802//identical protein binding;GO:0042803//protein homodimerization activity	GO:0006468//protein phosphorylation;GO:0034620//cellular response to unfolded protein;GO:1900034//regulation of cellular response to heat;GO:1905337//positive regulation of aggrephagy
NMIBC-vs-MIBC	Epithelial	ENSG00000114854	TNNC1	0.0415038	0.396967	6849	13147	0.04	0.296	3.2546	0	0	up	TNNC1	troponin C1, slow skeletal and cardiac type [Source:HGNC Symbol;Acc:HGNC:11943]	Environmental Information Processing;Human Diseases;Organismal Systems;Human Diseases;Organismal Systems	Signal transduction;Cardiovascular diseases;Circulatory system;Cardiovascular diseases;Circulatory system	ko04020//Calcium signaling pathway;ko05414//Dilated cardiomyopathy (DCM);ko04261//Adrenergic signaling in cardiomyocytes;ko05410//Hypertrophic cardiomyopathy (HCM);ko04260//Cardiac muscle contraction	K05865;K05865;K05865;K05865;K05865	GO:0005829//cytosol;GO:0005861//troponin complex;GO:0043292//contractile fiber;GO:1990584//cardiac Troponin complex	GO:0005509//calcium ion binding;GO:0005515//protein binding;GO:0031013//troponin I binding;GO:0031014//troponin T binding;GO:0042803//protein homodimerization activity;GO:0046872//metal ion binding;GO:0048306//calcium-dependent protein binding;GO:0051015//actin filament binding	GO:0002086//diaphragm contraction;GO:0003009//skeletal muscle contraction;GO:0006937//regulation of muscle contraction;GO:0010038//response to metal ion;GO:0014883//transition between fast and slow fiber;GO:0030049//muscle filament sliding;GO:0032972//regulation of muscle filament sliding speed;GO:0043462//regulation of ATPase activity;GO:0055010//ventricular cardiac muscle tissue morphogenesis;G…
NMIBC-vs-MIBC	Epithelial	ENSG00000176485	PLAAT3	0.144535	1.35667	6849	13147	0.122	0.432	3.22969	0	0	up	PLAAT3	phospholipase A and acyltransferase 3 [Source:HGNC Symbol;Acc:HGNC:17825]	Metabolism;Environmental Information Processing;Metabolism;Metabolism;Organismal Systems;Metabolism;Metabolism;Metabolism	Global and overview maps;Signal transduction;Lipid metabolism;Lipid metabolism;Endocrine system;Lipid metabolism;Lipid metabolism;Lipid metabolism	ko01100//Metabolic pathways;ko04014//Ras signaling pathway;ko00564//Glycerophospholipid metabolism;ko00590//Arachidonic acid metabolism;ko04923//Regulation of lipolysis in adipocyte;ko00565//Ether lipid metabolism;ko00591//Linoleic acid metabolism;ko00592//alpha-Linolenic acid metabolism	K16817;K16817;K16817;K16817;K16817;K16817;K16817;K16817	GO:0005575//cellular_component;GO:0005737//cytoplasm;GO:0005777//peroxisome;GO:0005778//peroxisomal membrane;GO:0005783//endoplasmic reticulum;GO:0005829//cytosol;GO:0005886//plasma membrane;GO:0016020//membrane;GO:0016021//integral component of membrane;GO:0048471//perinuclear region of cytoplasm	GO:0004623//phospholipase A2 activity;GO:0005515//protein binding;GO:0008970//phospholipase A1 activity;GO:0016410//N-acyltransferase activity;GO:0016740//transferase activity;GO:0016787//hydrolase activity;GO:0052739//phosphatidylserine 1-acylhydrolase activity;GO:0052740//1-acyl-2-lysophosphatidylserine acylhydrolase activity;GO:0102567//phospholipase A2 activity (consuming 1,2-dipalmitoylphosp…	GO:0006629//lipid metabolic process;GO:0006641//triglyceride metabolic process;GO:0006644//phospholipid metabolic process;GO:0007031//peroxisome organization;GO:0008654//phospholipid biosynthetic process;GO:0009617//response to bacterium;GO:0016032//viral process;GO:0016042//lipid catabolic process;GO:0036149//phosphatidylinositol acyl-chain remodeling;GO:0036150//phosphatidylserine acyl-chain re…
NMIBC-vs-MIBC	Epithelial	ENSG00000122952	ZWINT	0.0265149	0.240401	6849	13147	0.025	0.215	3.17574	0	0	up	ZWINT	ZW10 interacting kinetochore protein [Source:HGNC Symbol;Acc:HGNC:13195]	-	-	-	-	GO:0000775//chromosome, centromeric region;GO:0000776//kinetochore;GO:0000777//condensed chromosome kinetochore;GO:0005634//nucleus;GO:0005654//nucleoplasm;GO:0005694//chromosome;GO:0005737//cytoplasm;GO:0005829//cytosol;GO:0016604//nuclear body;GO:0030425//dendrite;GO:0043005//neuron projection;GO:0043231//intracellular membrane-bounded organelle	GO:0005515//protein binding;GO:0047485//protein N-terminus binding	GO:0000070//mitotic sister chromatid segregation;GO:0007049//cell cycle;GO:0007093//mitotic cell cycle checkpoint;GO:0051301//cell division;GO:0051649//establishment of localization in cell
NMIBC-vs-MIBC	Epithelial	ENSG00000235162	C12orf75	0.131506	1.18473	6849	13147	0.085	0.343	3.17039	0	0	up	C12orf75	chromosome 12 open reading frame 75 [Source:HGNC Symbol;Acc:HGNC:35164]	-	-	-	-	-	-	-
NMIBC-vs-MIBC	Epithelial	ENSG00000124635	H2BC11	0.0545827	0.486817	6849	13147	0.036	0.282	3.15452	0	0	up	H2BC11	H2B clustered histone 11 [Source:HGNC Symbol;Acc:HGNC:4761]	Human Diseases;Human Diseases;Human Diseases	Immune diseases;Cancers;Substance dependence	ko05322//Systemic lupus erythematosus;ko05203//Viral carcinogenesis;ko05034//Alcoholism	K11252;K11252;K11252	GO:0000786//nucleosome;GO:0005615//extracellular space;GO:0005634//nucleus;GO:0005654//nucleoplasm;GO:0005694//chromosome;GO:0005829//cytosol;GO:0005886//plasma membrane	GO:0001530//lipopolysaccharide binding;GO:0003677//DNA binding;GO:0005515//protein binding;GO:0046982//protein heterodimerization activity	GO:0002227//innate immune response in mucosa;GO:0006334//nucleosome assembly;GO:0010804//negative regulation of tumor necrosis factor-mediated signaling pathway;GO:0016567//protein ubiquitination;GO:0019731//antibacterial humoral response;GO:0031640//killing of cells of other organism;GO:0042742//defense response to bacterium;GO:0050829//defense response to Gram-negative bacterium;GO:0050830//def…
NMIBC-vs-MIBC	Epithelial	ENSG00000132823	OSER1	0.23194	2.0407	6849	13147	0.18	0.602	3.13669	0	0	up	OSER1	oxidative stress responsive serine rich 1 [Source:HGNC Symbol;Acc:HGNC:16105]	-	-	-	-	-	-	GO:0070301//cellular response to hydrogen peroxide
NMIBC-vs-MIBC	Epithelial	ENSG00000113368	LMNB1	0.0334531	0.293614	6849	13147	0.025	0.256	3.12989	0	0	up	LMNB1	lamin B1 [Source:HGNC Symbol;Acc:HGNC:6637]	Cellular Processes	Cell growth and death	ko04210//Apoptosis	K07611	GO:0005634//nucleus;GO:0005635//nuclear envelope;GO:0005637//nuclear inner membrane;GO:0005638//lamin filament;GO:0005654//nucleoplasm;GO:0005882//intermediate filament;GO:0016020//membrane;GO:0016363//nuclear matrix;GO:0031965//nuclear membrane	GO:0003690//double-stranded DNA binding;GO:0005198//structural molecule activity;GO:0005515//protein binding;GO:0043274//phospholipase binding;GO:1990837//sequence-specific double-stranded DNA binding	GO:0035722//interleukin-12-mediated signaling pathway
NMIBC-vs-MIBC	Epithelial	ENSG00000108786	HSD17B1	0.0959222	0.82781	6849	13147	0.064	0.311	3.10803	0	0	up	HSD17B1	hydroxysteroid 17-beta dehydrogenase 1 [Source:HGNC Symbol;Acc:HGNC:5210]	Metabolism;Metabolism;Organismal Systems	Global and overview maps;Lipid metabolism;Endocrine system	ko01100//Metabolic pathways;ko00140//Steroid hormone biosynthesis;ko04913//Ovarian Steroidogenesis	K00044;K00044;K00044	GO:0005737//cytoplasm;GO:0005829//cytosol	GO:0003824//catalytic activity;GO:0004303//estradiol 17-beta-dehydrogenase activity;GO:0005496//steroid binding;GO:0005515//protein binding;GO:0016491//oxidoreductase activity;GO:0030283//testosterone dehydrogenase [NAD(P)] activity;GO:0035410//dihydrotestosterone 17-beta-dehydrogenase activity;GO:0042803//protein homodimerization activity;GO:0047035//testosterone dehydrogenase (NAD+) activity;GO…	GO:0006629//lipid metabolic process;GO:0006694//steroid biosynthetic process;GO:0006703//estrogen biosynthetic process;GO:0008210//estrogen metabolic process;GO:0055114//oxidation-reduction process;GO:0060348//bone development;GO:0061370//testosterone biosynthetic process;GO:0071248//cellular response to metal ion
NMIBC-vs-MIBC	Epithelial	ENSG00000071073	MGAT4A	0.115969	0.990347	6849	13147	0.078	0.421	3.0931	0	0	up	MGAT4A	alpha-1,3-mannosyl-glycoprotein 4-beta-N-acetylglucosaminyltransferase A [Source:HGNC Symbol;Acc:HGNC:7047]	Metabolism;Metabolism;Metabolism	Global and overview maps;Glycan biosynthesis and metabolism;Glycan biosynthesis and metabolism	ko01100//Metabolic pathways;ko00510//N-Glycan biosynthesis;ko00513//Various types of N-glycan biosynthesis	K00738;K00738;K00738	GO:0000139//Golgi membrane;GO:0005576//extracellular region;GO:0005783//endoplasmic reticulum;GO:0005788//endoplasmic reticulum lumen;GO:0005793//endoplasmic reticulum-Golgi intermediate compartment;GO:0005794//Golgi apparatus;GO:0005795//Golgi stack;GO:0016020//membrane;GO:0016021//integral component of membrane;GO:0070062//extracellular exosome	GO:0008375//acetylglucosaminyltransferase activity;GO:0008454//alpha-1,3-mannosylglycoprotein 4-beta-N-acetylglucosaminyltransferase activity;GO:0016740//transferase activity;GO:0016757//transferase activity, transferring glycosyl groups;GO:0046872//metal ion binding	GO:0006486//protein glycosylation;GO:0006487//protein N-linked glycosylation;GO:0006491//N-glycan processing;GO:0043687//post-translational protein modification;GO:0044267//cellular protein metabolic process
NMIBC-vs-MIBC	Epithelial	ENSG00000166913	YWHAB	3.42828	28.6589	6849	13147	0.799	0.931	3.06339	0	0	up	YWHAB	tyrosine 3-monooxygenase/tryptophan 5-monooxygenase activation protein beta [Source:HGNC Symbol;Acc:HGNC:12849]	Environmental Information Processing;Human Diseases;Human Diseases;Human Diseases;Environmental Information Processing;Cellular Processes;Cellular Processes	Signal transduction;Cancers;Infectious diseases;Infectious diseases;Signal transduction;Cell growth and death;Cell growth and death	ko04151//PI3K-Akt signaling pathway;ko05203//Viral carcinogenesis;ko05161//Hepatitis B;ko05160//Hepatitis C;ko04390//Hippo signaling pathway;ko04114//Oocyte meiosis;ko04110//Cell cycle	K16197;K16197;K16197;K16197;K16197;K16197;K16197	GO:0005634//nucleus;GO:0005737//cytoplasm;GO:0005739//mitochondrion;GO:0005773//vacuole;GO:0005774//vacuolar membrane;GO:0005829//cytosol;GO:0005925//focal adhesion;GO:0016020//membrane;GO:0017053//transcriptional repressor complex;GO:0032991//protein-containing complex;GO:0042470//melanosome;GO:0048471//perinuclear region of cytoplasm;GO:0070062//extracellular exosome	GO:0004860//protein kinase inhibitor activity;GO:0005515//protein binding;GO:0008022//protein C-terminus binding;GO:0019899//enzyme binding;GO:0019904//protein domain specific binding;GO:0042802//identical protein binding;GO:0042826//histone deacetylase binding;GO:0044877//protein-containing complex binding;GO:0045296//cadherin binding;GO:0050815//phosphoserine residue binding;GO:0051219//phospho…	GO:0000165//MAPK cascade;GO:0006469//negative regulation of protein kinase activity;GO:0006605//protein targeting;GO:0016032//viral process;GO:0035308//negative regulation of protein dephosphorylation;GO:0035329//hippo signaling;GO:0043085//positive regulation of catalytic activity;GO:0043488//regulation of mRNA stability;GO:0045744//negative regulation of G protein-coupled receptor signaling pat…
NMIBC-vs-MIBC	Epithelial	ENSG00000173207	CKS1B	0.218845	1.77411	6849	13147	0.178	0.563	3.01854	0	0	up	CKS1B	CDC28 protein kinase regulatory subunit 1B [Source:HGNC Symbol;Acc:HGNC:19083]	Human Diseases;Human Diseases	Cancers;Cancers	ko05200//Pathways in cancer;ko05222//Small cell lung cancer	K02219;K02219	GO:0000307//cyclin-dependent protein kinase holoenzyme complex;GO:0005654//nucleoplasm;GO:0019005//SCF ubiquitin ligase complex	GO:0005515//protein binding;GO:0016301//kinase activity;GO:0016538//cyclin-dependent protein serine/threonine kinase regulator activity;GO:0019901//protein kinase binding;GO:0042393//histone binding;GO:0043130//ubiquitin binding;GO:0061575//cyclin-dependent protein serine/threonine kinase activator activity	GO:0000079//regulation of cyclin-dependent protein serine/threonine kinase activity;GO:0007049//cell cycle;GO:0007346//regulation of mitotic cell cycle;GO:0016310//phosphorylation;GO:0045737//positive regulation of cyclin-dependent protein serine/threonine kinase activity;GO:0051301//cell division
NMIBC-vs-MIBC	Epithelial	ENSG00000103485	QPRT	0.0709408	0.56462	6849	13147	0.055	0.378	2.99082	0	0	up	QPRT	quinolinate phosphoribosyltransferase [Source:HGNC Symbol;Acc:HGNC:9755]	Metabolism;Metabolism	Global and overview maps;Metabolism of cofactors and vitamins	ko01100//Metabolic pathways;ko00760//Nicotinate and nicotinamide metabolism	K00767;K00767	GO:0005737//cytoplasm;GO:0005829//cytosol;GO:0070062//extracellular exosome;GO:1902494//catalytic complex	GO:0003824//catalytic activity;GO:0004514//nicotinate-nucleotide diphosphorylase (carboxylating) activity;GO:0005515//protein binding;GO:0016740//transferase activity;GO:0016757//transferase activity, transferring glycosyl groups;GO:0016763//transferase activity, transferring pentosyl groups;GO:0042802//identical protein binding	GO:0009435//NAD biosynthetic process;GO:0019363//pyridine nucleotide biosynthetic process;GO:0019674//NAD metabolic process;GO:0034213//quinolinate catabolic process;GO:0046874//quinolinate metabolic process
NMIBC-vs-MIBC	Epithelial	ENSG00000076003	MCM6	0.0354618	0.281707	6849	13147	0.027	0.228	2.98631	0	0	up	MCM6	minichromosome maintenance complex component 6 [Source:HGNC Symbol;Acc:HGNC:6949]	Cellular Processes;Genetic Information Processing	Cell growth and death;Replication and repair	ko04110//Cell cycle;ko03030//DNA replication	K02542;K02542	GO:0000784//nuclear chromosome, telomeric region;GO:0005634//nucleus;GO:0005654//nucleoplasm;GO:0042555//MCM complex;GO:0071162//CMG complex	GO:0000166//nucleotide binding;GO:0003677//DNA binding;GO:0003678//DNA helicase activity;GO:0003688//DNA replication origin binding;GO:0003697//single-stranded DNA binding;GO:0004386//helicase activity;GO:0005515//protein binding;GO:0005524//ATP binding;GO:0016787//hydrolase activity;GO:0042802//identical protein binding;GO:1990518//single-stranded DNA-dependent ATP-dependent 3'-5' DNA helicase a…	GO:0000082//G1/S transition of mitotic cell cycle;GO:0000727//double-strand break repair via break-induced replication;GO:0006260//DNA replication;GO:0006267//pre-replicative complex assembly involved in nuclear cell cycle DNA replication;GO:0006268//DNA unwinding involved in DNA replication;GO:0006270//DNA replication initiation;GO:0007049//cell cycle;GO:0032508//DNA duplex unwinding;GO:1902969/…
NMIBC-vs-MIBC	Epithelial	ENSG00000135046	ANXA1	1.62211	12.6226	6849	13147	0.236	0.628	2.95999	0	0	up	ANXA1	annexin A1 [Source:HGNC Symbol;Acc:HGNC:533]	-	-	-	-	GO:0001533//cornified envelope;GO:0001891//phagocytic cup;GO:0005576//extracellular region;GO:0005615//extracellular space;GO:0005634//nucleus;GO:0005654//nucleoplasm;GO:0005737//cytoplasm;GO:0005768//endosome;GO:0005769//early endosome;GO:0005829//cytosol;GO:0005884//actin filament;GO:0005886//plasma membrane;GO:0005912//adherens junction;GO:0005925//focal adhesion;GO:0005929//cilium;GO:0009986/…	GO:0003697//single-stranded DNA binding;GO:0003727//single-stranded RNA binding;GO:0004859//phospholipase inhibitor activity;GO:0005102//signaling receptor binding;GO:0005509//calcium ion binding;GO:0005515//protein binding;GO:0005543//phospholipid binding;GO:0005544//calcium-dependent phospholipid binding;GO:0019834//phospholipase A2 inhibitor activity;GO:0036121//double-stranded DNA-dependent A…	GO:0001780//neutrophil homeostasis;GO:0002250//adaptive immune response;GO:0002376//immune system process;GO:0002548//monocyte chemotaxis;GO:0002685//regulation of leukocyte migration;GO:0006909//phagocytosis;GO:0006954//inflammatory response;GO:0007165//signal transduction;GO:0007166//cell surface receptor signaling pathway;GO:0007186//G protein-coupled receptor signaling pathway;GO:0007187//G p…
NMIBC-vs-MIBC	Epithelial	ENSG00000171476	HOPX	0.176664	1.36767	6849	13147	0.057	0.471	2.95193	0	0	up	HOPX	HOP homeobox [Source:HGNC Symbol;Acc:HGNC:24961]	-	-	-	-	GO:0000790//nuclear chromatin;GO:0005634//nucleus;GO:0005737//cytoplasm	GO:0000981//DNA-binding transcription factor activity, RNA polymerase II-specific;GO:0003677//DNA binding;GO:0005515//protein binding	GO:0001829//trophectodermal cell differentiation;GO:0006357//regulation of transcription by RNA polymerase II;GO:0007275//multicellular organism development;GO:0030154//cell differentiation;GO:0045596//negative regulation of cell differentiation;GO:0051131//chaperone-mediated protein complex assembly
NMIBC-vs-MIBC	Epithelial	ENSG00000042493	CAPG	0.6116	4.73285	6849	13147	0.351	0.803	2.95185	0	0	up	CAPG	capping actin protein, gelsolin like [Source:HGNC Symbol;Acc:HGNC:1474]	-	-	-	-	GO:0001726//ruffle;GO:0005615//extracellular space;GO:0005634//nucleus;GO:0005654//nucleoplasm;GO:0005730//nucleolus;GO:0005737//cytoplasm;GO:0005814//centriole;GO:0008290//F-actin capping protein complex;GO:0015629//actin cytoskeleton;GO:0030027//lamellipodium;GO:0042470//melanosome;GO:0042995//cell projection;GO:0070062//extracellular exosome;GO:0072686//mitotic spindle;GO:0090543//Flemming body	GO:0003779//actin binding;GO:0005515//protein binding;GO:0005546//phosphatidylinositol-4,5-bisphosphate binding;GO:0019904//protein domain specific binding;GO:0044877//protein-containing complex binding;GO:0045296//cadherin binding;GO:0051015//actin filament binding	GO:0007417//central nervous system development;GO:0008154//actin polymerization or depolymerization;GO:0030031//cell projection assembly;GO:0051014//actin filament severing;GO:0051016//barbed-end actin filament capping;GO:0051693//actin filament capping;GO:0065003//protein-containing complex assembly
NMIBC-vs-MIBC	Epithelial	ENSG00000167695	TLCD3A	0.0753056	0.576687	6849	13147	0.062	0.35	2.9353	0	0	up	TLCD3A	TLC domain containing 3A [Source:HGNC Symbol;Acc:HGNC:29646]	-	-	-	-	GO:0005886//plasma membrane;GO:0016020//membrane;GO:0016021//integral component of membrane	GO:0005515//protein binding	GO:0008150//biological_process
NMIBC-vs-MIBC	Epithelial	ENSG00000127324	TSPAN8	0.0699884	0.53479	6849	13147	0.05	0.267	2.932	0	0	up	TSPAN8	tetraspanin 8 [Source:HGNC Symbol;Acc:HGNC:11855]	-	-	-	-	GO:0005887//integral component of plasma membrane;GO:0009986//cell surface;GO:0016020//membrane;GO:0016021//integral component of membrane;GO:0070062//extracellular exosome	GO:0005178//integrin binding;GO:0005515//protein binding	GO:0007283//spermatogenesis;GO:0010468//regulation of gene expression;GO:0030195//negative regulation of blood coagulation
NMIBC-vs-MIBC	Epithelial	ENSG00000110080	ST3GAL4	0.124274	0.940658	6849	13147	0.099	0.469	2.91914	0	0	up	ST3GAL4	ST3 beta-galactoside alpha-2,3-sialyltransferase 4 [Source:HGNC Symbol;Acc:HGNC:10864]	Metabolism;Metabolism	Global and overview maps;Glycan biosynthesis and metabolism	ko01100//Metabolic pathways;ko00601//Glycosphingolipid biosynthesis - lacto and neolacto series	K03494;K03494	GO:0000139//Golgi membrane;GO:0005576//extracellular region;GO:0005794//Golgi apparatus;GO:0016020//membrane;GO:0016021//integral component of membrane;GO:0032580//Golgi cisterna membrane	GO:0003836//beta-galactoside (CMP) alpha-2,3-sialyltransferase activity;GO:0004513//neolactotetraosylceramide alpha-2,3-sialyltransferase activity;GO:0008118//N-acetyllactosaminide alpha-2,3-sialyltransferase activity;GO:0008373//sialyltransferase activity;GO:0016740//transferase activity;GO:0016757//transferase activity, transferring glycosyl groups;GO:0047288//monosialoganglioside sialyltransfe…	GO:0006486//protein glycosylation;GO:0009101//glycoprotein biosynthetic process;GO:0009247//glycolipid biosynthetic process;GO:0009312//oligosaccharide biosynthetic process;GO:0016266//O-glycan processing;GO:0018146//keratan sulfate biosynthetic process;GO:0030194//positive regulation of blood coagulation;GO:0030259//lipid glycosylation;GO:0050890//cognition;GO:0097503//sialylation;GO:1903238//po…
NMIBC-vs-MIBC	Epithelial	ENSG00000121742	GJB6	0.0852865	0.644568	6849	13147	0.063	0.4	2.91648	0	0	up	GJB6	gap junction protein beta 6 [Source:HGNC Symbol;Acc:HGNC:4288]	-	-	-	-	GO:0005829//cytosol;GO:0005884//actin filament;GO:0005886//plasma membrane;GO:0005921//gap junction;GO:0005922//connexin complex;GO:0016020//membrane;GO:0016021//integral component of membrane;GO:0016324//apical plasma membrane;GO:0030054//cell junction	GO:0005243//gap junction channel activity;GO:0005515//protein binding;GO:0008017//microtubule binding;GO:0048487//beta-tubulin binding;GO:0051015//actin filament binding;GO:1903763//gap junction channel activity involved in cell communication by electrical coupling	GO:0006915//apoptotic process;GO:0007154//cell communication;GO:0007267//cell-cell signaling;GO:0007568//aging;GO:0007605//sensory perception of sound;GO:0008285//negative regulation of cell proliferation;GO:0010644//cell communication by electrical coupling;GO:0016264//gap junction assembly;GO:0032496//response to lipopolysaccharide;GO:0035633//maintenance of permeability of blood-brain barrier;…
NMIBC-vs-MIBC	Epithelial	ENSG00000101104	PABPC1L	0.1832	1.34297	6849	13147	0.112	0.441	2.87325	0	0	up	PABPC1L	poly(A) binding protein cytoplasmic 1 like [Source:HGNC Symbol;Acc:HGNC:15797]	Genetic Information Processing;Genetic Information Processing;Genetic Information Processing	Translation;Translation;Folding, sorting and degradation	ko03013//RNA transport;ko03015//mRNA surveillance pathway;ko03018//RNA degradation	K13126;K13126;K13126	GO:0005634//nucleus;GO:0005737//cytoplasm;GO:0005829//cytosol;GO:0010494//cytoplasmic stress granule;GO:0070062//extracellular exosome;GO:1990904//ribonucleoprotein complex	GO:0003676//nucleic acid binding;GO:0003723//RNA binding;GO:0003730//mRNA 3'-UTR binding;GO:0008143//poly(A) binding;GO:0008266//poly(U) RNA binding	GO:0001556//oocyte maturation;GO:0006338//chromatin remodeling;GO:0006378//mRNA polyadenylation;GO:0048096//chromatin-mediated maintenance of transcription;GO:0051647//nucleus localization
NMIBC-vs-MIBC	Epithelial	ENSG00000122861	PLAU	0.131636	0.941856	6849	13147	0.064	0.303	2.83801	0	0	up	PLAU	plasminogen activator, urokinase [Source:HGNC Symbol;Acc:HGNC:9052]	Human Diseases;Human Diseases;Environmental Information Processing;Human Diseases;Human Diseases;Organismal Systems	Cancers;Cancers;Signal transduction;Cancers;Cancers;Immune system	ko05202//Transcriptional misregulation in cancers;ko05205//Proteoglycans in cancer;ko04064//NF-kappa B signaling pathway;ko05206//MicroRNAs in cancer;ko05215//Prostate cancer;ko04610//Complement and coagulation cascades	K01348;K01348;K01348;K01348;K01348;K01348	GO:0005576//extracellular region;GO:0005615//extracellular space;GO:0005886//plasma membrane;GO:0005925//focal adhesion;GO:0009986//cell surface;GO:0035579//specific granule membrane;GO:0070062//extracellular exosome;GO:0070821//tertiary granule membrane	GO:0004252//serine-type endopeptidase activity;GO:0005515//protein binding;GO:0008233//peptidase activity;GO:0008236//serine-type peptidase activity;GO:0016787//hydrolase activity	GO:0001666//response to hypoxia;GO:0006508//proteolysis;GO:0006935//chemotaxis;GO:0007165//signal transduction;GO:0007596//blood coagulation;GO:0007599//hemostasis;GO:0010469//regulation of signaling receptor activity;GO:0014909//smooth muscle cell migration;GO:0014910//regulation of smooth muscle cell migration;GO:0030335//positive regulation of cell migration;GO:0031639//plasminogen activation;…
NMIBC-vs-MIBC	Epithelial	ENSG00000111057	KRT18	2.52491	18.024	6849	13147	0.631	0.909	2.83556	0	0	up	KRT18	keratin 18 [Source:HGNC Symbol;Acc:HGNC:6430]	Human Diseases;Organismal Systems	Infectious diseases;Endocrine system	ko05150//Staphylococcus aureus infection;ko04915//Estrogen signaling pathway	K07604;K07604	GO:0005615//extracellular space;GO:0005634//nucleus;GO:0005730//nucleolus;GO:0005737//cytoplasm;GO:0005815//microtubule organizing center;GO:0005829//cytosol;GO:0005882//intermediate filament;GO:0005886//plasma membrane;GO:0005912//adherens junction;GO:0009897//external side of plasma membrane;GO:0032991//protein-containing complex;GO:0034451//centriolar satellite;GO:0045095//keratin filament;GO:…	GO:0003723//RNA binding;GO:0005198//structural molecule activity;GO:0005515//protein binding;GO:0097110//scaffold protein binding;GO:0098641//cadherin binding involved in cell-cell adhesion	GO:0007049//cell cycle;GO:0009653//anatomical structure morphogenesis;GO:0009750//response to fructose;GO:0016032//viral process;GO:0031424//keratinization;GO:0031667//response to nutrient levels;GO:0033209//tumor necrosis factor-mediated signaling pathway;GO:0043000//Golgi to plasma membrane CFTR protein transport;GO:0043066//negative regulation of apoptotic process;GO:0045104//intermediate fila…
NMIBC-vs-MIBC	Epithelial	ENSG00000213853	EMP2	0.850937	5.97131	6849	13147	0.436	0.843	2.81078	0	0	up	EMP2	epithelial membrane protein 2 [Source:HGNC Symbol;Acc:HGNC:3334]	-	-	-	-	GO:0000139//Golgi membrane;GO:0005634//nucleus;GO:0005737//cytoplasm;GO:0005794//Golgi apparatus;GO:0005829//cytosol;GO:0005886//plasma membrane;GO:0009986//cell surface;GO:0016020//membrane;GO:0016021//integral component of membrane;GO:0016324//apical plasma membrane;GO:0031410//cytoplasmic vesicle;GO:0045121//membrane raft;GO:0045177//apical part of cell	GO:0005178//integrin binding;GO:0005515//protein binding;GO:0019900//kinase binding;GO:0019901//protein kinase binding	GO:0001765//membrane raft assembly;GO:0001913//T cell mediated cytotoxicity;GO:0001952//regulation of cell-matrix adhesion;GO:0001954//positive regulation of cell-matrix adhesion;GO:0003093//regulation of glomerular filtration;GO:0007015//actin filament organization;GO:0007155//cell adhesion;GO:0007160//cell-matrix adhesion;GO:0007566//embryo implantation;GO:0008219//cell death;GO:0008284//positi…
NMIBC-vs-MIBC	Epithelial	ENSG00000151287	TEX30	0.0309228	0.214071	6849	13147	0.03	0.228	2.78736	0	0	up	TEX30	testis expressed 30 [Source:HGNC Symbol;Acc:HGNC:25188]	-	-	-	-	-	GO:0016787//hydrolase activity	-
NMIBC-vs-MIBC	Epithelial	ENSG00000223573	TINCR	0.0440981	0.29999	6849	13147	0.037	0.288	2.76334	0	0	up	TINCR	TINCR ubiquitin domain containing [Source:HGNC Symbol;Acc:HGNC:14607]	-	-	-	-	-	GO:0005515//protein binding	-
NMIBC-vs-MIBC	Epithelial	ENSG00000116017	ARID3A	0.0447739	0.304134	6849	13147	0.03	0.238	2.76123	0	0	up	ARID3A	AT-rich interaction domain 3A [Source:HGNC Symbol;Acc:HGNC:3031]	-	-	-	-	GO:0005634//nucleus;GO:0005654//nucleoplasm;GO:0005737//cytoplasm;GO:0005829//cytosol;GO:0045121//membrane raft	GO:0000977//RNA polymerase II regulatory region sequence-specific DNA binding;GO:0001228//DNA-binding transcription activator activity, RNA polymerase II-specific;GO:0003677//DNA binding;GO:0003682//chromatin binding;GO:0003712//transcription coregulator activity;GO:0005515//protein binding;GO:0042802//identical protein binding	GO:0006355//regulation of transcription, DNA-templated;GO:0006357//regulation of transcription by RNA polymerase II;GO:0006977//DNA damage response, signal transduction by p53 class mediator resulting in cell cycle arrest;GO:0045944//positive regulation of transcription by RNA polymerase II
NMIBC-vs-MIBC	Epithelial	ENSG00000137563	GGH	0.0532258	0.355205	6849	13147	0.047	0.307	2.73615	0	0	up	GGH	gamma-glutamyl hydrolase [Source:HGNC Symbol;Acc:HGNC:4248]	Human Diseases;Metabolism	Drug resistance;Metabolism of cofactors and vitamins	ko01523//Antifolate resistance;ko00790//Folate biosynthesis	K01307;K01307	GO:0005576//extracellular region;GO:0005615//extracellular space;GO:0005634//nucleus;GO:0005764//lysosome;GO:0005773//vacuole;GO:0005829//cytosol;GO:0035578//azurophil granule lumen;GO:0035580//specific granule lumen;GO:0042470//melanosome;GO:0070062//extracellular exosome;GO:1904724//tertiary granule lumen	GO:0005515//protein binding;GO:0008238//exopeptidase activity;GO:0008242//omega peptidase activity;GO:0016787//hydrolase activity;GO:0034722//gamma-glutamyl-peptidase activity	GO:0006508//proteolysis;GO:0010043//response to zinc ion;GO:0032868//response to insulin;GO:0042493//response to drug;GO:0043312//neutrophil degranulation;GO:0045471//response to ethanol;GO:0046900//tetrahydrofolylpolyglutamate metabolic process
NMIBC-vs-MIBC	Epithelial	ENSG00000025039	RRAGD	0.0507317	0.329559	6849	13147	0.041	0.243	2.69717	0	0	up	RRAGD	Ras related GTP binding D [Source:HGNC Symbol;Acc:HGNC:19903]	Human Diseases;Environmental Information Processing;Cellular Processes	Infectious diseases;Signal transduction;Transport and catabolism	ko05131//Shigellosis;ko04150//mTOR signaling pathway;ko04140//Autophagy - animal	K16186;K16186;K16186	GO:0005634//nucleus;GO:0005654//nucleoplasm;GO:0005737//cytoplasm;GO:0005764//lysosome;GO:0005813//centrosome;GO:0005829//cytosol;GO:0034448//EGO complex;GO:1990131//Gtr1-Gtr2 GTPase complex	GO:0000166//nucleotide binding;GO:0003924//GTPase activity;GO:0005515//protein binding;GO:0005525//GTP binding;GO:0016787//hydrolase activity;GO:0019003//GDP binding;GO:0046982//protein heterodimerization activity;GO:0051020//GTPase binding	GO:0007050//cell cycle arrest;GO:0009267//cellular response to starvation;GO:0010506//regulation of autophagy;GO:0016241//regulation of macroautophagy;GO:0032008//positive regulation of TOR signaling;GO:0034613//cellular protein localization;GO:0071230//cellular response to amino acid stimulus;GO:0071233//cellular response to leucine;GO:1904263//positive regulation of TORC1 signaling;GO:1990253//…
NMIBC-vs-MIBC	Epithelial	ENSG00000117122	MFAP2	0.074859	0.480762	6849	13147	0.06	0.349	2.68145	0	0	up	MFAP2	microfibril associated protein 2 [Source:HGNC Symbol;Acc:HGNC:7033]	-	-	-	-	GO:0001527//microfibril;GO:0005576//extracellular region;GO:0062023//collagen-containing extracellular matrix	GO:0005201//extracellular matrix structural constituent;GO:0005515//protein binding	GO:0030198//extracellular matrix organization;GO:0048048//embryonic eye morphogenesis;GO:0048050//post-embryonic eye morphogenesis;GO:0120162//positive regulation of cold-induced thermogenesis
NMIBC-vs-MIBC	Epithelial	ENSG00000172197	MBOAT1	0.139441	0.887802	6849	13147	0.097	0.381	2.66971	0	0	up	MBOAT1	membrane bound O-acyltransferase domain containing 1 [Source:HGNC Symbol;Acc:HGNC:21579]	Metabolism;Metabolism;Metabolism	Global and overview maps;Lipid metabolism;Lipid metabolism	ko01100//Metabolic pathways;ko00564//Glycerophospholipid metabolism;ko00561//Glycerolipid metabolism	K13517;K13517;K13517	GO:0005783//endoplasmic reticulum;GO:0005789//endoplasmic reticulum membrane;GO:0016020//membrane;GO:0016021//integral component of membrane	GO:0016740//transferase activity;GO:0016746//transferase activity, transferring acyl groups;GO:0047184//1-acylglycerophosphocholine O-acyltransferase activity	GO:0006629//lipid metabolic process;GO:0006644//phospholipid metabolic process;GO:0008654//phospholipid biosynthetic process;GO:0010975//regulation of neuron projection development;GO:0030258//lipid modification;GO:0036150//phosphatidylserine acyl-chain remodeling;GO:0036152//phosphatidylethanolamine acyl-chain remodeling
NMIBC-vs-MIBC	Epithelial	ENSG00000141401	IMPA2	0.0513762	0.327384	6849	13147	0.043	0.26	2.66945	0	0	up	IMPA2	inositol monophosphatase 2 [Source:HGNC Symbol;Acc:HGNC:6051]	Metabolism;Environmental Information Processing;Metabolism	Global and overview maps;Signal transduction;Carbohydrate metabolism	ko01100//Metabolic pathways;ko04070//Phosphatidylinositol signaling system;ko00562//Inositol phosphate metabolism	K01092;K01092;K01092	GO:0005737//cytoplasm;GO:0005829//cytosol	GO:0005515//protein binding;GO:0008934//inositol monophosphate 1-phosphatase activity;GO:0016787//hydrolase activity;GO:0042803//protein homodimerization activity;GO:0046872//metal ion binding;GO:0052832//inositol monophosphate 3-phosphatase activity;GO:0052833//inositol monophosphate 4-phosphatase activity;GO:0052834//inositol monophosphate phosphatase activity	GO:0006020//inositol metabolic process;GO:0006021//inositol biosynthetic process;GO:0006796//phosphate-containing compound metabolic process;GO:0007165//signal transduction;GO:0043647//inositol phosphate metabolic process;GO:0046854//phosphatidylinositol phosphorylation;GO:0046855//inositol phosphate dephosphorylation
NMIBC-vs-MIBC	Epithelial	ENSG00000204616	TRIM31	0.277901	1.76408	6849	13147	0.109	0.341	2.66583	0	0	up	TRIM31	tripartite motif containing 31 [Source:HGNC Symbol;Acc:HGNC:16289]	-	-	-	-	GO:0005737//cytoplasm;GO:0005739//mitochondrion;GO:0005829//cytosol	GO:0005515//protein binding;GO:0008270//zinc ion binding;GO:0016740//transferase activity;GO:0046872//metal ion binding;GO:0061630//ubiquitin protein ligase activity	GO:0010468//regulation of gene expression;GO:0016567//protein ubiquitination;GO:0032897//negative regulation of viral transcription;GO:0045087//innate immune response;GO:0046597//negative regulation of viral entry into host cell;GO:0051091//positive regulation of DNA-binding transcription factor activity;GO:0060333//interferon-gamma-mediated signaling pathway;GO:1902186//regulation of viral relea…
NMIBC-vs-MIBC	Epithelial	ENSG00000243566	UPK3B	0.0728402	0.457566	6849	13147	0.063	0.33	2.64951	0	0	up	UPK3B	uroplakin 3B [Source:HGNC Symbol;Acc:HGNC:21444]	-	-	-	-	GO:0005886//plasma membrane;GO:0016020//membrane;GO:0016021//integral component of membrane	-	GO:0010629//negative regulation of gene expression
NMIBC-vs-MIBC	Epithelial	ENSG00000105677	TMEM147	0.685149	4.19888	6849	13147	0.414	0.796	2.61534	0	0	up	TMEM147	transmembrane protein 147 [Source:HGNC Symbol;Acc:HGNC:30414]	-	-	-	-	GO:0005783//endoplasmic reticulum;GO:0005789//endoplasmic reticulum membrane;GO:0005886//plasma membrane;GO:0016020//membrane;GO:0016021//integral component of membrane;GO:0032991//protein-containing complex	GO:0005515//protein binding	-
NMIBC-vs-MIBC	Epithelial	ENSG00000112902	SEMA5A	0.186996	1.13548	6849	13147	0.127	0.524	2.60158	0	0	up	SEMA5A	semaphorin 5A [Source:HGNC Symbol;Acc:HGNC:10736]	Organismal Systems	Development	ko04360//Axon guidance	K06841	GO:0005886//plasma membrane;GO:0016020//membrane;GO:0016021//integral component of membrane;GO:0070062//extracellular exosome	GO:0005515//protein binding;GO:0030215//semaphorin receptor binding;GO:0035373//chondroitin sulfate proteoglycan binding;GO:0043395//heparan sulfate proteoglycan binding;GO:0045499//chemorepellent activity;GO:0045545//syndecan binding	GO:0001755//neural crest cell migration;GO:0001938//positive regulation of endothelial cell proliferation;GO:0002043//blood vessel endothelial cell proliferation involved in sprouting angiogenesis;GO:0007155//cell adhesion;GO:0007162//negative regulation of cell adhesion;GO:0007267//cell-cell signaling;GO:0007275//multicellular organism development;GO:0007399//nervous system development;GO:000741…
NMIBC-vs-MIBC	Epithelial	ENSG00000130208	APOC1	0.136468	0.828455	6849	13147	0.093	0.466	2.60097	0	0	up	APOC1	apolipoprotein C1 [Source:HGNC Symbol;Acc:HGNC:607]	Organismal Systems	Digestive system	ko04979//Cholesterol metabolism	K22286	GO:0005576//extracellular region;GO:0005783//endoplasmic reticulum;GO:0034361//very-low-density lipoprotein particle;GO:0034364//high-density lipoprotein particle;GO:0042627//chylomicron	GO:0004859//phospholipase inhibitor activity;GO:0005504//fatty acid binding;GO:0005515//protein binding;GO:0031210//phosphatidylcholine binding;GO:0055102//lipase inhibitor activity;GO:0060228//phosphatidylcholine-sterol O-acyltransferase activator activity	GO:0006629//lipid metabolic process;GO:0006641//triglyceride metabolic process;GO:0006869//lipid transport;GO:0010873//positive regulation of cholesterol esterification;GO:0010900//negative regulation of phosphatidylcholine catabolic process;GO:0010916//negative regulation of very-low-density lipoprotein particle clearance;GO:0032374//regulation of cholesterol transport;GO:0032375//negative regul…
NMIBC-vs-MIBC	Epithelial	ENSG00000164825	DEFB1	0.0857982	0.513501	6849	13147	0.024	0.268	2.57995	0	0	up	DEFB1	defensin beta 1 [Source:HGNC Symbol;Acc:HGNC:2766]	Human Diseases;Environmental Information Processing	Infectious diseases;Membrane transport	ko05150//Staphylococcus aureus infection;ko02010//ABC transporters	K23125;K23125	GO:0005576//extracellular region;GO:0005615//extracellular space;GO:0005796//Golgi lumen;GO:0016020//membrane;GO:0019898//extrinsic component of membrane;GO:0070062//extracellular exosome;GO:0097225//sperm midpiece;GO:1990742//microvesicle	GO:0005515//protein binding;GO:0031731//CCR6 chemokine receptor binding;GO:0042802//identical protein binding	GO:0002227//innate immune response in mucosa;GO:0006935//chemotaxis;GO:0006952//defense response;GO:0006955//immune response;GO:0007186//G protein-coupled receptor signaling pathway;GO:0009617//response to bacterium;GO:0019730//antimicrobial humoral response;GO:0019731//antibacterial humoral response;GO:0019933//cAMP-mediated signaling;GO:0035584//calcium-mediated signaling using intracellular ca…
NMIBC-vs-MIBC	Epithelial	ENSG00000186480	INSIG1	0.155668	0.927204	6849	13147	0.082	0.406	2.57364	0	0	up	INSIG1	insulin induced gene 1 [Source:HGNC Symbol;Acc:HGNC:6083]	-	-	-	-	GO:0005783//endoplasmic reticulum;GO:0005789//endoplasmic reticulum membrane;GO:0016020//membrane;GO:0016021//integral component of membrane;GO:0032937//SREBP-SCAP-Insig complex	GO:0005515//protein binding;GO:0008142//oxysterol binding;GO:0008289//lipid binding	GO:0006629//lipid metabolic process;GO:0006641//triglyceride metabolic process;GO:0006695//cholesterol biosynthetic process;GO:0006991//response to sterol depletion;GO:0008202//steroid metabolic process;GO:0008203//cholesterol metabolic process;GO:0010894//negative regulation of steroid biosynthetic process;GO:0016126//sterol biosynthetic process;GO:0032869//cellular response to insulin stimulus;…
NMIBC-vs-MIBC	Epithelial	ENSG00000154760	SLFN13	0.0521582	0.310774	6849	13147	0.033	0.242	2.5726	0	0	up	SLFN13	schlafen family member 13 [Source:HGNC Symbol;Acc:HGNC:26481]	-	-	-	-	GO:0005737//cytoplasm	GO:0000049//tRNA binding;GO:0000166//nucleotide binding;GO:0004518//nuclease activity;GO:0004519//endonuclease activity;GO:0004521//endoribonuclease activity;GO:0005524//ATP binding;GO:0008270//zinc ion binding;GO:0016787//hydrolase activity;GO:0046872//metal ion binding	GO:0016075//rRNA catabolic process;GO:0016078//tRNA catabolic process;GO:0051607//defense response to virus;GO:0090305//nucleic acid phosphodiester bond hydrolysis;GO:0090502//RNA phosphodiester bond hydrolysis, endonucleolytic
NMIBC-vs-MIBC	Epithelial	ENSG00000197696	NMB	0.345489	2.03271	6849	13147	0.221	0.609	2.55635	0	0	up	NMB	neuromedin B [Source:HGNC Symbol;Acc:HGNC:7842]	Environmental Information Processing	Signaling molecules and interaction	ko04080//Neuroactive ligand-receptor interaction	K05223	GO:0005576//extracellular region;GO:0043005//neuron projection	GO:0005179//hormone activity;GO:0005184//neuropeptide hormone activity;GO:0005515//protein binding;GO:0031710//neuromedin B receptor binding	GO:0007165//signal transduction;GO:0007186//G protein-coupled receptor signaling pathway;GO:0007204//positive regulation of cytosolic calcium ion concentration;GO:0007218//neuropeptide signaling pathway;GO:0007267//cell-cell signaling;GO:0008284//positive regulation of cell proliferation;GO:0042593//glucose homeostasis;GO:0046887//positive regulation of hormone secretion;GO:0046888//negative regu…
NMIBC-vs-MIBC	Epithelial	ENSG00000198515	CNGA1	0.131761	0.770875	6849	13147	0.099	0.341	2.54766	0	0	up	CNGA1	cyclic nucleotide gated channel subunit alpha 1 [Source:HGNC Symbol;Acc:HGNC:2148]	Environmental Information Processing;Environmental Information Processing;Organismal Systems	Signal transduction;Signal transduction;Sensory system	ko04024//cAMP signaling pathway;ko04022//cGMP - PKG signaling pathway;ko04744//Phototransduction	K04948;K04948;K04948	GO:0001750//photoreceptor outer segment;GO:0005886//plasma membrane;GO:0005887//integral component of plasma membrane;GO:0016020//membrane;GO:0016021//integral component of membrane;GO:0042622//photoreceptor outer segment membrane	GO:0000166//nucleotide binding;GO:0005216//ion channel activity;GO:0005221//intracellular cyclic nucleotide activated cation channel activity;GO:0005222//intracellular cAMP-activated cation channel activity;GO:0005223//intracellular cGMP-activated cation channel activity;GO:0005515//protein binding;GO:0030553//cGMP binding	GO:0006811//ion transport;GO:0007601//visual perception;GO:0016056//rhodopsin mediated signaling pathway;GO:0022400//regulation of rhodopsin mediated signaling pathway;GO:0050896//response to stimulus;GO:0055085//transmembrane transport;GO:0098655//cation transmembrane transport
NMIBC-vs-MIBC	Epithelial	ENSG00000169504	CLIC4	0.0430733	0.240326	6849	13147	0.032	0.234	2.47738	0	0	up	CLIC4	chloride intracellular channel 4 [Source:HGNC Symbol;Acc:HGNC:13518]	-	-	-	-	GO:0005634//nucleus;GO:0005737//cytoplasm;GO:0005739//mitochondrion;GO:0005813//centrosome;GO:0005815//microtubule organizing center;GO:0005829//cytosol;GO:0005856//cytoskeleton;GO:0005886//plasma membrane;GO:0005902//microvillus;GO:0005911//cell-cell junction;GO:0009986//cell surface;GO:0015629//actin cytoskeleton;GO:0015630//microtubule cytoskeleton;GO:0016020//membrane;GO:0016021//integral com…	GO:0005244//voltage-gated ion channel activity;GO:0005254//chloride channel activity;GO:0005515//protein binding	GO:0001525//angiogenesis;GO:0001886//endothelial cell morphogenesis;GO:0006811//ion transport;GO:0006821//chloride transport;GO:0007035//vacuolar acidification;GO:0009566//fertilization;GO:0030154//cell differentiation;GO:0030216//keratinocyte differentiation;GO:0030336//negative regulation of cell migration;GO:0034220//ion transmembrane transport;GO:0034765//regulation of ion transmembrane trans…
NMIBC-vs-MIBC	Epithelial	ENSG00000072274	TFRC	0.432198	2.39796	6849	13147	0.243	0.688	2.47177	0	0	up	TFRC	transferrin receptor [Source:HGNC Symbol;Acc:HGNC:11763]	Cellular Processes;Cellular Processes;Organismal Systems;Environmental Information Processing;Cellular Processes	Transport and catabolism;Transport and catabolism;Immune system;Signal transduction;Cell growth and death	ko04144//Endocytosis;ko04145//Phagosome;ko04640//Hematopoietic cell lineage;ko04066//HIF-1 signaling pathway;ko04216//Ferroptosis	K06503;K06503;K06503;K06503;K06503	GO:0005576//extracellular region;GO:0005615//extracellular space;GO:0005768//endosome;GO:0005769//early endosome;GO:0005886//plasma membrane;GO:0005887//integral component of plasma membrane;GO:0005905//clathrin-coated pit;GO:0009897//external side of plasma membrane;GO:0009986//cell surface;GO:0010008//endosome membrane;GO:0016020//membrane;GO:0016021//integral component of membrane;GO:0016323//…	GO:0001618//virus receptor activity;GO:0003723//RNA binding;GO:0003725//double-stranded RNA binding;GO:0004998//transferrin receptor activity;GO:0005515//protein binding;GO:0019901//protein kinase binding;GO:0042802//identical protein binding;GO:0042803//protein homodimerization activity;GO:0044877//protein-containing complex binding	GO:0001934//positive regulation of protein phosphorylation;GO:0006826//iron ion transport;GO:0006879//cellular iron ion homeostasis;GO:0006897//endocytosis;GO:0006898//receptor-mediated endocytosis;GO:0007165//signal transduction;GO:0010628//positive regulation of gene expression;GO:0010637//negative regulation of mitochondrial fusion;GO:0016032//viral process;GO:0030316//osteoclast differentiati…
NMIBC-vs-MIBC	Epithelial	ENSG00000168734	PKIG	0.140312	0.778314	6849	13147	0.123	0.404	2.47087	0	0	up	PKIG	cAMP-dependent protein kinase inhibitor gamma [Source:HGNC Symbol;Acc:HGNC:9019]	-	-	-	-	GO:0005634//nucleus;GO:0005737//cytoplasm	GO:0004860//protein kinase inhibitor activity;GO:0004862//cAMP-dependent protein kinase inhibitor activity;GO:0005515//protein binding;GO:0016301//kinase activity	GO:0000122//negative regulation of transcription by RNA polymerase II;GO:0006469//negative regulation of protein kinase activity;GO:0007165//signal transduction;GO:0016310//phosphorylation;GO:0042308//negative regulation of protein import into nucleus;GO:2000480//negative regulation of cAMP-dependent protein kinase activity
NMIBC-vs-MIBC	Epithelial	ENSG00000024862	CCDC28A	0.20033	1.1007	6849	13147	0.157	0.463	2.45739	0	0	up	CCDC28A	coiled-coil domain containing 28A [Source:HGNC Symbol;Acc:HGNC:21098]	-	-	-	-	-	-	-
NMIBC-vs-MIBC	Epithelial	ENSG00000187867	PALM3	0.0560667	0.307571	6849	13147	0.038	0.254	2.4536	0	0	up	PALM3	paralemmin 3 [Source:HGNC Symbol;Acc:HGNC:33274]	-	-	-	-	GO:0005737//cytoplasm;GO:0005886//plasma membrane;GO:0016020//membrane	GO:0000166//nucleotide binding;GO:0005515//protein binding;GO:0005524//ATP binding	GO:0001960//negative regulation of cytokine-mediated signaling pathway;GO:0008063//Toll signaling pathway;GO:0032496//response to lipopolysaccharide
NMIBC-vs-MIBC	Epithelial	ENSG00000135540	NHSL1	0.142868	0.782856	6849	13147	0.097	0.387	2.45323	0	0	up	NHSL1	NHS like 1 [Source:HGNC Symbol;Acc:HGNC:21021]	-	-	-	-	-	-	GO:0030154//cell differentiation
NMIBC-vs-MIBC	Epithelial	ENSG00000139618	BRCA2	0.0492718	0.268283	6849	13147	0.026	0.209	2.44253	0	0	up	BRCA2	BRCA2 DNA repair associated [Source:HGNC Symbol;Acc:HGNC:1101]	Human Diseases;Human Diseases;Human Diseases;Genetic Information Processing;Genetic Information Processing	Cancers;Cancers;Cancers;Replication and repair;Replication and repair	ko05200//Pathways in cancer;ko05224//Breast cancer;ko05212//Pancreatic cancer;ko03460//Fanconi anemia pathway;ko03440//Homologous recombination	K08775;K08775;K08775;K08775;K08775	GO:0000784//nuclear chromosome, telomeric region;GO:0000800//lateral element;GO:0005634//nucleus;GO:0005654//nucleoplasm;GO:0005694//chromosome;GO:0005737//cytoplasm;GO:0005813//centrosome;GO:0005815//microtubule organizing center;GO:0005829//cytosol;GO:0005856//cytoskeleton;GO:0030141//secretory granule;GO:0032991//protein-containing complex;GO:0033593//BRCA2-MAGE-D1 complex	GO:0002020//protease binding;GO:0003677//DNA binding;GO:0003697//single-stranded DNA binding;GO:0005515//protein binding;GO:0008022//protein C-terminus binding;GO:0010484//H3 histone acetyltransferase activity;GO:0010485//H4 histone acetyltransferase activity;GO:0042802//identical protein binding;GO:0043015//gamma-tubulin binding	GO:0000722//telomere maintenance via recombination;GO:0000724//double-strand break repair via homologous recombination;GO:0001556//oocyte maturation;GO:0001833//inner cell mass cell proliferation;GO:0006281//DNA repair;GO:0006289//nucleotide-excision repair;GO:0006302//double-strand break repair;GO:0006310//DNA recombination;GO:0006355//regulation of transcription, DNA-templated;GO:0006974//cellu…
NMIBC-vs-MIBC	Epithelial	ENSG00000006625	GGCT	0.402766	2.18222	6849	13147	0.287	0.664	2.43749	0	0	up	GGCT	gamma-glutamylcyclotransferase [Source:HGNC Symbol;Acc:HGNC:21705]	Metabolism;Metabolism	Global and overview maps;Metabolism of other amino acids	ko01100//Metabolic pathways;ko00480//Glutathione metabolism	K00682;K00682	GO:0005829//cytosol;GO:0070062//extracellular exosome	GO:0003839//gamma-glutamylcyclotransferase activity;GO:0016829//lyase activity;GO:0042803//protein homodimerization activity	GO:0001836//release of cytochrome c from mitochondria;GO:0006750//glutathione biosynthetic process
NMIBC-vs-MIBC	Epithelial	ENSG00000146386	ABRACL	1.08657	5.88338	6849	13147	0.519	0.78	2.43675	0	0	up	ABRACL	ABRA C-terminal like [Source:HGNC Symbol;Acc:HGNC:21230]	-	-	-	-	-	-	GO:0032970//regulation of actin filament-based process
NMIBC-vs-MIBC	Epithelial	ENSG00000116133	DHCR24	0.0451359	0.242793	6849	13147	0.035	0.228	2.42478	0	0	up	DHCR24	24-dehydrocholesterol reductase [Source:HGNC Symbol;Acc:HGNC:2859]	Metabolism;Metabolism	Global and overview maps;Lipid metabolism	ko01100//Metabolic pathways;ko00100//Steroid biosynthesis	K09828;K09828	GO:0000139//Golgi membrane;GO:0005634//nucleus;GO:0005737//cytoplasm;GO:0005783//endoplasmic reticulum;GO:0005789//endoplasmic reticulum membrane;GO:0005794//Golgi apparatus;GO:0005829//cytosol;GO:0005856//cytoskeleton;GO:0016020//membrane;GO:0016021//integral component of membrane	GO:0000246//delta24(24-1) sterol reductase activity;GO:0005515//protein binding;GO:0016491//oxidoreductase activity;GO:0016628//oxidoreductase activity, acting on the CH-CH group of donors, NAD or NADP as acceptor;GO:0019899//enzyme binding;GO:0042605//peptide antigen binding;GO:0050614//delta24-sterol reductase activity;GO:0050660//flavin adenine dinucleotide binding;GO:0071949//FAD binding	GO:0006629//lipid metabolic process;GO:0006694//steroid biosynthetic process;GO:0006695//cholesterol biosynthetic process;GO:0006915//apoptotic process;GO:0006979//response to oxidative stress;GO:0007050//cell cycle arrest;GO:0007265//Ras protein signal transduction;GO:0008104//protein localization;GO:0008202//steroid metabolic process;GO:0008203//cholesterol metabolic process;GO:0008285//negativ…
NMIBC-vs-MIBC	Epithelial	ENSG00000114405	C3orf14	0.161664	0.867277	6849	13147	0.128	0.535	2.42277	0	0	up	C3orf14	chromosome 3 open reading frame 14 [Source:HGNC Symbol;Acc:HGNC:25024]	-	-	-	-	-	-	-
NMIBC-vs-MIBC	Epithelial	ENSG00000112242	E2F3	0.362146	1.93964	6849	13147	0.214	0.63	2.42082	0	0	up	E2F3	E2F transcription factor 3 [Source:HGNC Symbol;Acc:HGNC:3115]	Human Diseases;Human Diseases;Human Diseases;Human Diseases;Human Diseases;Human Diseases;Human Diseases;Cellular Processes;Human Diseases;Human Diseases;Human Diseases;Human Diseases;Human Diseases;Cellular Processes;Human Diseases;Human Diseases;Human Diseases;Human Diseases;Human Diseases;Human Diseases;Human Diseases;Human Diseases;Human Diseases	Cancers;Infectious diseases;Infectious diseases;Infectious diseases;Infectious diseases;Cancers;Cancers;Cell growth and death;Infectious diseases;Endocrine and metabolic diseases;Infectious diseases;Cancers;Cancers;Cell growth and death;Drug resistance;Cancers;Cancers;Cancers;Cancers;Cancers;Cancers;Cancers;Cancers	ko05200//Pathways in cancer;ko05169//Epstein-Barr virus infection;ko05163//Human cytomegalovirus infection;ko05166//HTLV-I infection;ko05167//Kaposi sarcoma-associated herpesvirus infection;ko05206//MicroRNAs in cancer;ko05225//Hepatocellular carcinoma;ko04218//Cellular senescence;ko05161//Hepatitis B;ko04934//Cushing syndrome;ko05160//Hepatitis C;ko05224//Breast cancer;ko05226//Gastric cancer;ko…	K06620;K06620;K06620;K06620;K06620;K06620;K06620;K06620;K06620;K06620;K06620;K06620;K06620;K06620;K06620;K06620;K06620;K06620;K06620;K06620;K06620;K06620;K06620	GO:0000790//nuclear chromatin;GO:0005634//nucleus;GO:0005654//nucleoplasm;GO:0005667//transcription factor complex;GO:0090575//RNA polymerase II transcription factor complex	GO:0000977//RNA polymerase II regulatory region sequence-specific DNA binding;GO:0000981//DNA-binding transcription factor activity, RNA polymerase II-specific;GO:0000987//proximal promoter sequence-specific DNA binding;GO:0001216//bacterial-type RNA polymerase transcriptional activator activity, sequence-specific DNA binding;GO:0001228//DNA-binding transcription activator activity, RNA polymeras…	GO:0000082//G1/S transition of mitotic cell cycle;GO:0000122//negative regulation of transcription by RNA polymerase II;GO:0006355//regulation of transcription, DNA-templated;GO:0006367//transcription initiation from RNA polymerase II promoter;GO:0006606//protein import into nucleus;GO:0007049//cell cycle;GO:0008284//positive regulation of cell proliferation;GO:0045893//positive regulation of tra…
NMIBC-vs-MIBC	Epithelial	ENSG00000155368	DBI	1.6048	8.50407	6849	13147	0.598	0.856	2.40568	0	0	up	DBI	diazepam binding inhibitor, acyl-CoA binding protein [Source:HGNC Symbol;Acc:HGNC:2690]	Organismal Systems	Endocrine system	ko03320//PPAR signaling pathway	K08762	GO:0005783//endoplasmic reticulum;GO:0005788//endoplasmic reticulum lumen;GO:0005794//Golgi apparatus;GO:0032994//protein-lipid complex;GO:0070062//extracellular exosome	GO:0000062//fatty-acyl-CoA binding;GO:0005515//protein binding;GO:0008289//lipid binding;GO:0030156//benzodiazepine receptor binding;GO:0036042//long-chain fatty acyl-CoA binding;GO:0042802//identical protein binding	GO:0006637//acyl-CoA metabolic process;GO:0036151//phosphatidylcholine acyl-chain remodeling;GO:1903060//negative regulation of protein lipidation;GO:1905920//positive regulation of CoA-transferase activity;GO:2001140//positive regulation of phospholipid transport
NMIBC-vs-MIBC	Epithelial	ENSG00000175832	ETV4	0.0539886	0.285922	6849	13147	0.043	0.259	2.40273	0	0	up	ETV4	ETS variant transcription factor 4 [Source:HGNC Symbol;Acc:HGNC:3493]	Human Diseases	Cancers	ko05202//Transcriptional misregulation in cancers	K15592	GO:0000790//nuclear chromatin;GO:0005634//nucleus;GO:0005654//nucleoplasm;GO:0005730//nucleolus	GO:0000978//RNA polymerase II proximal promoter sequence-specific DNA binding;GO:0000981//DNA-binding transcription factor activity, RNA polymerase II-specific;GO:0001228//DNA-binding transcription activator activity, RNA polymerase II-specific;GO:0003677//DNA binding;GO:0003700//DNA-binding transcription factor activity;GO:0005515//protein binding;GO:0043565//sequence-specific DNA binding;GO:199…	GO:0006355//regulation of transcription, DNA-templated;GO:0006357//regulation of transcription by RNA polymerase II;GO:0030154//cell differentiation;GO:0045618//positive regulation of keratinocyte differentiation;GO:0045944//positive regulation of transcription by RNA polymerase II
NMIBC-vs-MIBC	Epithelial	ENSG00000002586	CD99	0.498469	2.63464	6849	13147	0.28	0.721	2.40179	0	0	up	CD99	CD99 molecule (Xg blood group) [Source:HGNC Symbol;Acc:HGNC:7082]	Environmental Information Processing;Organismal Systems	Signaling molecules and interaction;Immune system	ko04514//Cell adhesion molecules (CAMs);ko04670//Leukocyte transendothelial migration	K06520;K06520	GO:0005737//cytoplasm;GO:0005886//plasma membrane;GO:0005887//integral component of plasma membrane;GO:0005925//focal adhesion;GO:0016020//membrane;GO:0016021//integral component of membrane	GO:0005515//protein binding	GO:0007155//cell adhesion;GO:0034109//homotypic cell-cell adhesion;GO:0050776//regulation of immune response;GO:0072683//T cell extravasation;GO:2000391//positive regulation of neutrophil extravasation
NMIBC-vs-MIBC	Epithelial	ENSG00000065911	MTHFD2	0.0865424	0.456248	6849	13147	0.06	0.319	2.39699	0	0	up	MTHFD2	methylenetetrahydrofolate dehydrogenase (NADP+ dependent) 2, methenyltetrahydrofolate cyclohydrolase [Source:HGNC Symbol;Acc:HGNC:7434]	Metabolism;Metabolism	Global and overview maps;Metabolism of cofactors and vitamins	ko01100//Metabolic pathways;ko00670//One carbon pool by folate	K13403;K13403	GO:0005615//extracellular space;GO:0005739//mitochondrion;GO:0005759//mitochondrial matrix	GO:0000287//magnesium ion binding;GO:0003824//catalytic activity;GO:0004477//methenyltetrahydrofolate cyclohydrolase activity;GO:0004487//methylenetetrahydrofolate dehydrogenase (NAD+) activity;GO:0004488//methylenetetrahydrofolate dehydrogenase (NADP+) activity;GO:0005515//protein binding;GO:0016491//oxidoreductase activity;GO:0016787//hydrolase activity;GO:0042301//phosphate ion binding	GO:0006730//one-carbon metabolic process;GO:0008152//metabolic process;GO:0035999//tetrahydrofolate interconversion;GO:0046653//tetrahydrofolate metabolic process;GO:0046655//folic acid metabolic process;GO:0055114//oxidation-reduction process
NMIBC-vs-MIBC	Epithelial	ENSG00000112972	HMGCS1	0.461759	2.41364	6849	13147	0.21	0.567	2.38575	0	0	up	HMGCS1	3-hydroxy-3-methylglutaryl-CoA synthase 1 [Source:HGNC Symbol;Acc:HGNC:5007]	Metabolism;Organismal Systems;Metabolism;Metabolism;Metabolism;Metabolism	Global and overview maps;Endocrine system;Amino acid metabolism;Carbohydrate metabolism;Metabolism of terpenoids and polyketides;Lipid metabolism	ko01100//Metabolic pathways;ko03320//PPAR signaling pathway;ko00280//Valine, leucine and isoleucine degradation;ko00650//Butanoate metabolism;ko00900//Terpenoid backbone biosynthesis;ko00072//Synthesis and degradation of ketone bodies	K01641;K01641;K01641;K01641;K01641;K01641	GO:0005737//cytoplasm;GO:0005829//cytosol	GO:0003824//catalytic activity;GO:0004421//hydroxymethylglutaryl-CoA synthase activity;GO:0008144//drug binding;GO:0016740//transferase activity;GO:0016746//transferase activity, transferring acyl groups;GO:0016853//isomerase activity;GO:0042802//identical protein binding;GO:0042803//protein homodimerization activity;GO:0043177//organic acid binding	GO:0001889//liver development;GO:0006084//acetyl-CoA metabolic process;GO:0006629//lipid metabolic process;GO:0006694//steroid biosynthetic process;GO:0006695//cholesterol biosynthetic process;GO:0007420//brain development;GO:0008202//steroid metabolic process;GO:0008203//cholesterol metabolic process;GO:0008299//isoprenoid biosynthetic process;GO:0008584//male gonad development;GO:0009645//respo…
NMIBC-vs-MIBC	Epithelial	ENSG00000165795	NDRG2	0.348613	1.78506	6849	13147	0.195	0.596	2.35595	0	0	up	NDRG2	NDRG family member 2 [Source:HGNC Symbol;Acc:HGNC:14460]	-	-	-	-	GO:0005634//nucleus;GO:0005737//cytoplasm;GO:0005794//Golgi apparatus;GO:0005829//cytosol;GO:0016020//membrane;GO:0016021//integral component of membrane;GO:0030426//growth cone;GO:0042995//cell projection;GO:0048471//perinuclear region of cytoplasm;GO:0070062//extracellular exosome	GO:0003674//molecular_function;GO:0005515//protein binding	GO:0001818//negative regulation of cytokine production;GO:0007165//signal transduction;GO:0007275//multicellular organism development;GO:0007399//nervous system development;GO:0010574//regulation of vascular endothelial growth factor production;GO:0016055//Wnt signaling pathway;GO:0021762//substantia nigra development;GO:0030154//cell differentiation;GO:0048662//negative regulation of smooth musc…
NMIBC-vs-MIBC	Epithelial	ENSG00000256087	ZNF432	0.100704	0.508093	6849	13147	0.068	0.292	2.33382	0	0	up	ZNF432	zinc finger protein 432 [Source:HGNC Symbol;Acc:HGNC:20810]	Human Diseases	Infectious diseases	ko05168//Herpes simplex infection	K09228	GO:0005634//nucleus;GO:0005654//nucleoplasm	GO:0000978//RNA polymerase II proximal promoter sequence-specific DNA binding;GO:0000981//DNA-binding transcription factor activity, RNA polymerase II-specific;GO:0003676//nucleic acid binding;GO:0003677//DNA binding;GO:0005515//protein binding;GO:0046872//metal ion binding	GO:0006355//regulation of transcription, DNA-templated;GO:0006357//regulation of transcription by RNA polymerase II
NMIBC-vs-MIBC	Epithelial	ENSG00000204070	SYS1	0.171196	0.843161	6849	13147	0.144	0.48	2.29949	0	0	up	SYS1	SYS1 golgi trafficking protein [Source:HGNC Symbol;Acc:HGNC:16162]	-	-	-	-	GO:0000139//Golgi membrane;GO:0005794//Golgi apparatus;GO:0005802//trans-Golgi network;GO:0005829//cytosol;GO:0016020//membrane;GO:0016021//integral component of membrane;GO:0030173//integral component of Golgi membrane;GO:0032588//trans-Golgi network membrane	GO:0005515//protein binding	GO:0006895//Golgi to endosome transport;GO:0015031//protein transport;GO:0034067//protein localization to Golgi apparatus;GO:0043001//Golgi to plasma membrane protein transport
NMIBC-vs-MIBC	Epithelial	ENSG00000170779	CDCA4	0.0561057	0.273266	6849	13147	0.044	0.252	2.28205	0	0	up	CDCA4	cell division cycle associated 4 [Source:HGNC Symbol;Acc:HGNC:14625]	-	-	-	-	GO:0005634//nucleus;GO:0005654//nucleoplasm;GO:0005829//cytosol;GO:0005886//plasma membrane	GO:0005515//protein binding	GO:0048096//chromatin-mediated maintenance of transcription;GO:0051301//cell division
NMIBC-vs-MIBC	Epithelial	ENSG00000184602	SNN	0.106839	0.519942	6849	13147	0.091	0.364	2.28184	0	0	up	SNN	stannin [Source:HGNC Symbol;Acc:HGNC:11149]	-	-	-	-	GO:0005737//cytoplasm;GO:0005739//mitochondrion;GO:0005741//mitochondrial outer membrane;GO:0016020//membrane;GO:0016021//integral component of membrane	GO:0046872//metal ion binding	GO:0009636//response to toxic substance
NMIBC-vs-MIBC	Epithelial	ENSG00000130348	QRSL1	0.142424	0.684313	6849	13147	0.11	0.38	2.26366	0	0	up	QRSL1	glutaminyl-tRNA amidotransferase subunit QRSL1 [Source:HGNC Symbol;Acc:HGNC:21020]	Metabolism;Genetic Information Processing	Global and overview maps;Translation	ko01100//Metabolic pathways;ko00970//Aminoacyl-tRNA biosynthesis	K02433;K02433	GO:0005739//mitochondrion;GO:0030956//glutamyl-tRNA(Gln) amidotransferase complex	GO:0000166//nucleotide binding;GO:0004040//amidase activity;GO:0005515//protein binding;GO:0005524//ATP binding;GO:0016787//hydrolase activity;GO:0016874//ligase activity;GO:0016884//carbon-nitrogen ligase activity, with glutamine as amido-N-donor;GO:0050567//glutaminyl-tRNA synthase (glutamine-hydrolyzing) activity	GO:0006412//translation;GO:0031647//regulation of protein stability;GO:0032543//mitochondrial translation;GO:0070681//glutaminyl-tRNAGln biosynthesis via transamidation
NMIBC-vs-MIBC	Epithelial	ENSG00000124766	SOX4	4.69935	22.5638	6849	13147	0.795	0.889	2.26345	0	0	up	SOX4	SRY-box transcription factor 4 [Source:HGNC Symbol;Acc:HGNC:11200]	Human Diseases	Cancers	ko05206//MicroRNAs in cancer	K23581	GO:0000790//nuclear chromatin;GO:0005634//nucleus;GO:0005654//nucleoplasm;GO:0005667//transcription factor complex;GO:0005737//cytoplasm;GO:0005739//mitochondrion	GO:0000976//transcription regulatory region sequence-specific DNA binding;GO:0000978//RNA polymerase II proximal promoter sequence-specific DNA binding;GO:0000981//DNA-binding transcription factor activity, RNA polymerase II-specific;GO:0001228//DNA-binding transcription activator activity, RNA polymerase II-specific;GO:0003677//DNA binding;GO:0003700//DNA-binding transcription factor activity;GO…	GO:0001501//skeletal system development;GO:0001841//neural tube formation;GO:0002328//pro-B cell differentiation;GO:0003183//mitral valve morphogenesis;GO:0003211//cardiac ventricle formation;GO:0003215//cardiac right ventricle morphogenesis;GO:0003289//atrial septum primum morphogenesis;GO:0003357//noradrenergic neuron differentiation;GO:0006355//regulation of transcription, DNA-templated;GO:000…
NMIBC-vs-MIBC	Epithelial	ENSG00000146281	PM20D2	0.159775	0.764208	6849	13147	0.115	0.387	2.25721	0	0	up	PM20D2	peptidase M20 domain containing 2 [Source:HGNC Symbol;Acc:HGNC:21408]	-	-	-	-	GO:0005654//nucleoplasm	GO:0005515//protein binding;GO:0016787//hydrolase activity;GO:0016805//dipeptidase activity;GO:0042802//identical protein binding	GO:0006508//proteolysis;GO:0032268//regulation of cellular protein metabolic process
NMIBC-vs-MIBC	Epithelial	ENSG00000079459	FDFT1	0.545272	2.53801	6849	13147	0.316	0.742	2.21844	0	0	up	FDFT1	farnesyl-diphosphate farnesyltransferase 1 [Source:HGNC Symbol;Acc:HGNC:3629]	Metabolism;Metabolism	Global and overview maps;Lipid metabolism	ko01100//Metabolic pathways;ko00100//Steroid biosynthesis	K00801;K00801	GO:0005783//endoplasmic reticulum;GO:0005789//endoplasmic reticulum membrane;GO:0016020//membrane;GO:0016021//integral component of membrane;GO:0043231//intracellular membrane-bounded organelle	GO:0003824//catalytic activity;GO:0004310//farnesyl-diphosphate farnesyltransferase activity;GO:0005515//protein binding;GO:0016740//transferase activity;GO:0016765//transferase activity, transferring alkyl or aryl (other than methyl) groups;GO:0046872//metal ion binding;GO:0051996//squalene synthase activity	GO:0006629//lipid metabolic process;GO:0006694//steroid biosynthetic process;GO:0006695//cholesterol biosynthetic process;GO:0008152//metabolic process;GO:0008202//steroid metabolic process;GO:0008203//cholesterol metabolic process;GO:0008610//lipid biosynthetic process;GO:0009058//biosynthetic process;GO:0016126//sterol biosynthetic process;GO:0019216//regulation of lipid metabolic process;GO:00…
NMIBC-vs-MIBC	Epithelial	ENSG00000163918	RFC4	0.0586386	0.271747	6849	13147	0.046	0.263	2.21041	0	0	up	RFC4	replication factor C subunit 4 [Source:HGNC Symbol;Acc:HGNC:9972]	Genetic Information Processing;Genetic Information Processing;Genetic Information Processing	Replication and repair;Replication and repair;Replication and repair	ko03420//Nucleotide excision repair;ko03030//DNA replication;ko03430//Mismatch repair	K10755;K10755;K10755	GO:0005634//nucleus;GO:0005654//nucleoplasm;GO:0005663//DNA replication factor C complex;GO:0031390//Ctf18 RFC-like complex;GO:0031391//Elg1 RFC-like complex	GO:0000166//nucleotide binding;GO:0003677//DNA binding;GO:0003689//DNA clamp loader activity;GO:0005515//protein binding;GO:0005524//ATP binding;GO:0016887//ATPase activity;GO:0017116//single-stranded DNA-dependent ATP-dependent DNA helicase activity;GO:0019899//enzyme binding	GO:0006260//DNA replication;GO:0006261//DNA-dependent DNA replication;GO:0006271//DNA strand elongation involved in DNA replication;GO:0006281//DNA repair;GO:0006283//transcription-coupled nucleotide-excision repair;GO:0006296//nucleotide-excision repair, DNA incision, 5'-to lesion;GO:0006297//nucleotide-excision repair, DNA gap filling;GO:0019985//translesion synthesis;GO:0032201//telomere maint…
NMIBC-vs-MIBC	Epithelial	ENSG00000109084	TMEM97	0.215488	0.997295	6849	13147	0.158	0.525	2.20989	0	0	up	TMEM97	transmembrane protein 97 [Source:HGNC Symbol;Acc:HGNC:28106]	-	-	-	-	GO:0005634//nucleus;GO:0005764//lysosome;GO:0005783//endoplasmic reticulum;GO:0005791//rough endoplasmic reticulum;GO:0005886//plasma membrane;GO:0016020//membrane;GO:0016021//integral component of membrane;GO:0030867//rough endoplasmic reticulum membrane;GO:0031965//nuclear membrane	GO:0005515//protein binding	GO:0001558//regulation of cell growth;GO:0042632//cholesterol homeostasis
NMIBC-vs-MIBC	Epithelial	ENSG00000166508	MCM7	0.227549	1.04819	6849	13147	0.152	0.492	2.20316	0	0	up	MCM7	minichromosome maintenance complex component 7 [Source:HGNC Symbol;Acc:HGNC:6950]	Cellular Processes;Genetic Information Processing	Cell growth and death;Replication and repair	ko04110//Cell cycle;ko03030//DNA replication	K02210;K02210	GO:0000784//nuclear chromosome, telomeric region;GO:0000785//chromatin;GO:0005634//nucleus;GO:0005654//nucleoplasm;GO:0005829//cytosol;GO:0016020//membrane;GO:0042555//MCM complex;GO:0071162//CMG complex	GO:0000166//nucleotide binding;GO:0003677//DNA binding;GO:0003678//DNA helicase activity;GO:0003688//DNA replication origin binding;GO:0003697//single-stranded DNA binding;GO:0004386//helicase activity;GO:0005515//protein binding;GO:0005524//ATP binding;GO:0016787//hydrolase activity;GO:1990518//single-stranded DNA-dependent ATP-dependent 3'-5' DNA helicase activity	GO:0000082//G1/S transition of mitotic cell cycle;GO:0000727//double-strand break repair via break-induced replication;GO:0006260//DNA replication;GO:0006267//pre-replicative complex assembly involved in nuclear cell cycle DNA replication;GO:0006268//DNA unwinding involved in DNA replication;GO:0006270//DNA replication initiation;GO:0006271//DNA strand elongation involved in DNA replication;GO:00…
NMIBC-vs-MIBC	Epithelial	ENSG00000143324	XPR1	0.137018	0.629408	6849	13147	0.098	0.364	2.19881	0	0	up	XPR1	xenotropic and polytropic retrovirus receptor 1 [Source:HGNC Symbol;Acc:HGNC:12827]	-	-	-	-	GO:0005737//cytoplasm;GO:0005794//Golgi apparatus;GO:0005886//plasma membrane;GO:0016020//membrane;GO:0016021//integral component of membrane;GO:0031226//intrinsic component of plasma membrane	GO:0000822//inositol hexakisphosphate binding;GO:0001618//virus receptor activity;GO:0004888//transmembrane signaling receptor activity;GO:0004930//G protein-coupled receptor activity;GO:0015114//phosphate ion transmembrane transporter activity;GO:0015562//efflux transmembrane transporter activity;GO:0038023//signaling receptor activity	GO:0006817//phosphate ion transport;GO:0007186//G protein-coupled receptor signaling pathway;GO:0009615//response to virus;GO:0016036//cellular response to phosphate starvation;GO:0030643//cellular phosphate ion homeostasis;GO:0035435//phosphate ion transmembrane transport;GO:0046718//viral entry into host cell
NMIBC-vs-MIBC	Epithelial	ENSG00000118503	TNFAIP3	0.298	1.36727	6849	13147	0.116	0.381	2.19753	0	0	up	TNFAIP3	TNF alpha induced protein 3 [Source:HGNC Symbol;Acc:HGNC:11896]	Human Diseases;Organismal Systems;Environmental Information Processing;Cellular Processes;Human Diseases;Environmental Information Processing;Organismal Systems	Infectious diseases;Immune system;Signal transduction;Cell growth and death;Infectious diseases;Signal transduction;Immune system	ko05169//Epstein-Barr virus infection;ko04621//NOD-like receptor signaling pathway;ko04064//NF-kappa B signaling pathway;ko04217//Necroptosis;ko05162//Measles;ko04668//TNF signaling pathway;ko04657//IL-17 signaling pathway	K11859;K11859;K11859;K11859;K11859;K11859;K11859	GO:0005634//nucleus;GO:0005737//cytoplasm;GO:0005764//lysosome;GO:0005829//cytosol;GO:0043231//intracellular membrane-bounded organelle;GO:0070062//extracellular exosome	GO:0002020//protease binding;GO:0003677//DNA binding;GO:0003824//catalytic activity;GO:0004842//ubiquitin-protein transferase activity;GO:0004843//thiol-dependent ubiquitin-specific protease activity;GO:0005515//protein binding;GO:0008233//peptidase activity;GO:0008234//cysteine-type peptidase activity;GO:0008270//zinc ion binding;GO:0016740//transferase activity;GO:0016787//hydrolase activity;GO…	GO:0001922//B-1 B cell homeostasis;GO:0002237//response to molecule of bacterial origin;GO:0002634//regulation of germinal center formation;GO:0002677//negative regulation of chronic inflammatory response;GO:0006508//proteolysis;GO:0006915//apoptotic process;GO:0006954//inflammatory response;GO:0007010//cytoskeleton organization;GO:0008152//metabolic process;GO:0010803//regulation of tumor necros…
NMIBC-vs-MIBC	Epithelial	ENSG00000102172	SMS	0.33138	1.50677	6849	13147	0.246	0.654	2.18456	0	0	up	SMS	spermine synthase [Source:HGNC Symbol;Acc:HGNC:11123]	Metabolism;Metabolism;Metabolism;Metabolism	Global and overview maps;Metabolism of other amino acids;Amino acid metabolism;Amino acid metabolism	ko01100//Metabolic pathways;ko00480//Glutathione metabolism;ko00270//Cysteine and methionine metabolism;ko00330//Arginine and proline metabolism	K00802;K00802;K00802;K00802	GO:0005829//cytosol;GO:0070062//extracellular exosome	GO:0016740//transferase activity;GO:0016768//spermine synthase activity	GO:0006555//methionine metabolic process;GO:0006595//polyamine metabolic process;GO:0006596//polyamine biosynthetic process;GO:0006597//spermine biosynthetic process;GO:0008215//spermine metabolic process
NMIBC-vs-MIBC	Epithelial	ENSG00000119888	EPCAM	0.702801	3.19236	6849	13147	0.393	0.752	2.18327	0	0	up	EPCAM	epithelial cell adhesion molecule [Source:HGNC Symbol;Acc:HGNC:11529]	-	-	-	-	GO:0005886//plasma membrane;GO:0005923//bicellular tight junction;GO:0009986//cell surface;GO:0016020//membrane;GO:0016021//integral component of membrane;GO:0016323//basolateral plasma membrane;GO:0016324//apical plasma membrane;GO:0016328//lateral plasma membrane;GO:0030054//cell junction;GO:0070062//extracellular exosome	GO:0005515//protein binding;GO:0044877//protein-containing complex binding;GO:0098641//cadherin binding involved in cell-cell adhesion	GO:0001657//ureteric bud development;GO:0008284//positive regulation of cell proliferation;GO:0023019//signal transduction involved in regulation of gene expression;GO:0043066//negative regulation of apoptotic process;GO:0045944//positive regulation of transcription by RNA polymerase II;GO:0048863//stem cell differentiation;GO:0050900//leukocyte migration;GO:0098742//cell-cell adhesion via plasma…
NMIBC-vs-MIBC	Epithelial	ENSG00000177370	TIMM22	0.11399	0.517669	6849	13147	0.098	0.398	2.18214	0	0	up	TIMM22	translocase of inner mitochondrial membrane 22 [Source:HGNC Symbol;Acc:HGNC:17317]	-	-	-	-	GO:0005739//mitochondrion;GO:0005743//mitochondrial inner membrane;GO:0016020//membrane;GO:0016021//integral component of membrane;GO:0042721//TIM22 mitochondrial import inner membrane insertion complex	GO:0005515//protein binding;GO:0008320//protein transmembrane transporter activity;GO:0030943//mitochondrion targeting sequence binding	GO:0006626//protein targeting to mitochondrion;GO:0015031//protein transport;GO:0045039//protein import into mitochondrial inner membrane;GO:0071806//protein transmembrane transport
NMIBC-vs-MIBC	Epithelial	ENSG00000051620	HEBP2	2.13216	9.59893	6849	13147	0.677	0.879	2.17051	0	0	up	HEBP2	heme binding protein 2 [Source:HGNC Symbol;Acc:HGNC:15716]	-	-	-	-	GO:0005576//extracellular region;GO:0005737//cytoplasm;GO:0005739//mitochondrion;GO:0035578//azurophil granule lumen;GO:0070062//extracellular exosome	GO:0005515//protein binding;GO:0020037//heme binding	GO:0010917//negative regulation of mitochondrial membrane potential;GO:0010940//positive regulation of necrotic cell death;GO:0035794//positive regulation of mitochondrial membrane permeability;GO:0043312//neutrophil degranulation
NMIBC-vs-MIBC	Epithelial	ENSG00000147155	EBP	0.213351	0.956036	6849	13147	0.176	0.569	2.16331	0	0	up	EBP	EBP cholestenol delta-isomerase [Source:HGNC Symbol;Acc:HGNC:3133]	Metabolism;Metabolism	Global and overview maps;Lipid metabolism	ko01100//Metabolic pathways;ko00100//Steroid biosynthesis	K01824;K01824	GO:0005634//nucleus;GO:0005635//nuclear envelope;GO:0005783//endoplasmic reticulum;GO:0005789//endoplasmic reticulum membrane;GO:0005887//integral component of plasma membrane;GO:0016020//membrane;GO:0016021//integral component of membrane;GO:0031410//cytoplasmic vesicle	GO:0000247//C-8 sterol isomerase activity;GO:0004769//steroid delta-isomerase activity;GO:0004888//transmembrane signaling receptor activity;GO:0005515//protein binding;GO:0016853//isomerase activity;GO:0042802//identical protein binding;GO:0042910//xenobiotic transmembrane transporter activity;GO:0047750//cholestenol delta-isomerase activity	GO:0001501//skeletal system development;GO:0006629//lipid metabolic process;GO:0006694//steroid biosynthetic process;GO:0006695//cholesterol biosynthetic process;GO:0008202//steroid metabolic process;GO:0008203//cholesterol metabolic process;GO:0016125//sterol metabolic process;GO:0016126//sterol biosynthetic process;GO:0033489//cholesterol biosynthetic process via desmosterol;GO:0033490//cholest…
NMIBC-vs-MIBC	Epithelial	ENSG00000196542	SPTSSB	0.171141	0.766646	6849	13147	0.101	0.366	2.16272	0	0	up	SPTSSB	serine palmitoyltransferase small subunit B [Source:HGNC Symbol;Acc:HGNC:24045]	-	-	-	-	GO:0005783//endoplasmic reticulum;GO:0005789//endoplasmic reticulum membrane;GO:0016020//membrane;GO:0016021//integral component of membrane;GO:0017059//serine C-palmitoyltransferase complex	GO:0004758//serine C-palmitoyltransferase activity;GO:0005515//protein binding	GO:0006629//lipid metabolic process;GO:0006665//sphingolipid metabolic process;GO:0007029//endoplasmic reticulum organization;GO:0030148//sphingolipid biosynthetic process;GO:0046513//ceramide biosynthetic process;GO:1904220//regulation of serine C-palmitoyltransferase activity
NMIBC-vs-MIBC	Epithelial	ENSG00000196227	FAM217B	0.170032	0.75433	6849	13147	0.106	0.411	2.14873	0	0	up	FAM217B	family with sequence similarity 217 member B [Source:HGNC Symbol;Acc:HGNC:16170]	-	-	-	-	GO:0005654//nucleoplasm;GO:0005829//cytosol	GO:0005515//protein binding	-
NMIBC-vs-MIBC	Epithelial	ENSG00000133318	RTN3	0.470865	2.08579	6849	13147	0.32	0.73	2.14697	0	0	up	RTN3	reticulon 3 [Source:HGNC Symbol;Acc:HGNC:10469]	Human Diseases	Neurodegenerative diseases	ko05010//Alzheimer disease	K20723	GO:0000139//Golgi membrane;GO:0005615//extracellular space;GO:0005783//endoplasmic reticulum;GO:0005789//endoplasmic reticulum membrane;GO:0005794//Golgi apparatus;GO:0005886//plasma membrane;GO:0016020//membrane;GO:0016021//integral component of membrane;GO:0045202//synapse	GO:0005515//protein binding	GO:0006915//apoptotic process;GO:0016032//viral process;GO:0016192//vesicle-mediated transport;GO:0071786//endoplasmic reticulum tubular network organization;GO:0071787//endoplasmic reticulum tubular network formation
NMIBC-vs-MIBC	Epithelial	ENSG00000052802	MSMO1	0.441885	1.93186	6849	13147	0.257	0.559	2.12799	0	0	up	MSMO1	methylsterol monooxygenase 1 [Source:HGNC Symbol;Acc:HGNC:10545]	Metabolism;Metabolism	Global and overview maps;Lipid metabolism	ko01100//Metabolic pathways;ko00100//Steroid biosynthesis	K07750;K07750	GO:0005783//endoplasmic reticulum;GO:0005789//endoplasmic reticulum membrane;GO:0005886//plasma membrane;GO:0016020//membrane;GO:0016021//integral component of membrane	GO:0000254//C-4 methylsterol oxidase activity;GO:0005506//iron ion binding;GO:0005515//protein binding;GO:0016491//oxidoreductase activity	GO:0006629//lipid metabolic process;GO:0006631//fatty acid metabolic process;GO:0006694//steroid biosynthetic process;GO:0006695//cholesterol biosynthetic process;GO:0008202//steroid metabolic process;GO:0008203//cholesterol metabolic process;GO:0008610//lipid biosynthetic process;GO:0016126//sterol biosynthetic process;GO:0055114//oxidation-reduction process
NMIBC-vs-MIBC	Epithelial	ENSG00000164032	H2AZ1	1.45061	6.33621	6849	13147	0.572	0.816	2.12688	0	0	up	H2AZ1	H2A.Z variant histone 1 [Source:HGNC Symbol;Acc:HGNC:4741]	Human Diseases;Human Diseases;Cellular Processes	Immune diseases;Substance dependence;Cell growth and death	ko05322//Systemic lupus erythematosus;ko05034//Alcoholism;ko04217//Necroptosis	K11251;K11251;K11251	GO:0000786//nucleosome;GO:0000790//nuclear chromatin;GO:0005634//nucleus;GO:0005694//chromosome;GO:0005719//nuclear euchromatin;GO:0005720//nuclear heterochromatin;GO:0070062//extracellular exosome	GO:0000978//RNA polymerase II proximal promoter sequence-specific DNA binding;GO:0000979//RNA polymerase II core promoter sequence-specific DNA binding;GO:0003677//DNA binding;GO:0005515//protein binding;GO:0031490//chromatin DNA binding;GO:0031492//nucleosomal DNA binding;GO:0046982//protein heterodimerization activity	GO:0006325//chromatin organization;GO:0006342//chromatin silencing;GO:0045944//positive regulation of transcription by RNA polymerase II;GO:0071392//cellular response to estradiol stimulus
NMIBC-vs-MIBC	Epithelial	ENSG00000101473	ACOT8	0.128855	0.561832	6849	13147	0.109	0.423	2.12352	0	0	up	ACOT8	acyl-CoA thioesterase 8 [Source:HGNC Symbol;Acc:HGNC:15919]	Metabolism;Cellular Processes;Metabolism	Global and overview maps;Transport and catabolism;Lipid metabolism	ko01100//Metabolic pathways;ko04146//Peroxisome;ko00120//Primary bile acid biosynthesis	K11992;K11992;K11992	GO:0005777//peroxisome;GO:0005782//peroxisomal matrix;GO:0005829//cytosol	GO:0003986//acetyl-CoA hydrolase activity;GO:0004778//succinyl-CoA hydrolase activity;GO:0005515//protein binding;GO:0016289//CoA hydrolase activity;GO:0016290//palmitoyl-CoA hydrolase activity;GO:0016787//hydrolase activity;GO:0033882//choloyl-CoA hydrolase activity;GO:0044466//glutaryl-CoA hydrolase activity;GO:0047603//acetoacetyl-CoA hydrolase activity;GO:0047617//acyl-CoA hydrolase activity;…	GO:0006625//protein targeting to peroxisome;GO:0006629//lipid metabolic process;GO:0006631//fatty acid metabolic process;GO:0006637//acyl-CoA metabolic process;GO:0006699//bile acid biosynthetic process;GO:0007031//peroxisome organization;GO:0009062//fatty acid catabolic process;GO:0016032//viral process;GO:0016559//peroxisome fission;GO:0033540//fatty acid beta-oxidation using acyl-CoA oxidase;G…
NMIBC-vs-MIBC	Epithelial	ENSG00000126261	UBA2	0.42214	1.83808	6849	13147	0.29	0.72	2.12215	0	0	up	UBA2	ubiquitin like modifier activating enzyme 2 [Source:HGNC Symbol;Acc:HGNC:30661]	Genetic Information Processing	Folding, sorting and degradation	ko04120//Ubiquitin mediated proteolysis	K10685	GO:0005634//nucleus;GO:0005654//nucleoplasm;GO:0005737//cytoplasm;GO:0031510//SUMO activating enzyme complex	GO:0000166//nucleotide binding;GO:0000287//magnesium ion binding;GO:0005515//protein binding;GO:0005524//ATP binding;GO:0008134//transcription factor binding;GO:0008641//ubiquitin-like modifier activating enzyme activity;GO:0016740//transferase activity;GO:0019948//SUMO activating enzyme activity;GO:0032183//SUMO binding;GO:0044388//small protein activating enzyme binding;GO:0044390//ubiquitin-li…	GO:0016925//protein sumoylation;GO:0032446//protein modification by small protein conjugation;GO:0033235//positive regulation of protein sumoylation
NMIBC-vs-MIBC	Epithelial	ENSG00000105968	H2AZ2	0.656119	2.81725	6849	13147	0.391	0.767	2.10209	0	0	up	H2AZ2	H2A.Z variant histone 2 [Source:HGNC Symbol;Acc:HGNC:20664]	Human Diseases;Human Diseases;Cellular Processes	Immune diseases;Substance dependence;Cell growth and death	ko05322//Systemic lupus erythematosus;ko05034//Alcoholism;ko04217//Necroptosis	K11251;K11251;K11251	GO:0000786//nucleosome;GO:0000790//nuclear chromatin;GO:0005634//nucleus;GO:0005694//chromosome;GO:0070062//extracellular exosome	GO:0003674//molecular_function;GO:0003677//DNA binding;GO:0046982//protein heterodimerization activity	GO:0006325//chromatin organization;GO:0006342//chromatin silencing;GO:0008150//biological_process
NMIBC-vs-MIBC	Epithelial	ENSG00000198833	UBE2J1	0.223079	0.95776	6849	13147	0.167	0.488	2.10161	0	0	up	UBE2J1	ubiquitin conjugating enzyme E2 J1 [Source:HGNC Symbol;Acc:HGNC:17598]	Genetic Information Processing;Human Diseases;Genetic Information Processing	Folding, sorting and degradation;Neurodegenerative diseases;Folding, sorting and degradation	ko04141//Protein processing in endoplasmic reticulum;ko05012//Parkinson disease;ko04120//Ubiquitin mediated proteolysis	K10578;K10578;K10578	GO:0005634//nucleus;GO:0005783//endoplasmic reticulum;GO:0005789//endoplasmic reticulum membrane;GO:0016020//membrane;GO:0016021//integral component of membrane	GO:0000166//nucleotide binding;GO:0005515//protein binding;GO:0005524//ATP binding;GO:0016740//transferase activity;GO:0031625//ubiquitin protein ligase binding;GO:0061631//ubiquitin conjugating enzyme activity	GO:0000209//protein polyubiquitination;GO:0007286//spermatid development;GO:0016567//protein ubiquitination;GO:0018279//protein N-linked glycosylation via asparagine;GO:0030433//ubiquitin-dependent ERAD pathway;GO:0032680//regulation of tumor necrosis factor production;GO:1904153//negative regulation of retrograde protein transport, ER to cytosol
NMIBC-vs-MIBC	Epithelial	ENSG00000049541	RFC2	0.0882279	0.377301	6849	13147	0.079	0.315	2.09516	0	0	up	RFC2	replication factor C subunit 2 [Source:HGNC Symbol;Acc:HGNC:9970]	Genetic Information Processing;Genetic Information Processing;Genetic Information Processing	Replication and repair;Replication and repair;Replication and repair	ko03420//Nucleotide excision repair;ko03030//DNA replication;ko03430//Mismatch repair	K10755;K10755;K10755	GO:0005634//nucleus;GO:0005654//nucleoplasm;GO:0005663//DNA replication factor C complex;GO:0031390//Ctf18 RFC-like complex	GO:0000166//nucleotide binding;GO:0003677//DNA binding;GO:0003689//DNA clamp loader activity;GO:0005515//protein binding;GO:0005524//ATP binding;GO:0016887//ATPase activity;GO:0017116//single-stranded DNA-dependent ATP-dependent DNA helicase activity;GO:0019899//enzyme binding	GO:0006260//DNA replication;GO:0006261//DNA-dependent DNA replication;GO:0006281//DNA repair;GO:0006283//transcription-coupled nucleotide-excision repair;GO:0006296//nucleotide-excision repair, DNA incision, 5'-to lesion;GO:0006297//nucleotide-excision repair, DNA gap filling;GO:0019985//translesion synthesis;GO:0032201//telomere maintenance via semi-conservative replication;GO:0032508//DNA duple…
NMIBC-vs-MIBC	Epithelial	ENSG00000079950	STX7	0.425917	1.80815	6849	13147	0.268	0.525	2.08561	0	0	up	STX7	syntaxin 7 [Source:HGNC Symbol;Acc:HGNC:11442]	Cellular Processes;Genetic Information Processing	Transport and catabolism;Folding, sorting and degradation	ko04145//Phagosome;ko04130//SNARE interactions in vesicular transport	K08488;K08488	GO:0001772//immunological synapse;GO:0005764//lysosome;GO:0005765//lysosomal membrane;GO:0005768//endosome;GO:0005769//early endosome;GO:0005770//late endosome;GO:0005886//plasma membrane;GO:0008021//synaptic vesicle;GO:0012505//endomembrane system;GO:0016020//membrane;GO:0016021//integral component of membrane;GO:0030139//endocytic vesicle;GO:0031201//SNARE complex;GO:0031901//early endosome mem…	GO:0000149//SNARE binding;GO:0005484//SNAP receptor activity;GO:0005515//protein binding;GO:0019869//chloride channel inhibitor activity;GO:0019905//syntaxin binding	GO:0001916//positive regulation of T cell mediated cytotoxicity;GO:0006886//intracellular protein transport;GO:0006906//vesicle fusion;GO:0016192//vesicle-mediated transport;GO:0048278//vesicle docking;GO:0051640//organelle localization;GO:0070925//organelle assembly;GO:1902685//positive regulation of receptor localization to synapse;GO:1903076//regulation of protein localization to plasma membra…
NMIBC-vs-MIBC	Epithelial	ENSG00000118412	CASP8AP2	0.317946	1.34566	6849	13147	0.199	0.482	2.08112	0	0	up	CASP8AP2	caspase 8 associated protein 2 [Source:HGNC Symbol;Acc:HGNC:1510]	-	-	-	-	GO:0005634//nucleus;GO:0005737//cytoplasm	GO:0002020//protease binding;GO:0008656//cysteine-type endopeptidase activator activity involved in apoptotic process;GO:0042802//identical protein binding	GO:0006919//activation of cysteine-type endopeptidase activity involved in apoptotic process;GO:0008625//extrinsic apoptotic signaling pathway via death domain receptors;GO:0097190//apoptotic signaling pathway
NMIBC-vs-MIBC	Epithelial	ENSG00000123416	TUBA1B	1.34455	5.66875	6849	13147	0.534	0.753	2.07583	0	0	up	TUBA1B	tubulin alpha 1b [Source:HGNC Symbol;Acc:HGNC:18809]	Human Diseases;Human Diseases;Human Diseases;Cellular Processes;Cellular Processes;Cellular Processes;Cellular Processes	Neurodegenerative diseases;Neurodegenerative diseases;Infectious diseases;Transport and catabolism;Cellular community - eukaryotes;Cell growth and death;Cellular community - eukaryotes	ko05010//Alzheimer disease;ko05016//Huntington disease;ko05130//Pathogenic Escherichia coli infection;ko04145//Phagosome;ko04530//Tight junction;ko04210//Apoptosis;ko04540//Gap junction	K07374;K07374;K07374;K07374;K07374;K07374;K07374	GO:0005737//cytoplasm;GO:0005856//cytoskeleton;GO:0005874//microtubule;GO:0005881//cytoplasmic microtubule;GO:0015630//microtubule cytoskeleton;GO:0045121//membrane raft	GO:0000166//nucleotide binding;GO:0003725//double-stranded RNA binding;GO:0003924//GTPase activity;GO:0005198//structural molecule activity;GO:0005200//structural constituent of cytoskeleton;GO:0005515//protein binding;GO:0005525//GTP binding;GO:0031625//ubiquitin protein ligase binding	GO:0000226//microtubule cytoskeleton organization;GO:0000278//mitotic cell cycle;GO:0007010//cytoskeleton organization;GO:0007017//microtubule-based process;GO:0030705//cytoskeleton-dependent intracellular transport;GO:0051301//cell division;GO:0071353//cellular response to interleukin-4
NMIBC-vs-MIBC	Epithelial	ENSG00000052344	PRSS8	0.141668	0.59521	6849	13147	0.061	0.408	2.07011	0	0	up	PRSS8	serine protease 8 [Source:HGNC Symbol;Acc:HGNC:9491]	-	-	-	-	GO:0005576//extracellular region;GO:0005615//extracellular space;GO:0005886//plasma membrane;GO:0016020//membrane;GO:0016021//integral component of membrane;GO:0070062//extracellular exosome	GO:0004252//serine-type endopeptidase activity;GO:0005515//protein binding;GO:0008233//peptidase activity;GO:0008236//serine-type peptidase activity;GO:0016787//hydrolase activity;GO:0017080//sodium channel regulator activity	GO:0006508//proteolysis;GO:0010765//positive regulation of sodium ion transport;GO:0070268//cornification
NMIBC-vs-MIBC	Epithelial	ENSG00000104549	SQLE	0.2942	1.23124	6849	13147	0.159	0.535	2.06486	0	0	up	SQLE	squalene epoxidase [Source:HGNC Symbol;Acc:HGNC:11279]	Metabolism;Metabolism	Global and overview maps;Lipid metabolism	ko01100//Metabolic pathways;ko00100//Steroid biosynthesis	K00511;K00511	GO:0005783//endoplasmic reticulum;GO:0005789//endoplasmic reticulum membrane;GO:0016020//membrane;GO:0016021//integral component of membrane;GO:0031090//organelle membrane;GO:0043231//intracellular membrane-bounded organelle	GO:0004497//monooxygenase activity;GO:0004506//squalene monooxygenase activity;GO:0005515//protein binding;GO:0016491//oxidoreductase activity;GO:0050660//flavin adenine dinucleotide binding;GO:0071949//FAD binding	GO:0006695//cholesterol biosynthetic process;GO:0006725//cellular aromatic compound metabolic process;GO:0008203//cholesterol metabolic process;GO:0010033//response to organic substance;GO:0016126//sterol biosynthetic process;GO:0042127//regulation of cell proliferation;GO:0045540//regulation of cholesterol biosynthetic process;GO:0055114//oxidation-reduction process;GO:0140042//lipid droplet for…
NMIBC-vs-MIBC	Epithelial	ENSG00000100982	PCIF1	0.128773	0.53595	6849	13147	0.107	0.409	2.05642	0	0	up	PCIF1	PDX1 C-terminal inhibiting factor 1 [Source:HGNC Symbol;Acc:HGNC:16200]	-	-	-	-	GO:0005634//nucleus;GO:0005654//nucleoplasm;GO:0015630//microtubule cytoskeleton;GO:0045171//intercellular bridge	GO:0005515//protein binding;GO:0008168//methyltransferase activity;GO:0016422//mRNA (2'-O-methyladenosine-N6-)-methyltransferase activity;GO:0016740//transferase activity;GO:0099122//RNA polymerase II C-terminal domain binding;GO:1904047//S-adenosyl-L-methionine binding;GO:1990269//RNA polymerase II C-terminal domain phosphoserine binding	GO:0010923//negative regulation of phosphatase activity;GO:0017148//negative regulation of translation;GO:0032259//methylation;GO:0045727//positive regulation of translation;GO:0080009//mRNA methylation
NMIBC-vs-MIBC	Epithelial	ENSG00000108106	UBE2S	0.490995	2.03307	6849	13147	0.31	0.66	2.04965	0	0	up	UBE2S	ubiquitin conjugating enzyme E2 S [Source:HGNC Symbol;Acc:HGNC:17895]	Genetic Information Processing	Folding, sorting and degradation	ko04120//Ubiquitin mediated proteolysis	K10583	GO:0005634//nucleus;GO:0005654//nucleoplasm;GO:0005680//anaphase-promoting complex;GO:0005829//cytosol	GO:0000166//nucleotide binding;GO:0004842//ubiquitin-protein transferase activity;GO:0005515//protein binding;GO:0005524//ATP binding;GO:0010997//anaphase-promoting complex binding;GO:0016740//transferase activity;GO:0061631//ubiquitin conjugating enzyme activity	GO:0000209//protein polyubiquitination;GO:0006464//cellular protein modification process;GO:0006511//ubiquitin-dependent protein catabolic process;GO:0007049//cell cycle;GO:0010458//exit from mitosis;GO:0010994//free ubiquitin chain polymerization;GO:0016567//protein ubiquitination;GO:0031145//anaphase-promoting complex-dependent catabolic process;GO:0035519//protein K29-linked ubiquitination;GO:…
NMIBC-vs-MIBC	Epithelial	ENSG00000170545	SMAGP	0.1291	0.53454	6849	13147	0.109	0.422	2.04896	0	0	up	SMAGP	small cell adhesion glycoprotein [Source:HGNC Symbol;Acc:HGNC:26918]	-	-	-	-	GO:0005654//nucleoplasm;GO:0005886//plasma membrane;GO:0016020//membrane;GO:0016021//integral component of membrane;GO:0030054//cell junction;GO:0030659//cytoplasmic vesicle membrane;GO:0031410//cytoplasmic vesicle	GO:0005515//protein binding	-
NMIBC-vs-MIBC	Epithelial	ENSG00000153989	NUS1	0.229219	0.94741	6849	13147	0.161	0.466	2.04678	0	0	up	NUS1	NUS1 dehydrodolichyl diphosphate synthase subunit [Source:HGNC Symbol;Acc:HGNC:21042]	Metabolism	Metabolism of terpenoids and polyketides	ko00900//Terpenoid backbone biosynthesis	K19177	GO:0005783//endoplasmic reticulum;GO:0005789//endoplasmic reticulum membrane;GO:0016020//membrane;GO:0016021//integral component of membrane;GO:1904423//dehydrodolichyl diphosphate synthase complex	GO:0004659//prenyltransferase activity;GO:0005515//protein binding;GO:0016740//transferase activity;GO:0016765//transferase activity, transferring alkyl or aryl (other than methyl) groups;GO:0045547//dehydrodolichyl diphosphate synthase activity	GO:0001525//angiogenesis;GO:0006486//protein glycosylation;GO:0006489//dolichyl diphosphate biosynthetic process;GO:0006629//lipid metabolic process;GO:0007275//multicellular organism development;GO:0019408//dolichol biosynthetic process;GO:0030154//cell differentiation;GO:0032383//regulation of intracellular cholesterol transport;GO:0035268//protein mannosylation;GO:0038084//vascular endothelial…
NMIBC-vs-MIBC	Epithelial	ENSG00000105258	POLR2I	0.685303	2.82788	6849	13147	0.412	0.789	2.04475	0	0	up	POLR2I	RNA polymerase II subunit I [Source:HGNC Symbol;Acc:HGNC:9196]	Human Diseases;Genetic Information Processing	Neurodegenerative diseases;Transcription	ko05016//Huntington disease;ko03020//RNA polymerase	K03017;K03017	GO:0005634//nucleus;GO:0005654//nucleoplasm;GO:0005665//RNA polymerase II, core complex;GO:0005730//nucleolus	GO:0003676//nucleic acid binding;GO:0003899//DNA-directed 5'-3' RNA polymerase activity;GO:0005515//protein binding;GO:0008270//zinc ion binding;GO:0046872//metal ion binding	GO:0000398//mRNA splicing, via spliceosome;GO:0001193//maintenance of transcriptional fidelity during DNA-templated transcription elongation from RNA polymerase II promoter;GO:0006283//transcription-coupled nucleotide-excision repair;GO:0006351//transcription, DNA-templated;GO:0006366//transcription by RNA polymerase II;GO:0006367//transcription initiation from RNA polymerase II promoter;GO:00063…
NMIBC-vs-MIBC	Epithelial	ENSG00000179403	VWA1	0.101174	0.417516	6849	13147	0.088	0.348	2.04391	0	0	up	VWA1	von Willebrand factor A domain containing 1 [Source:HGNC Symbol;Acc:HGNC:30910]	-	-	-	-	GO:0005576//extracellular region;GO:0005604//basement membrane;GO:0005614//interstitial matrix;GO:0005615//extracellular space;GO:0005788//endoplasmic reticulum lumen;GO:0031012//extracellular matrix;GO:0062023//collagen-containing extracellular matrix;GO:0070062//extracellular exosome	GO:0005201//extracellular matrix structural constituent;GO:0005515//protein binding;GO:0042802//identical protein binding	GO:0030198//extracellular matrix organization;GO:0043687//post-translational protein modification;GO:0044267//cellular protein metabolic process;GO:0048266//behavioral response to pain
NMIBC-vs-MIBC	Epithelial	ENSG00000135069	PSAT1	0.0814141	0.33584	6849	13147	0.065	0.291	2.04308	0	0	up	PSAT1	phosphoserine aminotransferase 1 [Source:HGNC Symbol;Acc:HGNC:19129]	Metabolism;Metabolism;Metabolism;Metabolism;Metabolism;Metabolism	Global and overview maps;Global and overview maps;Global and overview maps;Amino acid metabolism;Amino acid metabolism;Metabolism of cofactors and vitamins	ko01100//Metabolic pathways;ko01200//Carbon metabolism;ko01230//Biosynthesis of amino acids;ko00270//Cysteine and methionine metabolism;ko00260//Glycine, serine and threonine metabolism;ko00750//Vitamin B6 metabolism	K00831;K00831;K00831;K00831;K00831;K00831	GO:0005737//cytoplasm;GO:0005829//cytosol;GO:0070062//extracellular exosome	GO:0003824//catalytic activity;GO:0004648//O-phospho-L-serine:2-oxoglutarate aminotransferase activity;GO:0005515//protein binding;GO:0008483//transaminase activity;GO:0016740//transferase activity;GO:0030170//pyridoxal phosphate binding;GO:0042802//identical protein binding	GO:0006564//L-serine biosynthetic process;GO:0008615//pyridoxine biosynthetic process;GO:0008652//cellular amino acid biosynthetic process
NMIBC-vs-MIBC	Epithelial	ENSG00000112306	RPS12	33.9816	139.508	6849	13147	0.94	0.976	2.03752	0	0	up	RPS12	ribosomal protein S12 [Source:HGNC Symbol;Acc:HGNC:10385]	Genetic Information Processing	Translation	ko03010//Ribosome	K02951	GO:0005654//nucleoplasm;GO:0005737//cytoplasm;GO:0005794//Golgi apparatus;GO:0005829//cytosol;GO:0005840//ribosome;GO:0016020//membrane;GO:0022627//cytosolic small ribosomal subunit;GO:0043231//intracellular membrane-bounded organelle	GO:0003723//RNA binding;GO:0003735//structural constituent of ribosome;GO:0005515//protein binding	GO:0000184//nuclear-transcribed mRNA catabolic process, nonsense-mediated decay;GO:0006412//translation;GO:0006413//translational initiation;GO:0006614//SRP-dependent cotranslational protein targeting to membrane;GO:0019083//viral transcription
NMIBC-vs-MIBC	Epithelial	ENSG00000124155	PIGT	0.40422	1.64089	6849	13147	0.28	0.679	2.021	0	0	up	PIGT	phosphatidylinositol glycan anchor biosynthesis class T [Source:HGNC Symbol;Acc:HGNC:14938]	Metabolism;Metabolism	Global and overview maps;Glycan biosynthesis and metabolism	ko01100//Metabolic pathways;ko00563//Glycosylphosphatidylinositol(GPI)-anchor biosynthesis	K05292;K05292	GO:0005737//cytoplasm;GO:0005783//endoplasmic reticulum;GO:0005789//endoplasmic reticulum membrane;GO:0016020//membrane;GO:0016021//integral component of membrane;GO:0030176//integral component of endoplasmic reticulum membrane;GO:0031410//cytoplasmic vesicle;GO:0042765//GPI-anchor transamidase complex	GO:0005515//protein binding	GO:0006506//GPI anchor biosynthetic process;GO:0016255//attachment of GPI anchor to protein;GO:0030182//neuron differentiation;GO:0051402//neuron apoptotic process
NMIBC-vs-MIBC	Epithelial	ENSG00000164104	HMGB2	0.529928	2.14259	6849	13147	0.276	0.541	2.01528	0	0	up	HMGB2	high mobility group box 2 [Source:HGNC Symbol;Acc:HGNC:5000]	-	-	-	-	GO:0000790//nuclear chromatin;GO:0000793//condensed chromosome;GO:0005576//extracellular region;GO:0005615//extracellular space;GO:0005634//nucleus;GO:0005654//nucleoplasm;GO:0005694//chromosome;GO:0005730//nucleolus;GO:0005737//cytoplasm;GO:0032991//protein-containing complex;GO:0048471//perinuclear region of cytoplasm	GO:0000400//four-way junction DNA binding;GO:0000976//transcription regulatory region sequence-specific DNA binding;GO:0000987//proximal promoter sequence-specific DNA binding;GO:0003677//DNA binding;GO:0003682//chromatin binding;GO:0003684//damaged DNA binding;GO:0003690//double-stranded DNA binding;GO:0003697//single-stranded DNA binding;GO:0003713//transcription coactivator activity;GO:0003723…	GO:0001938//positive regulation of endothelial cell proliferation;GO:0002376//immune system process;GO:0002437//inflammatory response to antigenic stimulus;GO:0006265//DNA topological change;GO:0006309//apoptotic DNA fragmentation;GO:0006310//DNA recombination;GO:0006325//chromatin organization;GO:0006334//nucleosome assembly;GO:0006338//chromatin remodeling;GO:0006355//regulation of transcriptio…
NMIBC-vs-MIBC	Epithelial	ENSG00000132824	SERINC3	0.879448	3.55289	6849	13147	0.477	0.775	2.0142	0	0	up	SERINC3	serine incorporator 3 [Source:HGNC Symbol;Acc:HGNC:11699]	-	-	-	-	GO:0000139//Golgi membrane;GO:0005737//cytoplasm;GO:0005794//Golgi apparatus;GO:0005886//plasma membrane;GO:0016020//membrane;GO:0016021//integral component of membrane;GO:0048471//perinuclear region of cytoplasm	GO:0005515//protein binding	GO:0002376//immune system process;GO:0006564//L-serine biosynthetic process;GO:0006658//phosphatidylserine metabolic process;GO:0006665//sphingolipid metabolic process;GO:0009597//detection of virus;GO:0016032//viral process;GO:0045087//innate immune response;GO:0051607//defense response to virus;GO:1902237//positive regulation of endoplasmic reticulum stress-induced intrinsic apoptotic signaling…
NMIBC-vs-MIBC	Epithelial	ENSG00000124145	SDC4	1.51335	6.10327	6849	13147	0.565	0.91	2.01176	0	0	up	SDC4	syndecan 4 [Source:HGNC Symbol;Acc:HGNC:10661]	Human Diseases;Environmental Information Processing;Human Diseases;Environmental Information Processing	Cancers;Signaling molecules and interaction;Cardiovascular diseases;Signaling molecules and interaction	ko05205//Proteoglycans in cancer;ko04514//Cell adhesion molecules (CAMs);ko05418//Fluid shear stress and atherosclerosis;ko04512//ECM-receptor interaction	K16338;K16338;K16338;K16338	GO:0005576//extracellular region;GO:0005796//Golgi lumen;GO:0005886//plasma membrane;GO:0005887//integral component of plasma membrane;GO:0005925//focal adhesion;GO:0009986//cell surface;GO:0016020//membrane;GO:0016021//integral component of membrane;GO:0043034//costamere;GO:0043202//lysosomal lumen;GO:0045121//membrane raft;GO:0070062//extracellular exosome	GO:0001968//fibronectin binding;GO:0005080//protein kinase C binding;GO:0005515//protein binding;GO:0042802//identical protein binding;GO:0070053//thrombospondin receptor activity	GO:0001523//retinoid metabolic process;GO:0001657//ureteric bud development;GO:0001843//neural tube closure;GO:0006024//glycosaminoglycan biosynthetic process;GO:0006027//glycosaminoglycan catabolic process;GO:0010762//regulation of fibroblast migration;GO:0016477//cell migration;GO:0042060//wound healing;GO:0042130//negative regulation of T cell proliferation;GO:0045860//positive regulation of p…
NMIBC-vs-MIBC	Epithelial	ENSG00000172301	COPRS	0.142463	0.573357	6849	13147	0.127	0.481	2.00809	0	0	up	COPRS	coordinator of PRMT5 and differentiation stimulator [Source:HGNC Symbol;Acc:HGNC:28848]	-	-	-	-	GO:0005634//nucleus;GO:0005654//nucleoplasm;GO:0005829//cytosol;GO:0005886//plasma membrane	GO:0005515//protein binding;GO:0042393//histone binding	GO:0006325//chromatin organization;GO:0007517//muscle organ development;GO:0043985//histone H4-R3 methylation
NMIBC-vs-MIBC	Epithelial	ENSG00000126254	RBM42	0.31871	1.27671	6849	13147	0.243	0.669	2.00178	0	0	up	RBM42	RNA binding motif protein 42 [Source:HGNC Symbol;Acc:HGNC:28117]	-	-	-	-	GO:0005634//nucleus;GO:0005737//cytoplasm;GO:1990904//ribonucleoprotein complex	GO:0003676//nucleic acid binding;GO:0003723//RNA binding;GO:0005515//protein binding	GO:0048024//regulation of mRNA splicing, via spliceosome;GO:0048025//negative regulation of mRNA splicing, via spliceosome
NMIBC-vs-MIBC	Epithelial	ENSG00000170293	CMTM8	0.0932322	0.373119	6849	13147	0.092	0.345	1.99958	0	0	up	CMTM8	CKLF like MARVEL transmembrane domain containing 8 [Source:HGNC Symbol;Acc:HGNC:19179]	-	-	-	-	GO:0005615//extracellular space;GO:0005634//nucleus;GO:0005654//nucleoplasm;GO:0005737//cytoplasm;GO:0016020//membrane;GO:0016021//integral component of membrane	GO:0005125//cytokine activity;GO:0005515//protein binding;GO:0019911//structural constituent of myelin sheath	GO:0006935//chemotaxis;GO:0007165//signal transduction;GO:0042552//myelination
NMIBC-vs-MIBC	Epithelial	ENSG00000106268	NUDT1	0.155656	0.620876	6849	13147	0.129	0.458	1.99525	0	0	up	NUDT1	nudix hydrolase 1 [Source:HGNC Symbol;Acc:HGNC:8048]	-	-	-	-	GO:0001669//acrosomal vesicle;GO:0005615//extracellular space;GO:0005634//nucleus;GO:0005737//cytoplasm;GO:0005739//mitochondrion;GO:0005759//mitochondrial matrix;GO:0005829//cytosol;GO:0005886//plasma membrane;GO:0031965//nuclear membrane	GO:0003723//RNA binding;GO:0003924//GTPase activity;GO:0005515//protein binding;GO:0008413//8-oxo-7,8-dihydroguanosine triphosphate pyrophosphatase activity;GO:0008828//dATP pyrophosphohydrolase activity;GO:0016787//hydrolase activity;GO:0030515//snoRNA binding;GO:0035539//8-oxo-7,8-dihydrodeoxyguanosine triphosphate pyrophosphatase activity;GO:0036219//GTP diphosphatase activity;GO:0046872//meta…	GO:0006195//purine nucleotide catabolic process;GO:0006203//dGTP catabolic process;GO:0006281//DNA repair;GO:0006979//response to oxidative stress;GO:0007568//aging;GO:0008584//male gonad development;GO:0034656//nucleobase-containing small molecule catabolic process;GO:0042262//DNA protection;GO:0046061//dATP catabolic process;GO:0046686//response to cadmium ion
NMIBC-vs-MIBC	Epithelial	ENSG00000146143	PRIM2	0.104149	0.41407	6849	13147	0.081	0.316	1.99019	0	0	up	PRIM2	DNA primase subunit 2 [Source:HGNC Symbol;Acc:HGNC:9370]	Genetic Information Processing	Replication and repair	ko03030//DNA replication	K02685	GO:0005654//nucleoplasm;GO:0005658//alpha DNA polymerase:primase complex	GO:0003677//DNA binding;GO:0003896//DNA primase activity;GO:0005515//protein binding;GO:0046872//metal ion binding;GO:0051536//iron-sulfur cluster binding;GO:0051539//4 iron, 4 sulfur cluster binding	GO:0000082//G1/S transition of mitotic cell cycle;GO:0006260//DNA replication;GO:0006269//DNA replication, synthesis of RNA primer;GO:0006270//DNA replication initiation;GO:0032201//telomere maintenance via semi-conservative replication
NMIBC-vs-MIBC	Epithelial	ENSG00000132646	PCNA	0.259749	1.03142	6849	13147	0.201	0.514	1.98902	0	0	up	PCNA	proliferating cell nuclear antigen [Source:HGNC Symbol;Acc:HGNC:8729]	Cellular Processes;Human Diseases;Cellular Processes;Genetic Information Processing;Genetic Information Processing;Genetic Information Processing;Genetic Information Processing	Cellular community - eukaryotes;Infectious diseases;Cell growth and death;Replication and repair;Replication and repair;Replication and repair;Replication and repair	ko04530//Tight junction;ko05161//Hepatitis B;ko04110//Cell cycle;ko03420//Nucleotide excision repair;ko03030//DNA replication;ko03410//Base excision repair;ko03430//Mismatch repair	K04802;K04802;K04802;K04802;K04802;K04802;K04802	GO:0000307//cyclin-dependent protein kinase holoenzyme complex;GO:0000784//nuclear chromosome, telomeric region;GO:0000785//chromatin;GO:0005634//nucleus;GO:0005652//nuclear lamina;GO:0005654//nucleoplasm;GO:0005657//replication fork;GO:0005813//centrosome;GO:0016604//nuclear body;GO:0030894//replisome;GO:0043596//nuclear replication fork;GO:0043626//PCNA complex;GO:0070062//extracellular exosome…	GO:0000701//purine-specific mismatch base pair DNA N-glycosylase activity;GO:0003677//DNA binding;GO:0003682//chromatin binding;GO:0003684//damaged DNA binding;GO:0005515//protein binding;GO:0008022//protein C-terminus binding;GO:0008134//transcription factor binding;GO:0019899//enzyme binding;GO:0030331//estrogen receptor binding;GO:0030337//DNA polymerase processivity factor activity;GO:0030971…	GO:0000083//regulation of transcription involved in G1/S transition of mitotic cell cycle;GO:0000122//negative regulation of transcription by RNA polymerase II;GO:0000723//telomere maintenance;GO:0006260//DNA replication;GO:0006272//leading strand elongation;GO:0006275//regulation of DNA replication;GO:0006281//DNA repair;GO:0006283//transcription-coupled nucleotide-excision repair;GO:0006287//ba…
NMIBC-vs-MIBC	Epithelial	ENSG00000111348	ARHGDIB	0.542747	2.15034	6849	13147	0.33	0.73	1.98601	0	0	up	ARHGDIB	Rho GDP dissociation inhibitor beta [Source:HGNC Symbol;Acc:HGNC:679]	Organismal Systems;Organismal Systems	Nervous system;Excretory system	ko04722//Neurotrophin signaling pathway;ko04962//Vasopressin-regulated water reabsorption	K12462;K12462	GO:0005737//cytoplasm;GO:0005829//cytosol;GO:0005856//cytoskeleton;GO:0016020//membrane;GO:0031410//cytoplasmic vesicle;GO:0070062//extracellular exosome	GO:0003924//GTPase activity;GO:0005094//Rho GDP-dissociation inhibitor activity;GO:0005096//GTPase activator activity;GO:0005515//protein binding;GO:0048365//Rac GTPase binding	GO:0007162//negative regulation of cell adhesion;GO:0007266//Rho protein signal transduction;GO:0007275//multicellular organism development;GO:0035023//regulation of Rho protein signal transduction;GO:0043547//positive regulation of GTPase activity;GO:0050790//regulation of catalytic activity;GO:0051056//regulation of small GTPase mediated signal transduction;GO:0071461//cellular response to redo…
NMIBC-vs-MIBC	Epithelial	ENSG00000175906	ARL4D	0.191897	0.754782	6849	13147	0.105	0.386	1.97517	0	0	up	ARL4D	ADP ribosylation factor like GTPase 4D [Source:HGNC Symbol;Acc:HGNC:656]	-	-	-	-	GO:0005634//nucleus;GO:0005730//nucleolus;GO:0005737//cytoplasm;GO:0005886//plasma membrane;GO:0016020//membrane	GO:0000166//nucleotide binding;GO:0003924//GTPase activity;GO:0005515//protein binding;GO:0005525//GTP binding	GO:0006886//intracellular protein transport;GO:0009306//protein secretion;GO:0016192//vesicle-mediated transport
NMIBC-vs-MIBC	Epithelial	ENSG00000049449	RCN1	0.898357	3.50637	6849	13147	0.47	0.78	1.9645	0	0	up	RCN1	reticulocalbin 1 [Source:HGNC Symbol;Acc:HGNC:9934]	-	-	-	-	GO:0005783//endoplasmic reticulum;GO:0005788//endoplasmic reticulum lumen	GO:0005509//calcium ion binding;GO:0005515//protein binding;GO:0046872//metal ion binding	GO:0043687//post-translational protein modification;GO:0044267//cellular protein metabolic process
NMIBC-vs-MIBC	Epithelial	ENSG00000106462	EZH2	0.0982199	0.382759	6849	13147	0.063	0.299	1.96126	0	0	up	EZH2	enhancer of zeste 2 polycomb repressive complex 2 subunit [Source:HGNC Symbol;Acc:HGNC:3527]	Metabolism;Human Diseases;Metabolism	Global and overview maps;Cancers;Amino acid metabolism	ko01100//Metabolic pathways;ko05206//MicroRNAs in cancer;ko00310//Lysine degradation	K11430;K11430;K11430	GO:0000781//chromosome, telomeric region;GO:0000790//nuclear chromatin;GO:0005634//nucleus;GO:0005654//nucleoplasm;GO:0005677//chromatin silencing complex;GO:0005737//cytoplasm;GO:0035098//ESC/E(Z) complex;GO:0045120//pronucleus	GO:0000976//transcription regulatory region sequence-specific DNA binding;GO:0000978//RNA polymerase II proximal promoter sequence-specific DNA binding;GO:0000979//RNA polymerase II core promoter sequence-specific DNA binding;GO:0001226//RNA polymerase II transcription corepressor binding;GO:0003677//DNA binding;GO:0003682//chromatin binding;GO:0003714//transcription corepressor activity;GO:00037…	GO:0000122//negative regulation of transcription by RNA polymerase II;GO:0001932//regulation of protein phosphorylation;GO:0006306//DNA methylation;GO:0006325//chromatin organization;GO:0006348//chromatin silencing at telomere;GO:0006355//regulation of transcription, DNA-templated;GO:0006357//regulation of transcription by RNA polymerase II;GO:0008284//positive regulation of cell proliferation;GO…
NMIBC-vs-MIBC	Epithelial	ENSG00000124466	LYPD3	0.36805	1.42478	6849	13147	0.171	0.412	1.95248	0	0	up	LYPD3	LY6/PLAUR domain containing 3 [Source:HGNC Symbol;Acc:HGNC:24880]	-	-	-	-	GO:0005576//extracellular region;GO:0005615//extracellular space;GO:0005886//plasma membrane;GO:0016020//membrane;GO:0016021//integral component of membrane;GO:0031225//anchored component of membrane;GO:0046658//anchored component of plasma membrane	GO:0043236//laminin binding	GO:0007160//cell-matrix adhesion
NMIBC-vs-MIBC	Epithelial	ENSG00000083099	LYRM2	0.603883	2.32416	6849	13147	0.365	0.641	1.94419	0	0	up	LYRM2	LYR motif containing 2 [Source:HGNC Symbol;Acc:HGNC:25229]	-	-	-	-	-	GO:0005515//protein binding	-
NMIBC-vs-MIBC	Epithelial	ENSG00000189143	CLDN4	3.44844	13.2589	6849	13147	0.486	0.929	1.94291	0	0	up	CLDN4	claudin 4 [Source:HGNC Symbol;Acc:HGNC:2046]	Human Diseases;Cellular Processes;Human Diseases;Environmental Information Processing;Organismal Systems	Infectious diseases;Cellular community - eukaryotes;Infectious diseases;Signaling molecules and interaction;Immune system	ko05130//Pathogenic Escherichia coli infection;ko04530//Tight junction;ko05160//Hepatitis C;ko04514//Cell adhesion molecules (CAMs);ko04670//Leukocyte transendothelial migration	K06087;K06087;K06087;K06087;K06087	GO:0005886//plasma membrane;GO:0005887//integral component of plasma membrane;GO:0005911//cell-cell junction;GO:0005923//bicellular tight junction;GO:0009925//basal plasma membrane;GO:0016020//membrane;GO:0016021//integral component of membrane;GO:0016324//apical plasma membrane;GO:0016327//apicolateral plasma membrane;GO:0016328//lateral plasma membrane;GO:0030054//cell junction;GO:0034707//chlo…	GO:0004888//transmembrane signaling receptor activity;GO:0005198//structural molecule activity;GO:0005254//chloride channel activity;GO:0005515//protein binding;GO:0042802//identical protein binding	GO:0006811//ion transport;GO:0006821//chloride transport;GO:0007155//cell adhesion;GO:0007565//female pregnancy;GO:0007623//circadian rhythm;GO:0016338//calcium-independent cell-cell adhesion via plasma membrane cell-adhesion molecules;GO:0022604//regulation of cell morphogenesis;GO:0030335//positive regulation of cell migration;GO:0032570//response to progesterone;GO:0061436//establishment of sk…
NMIBC-vs-MIBC	Epithelial	ENSG00000057663	ATG5	0.43866	1.68628	6849	13147	0.296	0.572	1.94243	0	0	up	ATG5	autophagy related 5 [Source:HGNC Symbol;Acc:HGNC:589]	Human Diseases;Organismal Systems;Cellular Processes;Organismal Systems;Organismal Systems;Organismal Systems;Cellular Processes;Cellular Processes;Cellular Processes	Infectious diseases;Immune system;Transport and catabolism;Aging;Immune system;Aging;Transport and catabolism;Cell growth and death;Transport and catabolism	ko05131//Shigellosis;ko04621//NOD-like receptor signaling pathway;ko04140//Autophagy - animal;ko04211//Longevity regulating pathway - mammal;ko04622//RIG-I-like receptor signaling pathway;ko04213//Longevity regulating pathway - multiple species;ko04137//Mitophagy - animal;ko04216//Ferroptosis;ko04136//Autophagy - other eukaryotes	K08339;K08339;K08339;K08339;K08339;K08339;K08339;K08339;K08339	GO:0005737//cytoplasm;GO:0005776//autophagosome;GO:0005829//cytosol;GO:0005930//axoneme;GO:0016020//membrane;GO:0030670//phagocytic vesicle membrane;GO:0034045//phagophore assembly site membrane;GO:0034274//Atg12-Atg5-Atg16 complex;GO:0044233//Mitochondria-associated ER Membrane	GO:0005515//protein binding	GO:0000045//autophagosome assembly;GO:0000422//autophagy of mitochondrion;GO:0001974//blood vessel remodeling;GO:0002376//immune system process;GO:0002718//regulation of cytokine production involved in immune response;GO:0006501//C-terminal protein lipidation;GO:0006914//autophagy;GO:0006915//apoptotic process;GO:0006995//cellular response to nitrogen starvation;GO:0009267//cellular response to s…
NMIBC-vs-MIBC	Epithelial	ENSG00000029993	HMGB3	0.342283	1.30761	6849	13147	0.249	0.624	1.93336	0	0	up	HMGB3	high mobility group box 3 [Source:HGNC Symbol;Acc:HGNC:5004]	-	-	-	-	GO:0000790//nuclear chromatin;GO:0005634//nucleus;GO:0005694//chromosome;GO:0005737//cytoplasm	GO:0000400//four-way junction DNA binding;GO:0003677//DNA binding;GO:0003682//chromatin binding;GO:0003690//double-stranded DNA binding;GO:0003723//RNA binding;GO:0005515//protein binding;GO:0008134//transcription factor binding;GO:0008301//DNA binding, bending	GO:0002376//immune system process;GO:0006310//DNA recombination;GO:0006338//chromatin remodeling;GO:0006355//regulation of transcription, DNA-templated;GO:0006357//regulation of transcription by RNA polymerase II;GO:0007275//multicellular organism development;GO:0032392//DNA geometric change;GO:0045087//innate immune response;GO:0045089//positive regulation of innate immune response;GO:0045578//n…
NMIBC-vs-MIBC	Epithelial	ENSG00000109685	NSD2	0.194761	0.743965	6849	13147	0.122	0.434	1.93299	0	0	up	NSD2	nuclear receptor binding SET domain protein 2 [Source:HGNC Symbol;Acc:HGNC:12766]	Metabolism;Human Diseases;Metabolism	Global and overview maps;Cancers;Amino acid metabolism	ko01100//Metabolic pathways;ko05202//Transcriptional misregulation in cancers;ko00310//Lysine degradation	K11424;K11424;K11424	GO:0000785//chromatin;GO:0005634//nucleus;GO:0005654//nucleoplasm;GO:0005694//chromosome;GO:0005737//cytoplasm	GO:0003677//DNA binding;GO:0003682//chromatin binding;GO:0005515//protein binding;GO:0008168//methyltransferase activity;GO:0016740//transferase activity;GO:0018024//histone-lysine N-methyltransferase activity;GO:0042799//histone methyltransferase activity (H4-K20 specific);GO:0043565//sequence-specific DNA binding;GO:0046872//metal ion binding;GO:0046975//histone methyltransferase activity (H3-K…	GO:0000122//negative regulation of transcription by RNA polymerase II;GO:0003149//membranous septum morphogenesis;GO:0003289//atrial septum primum morphogenesis;GO:0003290//atrial septum secundum morphogenesis;GO:0006303//double-strand break repair via nonhomologous end joining;GO:0006325//chromatin organization;GO:0006355//regulation of transcription, DNA-templated;GO:0010452//histone H3-K36 met…
NMIBC-vs-MIBC	Epithelial	ENSG00000106399	RPA3	0.361918	1.37767	6849	13147	0.261	0.597	1.9282	0	0	up	RPA3	replication protein A3 [Source:HGNC Symbol;Acc:HGNC:10291]	Genetic Information Processing;Genetic Information Processing;Genetic Information Processing;Genetic Information Processing;Genetic Information Processing	Replication and repair;Replication and repair;Replication and repair;Replication and repair;Replication and repair	ko03460//Fanconi anemia pathway;ko03420//Nucleotide excision repair;ko03440//Homologous recombination;ko03030//DNA replication;ko03430//Mismatch repair	K10740;K10740;K10740;K10740;K10740	GO:0005634//nucleus;GO:0005654//nucleoplasm;GO:0005662//DNA replication factor A complex;GO:0035861//site of double-strand break	GO:0003677//DNA binding;GO:0003684//damaged DNA binding;GO:0003697//single-stranded DNA binding;GO:0005515//protein binding	GO:0000082//G1/S transition of mitotic cell cycle;GO:0000723//telomere maintenance;GO:0000724//double-strand break repair via homologous recombination;GO:0006260//DNA replication;GO:0006281//DNA repair;GO:0006283//transcription-coupled nucleotide-excision repair;GO:0006284//base-excision repair;GO:0006289//nucleotide-excision repair;GO:0006293//nucleotide-excision repair, preincision complex stab…
NMIBC-vs-MIBC	Epithelial	ENSG00000163293	NIPAL1	0.216351	0.822076	6849	13147	0.156	0.438	1.92541	0	0	up	NIPAL1	NIPA like domain containing 1 [Source:HGNC Symbol;Acc:HGNC:27194]	-	-	-	-	GO:0016020//membrane;GO:0016021//integral component of membrane	GO:0015095//magnesium ion transmembrane transporter activity	GO:0006811//ion transport;GO:0015693//magnesium ion transport;GO:1903830//magnesium ion transmembrane transport
NMIBC-vs-MIBC	Epithelial	ENSG00000119333	DYNC2I2	0.160866	0.609268	6849	13147	0.123	0.392	1.92056	0	0	up	DYNC2I2	dynein 2 intermediate chain 2 [Source:HGNC Symbol;Acc:HGNC:28296]	-	-	-	-	GO:0005737//cytoplasm;GO:0005813//centrosome;GO:0005814//centriole;GO:0005815//microtubule organizing center;GO:0005829//cytosol;GO:0005856//cytoskeleton;GO:0005868//cytoplasmic dynein complex;GO:0005929//cilium;GO:0005930//axoneme;GO:0030175//filopodium;GO:0036064//ciliary basal body;GO:0042995//cell projection;GO:0097014//ciliary plasm;GO:0097542//ciliary tip	GO:0005515//protein binding;GO:0045503//dynein light chain binding;GO:0045504//dynein heavy chain binding	GO:0007018//microtubule-based movement;GO:0035721//intraciliary retrograde transport;GO:0035735//intraciliary transport involved in cilium assembly;GO:0042073//intraciliary transport;GO:0060271//cilium assembly
NMIBC-vs-MIBC	Epithelial	ENSG00000183684	ALYREF	0.241952	0.910644	6849	13147	0.205	0.594	1.91173	0	0	up	ALYREF	Aly/REF export factor [Source:HGNC Symbol;Acc:HGNC:19071]	Human Diseases;Genetic Information Processing;Genetic Information Processing;Genetic Information Processing	Infectious diseases;Translation;Transcription;Translation	ko05168//Herpes simplex infection;ko03013//RNA transport;ko03040//Spliceosome;ko03015//mRNA surveillance pathway	K12881;K12881;K12881;K12881	GO:0016607//nuclear speck	GO:0003676//nucleic acid binding;GO:0003723//RNA binding	-
NMIBC-vs-MIBC	Epithelial	ENSG00000147804	SLC39A4	0.308432	1.15945	6849	13147	0.229	0.638	1.91007	0	0	up	SLC39A4	solute carrier family 39 member 4 [Source:HGNC Symbol;Acc:HGNC:17129]	Organismal Systems	Digestive system	ko04978//Mineral absorption	K14710	GO:0005768//endosome;GO:0005886//plasma membrane;GO:0005887//integral component of plasma membrane;GO:0016020//membrane;GO:0016021//integral component of membrane;GO:0016324//apical plasma membrane;GO:0031410//cytoplasmic vesicle;GO:0055038//recycling endosome membrane	GO:0005385//zinc ion transmembrane transporter activity;GO:0046873//metal ion transmembrane transporter activity	GO:0006811//ion transport;GO:0006829//zinc ion transport;GO:0006882//cellular zinc ion homeostasis;GO:0030001//metal ion transport;GO:0034224//cellular response to zinc ion starvation;GO:0055085//transmembrane transport;GO:0071578//zinc ion import across plasma membrane
NMIBC-vs-MIBC	Epithelial	ENSG00000182054	IDH2	0.26018	0.974827	6849	13147	0.202	0.601	1.90523	0	0	up	IDH2	isocitrate dehydrogenase (NADP(+)) 2 [Source:HGNC Symbol;Acc:HGNC:5383]	Metabolism;Metabolism;Cellular Processes;Metabolism;Metabolism;Metabolism;Metabolism	Global and overview maps;Global and overview maps;Transport and catabolism;Global and overview maps;Metabolism of other amino acids;Carbohydrate metabolism;Global and overview maps	ko01100//Metabolic pathways;ko01200//Carbon metabolism;ko04146//Peroxisome;ko01230//Biosynthesis of amino acids;ko00480//Glutathione metabolism;ko00020//Citrate cycle (TCA cycle);ko01210//2-Oxocarboxylic acid metabolism	K00031;K00031;K00031;K00031;K00031;K00031;K00031	GO:0005739//mitochondrion;GO:0005759//mitochondrial matrix;GO:0005777//peroxisome;GO:0005829//cytosol;GO:0070062//extracellular exosome	GO:0000287//magnesium ion binding;GO:0004448//isocitrate dehydrogenase activity;GO:0004450//isocitrate dehydrogenase (NADP+) activity;GO:0016491//oxidoreductase activity;GO:0016616//oxidoreductase activity, acting on the CH-OH group of donors, NAD or NADP as acceptor;GO:0046872//metal ion binding;GO:0051287//NAD binding	GO:0005975//carbohydrate metabolic process;GO:0006097//glyoxylate cycle;GO:0006099//tricarboxylic acid cycle;GO:0006102//isocitrate metabolic process;GO:0006103//2-oxoglutarate metabolic process;GO:0006739//NADP metabolic process;GO:0006741//NADP biosynthetic process;GO:0055114//oxidation-reduction process;GO:0060253//negative regulation of glial cell proliferation;GO:1903976//negative regulation…
NMIBC-vs-MIBC	Epithelial	ENSG00000198937	CCDC167	0.147682	0.552841	6849	13147	0.128	0.472	1.90365	0	0	up	CCDC167	coiled-coil domain containing 167 [Source:HGNC Symbol;Acc:HGNC:21239]	-	-	-	-	GO:0016020//membrane;GO:0016021//integral component of membrane	GO:0005515//protein binding	-
NMIBC-vs-MIBC	Epithelial	ENSG00000105519	CAPS	0.855107	3.18236	6849	13147	0.408	0.777	1.8958	0	0	up	CAPS	calcyphosine [Source:HGNC Symbol;Acc:HGNC:1487]	-	-	-	-	GO:0005737//cytoplasm;GO:0031982//vesicle	GO:0005509//calcium ion binding;GO:0046872//metal ion binding	GO:0035556//intracellular signal transduction
NMIBC-vs-MIBC	Epithelial	ENSG00000160209	PDXK	0.516522	1.91899	6849	13147	0.306	0.747	1.89324	0	0	up	PDXK	pyridoxal kinase [Source:HGNC Symbol;Acc:HGNC:8819]	Metabolism;Metabolism	Global and overview maps;Metabolism of cofactors and vitamins	ko01100//Metabolic pathways;ko00750//Vitamin B6 metabolism	K00868;K00868	GO:0005576//extracellular region;GO:0005634//nucleus;GO:0005654//nucleoplasm;GO:0005737//cytoplasm;GO:0005829//cytosol;GO:0034774//secretory granule lumen;GO:0035580//specific granule lumen;GO:0070062//extracellular exosome	GO:0000166//nucleotide binding;GO:0000287//magnesium ion binding;GO:0005524//ATP binding;GO:0008270//zinc ion binding;GO:0008478//pyridoxal kinase activity;GO:0016301//kinase activity;GO:0016740//transferase activity;GO:0030170//pyridoxal phosphate binding;GO:0030955//potassium ion binding;GO:0031402//sodium ion binding;GO:0031403//lithium ion binding;GO:0042803//protein homodimerization activity…	GO:0009443//pyridoxal 5'-phosphate salvage;GO:0016310//phosphorylation;GO:0042816//vitamin B6 metabolic process;GO:0043312//neutrophil degranulation
NMIBC-vs-MIBC	Epithelial	ENSG00000167996	FTH1	17.3267	64.3234	6849	13147	0.924	0.976	1.89234	0	0	up	FTH1	ferritin heavy chain 1 [Source:HGNC Symbol;Acc:HGNC:3976]	Cellular Processes;Organismal Systems;Cellular Processes	Cell growth and death;Digestive system;Cell growth and death	ko04217//Necroptosis;ko04978//Mineral absorption;ko04216//Ferroptosis	K00522;K00522;K00522	GO:0005576//extracellular region;GO:0005634//nucleus;GO:0005737//cytoplasm;GO:0005829//cytosol;GO:0008043//intracellular ferritin complex;GO:0016020//membrane;GO:0016021//integral component of membrane;GO:0044754//autolysosome;GO:0070062//extracellular exosome;GO:1904724//tertiary granule lumen;GO:1904813//ficolin-1-rich granule lumen	GO:0004322//ferroxidase activity;GO:0005506//iron ion binding;GO:0005515//protein binding;GO:0008198//ferrous iron binding;GO:0008199//ferric iron binding;GO:0016491//oxidoreductase activity;GO:0046872//metal ion binding	GO:0006826//iron ion transport;GO:0006879//cellular iron ion homeostasis;GO:0006880//intracellular sequestering of iron ion;GO:0006955//immune response;GO:0008285//negative regulation of cell proliferation;GO:0043312//neutrophil degranulation;GO:0048147//negative regulation of fibroblast proliferation;GO:0055114//oxidation-reduction process
NMIBC-vs-MIBC	Epithelial	ENSG00000126890	CTAG2	0.124435	0.46182	6849	13147	0.025	0.293	1.89109	0	0	up	CTAG2	cancer/testis antigen 2 [Source:HGNC Symbol;Acc:HGNC:2492]	-	-	-	-	GO:0005654//nucleoplasm;GO:0005813//centrosome;GO:0016604//nuclear body;GO:0043231//intracellular membrane-bounded organelle	GO:0003674//molecular_function;GO:0005515//protein binding	GO:0008150//biological_process;GO:0045944//positive regulation of transcription by RNA polymerase II;GO:0070525//tRNA threonylcarbamoyladenosine metabolic process
NMIBC-vs-MIBC	Epithelial	ENSG00000156802	ATAD2	0.13739	0.509161	6849	13147	0.095	0.33	1.88907	0	0	up	ATAD2	ATPase family AAA domain containing 2 [Source:HGNC Symbol;Acc:HGNC:30123]	-	-	-	-	GO:0005634//nucleus;GO:0005654//nucleoplasm;GO:0070062//extracellular exosome	GO:0000166//nucleotide binding;GO:0003682//chromatin binding;GO:0005515//protein binding;GO:0005524//ATP binding;GO:0016787//hydrolase activity;GO:0016887//ATPase activity;GO:0042393//histone binding	GO:0006325//chromatin organization;GO:0006355//regulation of transcription, DNA-templated;GO:0006357//regulation of transcription by RNA polymerase II;GO:0031936//negative regulation of chromatin silencing;GO:0045893//positive regulation of transcription, DNA-templated;GO:0045944//positive regulation of transcription by RNA polymerase II
NMIBC-vs-MIBC	Epithelial	ENSG00000136235	GPNMB	0.174043	0.644346	6849	13147	0.061	0.316	1.88779	0	0	up	GPNMB	glycoprotein nmb [Source:HGNC Symbol;Acc:HGNC:4462]	-	-	-	-	GO:0005768//endosome;GO:0005886//plasma membrane;GO:0005887//integral component of plasma membrane;GO:0016020//membrane;GO:0016021//integral component of membrane;GO:0031410//cytoplasmic vesicle;GO:0031901//early endosome membrane;GO:0033162//melanosome membrane	GO:0005178//integrin binding;GO:0005515//protein binding;GO:0008201//heparin binding;GO:0042056//chemoattractant activity;GO:0045545//syndecan binding;GO:0048018//receptor ligand activity	GO:0001649//osteoblast differentiation;GO:0001818//negative regulation of cytokine production;GO:0001934//positive regulation of protein phosphorylation;GO:0007155//cell adhesion;GO:0007165//signal transduction;GO:0007267//cell-cell signaling;GO:0008285//negative regulation of cell proliferation;GO:0030282//bone mineralization;GO:0030335//positive regulation of cell migration;GO:0031954//positive…
NMIBC-vs-MIBC	Epithelial	ENSG00000145996	CDKAL1	0.126102	0.466688	6849	13147	0.09	0.371	1.88703	0	0	up	CDKAL1	CDK5 regulatory subunit associated protein 1 like 1 [Source:HGNC Symbol;Acc:HGNC:21050]	-	-	-	-	GO:0005783//endoplasmic reticulum;GO:0005789//endoplasmic reticulum membrane;GO:0005791//rough endoplasmic reticulum;GO:0016020//membrane;GO:0016021//integral component of membrane	GO:0003824//catalytic activity;GO:0005515//protein binding;GO:0016740//transferase activity;GO:0035596//methylthiotransferase activity;GO:0035598//N6-threonylcarbomyladenosine methylthiotransferase activity;GO:0046872//metal ion binding;GO:0051536//iron-sulfur cluster binding;GO:0051539//4 iron, 4 sulfur cluster binding;GO:0061712//tRNA (N(6)-L-threonylcarbamoyladenosine(37)-C(2))-methylthiotrans…	GO:0006400//tRNA modification;GO:0008033//tRNA processing;GO:0008150//biological_process;GO:0035600//tRNA methylthiolation;GO:1990145//maintenance of translational fidelity
NMIBC-vs-MIBC	Epithelial	ENSG00000047932	GOPC	0.519951	1.92002	6849	13147	0.327	0.566	1.88447	0	0	up	GOPC	golgi associated PDZ and coiled-coil motif containing [Source:HGNC Symbol;Acc:HGNC:17643]	-	-	-	-	GO:0000139//Golgi membrane;GO:0005737//cytoplasm;GO:0005765//lysosomal membrane;GO:0005794//Golgi apparatus;GO:0005886//plasma membrane;GO:0014069//postsynaptic density;GO:0016020//membrane;GO:0030054//cell junction;GO:0030140//trans-Golgi network transport vesicle;GO:0030425//dendrite;GO:0030660//Golgi-associated vesicle membrane;GO:0032991//protein-containing complex;GO:0042995//cell projection…	GO:0005515//protein binding;GO:0042802//identical protein binding;GO:0044325//ion channel binding	GO:0006888//ER to Golgi vesicle-mediated transport;GO:0006893//Golgi to plasma membrane transport;GO:0010360//negative regulation of anion channel activity;GO:0015031//protein transport;GO:0043004//cytoplasmic sequestering of CFTR protein;GO:0045176//apical protein localization;GO:2000009//negative regulation of protein localization to cell surface
NMIBC-vs-MIBC	Epithelial	ENSG00000129353	SLC44A2	0.231407	0.8506	6849	13147	0.16	0.545	1.87759	0	0	up	SLC44A2	solute carrier family 44 member 2 [Source:HGNC Symbol;Acc:HGNC:17292]	Human Diseases	Cancers	ko05231//Choline metabolism in cancer	K15377	GO:0005739//mitochondrion;GO:0005765//lysosomal membrane;GO:0005886//plasma membrane;GO:0016020//membrane;GO:0016021//integral component of membrane;GO:0035579//specific granule membrane;GO:0070062//extracellular exosome	GO:0015220//choline transmembrane transporter activity;GO:0022857//transmembrane transporter activity	GO:0006656//phosphatidylcholine biosynthetic process;GO:0015871//choline transport;GO:0043123//positive regulation of I-kappaB kinase/NF-kappaB signaling;GO:0043312//neutrophil degranulation;GO:0055085//transmembrane transport
NMIBC-vs-MIBC	Epithelial	ENSG00000168268	NT5DC2	0.196301	0.719757	6849	13147	0.148	0.486	1.87391	0	0	up	NT5DC2	5'-nucleotidase domain containing 2 [Source:HGNC Symbol;Acc:HGNC:25717]	-	-	-	-	-	GO:0008253//5'-nucleotidase activity;GO:0016787//hydrolase activity;GO:0046872//metal ion binding	GO:0016311//dephosphorylation
NMIBC-vs-MIBC	Epithelial	ENSG00000140995	DEF8	0.13172	0.482855	6849	13147	0.105	0.415	1.87332	0	0	up	DEF8	differentially expressed in FDCP 8 homolog [Source:HGNC Symbol;Acc:HGNC:25969]	-	-	-	-	-	GO:0005515//protein binding;GO:0046872//metal ion binding	GO:0032418//lysosome localization;GO:0035556//intracellular signal transduction;GO:0045780//positive regulation of bone resorption;GO:1900029//positive regulation of ruffle assembly
NMIBC-vs-MIBC	Epithelial	ENSG00000117519	CNN3	0.248688	0.905177	6849	13147	0.187	0.537	1.86344	0	0	up	CNN3	calponin 3 [Source:HGNC Symbol;Acc:HGNC:2157]	-	-	-	-	GO:0005829//cytosol;GO:0005912//adherens junction;GO:0005925//focal adhesion;GO:0014069//postsynaptic density;GO:0015629//actin cytoskeleton;GO:0030425//dendrite;GO:0043025//neuronal cell body;GO:0043197//dendritic spine	GO:0003779//actin binding;GO:0005515//protein binding;GO:0005516//calmodulin binding;GO:0008017//microtubule binding;GO:0098641//cadherin binding involved in cell-cell adhesion	GO:0030855//epithelial cell differentiation;GO:0031032//actomyosin structure organization;GO:0032780//negative regulation of ATPase activity;GO:0098609//cell-cell adhesion
NMIBC-vs-MIBC	Epithelial	ENSG00000123975	CKS2	0.421828	1.52923	6849	13147	0.246	0.518	1.85783	0	0	up	CKS2	CDC28 protein kinase regulatory subunit 2 [Source:HGNC Symbol;Acc:HGNC:2000]	Human Diseases;Human Diseases	Cancers;Cancers	ko05200//Pathways in cancer;ko05222//Small cell lung cancer	K02219;K02219	GO:0000307//cyclin-dependent protein kinase holoenzyme complex;GO:0019005//SCF ubiquitin ligase complex	GO:0003682//chromatin binding;GO:0005515//protein binding;GO:0016538//cyclin-dependent protein serine/threonine kinase regulator activity;GO:0019901//protein kinase binding;GO:0042393//histone binding;GO:0043130//ubiquitin binding;GO:0061575//cyclin-dependent protein serine/threonine kinase activator activity	GO:0006357//regulation of transcription by RNA polymerase II;GO:0007049//cell cycle;GO:0007127//meiosis I;GO:0007346//regulation of mitotic cell cycle;GO:0008283//cell proliferation;GO:0044772//mitotic cell cycle phase transition;GO:0045737//positive regulation of cyclin-dependent protein serine/threonine kinase activity;GO:0051301//cell division
NMIBC-vs-MIBC	Epithelial	ENSG00000179862	CITED4	0.295819	1.07038	6849	13147	0.177	0.555	1.85499	0	0	up	CITED4	Cbp/p300 interacting transactivator with Glu/Asp rich carboxy-terminal domain 4 [Source:HGNC Symbol;Acc:HGNC:18696]	-	-	-	-	GO:0005634//nucleus;GO:0005654//nucleoplasm;GO:0005737//cytoplasm	GO:0003713//transcription coactivator activity	GO:0006355//regulation of transcription, DNA-templated;GO:0043627//response to estrogen;GO:0045893//positive regulation of transcription, DNA-templated;GO:0045944//positive regulation of transcription by RNA polymerase II
NMIBC-vs-MIBC	Epithelial	ENSG00000122779	TRIM24	0.234715	0.84883	6849	13147	0.159	0.537	1.85412	0	0	up	TRIM24	tripartite motif containing 24 [Source:HGNC Symbol;Acc:HGNC:11812]	-	-	-	-	GO:0005634//nucleus;GO:0005654//nucleoplasm;GO:0005719//nuclear euchromatin;GO:0005726//perichromatin fibrils;GO:0005737//cytoplasm;GO:0005829//cytosol	GO:0002039//p53 binding;GO:0003677//DNA binding;GO:0003682//chromatin binding;GO:0003713//transcription coactivator activity;GO:0004672//protein kinase activity;GO:0004842//ubiquitin-protein transferase activity;GO:0005102//signaling receptor binding;GO:0005515//protein binding;GO:0008270//zinc ion binding;GO:0016740//transferase activity;GO:0016922//nuclear receptor binding;GO:0034056//estrogen …	GO:0006366//transcription by RNA polymerase II;GO:0006468//protein phosphorylation;GO:0008285//negative regulation of cell proliferation;GO:0010628//positive regulation of gene expression;GO:0016567//protein ubiquitination;GO:0030163//protein catabolic process;GO:0031647//regulation of protein stability;GO:0042981//regulation of apoptotic process;GO:0045892//negative regulation of transcription, …
NMIBC-vs-MIBC	Epithelial	ENSG00000101166	PRELID3B	0.354908	1.27708	6849	13147	0.263	0.653	1.84704	0	0	up	PRELID3B	PRELI domain containing 3B [Source:HGNC Symbol;Acc:HGNC:15892]	-	-	-	-	GO:0005758//mitochondrial intermembrane space	GO:1990050//phosphatidic acid transporter activity	GO:0015914//phospholipid transport;GO:0120009//intermembrane lipid transfer
NMIBC-vs-MIBC	Epithelial	ENSG00000115594	IL1R1	0.105989	0.380765	6849	13147	0.073	0.329	1.844	0	0	up	IL1R1	interleukin 1 receptor type 1 [Source:HGNC Symbol;Acc:HGNC:5993]	Environmental Information Processing;Environmental Information Processing;Human Diseases;Human Diseases;Human Diseases;Human Diseases;Environmental Information Processing;Human Diseases;Organismal Systems;Human Diseases;Organismal Systems;Organismal Systems;Organismal Systems	Signal transduction;Signaling molecules and interaction;Infectious diseases;Infectious diseases;Infectious diseases;Infectious diseases;Signal transduction;Infectious diseases;Immune system;Cardiovascular diseases;Development;Immune system;Sensory system	ko04010//MAPK signaling pathway;ko04060//Cytokine-cytokine receptor interaction;ko05130//Pathogenic Escherichia coli infection;ko05131//Shigellosis;ko05163//Human cytomegalovirus infection;ko05166//HTLV-I infection;ko04064//NF-kappa B signaling pathway;ko05146//Amoebiasis;ko04640//Hematopoietic cell lineage;ko05418//Fluid shear stress and atherosclerosis;ko04380//Osteoclast differentiation;ko0465…	K04386;K04386;K04386;K04386;K04386;K04386;K04386;K04386;K04386;K04386;K04386;K04386;K04386	GO:0005576//extracellular region;GO:0005886//plasma membrane;GO:0005887//integral component of plasma membrane;GO:0009897//external side of plasma membrane;GO:0009986//cell surface;GO:0016020//membrane;GO:0016021//integral component of membrane	GO:0002020//protease binding;GO:0004888//transmembrane signaling receptor activity;GO:0004908//interleukin-1 receptor activity;GO:0004909//interleukin-1, type I, activating receptor activity;GO:0005161//platelet-derived growth factor receptor binding;GO:0005515//protein binding;GO:0016787//hydrolase activity;GO:0019966//interleukin-1 binding;GO:0050135//NAD(P)+ nucleosidase activity;GO:0061809//N…	GO:0006954//inflammatory response;GO:0006955//immune response;GO:0007165//signal transduction;GO:0007166//cell surface receptor signaling pathway;GO:0019221//cytokine-mediated signaling pathway;GO:0032729//positive regulation of interferon-gamma production;GO:0050727//regulation of inflammatory response;GO:0070498//interleukin-1-mediated signaling pathway;GO:0070555//response to interleukin-1;GO:…
NMIBC-vs-MIBC	Epithelial	ENSG00000112282	MED23	0.302441	1.08167	6849	13147	0.196	0.462	1.83819	0	0	up	MED23	mediator complex subunit 23 [Source:HGNC Symbol;Acc:HGNC:2372]	-	-	-	-	GO:0005634//nucleus;GO:0005654//nucleoplasm;GO:0005667//transcription factor complex;GO:0016592//mediator complex	GO:0003713//transcription coactivator activity;GO:0005515//protein binding	GO:0006355//regulation of transcription, DNA-templated;GO:0006357//regulation of transcription by RNA polymerase II;GO:0006367//transcription initiation from RNA polymerase II promoter;GO:0010628//positive regulation of gene expression;GO:1903508//positive regulation of nucleic acid-templated transcription
NMIBC-vs-MIBC	Epithelial	ENSG00000124209	RAB22A	0.40751	1.44398	6849	13147	0.267	0.643	1.82489	0	0	up	RAB22A	RAB22A, member RAS oncogene family [Source:HGNC Symbol;Acc:HGNC:9764]	Cellular Processes	Transport and catabolism	ko04144//Endocytosis	K07891	GO:0001726//ruffle;GO:0005768//endosome;GO:0005769//early endosome;GO:0005770//late endosome;GO:0005886//plasma membrane;GO:0010008//endosome membrane;GO:0012505//endomembrane system;GO:0015629//actin cytoskeleton;GO:0016020//membrane;GO:0030670//phagocytic vesicle membrane;GO:0031410//cytoplasmic vesicle;GO:0042995//cell projection;GO:0045335//phagocytic vesicle;GO:0070062//extracellular exosome	GO:0000166//nucleotide binding;GO:0003924//GTPase activity;GO:0005515//protein binding;GO:0005525//GTP binding;GO:0019003//GDP binding	GO:0006886//intracellular protein transport;GO:0006897//endocytosis;GO:0007032//endosome organization;GO:0015031//protein transport;GO:0097494//regulation of vesicle size
NMIBC-vs-MIBC	Epithelial	ENSG00000196976	LAGE3	0.272332	0.954763	6849	13147	0.217	0.597	1.8094	0	0	up	LAGE3	L antigen family member 3 [Source:HGNC Symbol;Acc:HGNC:26058]	-	-	-	-	GO:0000408//EKC/KEOPS complex;GO:0005634//nucleus;GO:0005654//nucleoplasm;GO:0005737//cytoplasm;GO:0016604//nuclear body	GO:0005515//protein binding	GO:0008033//tRNA processing;GO:0008150//biological_process;GO:0045944//positive regulation of transcription by RNA polymerase II;GO:0070525//tRNA threonylcarbamoyladenosine metabolic process
NMIBC-vs-MIBC	Epithelial	ENSG00000185338	SOCS1	0.213468	0.746373	6849	13147	0.11	0.365	1.8054	0	0	up	SOCS1	suppressor of cytokine signaling 1 [Source:HGNC Symbol;Acc:HGNC:19383]	Human Diseases;Environmental Information Processing;Organismal Systems;Genetic Information Processing;Organismal Systems;Organismal Systems;Human Diseases;Organismal Systems;Human Diseases	Cancers;Signal transduction;Endocrine system;Folding, sorting and degradation;Development;Endocrine system;Infectious diseases;Endocrine system;Endocrine and metabolic diseases	ko05206//MicroRNAs in cancer;ko04630//Jak-STAT signaling pathway;ko04910//Insulin signaling pathway;ko04120//Ubiquitin mediated proteolysis;ko04380//Osteoclast differentiation;ko04935//Growth hormone synthesis, secretion and action;ko05145//Toxoplasmosis;ko04917//Prolactin signaling pathway;ko04930//Type II diabetes mellitus	K04694;K04694;K04694;K04694;K04694;K04694;K04694;K04694;K04694	GO:0005634//nucleus;GO:0005654//nucleoplasm;GO:0005737//cytoplasm;GO:0005829//cytosol;GO:0005942//phosphatidylinositol 3-kinase complex;GO:0031410//cytoplasmic vesicle;GO:0036464//cytoplasmic ribonucleoprotein granule	GO:0004860//protein kinase inhibitor activity;GO:0005159//insulin-like growth factor receptor binding;GO:0005515//protein binding;GO:0019210//kinase inhibitor activity;GO:0019901//protein kinase binding;GO:0046935//1-phosphatidylinositol-3-kinase regulator activity	GO:0001932//regulation of protein phosphorylation;GO:0006469//negative regulation of protein kinase activity;GO:0007259//JAK-STAT cascade;GO:0009968//negative regulation of signal transduction;GO:0010533//regulation of activation of Janus kinase activity;GO:0016567//protein ubiquitination;GO:0019221//cytokine-mediated signaling pathway;GO:0033673//negative regulation of kinase activity;GO:0035556…
NMIBC-vs-MIBC	Epithelial	ENSG00000137880	GCHFR	0.150676	0.525599	6849	13147	0.111	0.43	1.80183	0	0	up	GCHFR	GTP cyclohydrolase I feedback regulator [Source:HGNC Symbol;Acc:HGNC:4194]	-	-	-	-	GO:0005634//nucleus;GO:0005654//nucleoplasm;GO:0005737//cytoplasm;GO:0005829//cytosol;GO:0016020//membrane;GO:0030425//dendrite;GO:0031965//nuclear membrane;GO:0032991//protein-containing complex;GO:0042470//melanosome	GO:0004857//enzyme inhibitor activity;GO:0005515//protein binding;GO:0016597//amino acid binding;GO:0016787//hydrolase activity;GO:0019899//enzyme binding;GO:0030742//GTP-dependent protein binding;GO:0044549//GTP cyclohydrolase binding;GO:0044877//protein-containing complex binding	GO:0006809//nitric oxide biosynthetic process;GO:0009890//negative regulation of biosynthetic process;GO:0042133//neurotransmitter metabolic process;GO:0043105//negative regulation of GTP cyclohydrolase I activity;GO:0065003//protein-containing complex assembly
NMIBC-vs-MIBC	Epithelial	ENSG00000165912	PACSIN3	0.104745	0.364843	6849	13147	0.09	0.333	1.79942	0	0	up	PACSIN3	protein kinase C and casein kinase substrate in neurons 3 [Source:HGNC Symbol;Acc:HGNC:8572]	-	-	-	-	GO:0005737//cytoplasm;GO:0005768//endosome;GO:0005829//cytosol;GO:0005856//cytoskeleton;GO:0005886//plasma membrane;GO:0016020//membrane;GO:0070062//extracellular exosome	GO:0005515//protein binding;GO:0005543//phospholipid binding;GO:0008092//cytoskeletal protein binding;GO:0008289//lipid binding;GO:0019855//calcium channel inhibitor activity;GO:0042802//identical protein binding	GO:0006897//endocytosis;GO:0007010//cytoskeleton organization;GO:0030100//regulation of endocytosis;GO:0045806//negative regulation of endocytosis;GO:0051044//positive regulation of membrane protein ectodomain proteolysis;GO:0051926//negative regulation of calcium ion transport;GO:0097320//plasma membrane tubulation
NMIBC-vs-MIBC	Epithelial	ENSG00000153574	RPIA	0.209094	0.726081	6849	13147	0.168	0.499	1.79549	0	0	up	RPIA	ribose 5-phosphate isomerase A [Source:HGNC Symbol;Acc:HGNC:10297]	Metabolism;Metabolism;Metabolism;Metabolism	Global and overview maps;Global and overview maps;Global and overview maps;Carbohydrate metabolism	ko01100//Metabolic pathways;ko01200//Carbon metabolism;ko01230//Biosynthesis of amino acids;ko00030//Pentose phosphate pathway	K01807;K01807;K01807;K01807	GO:0005829//cytosol;GO:0043231//intracellular membrane-bounded organelle	GO:0004751//ribose-5-phosphate isomerase activity;GO:0005515//protein binding;GO:0016853//isomerase activity;GO:0030246//carbohydrate binding;GO:0042802//identical protein binding;GO:0048029//monosaccharide binding	GO:0006014//D-ribose metabolic process;GO:0006098//pentose-phosphate shunt;GO:0009052//pentose-phosphate shunt, non-oxidative branch;GO:0019693//ribose phosphate metabolic process
NMIBC-vs-MIBC	Epithelial	ENSG00000079462	PAFAH1B3	0.444251	1.53769	6849	13147	0.301	0.683	1.79109	0	0	up	PAFAH1B3	platelet activating factor acetylhydrolase 1b catalytic subunit 3 [Source:HGNC Symbol;Acc:HGNC:8576]	Metabolism;Metabolism	Global and overview maps;Lipid metabolism	ko01100//Metabolic pathways;ko00565//Ether lipid metabolism	K16795;K16795	GO:0005737//cytoplasm;GO:0005829//cytosol;GO:0008247//1-alkyl-2-acetylglycerophosphocholine esterase complex;GO:0016020//membrane	GO:0003847//1-alkyl-2-acetylglycerophosphocholine esterase activity;GO:0005515//protein binding;GO:0016787//hydrolase activity;GO:0042802//identical protein binding;GO:0042803//protein homodimerization activity;GO:0044877//protein-containing complex binding;GO:0046982//protein heterodimerization activity;GO:0047179//platelet-activating factor acetyltransferase activity	GO:0006629//lipid metabolic process;GO:0007283//spermatogenesis;GO:0007399//nervous system development;GO:0007420//brain development;GO:0016042//lipid catabolic process
NMIBC-vs-MIBC	Epithelial	ENSG00000126067	PSMB2	0.674003	2.33115	6849	13147	0.403	0.78	1.79006	0	0	up	PSMB2	proteasome 20S subunit beta 2 [Source:HGNC Symbol;Acc:HGNC:9539]	Genetic Information Processing	Folding, sorting and degradation	ko03050//Proteasome	K02734	GO:0000502//proteasome complex;GO:0005634//nucleus;GO:0005654//nucleoplasm;GO:0005737//cytoplasm;GO:0005829//cytosol;GO:0005839//proteasome core complex;GO:0016020//membrane;GO:0019774//proteasome core complex, beta-subunit complex;GO:0070062//extracellular exosome	GO:0004175//endopeptidase activity;GO:0004298//threonine-type endopeptidase activity;GO:0005515//protein binding;GO:0008233//peptidase activity;GO:0016787//hydrolase activity	GO:0000165//MAPK cascade;GO:0000209//protein polyubiquitination;GO:0002223//stimulatory C-type lectin receptor signaling pathway;GO:0002479//antigen processing and presentation of exogenous peptide antigen via MHC class I, TAP-dependent;GO:0006508//proteolysis;GO:0006521//regulation of cellular amino acid metabolic process;GO:0010243//response to organonitrogen compound;GO:0010498//proteasomal pr…
NMIBC-vs-MIBC	Epithelial	ENSG00000182117	NOP10	0.967311	3.33811	6849	13147	0.476	0.822	1.78687	0	0	up	NOP10	NOP10 ribonucleoprotein [Source:HGNC Symbol;Acc:HGNC:14378]	Genetic Information Processing	Translation	ko03008//Ribosome biogenesis in eukaryotes	K11130	GO:0005634//nucleus;GO:0005654//nucleoplasm;GO:0005697//telomerase holoenzyme complex;GO:0005730//nucleolus;GO:0005732//small nucleolar ribonucleoprotein complex;GO:0015030//Cajal body;GO:0016604//nuclear body;GO:0031429//box H/ACA snoRNP complex;GO:0072589//box H/ACA scaRNP complex;GO:0090661//box H/ACA telomerase RNP complex	GO:0003723//RNA binding;GO:0005515//protein binding;GO:0030515//snoRNA binding;GO:0034513//box H/ACA snoRNA binding;GO:0070034//telomerase RNA binding	GO:0000454//snoRNA guided rRNA pseudouridine synthesis;GO:0001522//pseudouridine synthesis;GO:0006364//rRNA processing;GO:0007004//telomere maintenance via telomerase;GO:0031118//rRNA pseudouridine synthesis;GO:0031120//snRNA pseudouridine synthesis;GO:0042254//ribosome biogenesis;GO:1904874//positive regulation of telomerase RNA localization to Cajal body
NMIBC-vs-MIBC	Epithelial	ENSG00000135597	REPS1	0.190536	0.650676	6849	13147	0.133	0.395	1.77134	0	0	up	REPS1	RALBP1 associated Eps domain containing 1 [Source:HGNC Symbol;Acc:HGNC:15578]	-	-	-	-	GO:0005829//cytosol;GO:0005886//plasma membrane;GO:0005905//clathrin-coated pit;GO:0016020//membrane	GO:0005509//calcium ion binding;GO:0005515//protein binding;GO:0017124//SH3 domain binding;GO:0046872//metal ion binding	GO:0006897//endocytosis;GO:0006898//receptor-mediated endocytosis;GO:0016197//endosomal transport;GO:0061024//membrane organization
NMIBC-vs-MIBC	Epithelial	ENSG00000105699	LSR	0.692264	2.34583	6849	13147	0.395	0.792	1.76056	0	0	up	LSR	lipolysis stimulated lipoprotein receptor [Source:HGNC Symbol;Acc:HGNC:29572]	-	-	-	-	GO:0005886//plasma membrane;GO:0016020//membrane;GO:0016021//integral component of membrane;GO:0034361//very-low-density lipoprotein particle;GO:0034362//low-density lipoprotein particle;GO:0042627//chylomicron;GO:0061689//tricellular tight junction;GO:0070062//extracellular exosome	-	GO:0001889//liver development;GO:0019216//regulation of lipid metabolic process;GO:0035633//maintenance of permeability of blood-brain barrier;GO:0060856//establishment of blood-brain barrier;GO:0061436//establishment of skin barrier;GO:0061833//protein localization to tricellular tight junction;GO:1904274//tricellular tight junction assembly
NMIBC-vs-MIBC	Epithelial	ENSG00000188010	MORN2	0.180785	0.610963	6849	13147	0.16	0.493	1.75625	0	0	up	MORN2	MORN repeat containing 2 [Source:HGNC Symbol;Acc:HGNC:30166]	-	-	-	-	GO:0001669//acrosomal vesicle;GO:0005634//nucleus;GO:0031410//cytoplasmic vesicle	GO:0005515//protein binding	GO:0007283//spermatogenesis;GO:0030154//cell differentiation
NMIBC-vs-MIBC	Epithelial	ENSG00000124164	VAPB	0.267877	0.902924	6849	13147	0.187	0.507	1.75265	0	0	up	VAPB	VAMP associated protein B and C [Source:HGNC Symbol;Acc:HGNC:12649]	Organismal Systems	Digestive system	ko04979//Cholesterol metabolism	K10707	GO:0000139//Golgi membrane;GO:0005737//cytoplasm;GO:0005783//endoplasmic reticulum;GO:0005789//endoplasmic reticulum membrane;GO:0005794//Golgi apparatus;GO:0005886//plasma membrane;GO:0016020//membrane;GO:0016021//integral component of membrane	GO:0005515//protein binding;GO:0008017//microtubule binding;GO:0019899//enzyme binding;GO:0033149//FFAT motif binding;GO:0042803//protein homodimerization activity;GO:0045296//cadherin binding;GO:0046982//protein heterodimerization activity;GO:0048487//beta-tubulin binding	GO:0006874//cellular calcium ion homeostasis;GO:0006888//ER to Golgi vesicle-mediated transport;GO:0006986//response to unfolded protein;GO:0007029//endoplasmic reticulum organization;GO:0016032//viral process;GO:0019048//modulation by virus of host morphology or physiology;GO:0030148//sphingolipid biosynthetic process;GO:0030968//endoplasmic reticulum unfolded protein response;GO:0036498//IRE1-m…
NMIBC-vs-MIBC	Epithelial	ENSG00000164292	RHOBTB3	0.282631	0.951977	6849	13147	0.174	0.518	1.75165	0	0	up	RHOBTB3	Rho related BTB domain containing 3 [Source:HGNC Symbol;Acc:HGNC:18757]	-	-	-	-	GO:0005737//cytoplasm;GO:0005794//Golgi apparatus;GO:0005829//cytosol;GO:0005856//cytoskeleton;GO:0005886//plasma membrane;GO:0005938//cell cortex;GO:0031410//cytoplasmic vesicle;GO:0031982//vesicle;GO:0032588//trans-Golgi network membrane;GO:0042995//cell projection;GO:0043231//intracellular membrane-bounded organelle;GO:0070062//extracellular exosome	GO:0000166//nucleotide binding;GO:0003924//GTPase activity;GO:0005515//protein binding;GO:0005524//ATP binding;GO:0005525//GTP binding;GO:0016787//hydrolase activity;GO:0016887//ATPase activity;GO:0017137//Rab GTPase binding;GO:0019901//protein kinase binding	GO:0007015//actin filament organization;GO:0007163//establishment or maintenance of cell polarity;GO:0008360//regulation of cell shape;GO:0008584//male gonad development;GO:0016192//vesicle-mediated transport;GO:0016477//cell migration;GO:0030036//actin cytoskeleton organization;GO:0030865//cortical cytoskeleton organization;GO:0032956//regulation of actin cytoskeleton organization;GO:0042147//re…
NMIBC-vs-MIBC	Epithelial	ENSG00000101146	RAE1	0.187343	0.625786	6849	13147	0.148	0.46	1.73945	0	0	up	RAE1	ribonucleic acid export 1 [Source:HGNC Symbol;Acc:HGNC:9828]	Human Diseases;Genetic Information Processing	Infectious diseases;Translation	ko05164//Influenza A;ko03013//RNA transport	K14298;K14298	GO:0000922//spindle pole;GO:0005634//nucleus;GO:0005635//nuclear envelope;GO:0005643//nuclear pore;GO:0005737//cytoplasm;GO:0005856//cytoskeleton;GO:0043657//host cell;GO:0097431//mitotic spindle pole	GO:0003723//RNA binding;GO:0005515//protein binding;GO:0008017//microtubule binding;GO:0043130//ubiquitin binding	GO:0000972//transcription-dependent tethering of RNA polymerase II gene DNA at nuclear periphery;GO:0006110//regulation of glycolytic process;GO:0006405//RNA export from nucleus;GO:0006406//mRNA export from nucleus;GO:0006409//tRNA export from nucleus;GO:0007049//cell cycle;GO:0016032//viral process;GO:0016925//protein sumoylation;GO:0019083//viral transcription;GO:0051301//cell division;GO:00602…
NMIBC-vs-MIBC	Epithelial	ENSG00000103035	PSMD7	0.589047	1.96441	6849	13147	0.368	0.754	1.73747	0	0	up	PSMD7	proteasome 26S subunit, non-ATPase 7 [Source:HGNC Symbol;Acc:HGNC:9565]	Human Diseases;Genetic Information Processing	Infectious diseases;Folding, sorting and degradation	ko05169//Epstein-Barr virus infection;ko03050//Proteasome	K03038;K03038	GO:0000502//proteasome complex;GO:0005576//extracellular region;GO:0005634//nucleus;GO:0005654//nucleoplasm;GO:0005829//cytosol;GO:0005838//proteasome regulatory particle;GO:0016020//membrane;GO:0034774//secretory granule lumen;GO:0070062//extracellular exosome;GO:1904813//ficolin-1-rich granule lumen	GO:0005515//protein binding;GO:0008237//metallopeptidase activity;GO:0042803//protein homodimerization activity;GO:0070122//isopeptidase activity	GO:0000165//MAPK cascade;GO:0000209//protein polyubiquitination;GO:0002223//stimulatory C-type lectin receptor signaling pathway;GO:0002479//antigen processing and presentation of exogenous peptide antigen via MHC class I, TAP-dependent;GO:0006508//proteolysis;GO:0006521//regulation of cellular amino acid metabolic process;GO:0010972//negative regulation of G2/M transition of mitotic cell cycle;G…
NMIBC-vs-MIBC	Epithelial	ENSG00000121552	CSTA	0.504801	1.67989	6849	13147	0.168	0.428	1.73438	0	0	up	CSTA	cystatin A [Source:HGNC Symbol;Acc:HGNC:2481]	-	-	-	-	GO:0001533//cornified envelope;GO:0005615//extracellular space;GO:0005654//nucleoplasm;GO:0005737//cytoplasm;GO:0005829//cytosol	GO:0002020//protease binding;GO:0004866//endopeptidase inhibitor activity;GO:0004869//cysteine-type endopeptidase inhibitor activity;GO:0005515//protein binding;GO:0030414//peptidase inhibitor activity	GO:0007155//cell adhesion;GO:0010466//negative regulation of peptidase activity;GO:0010951//negative regulation of endopeptidase activity;GO:0018149//peptide cross-linking;GO:0030216//keratinocyte differentiation;GO:0045861//negative regulation of proteolysis;GO:0070268//cornification;GO:0098609//cell-cell adhesion
NMIBC-vs-MIBC	Epithelial	ENSG00000186132	C2orf76	0.0778258	0.258916	6849	13147	0.069	0.293	1.73287	0	0	up	C2orf76	chromosome 2 open reading frame 76 [Source:HGNC Symbol;Acc:HGNC:27017]	-	-	-	-	-	GO:0005515//protein binding	-
NMIBC-vs-MIBC	Epithelial	ENSG00000168374	ARF4	0.801245	2.65606	6849	13147	0.439	0.793	1.72885	0	0	up	ARF4	ADP ribosylation factor 4 [Source:HGNC Symbol;Acc:HGNC:655]	-	-	-	-	GO:0005737//cytoplasm;GO:0005794//Golgi apparatus;GO:0005829//cytosol;GO:0005886//plasma membrane;GO:0016020//membrane;GO:0016021//integral component of membrane;GO:0032587//ruffle membrane;GO:0043197//dendritic spine;GO:0070062//extracellular exosome;GO:0098978//glutamatergic synapse	GO:0000166//nucleotide binding;GO:0003924//GTPase activity;GO:0005086//ARF guanyl-nucleotide exchange factor activity;GO:0005154//epidermal growth factor receptor binding;GO:0005515//protein binding;GO:0005525//GTP binding	GO:0006471//protein ADP-ribosylation;GO:0006886//intracellular protein transport;GO:0006888//ER to Golgi vesicle-mediated transport;GO:0006890//retrograde vesicle-mediated transport, Golgi to ER;GO:0007173//epidermal growth factor receptor signaling pathway;GO:0007420//brain development;GO:0007612//learning;GO:0015031//protein transport;GO:0016192//vesicle-mediated transport;GO:0016477//cell migr…
NMIBC-vs-MIBC	Epithelial	ENSG00000100373	UPK3A	0.184231	0.610106	6849	13147	0.054	0.285	1.72699	0	0	up	UPK3A	uroplakin 3A [Source:HGNC Symbol;Acc:HGNC:12580]	Human Diseases	Cancers	ko05219//Bladder cancer	K19520	GO:0005783//endoplasmic reticulum;GO:0005789//endoplasmic reticulum membrane;GO:0005886//plasma membrane;GO:0016020//membrane;GO:0016021//integral component of membrane;GO:0016324//apical plasma membrane;GO:0070062//extracellular exosome;GO:0120001//apical plasma membrane urothelial plaque	GO:0005515//protein binding	GO:0000902//cell morphogenesis;GO:0001822//kidney development;GO:0006833//water transport;GO:0015840//urea transport;GO:0030855//epithelial cell differentiation;GO:0055075//potassium ion homeostasis;GO:0055078//sodium ion homeostasis;GO:0060157//urinary bladder development
NMIBC-vs-MIBC	Epithelial	ENSG00000204922	UQCC3	0.317634	1.04972	6849	13147	0.242	0.605	1.72425	0	0	up	UQCC3	ubiquinol-cytochrome c reductase complex assembly factor 3 [Source:HGNC Symbol;Acc:HGNC:34399]	-	-	-	-	GO:0005739//mitochondrion;GO:0005743//mitochondrial inner membrane;GO:0005750//mitochondrial respiratory chain complex III;GO:0016020//membrane;GO:0016021//integral component of membrane;GO:0031305//integral component of mitochondrial inner membrane	GO:0070300//phosphatidic acid binding;GO:1901612//cardiolipin binding	GO:0006122//mitochondrial electron transport, ubiquinol to cytochrome c;GO:0006754//ATP biosynthetic process;GO:0034551//mitochondrial respiratory chain complex III assembly;GO:0042407//cristae formation
NMIBC-vs-MIBC	Epithelial	ENSG00000112339	HBS1L	0.247657	0.816858	6849	13147	0.176	0.466	1.72133	0	0	up	HBS1L	HBS1 like translational GTPase [Source:HGNC Symbol;Acc:HGNC:4834]	Genetic Information Processing;Human Diseases	Translation;Infectious diseases	ko03015//mRNA surveillance pathway;ko05134//Legionellosis	K14416;K14416	GO:0005829//cytosol;GO:0016020//membrane;GO:0016021//integral component of membrane;GO:0070062//extracellular exosome	GO:0000166//nucleotide binding;GO:0003746//translation elongation factor activity;GO:0003924//GTPase activity;GO:0005515//protein binding;GO:0005525//GTP binding	GO:0006412//translation;GO:0006414//translational elongation;GO:0007165//signal transduction;GO:0043928//exonucleolytic nuclear-transcribed mRNA catabolic process involved in deadenylation-dependent decay
NMIBC-vs-MIBC	Epithelial	ENSG00000103274	NUBP1	0.183198	0.603949	6849	13147	0.15	0.412	1.72047	0	0	up	NUBP1	nucleotide binding protein 1 [Source:HGNC Symbol;Acc:HGNC:8041]	-	-	-	-	GO:0005634//nucleus;GO:0005737//cytoplasm;GO:0005814//centriole;GO:0005815//microtubule organizing center;GO:0005829//cytosol;GO:0005856//cytoskeleton;GO:0005886//plasma membrane;GO:0005929//cilium;GO:0042995//cell projection	GO:0000166//nucleotide binding;GO:0005515//protein binding;GO:0005524//ATP binding;GO:0046872//metal ion binding;GO:0051536//iron-sulfur cluster binding;GO:0051539//4 iron, 4 sulfur cluster binding	GO:0001558//regulation of cell growth;GO:0006879//cellular iron ion homeostasis;GO:0010826//negative regulation of centrosome duplication;GO:0016226//iron-sulfur cluster assembly;GO:0030030//cell projection organization;GO:0051642//centrosome localization;GO:0072697//protein localization to cell cortex
NMIBC-vs-MIBC	Epithelial	ENSG00000172893	DHCR7	0.118454	0.389286	6849	13147	0.092	0.331	1.71566	0	0	up	DHCR7	7-dehydrocholesterol reductase [Source:HGNC Symbol;Acc:HGNC:2860]	Metabolism;Metabolism	Global and overview maps;Lipid metabolism	ko01100//Metabolic pathways;ko00100//Steroid biosynthesis	K00213;K00213	GO:0005640//nuclear outer membrane;GO:0005783//endoplasmic reticulum;GO:0005789//endoplasmic reticulum membrane;GO:0005829//cytosol;GO:0016020//membrane;GO:0016021//integral component of membrane;GO:0030176//integral component of endoplasmic reticulum membrane;GO:0043231//intracellular membrane-bounded organelle	GO:0005515//protein binding;GO:0009918//sterol delta7 reductase activity;GO:0016491//oxidoreductase activity;GO:0016627//oxidoreductase activity, acting on the CH-CH group of donors;GO:0016628//oxidoreductase activity, acting on the CH-CH group of donors, NAD or NADP as acceptor;GO:0047598//7-dehydrocholesterol reductase activity;GO:0050661//NADP binding	GO:0001568//blood vessel development;GO:0006629//lipid metabolic process;GO:0006694//steroid biosynthetic process;GO:0006695//cholesterol biosynthetic process;GO:0008202//steroid metabolic process;GO:0008203//cholesterol metabolic process;GO:0009791//post-embryonic development;GO:0016126//sterol biosynthetic process;GO:0016132//brassinosteroid biosynthetic process;GO:0030154//cell differentiation…
NMIBC-vs-MIBC	Epithelial	ENSG00000106615	RHEB	0.787712	2.58364	6849	13147	0.442	0.774	1.71354	0	0	up	RHEB	Ras homolog, mTORC1 binding [Source:HGNC Symbol;Acc:HGNC:10011]	Human Diseases;Environmental Information Processing;Human Diseases;Organismal Systems;Human Diseases;Environmental Information Processing;Cellular Processes;Environmental Information Processing;Cellular Processes;Organismal Systems;Organismal Systems;Environmental Information Processing;Human Diseases;Organismal Systems	Infectious diseases;Signal transduction;Infectious diseases;Environmental adaptation;Infectious diseases;Signal transduction;Cell growth and death;Signal transduction;Transport and catabolism;Endocrine system;Endocrine system;Signal transduction;Cancers;Aging	ko05168//Herpes simplex infection;ko04151//PI3K-Akt signaling pathway;ko05165//Human papillomavirus infection;ko04714//Thermogenesis;ko05163//Human cytomegalovirus infection;ko04072//Phospholipase D signaling pathway;ko04218//Cellular senescence;ko04150//mTOR signaling pathway;ko04140//Autophagy - animal;ko04910//Insulin signaling pathway;ko04919//Thyroid hormone signaling pathway;ko04152//AMPK s…	K07208;K07208;K07208;K07208;K07208;K07208;K07208;K07208;K07208;K07208;K07208;K07208;K07208;K07208	GO:0000139//Golgi membrane;GO:0005681//spliceosomal complex;GO:0005737//cytoplasm;GO:0005765//lysosomal membrane;GO:0005783//endoplasmic reticulum;GO:0005789//endoplasmic reticulum membrane;GO:0005794//Golgi apparatus;GO:0005829//cytosol;GO:0005886//plasma membrane;GO:0012505//endomembrane system;GO:0014069//postsynaptic density;GO:0016020//membrane;GO:0070062//extracellular exosome	GO:0000166//nucleotide binding;GO:0000287//magnesium ion binding;GO:0003924//GTPase activity;GO:0005515//protein binding;GO:0005525//GTP binding;GO:0019003//GDP binding;GO:0019901//protein kinase binding;GO:0046872//metal ion binding	GO:0007050//cell cycle arrest;GO:0007165//signal transduction;GO:0007264//small GTPase mediated signal transduction;GO:0016241//regulation of macroautophagy;GO:0032006//regulation of TOR signaling;GO:0032008//positive regulation of TOR signaling;GO:0048714//positive regulation of oligodendrocyte differentiation;GO:0120163//negative regulation of cold-induced thermogenesis;GO:2000074//regulation o…
NMIBC-vs-MIBC	Epithelial	ENSG00000042753	AP2S1	0.713197	2.33088	6849	13147	0.406	0.744	1.70836	0	0	up	AP2S1	adaptor related protein complex 2 subunit sigma 1 [Source:HGNC Symbol;Acc:HGNC:565]	Human Diseases;Cellular Processes;Organismal Systems;Organismal Systems	Neurodegenerative diseases;Transport and catabolism;Nervous system;Excretory system	ko05016//Huntington disease;ko04144//Endocytosis;ko04721//Synaptic vesicle cycle;ko04961//Endocrine and other factor-regulated calcium reabsorption	K11827;K11827;K11827;K11827	GO:0005829//cytosol;GO:0005886//plasma membrane;GO:0005905//clathrin-coated pit;GO:0016020//membrane;GO:0030117//membrane coat;GO:0030122//AP-2 adaptor complex;GO:0030666//endocytic vesicle membrane;GO:0030669//clathrin-coated endocytic vesicle membrane;GO:0036020//endolysosome membrane;GO:0043231//intracellular membrane-bounded organelle;GO:0045334//clathrin-coated endocytic vesicle	GO:0005515//protein binding;GO:0035615//clathrin adaptor activity	GO:0006886//intracellular protein transport;GO:0006897//endocytosis;GO:0015031//protein transport;GO:0016192//vesicle-mediated transport;GO:0019886//antigen processing and presentation of exogenous peptide antigen via MHC class II;GO:0030100//regulation of endocytosis;GO:0032802//low-density lipoprotein particle receptor catabolic process;GO:0034383//low-density lipoprotein particle clearance;GO:…
NMIBC-vs-MIBC	Epithelial	ENSG00000108829	LRRC59	0.180836	0.590344	6849	13147	0.153	0.49	1.70632	0	0	up	LRRC59	leucine rich repeat containing 59 [Source:HGNC Symbol;Acc:HGNC:28817]	-	-	-	-	GO:0005634//nucleus;GO:0005635//nuclear envelope;GO:0005783//endoplasmic reticulum;GO:0005789//endoplasmic reticulum membrane;GO:0016020//membrane;GO:0016021//integral component of membrane;GO:0031090//organelle membrane;GO:0042645//mitochondrial nucleoid;GO:0043231//intracellular membrane-bounded organelle	GO:0003723//RNA binding;GO:0005515//protein binding;GO:0045296//cadherin binding	GO:0007165//signal transduction;GO:0046579//positive regulation of Ras protein signal transduction
NMIBC-vs-MIBC	Epithelial	ENSG00000245848	CEBPA	0.169255	0.549606	6849	13147	0.111	0.388	1.69861	0	0	up	CEBPA	CCAAT enhancer binding protein alpha [Source:HGNC Symbol;Acc:HGNC:1833]	Human Diseases;Human Diseases;Human Diseases;Human Diseases	Cancers;Cancers;Endocrine and metabolic diseases;Cancers	ko05200//Pathways in cancer;ko05202//Transcriptional misregulation in cancers;ko04932//Non-alcoholic fatty liver disease (NAFLD);ko05221//Acute myeloid leukemia	K09055;K09055;K09055;K09055	GO:0000790//nuclear chromatin;GO:0005634//nucleus;GO:0005654//nucleoplasm;GO:0005667//transcription factor complex;GO:0005730//nucleolus;GO:0043231//intracellular membrane-bounded organelle;GO:0090575//RNA polymerase II transcription factor complex	GO:0000976//transcription regulatory region sequence-specific DNA binding;GO:0000978//RNA polymerase II proximal promoter sequence-specific DNA binding;GO:0000981//DNA-binding transcription factor activity, RNA polymerase II-specific;GO:0001228//DNA-binding transcription activator activity, RNA polymerase II-specific;GO:0003677//DNA binding;GO:0003682//chromatin binding;GO:0003700//DNA-binding tr…	GO:0000050//urea cycle;GO:0000122//negative regulation of transcription by RNA polymerase II;GO:0001889//liver development;GO:0001892//embryonic placenta development;GO:0006091//generation of precursor metabolites and energy;GO:0006355//regulation of transcription, DNA-templated;GO:0006357//regulation of transcription by RNA polymerase II;GO:0007005//mitochondrion organization;GO:0007219//Notch s…
NMIBC-vs-MIBC	Epithelial	ENSG00000181218	H2AW	0.280226	0.905127	6849	13147	0.172	0.48	1.69118	0	0	up	H2AW	H2A.W histone [Source:HGNC Symbol;Acc:HGNC:20507]	Human Diseases;Human Diseases;Cellular Processes	Immune diseases;Substance dependence;Cell growth and death	ko05322//Systemic lupus erythematosus;ko05034//Alcoholism;ko04217//Necroptosis	K11251;K11251;K11251	GO:0000786//nucleosome;GO:0000788//nuclear nucleosome;GO:0000790//nuclear chromatin;GO:0005634//nucleus;GO:0005694//chromosome;GO:0070062//extracellular exosome	GO:0003677//DNA binding;GO:0005515//protein binding;GO:0046982//protein heterodimerization activity	GO:0006325//chromatin organization;GO:0006337//nucleosome disassembly;GO:0006342//chromatin silencing;GO:0070914//UV-damage excision repair
NMIBC-vs-MIBC	Epithelial	ENSG00000143621	ILF2	0.620355	2.00069	6849	13147	0.375	0.747	1.68917	0	0	up	ILF2	interleukin enhancer binding factor 2 [Source:HGNC Symbol;Acc:HGNC:6037]	-	-	-	-	GO:0005576//extracellular region;GO:0005634//nucleus;GO:0005654//nucleoplasm;GO:0005730//nucleolus;GO:0005737//cytoplasm;GO:0016020//membrane;GO:0035580//specific granule lumen;GO:1904724//tertiary granule lumen;GO:1904813//ficolin-1-rich granule lumen;GO:1990904//ribonucleoprotein complex	GO:0003677//DNA binding;GO:0003723//RNA binding;GO:0003725//double-stranded RNA binding;GO:0005515//protein binding	GO:0043312//neutrophil degranulation;GO:0045893//positive regulation of transcription, DNA-templated
NMIBC-vs-MIBC	Epithelial	ENSG00000135245	HILPDA	1.12287	3.60759	6849	13147	0.264	0.554	1.68376	0	0	up	HILPDA	hypoxia inducible lipid droplet associated [Source:HGNC Symbol;Acc:HGNC:28859]	-	-	-	-	GO:0005576//extracellular region;GO:0005615//extracellular space;GO:0005654//nucleoplasm;GO:0005811//lipid droplet;GO:0005829//cytosol;GO:0009986//cell surface;GO:0016020//membrane;GO:0016021//integral component of membrane;GO:0030141//secretory granule	GO:0005102//signaling receptor binding;GO:0005515//protein binding	GO:0001819//positive regulation of cytokine production;GO:0008284//positive regulation of cell proliferation;GO:0010884//positive regulation of lipid storage;GO:0034389//lipid droplet organization;GO:0035425//autocrine signaling;GO:0071456//cellular response to hypoxia
NMIBC-vs-MIBC	Epithelial	ENSG00000087460	GNAS	5.23107	16.771	6849	13147	0.894	0.956	1.68077	0	0	up	GNAS	GNAS complex locus [Source:HGNC Symbol;Acc:HGNC:4392]	Human Diseases;Human Diseases;Environmental Information Processing;Organismal Systems;Human Diseases;Environmental Information Processing;Environmental Information Processing;Environmental Information Processing;Human Diseases;Human Diseases;Human Diseases;Human Diseases;Organismal Systems;Organismal Systems;Organismal Systems;Organismal Systems;Organismal Systems;Organismal Systems;Organismal Sy…	Cancers;Infectious diseases;Signal transduction;Environmental adaptation;Infectious diseases;Signal transduction;Signal transduction;Signal transduction;Substance dependence;Infectious diseases;Cardiovascular diseases;Endocrine and metabolic diseases;Endocrine system;Circulatory system;Endocrine system;Nervous system;Circulatory system;Endocrine system;Immune system;Endocrine system;Nervous syste…	ko05200//Pathways in cancer;ko05165//Human papillomavirus infection;ko04020//Calcium signaling pathway;ko04714//Thermogenesis;ko05163//Human cytomegalovirus infection;ko04072//Phospholipase D signaling pathway;ko04015//Rap1 signaling pathway;ko04024//cAMP signaling pathway;ko05034//Alcoholism;ko05146//Amoebiasis;ko05414//Dilated cardiomyopathy (DCM);ko04934//Cushing syndrome;ko04921//Oxytocin sig…	K04632;K04632;K04632;K04632;K04632;K04632;K04632;K04632;K04632;K04632;K04632;K04632;K04632;K04632;K04632;K04632;K04632;K04632;K04632;K04632;K04632;K04632;K04632;K04632;K04632;K04632;K04632;K04632;K04632;K04632;K04632;K04632;K04632;K04632;K04632;K04632;K04632;K04632;K04632;K04632;K04632;K04632;K04632;K04632;K04632;K04632;K04632;K04632;K04632	GO:0001726//ruffle;GO:0005576//extracellular region;GO:0005634//nucleus;GO:0005737//cytoplasm;GO:0005829//cytosol;GO:0005834//heterotrimeric G-protein complex;GO:0005886//plasma membrane;GO:0016020//membrane;GO:0016021//integral component of membrane;GO:0016324//apical plasma membrane;GO:0030133//transport vesicle;GO:0030425//dendrite;GO:0031224//intrinsic component of membrane;GO:0031410//cytopl…	GO:0000166//nucleotide binding;GO:0001664//G protein-coupled receptor binding;GO:0003674//molecular_function;GO:0003924//GTPase activity;GO:0005159//insulin-like growth factor receptor binding;GO:0005515//protein binding;GO:0005525//GTP binding;GO:0010856//adenylate cyclase activator activity;GO:0019001//guanyl nucleotide binding;GO:0031683//G-protein beta/gamma-subunit complex binding;GO:0031698…	GO:0001501//skeletal system development;GO:0001894//tissue homeostasis;GO:0001958//endochondral ossification;GO:0003091//renal water homeostasis;GO:0006112//energy reserve metabolic process;GO:0006306//DNA methylation;GO:0007165//signal transduction;GO:0007186//G protein-coupled receptor signaling pathway;GO:0007188//adenylate cyclase-modulating G protein-coupled receptor signaling pathway;GO:000…
NMIBC-vs-MIBC	Epithelial	ENSG00000176907	TCIM	0.544647	1.74343	6849	13147	0.103	0.386	1.67835	0	0	up	TCIM	transcriptional and immune response regulator [Source:HGNC Symbol;Acc:HGNC:1357]	-	-	-	-	GO:0005634//nucleus;GO:0005654//nucleoplasm;GO:0005730//nucleolus;GO:0005737//cytoplasm;GO:0005829//cytosol;GO:0005886//plasma membrane;GO:0016607//nuclear speck	GO:0005112//Notch binding;GO:0005515//protein binding	GO:0002264//endothelial cell activation involved in immune response;GO:0006915//apoptotic process;GO:0010739//positive regulation of protein kinase A signaling;GO:0034605//cellular response to heat;GO:0043066//negative regulation of apoptotic process;GO:0043620//regulation of DNA-templated transcription in response to stress;GO:0045746//negative regulation of Notch signaling pathway;GO:1900020//p…
NMIBC-vs-MIBC	Epithelial	ENSG00000123131	PRDX4	0.470609	1.50325	6849	13147	0.319	0.678	1.67528	0	0	up	PRDX4	peroxiredoxin 4 [Source:HGNC Symbol;Acc:HGNC:17169]	Cellular Processes	Cell growth and death	ko04214//Apoptosis - fly	K03386	GO:0005576//extracellular region;GO:0005615//extracellular space;GO:0005634//nucleus;GO:0005737//cytoplasm;GO:0005783//endoplasmic reticulum;GO:0005790//smooth endoplasmic reticulum;GO:0005829//cytosol;GO:0034774//secretory granule lumen;GO:0070062//extracellular exosome;GO:1904813//ficolin-1-rich granule lumen	GO:0004601//peroxidase activity;GO:0005515//protein binding;GO:0008379//thioredoxin peroxidase activity;GO:0016209//antioxidant activity;GO:0016491//oxidoreductase activity;GO:0051920//peroxiredoxin activity	GO:0006979//response to oxidative stress;GO:0007252//I-kappaB phosphorylation;GO:0007283//spermatogenesis;GO:0008584//male gonad development;GO:0018401//peptidyl-proline hydroxylation to 4-hydroxy-L-proline;GO:0022417//protein maturation by protein folding;GO:0030198//extracellular matrix organization;GO:0043312//neutrophil degranulation;GO:0045454//cell redox homeostasis;GO:0055114//oxidation-re…
NMIBC-vs-MIBC	Epithelial	ENSG00000134291	TMEM106C	0.239536	0.762816	6849	13147	0.188	0.497	1.67068	0	0	up	TMEM106C	transmembrane protein 106C [Source:HGNC Symbol;Acc:HGNC:28775]	-	-	-	-	GO:0005575//cellular_component;GO:0005783//endoplasmic reticulum;GO:0005789//endoplasmic reticulum membrane;GO:0016020//membrane;GO:0016021//integral component of membrane	GO:0003674//molecular_function;GO:0005515//protein binding	GO:0008150//biological_process
NMIBC-vs-MIBC	Epithelial	ENSG00000050393	MCUR1	0.19234	0.612239	6849	13147	0.159	0.497	1.66992	0	0	up	MCUR1	mitochondrial calcium uniporter regulator 1 [Source:HGNC Symbol;Acc:HGNC:21097]	-	-	-	-	GO:0005739//mitochondrion;GO:0005743//mitochondrial inner membrane;GO:0016020//membrane;GO:0016021//integral component of membrane;GO:0031305//integral component of mitochondrial inner membrane	GO:0005515//protein binding	GO:0006811//ion transport;GO:0006816//calcium ion transport;GO:0006851//mitochondrial calcium ion transmembrane transport;GO:0036444//calcium import into the mitochondrion;GO:0051561//positive regulation of mitochondrial calcium ion concentration;GO:0070509//calcium ion import
NMIBC-vs-MIBC	Epithelial	ENSG00000101158	NELFCD	0.61931	1.96261	6849	13147	0.353	0.742	1.66388	0	0	up	NELFCD	negative elongation factor complex member C/D [Source:HGNC Symbol;Acc:HGNC:15934]	-	-	-	-	GO:0005634//nucleus;GO:0005654//nucleoplasm;GO:0016020//membrane;GO:0032021//NELF complex	GO:0003723//RNA binding;GO:0005515//protein binding	GO:0006366//transcription by RNA polymerase II;GO:0006368//transcription elongation from RNA polymerase II promoter;GO:0034244//negative regulation of transcription elongation from RNA polymerase II promoter;GO:0045892//negative regulation of transcription, DNA-templated;GO:0050434//positive regulation of viral transcription
NMIBC-vs-MIBC	Epithelial	ENSG00000204392	LSM2	0.450945	1.4235	6849	13147	0.318	0.682	1.6582	0	0	up	LSM2	LSM2 homolog, U6 small nuclear RNA and mRNA degradation associated [Source:HGNC Symbol;Acc:HGNC:13940]	Genetic Information Processing;Genetic Information Processing	Transcription;Folding, sorting and degradation	ko03040//Spliceosome;ko03018//RNA degradation	K12621;K12621	GO:0000932//P-body;GO:0005634//nucleus;GO:0005654//nucleoplasm;GO:0005681//spliceosomal complex;GO:0005688//U6 snRNP;GO:0005737//cytoplasm;GO:0005829//cytosol;GO:0046540//U4/U6 x U5 tri-snRNP complex;GO:0071005//U2-type precatalytic spliceosome;GO:0071011//precatalytic spliceosome;GO:0071013//catalytic step 2 spliceosome;GO:0120115//Lsm2-8 complex;GO:1990726//Lsm1-7-Pat1 complex	GO:0003723//RNA binding;GO:0005515//protein binding;GO:0017070//U6 snRNA binding;GO:0017160//Ral GTPase binding	GO:0000244//spliceosomal tri-snRNP complex assembly;GO:0000398//mRNA splicing, via spliceosome;GO:0006397//mRNA processing;GO:0006402//mRNA catabolic process;GO:0008380//RNA splicing;GO:0043928//exonucleolytic nuclear-transcribed mRNA catabolic process involved in deadenylation-dependent decay
NMIBC-vs-MIBC	Epithelial	ENSG00000104738	MCM4	0.210683	0.660453	6849	13147	0.144	0.406	1.64791	0	0	up	MCM4	minichromosome maintenance complex component 4 [Source:HGNC Symbol;Acc:HGNC:6947]	Cellular Processes;Genetic Information Processing	Cell growth and death;Replication and repair	ko04110//Cell cycle;ko03030//DNA replication	K02212;K02212	GO:0000784//nuclear chromosome, telomeric region;GO:0005634//nucleus;GO:0005654//nucleoplasm;GO:0016020//membrane;GO:0042555//MCM complex;GO:0071162//CMG complex	GO:0000166//nucleotide binding;GO:0003677//DNA binding;GO:0003678//DNA helicase activity;GO:0003688//DNA replication origin binding;GO:0003697//single-stranded DNA binding;GO:0004386//helicase activity;GO:0005515//protein binding;GO:0005524//ATP binding;GO:0016787//hydrolase activity	GO:0000082//G1/S transition of mitotic cell cycle;GO:0000727//double-strand break repair via break-induced replication;GO:0006260//DNA replication;GO:0006267//pre-replicative complex assembly involved in nuclear cell cycle DNA replication;GO:0006268//DNA unwinding involved in DNA replication;GO:0006270//DNA replication initiation;GO:0006271//DNA strand elongation involved in DNA replication;GO:00…
NMIBC-vs-MIBC	Epithelial	ENSG00000176845	METRNL	0.402197	1.25826	6849	13147	0.251	0.609	1.64522	0	0	up	METRNL	meteorin like, glial cell differentiation regulator [Source:HGNC Symbol;Acc:HGNC:27584]	-	-	-	-	GO:0005576//extracellular region;GO:0005615//extracellular space;GO:0070062//extracellular exosome	GO:0003674//molecular_function;GO:0005179//hormone activity	GO:0007165//signal transduction;GO:0009409//response to cold;GO:0014850//response to muscle activity;GO:0045444//fat cell differentiation;GO:0050728//negative regulation of inflammatory response;GO:0050873//brown fat cell differentiation;GO:0090336//positive regulation of brown fat cell differentiation;GO:0097009//energy homeostasis
NMIBC-vs-MIBC	Epithelial	ENSG00000124802	EEF1E1	0.393538	1.2126	6849	13147	0.291	0.637	1.62328	0	0	up	EEF1E1	eukaryotic translation elongation factor 1 epsilon 1 [Source:HGNC Symbol;Acc:HGNC:3212]	-	-	-	-	GO:0005634//nucleus;GO:0005654//nucleoplasm;GO:0005730//nucleolus;GO:0005737//cytoplasm;GO:0005829//cytosol;GO:0016020//membrane;GO:0016021//integral component of membrane;GO:0017101//aminoacyl-tRNA synthetase multienzyme complex	GO:0005515//protein binding	GO:0006412//translation;GO:0006418//tRNA aminoacylation for protein translation;GO:0008285//negative regulation of cell proliferation;GO:0043065//positive regulation of apoptotic process;GO:0043517//positive regulation of DNA damage response, signal transduction by p53 class mediator;GO:2000774//positive regulation of cellular senescence
NMIBC-vs-MIBC	Epithelial	ENSG00000204388	HSPA1B	7.08614	21.7892	6849	13147	0.813	0.944	1.62053	0	0	up	HSPA1B	heat shock protein family A (Hsp70) member 1B [Source:HGNC Symbol;Acc:HGNC:5233]	Environmental Information Processing;Cellular Processes;Genetic Information Processing;Human Diseases;Genetic Information Processing;Organismal Systems;Human Diseases;Organismal Systems;Organismal Systems;Human Diseases	Signal transduction;Transport and catabolism;Folding, sorting and degradation;Infectious diseases;Transcription;Endocrine system;Infectious diseases;Immune system;Aging;Infectious diseases	ko04010//MAPK signaling pathway;ko04144//Endocytosis;ko04141//Protein processing in endoplasmic reticulum;ko05162//Measles;ko03040//Spliceosome;ko04915//Estrogen signaling pathway;ko05145//Toxoplasmosis;ko04612//Antigen processing and presentation;ko04213//Longevity regulating pathway - multiple species;ko05134//Legionellosis	K03283;K03283;K03283;K03283;K03283;K03283;K03283;K03283;K03283;K03283	GO:0005576//extracellular region;GO:0005634//nucleus;GO:0005654//nucleoplasm;GO:0005737//cytoplasm;GO:0005739//mitochondrion;GO:0005783//endoplasmic reticulum;GO:0005813//centrosome;GO:0005814//centriole;GO:0005815//microtubule organizing center;GO:0005829//cytosol;GO:0005856//cytoskeleton;GO:0005886//plasma membrane;GO:0005925//focal adhesion;GO:0008180//COP9 signalosome;GO:0016234//inclusion bo…	GO:0000166//nucleotide binding;GO:0001618//virus receptor activity;GO:0001664//G protein-coupled receptor binding;GO:0003723//RNA binding;GO:0005102//signaling receptor binding;GO:0005515//protein binding;GO:0005524//ATP binding;GO:0016887//ATPase activity;GO:0019899//enzyme binding;GO:0031072//heat shock protein binding;GO:0031625//ubiquitin protein ligase binding;GO:0042826//histone deacetylase…	GO:0006402//mRNA catabolic process;GO:0006986//response to unfolded protein;GO:0008285//negative regulation of cell proliferation;GO:0010628//positive regulation of gene expression;GO:0016032//viral process;GO:0016192//vesicle-mediated transport;GO:0030308//negative regulation of cell growth;GO:0031396//regulation of protein ubiquitination;GO:0031397//negative regulation of protein ubiquitination…
NMIBC-vs-MIBC	Epithelial	ENSG00000101457	DNTTIP1	0.218422	0.666319	6849	13147	0.177	0.469	1.60865	0	0	up	DNTTIP1	deoxynucleotidyltransferase terminal interacting protein 1 [Source:HGNC Symbol;Acc:HGNC:16160]	-	-	-	-	GO:0000118//histone deacetylase complex;GO:0005634//nucleus;GO:0005654//nucleoplasm;GO:0005730//nucleolus	GO:0003677//DNA binding;GO:0005515//protein binding;GO:0031491//nucleosome binding;GO:0042803//protein homodimerization activity	-
NMIBC-vs-MIBC	Epithelial	ENSG00000136518	ACTL6A	0.24599	0.749333	6849	13147	0.198	0.551	1.60661	0	0	up	ACTL6A	actin like 6A [Source:HGNC Symbol;Acc:HGNC:24124]	Organismal Systems;Human Diseases	Environmental adaptation;Cancers	ko04714//Thermogenesis;ko05225//Hepatocellular carcinoma	K11340;K11340	GO:0000790//nuclear chromatin;GO:0005634//nucleus;GO:0005654//nucleoplasm;GO:0005886//plasma membrane;GO:0016514//SWI/SNF complex;GO:0031011//Ino80 complex;GO:0032991//protein-containing complex;GO:0035267//NuA4 histone acetyltransferase complex;GO:0071564//npBAF complex	GO:0003682//chromatin binding;GO:0003713//transcription coactivator activity;GO:0005515//protein binding;GO:0031492//nucleosomal DNA binding	GO:0001825//blastocyst formation;GO:0003407//neural retina development;GO:0006281//DNA repair;GO:0006310//DNA recombination;GO:0006325//chromatin organization;GO:0006338//chromatin remodeling;GO:0006357//regulation of transcription by RNA polymerase II;GO:0006974//cellular response to DNA damage stimulus;GO:0007165//signal transduction;GO:0007399//nervous system development;GO:0016579//protein de…
NMIBC-vs-MIBC	Epithelial	ENSG00000090013	BLVRB	0.482049	1.46662	6849	13147	0.319	0.654	1.60504	0	0	up	BLVRB	biliverdin reductase B [Source:HGNC Symbol;Acc:HGNC:1063]	Metabolism;Metabolism;Metabolism	Global and overview maps;Metabolism of cofactors and vitamins;Metabolism of cofactors and vitamins	ko01100//Metabolic pathways;ko00860//Porphyrin and chlorophyll metabolism;ko00740//Riboflavin metabolism	K05901;K05901;K05901	GO:0005654//nucleoplasm;GO:0005737//cytoplasm;GO:0005829//cytosol;GO:0005886//plasma membrane;GO:0043195//terminal bouton;GO:0043231//intracellular membrane-bounded organelle;GO:0070062//extracellular exosome	GO:0004074//biliverdin reductase activity;GO:0005515//protein binding;GO:0016491//oxidoreductase activity;GO:0042602//riboflavin reductase (NADPH) activity	GO:0042167//heme catabolic process;GO:0055114//oxidation-reduction process
NMIBC-vs-MIBC	Epithelial	ENSG00000189334	S100A14	0.417632	1.2682	6849	13147	0.138	0.508	1.60225	0	0	up	S100A14	S100 calcium binding protein A14 [Source:HGNC Symbol;Acc:HGNC:18901]	-	-	-	-	GO:0005615//extracellular space;GO:0005737//cytoplasm;GO:0048471//perinuclear region of cytoplasm;GO:0070062//extracellular exosome	GO:0005509//calcium ion binding;GO:0005515//protein binding;GO:0042379//chemokine receptor binding;GO:0048306//calcium-dependent protein binding	GO:0006915//apoptotic process;GO:0032496//response to lipopolysaccharide;GO:0034142//toll-like receptor 4 signaling pathway;GO:0042742//defense response to bacterium;GO:0055074//calcium ion homeostasis;GO:0071624//positive regulation of granulocyte chemotaxis;GO:0090026//positive regulation of monocyte chemotaxis
NMIBC-vs-MIBC	Epithelial	ENSG00000158710	TAGLN2	1.42493	4.32599	6849	13147	0.55	0.861	1.60207	0	0	up	TAGLN2	transgelin 2 [Source:HGNC Symbol;Acc:HGNC:11554]	-	-	-	-	GO:0005576//extracellular region;GO:0005829//cytosol;GO:0031982//vesicle;GO:0070062//extracellular exosome	GO:0005515//protein binding;GO:0045296//cadherin binding	GO:0002576//platelet degranulation;GO:0030855//epithelial cell differentiation
NMIBC-vs-MIBC	Epithelial	ENSG00000176340	COX8A	2.24366	6.7375	6849	13147	0.641	0.876	1.58631	0	0	up	COX8A	cytochrome c oxidase subunit 8A [Source:HGNC Symbol;Acc:HGNC:2294]	Metabolism;Human Diseases;Human Diseases;Organismal Systems;Human Diseases;Human Diseases;Metabolism;Organismal Systems	Global and overview maps;Neurodegenerative diseases;Neurodegenerative diseases;Environmental adaptation;Endocrine and metabolic diseases;Neurodegenerative diseases;Energy metabolism;Circulatory system	ko01100//Metabolic pathways;ko05010//Alzheimer disease;ko05016//Huntington disease;ko04714//Thermogenesis;ko04932//Non-alcoholic fatty liver disease (NAFLD);ko05012//Parkinson disease;ko00190//Oxidative phosphorylation;ko04260//Cardiac muscle contraction	K02273;K02273;K02273;K02273;K02273;K02273;K02273;K02273	GO:0005739//mitochondrion;GO:0005743//mitochondrial inner membrane;GO:0016020//membrane;GO:0016021//integral component of membrane;GO:0045277//respiratory chain complex IV	GO:0004129//cytochrome-c oxidase activity;GO:0005515//protein binding	GO:0006091//generation of precursor metabolites and energy;GO:0006119//oxidative phosphorylation;GO:0006123//mitochondrial electron transport, cytochrome c to oxygen;GO:0022900//electron transport chain;GO:1902600//proton transmembrane transport
NMIBC-vs-MIBC	Epithelial	ENSG00000189159	JPT1	1.26005	3.76999	6849	13147	0.514	0.813	1.58101	0	0	up	JPT1	Jupiter microtubule associated homolog 1 [Source:HGNC Symbol;Acc:HGNC:14569]	-	-	-	-	GO:0005634//nucleus;GO:0005654//nucleoplasm;GO:0005730//nucleolus;GO:0005737//cytoplasm;GO:0031965//nuclear membrane	GO:0005515//protein binding	-
NMIBC-vs-MIBC	Epithelial	ENSG00000184897	H1-10	1.07909	3.22534	6849	13147	0.448	0.799	1.57955	0	0	up	H1-10	H1.10 linker histone [Source:HGNC Symbol;Acc:HGNC:4722]	-	-	-	-	GO:0000786//nucleosome;GO:0005634//nucleus;GO:0005654//nucleoplasm;GO:0005694//chromosome;GO:0005730//nucleolus;GO:0042025//host cell nucleus	GO:0003677//DNA binding;GO:0003690//double-stranded DNA binding;GO:0003723//RNA binding;GO:0031492//nucleosomal DNA binding;GO:0045296//cadherin binding	GO:0006334//nucleosome assembly;GO:0006355//regulation of transcription, DNA-templated;GO:0016584//nucleosome positioning;GO:0030261//chromosome condensation;GO:0031936//negative regulation of chromatin silencing;GO:0045910//negative regulation of DNA recombination
NMIBC-vs-MIBC	Epithelial	ENSG00000116161	CACYBP	1.14317	3.4105	6849	13147	0.461	0.784	1.57686	0	0	up	CACYBP	calcyclin binding protein [Source:HGNC Symbol;Acc:HGNC:30423]	Environmental Information Processing	Signal transduction	ko04310//Wnt signaling pathway	K04507	GO:0005634//nucleus;GO:0005641//nuclear envelope lumen;GO:0005654//nucleoplasm;GO:0005737//cytoplasm;GO:0005829//cytosol;GO:0019005//SCF ubiquitin ligase complex;GO:0030877//beta-catenin destruction complex;GO:0043005//neuron projection;GO:0044297//cell body;GO:0070062//extracellular exosome	GO:0005515//protein binding;GO:0015631//tubulin binding;GO:0019904//protein domain specific binding;GO:0031625//ubiquitin protein ligase binding;GO:0042803//protein homodimerization activity;GO:0044548//S100 protein binding	GO:0007507//heart development;GO:0007568//aging;GO:0045740//positive regulation of DNA replication;GO:0055007//cardiac muscle cell differentiation;GO:0060416//response to growth hormone;GO:0060548//negative regulation of cell death;GO:0071277//cellular response to calcium ion;GO:1990830//cellular response to leukemia inhibitory factor
NMIBC-vs-MIBC	Epithelial	ENSG00000197496	SLC2A10	0.144037	0.428957	6849	13147	0.109	0.356	1.57373	0	0	up	SLC2A10	solute carrier family 2 member 10 [Source:HGNC Symbol;Acc:HGNC:13444]	-	-	-	-	GO:0005737//cytoplasm;GO:0005886//plasma membrane;GO:0005887//integral component of plasma membrane;GO:0012505//endomembrane system;GO:0016020//membrane;GO:0016021//integral component of membrane;GO:0048471//perinuclear region of cytoplasm	GO:0005351//carbohydrate:proton symporter activity;GO:0022857//transmembrane transporter activity;GO:0033300//dehydroascorbic acid transmembrane transporter activity;GO:0055056//D-glucose transmembrane transporter activity	GO:0008643//carbohydrate transport;GO:0008645//hexose transmembrane transport;GO:0010628//positive regulation of gene expression;GO:0010629//negative regulation of gene expression;GO:0015757//galactose transmembrane transport;GO:0030511//positive regulation of transforming growth factor beta receptor signaling pathway;GO:0030512//negative regulation of transforming growth factor beta receptor sig…
NMIBC-vs-MIBC	Epithelial	ENSG00000112378	PERP	6.05439	17.9341	6849	13147	0.826	0.921	1.56663	0	0	up	PERP	p53 apoptosis effector related to PMP22 [Source:HGNC Symbol;Acc:HGNC:17637]	Cellular Processes	Cell growth and death	ko04115//p53 signaling pathway	K10136	GO:0005739//mitochondrion;GO:0005794//Golgi apparatus;GO:0005886//plasma membrane;GO:0005887//integral component of plasma membrane;GO:0005911//cell-cell junction;GO:0016020//membrane;GO:0016021//integral component of membrane;GO:0030054//cell junction;GO:0030057//desmosome	GO:0005515//protein binding	GO:0002934//desmosome organization;GO:0006915//apoptotic process;GO:0007155//cell adhesion;GO:0007219//Notch signaling pathway;GO:0034113//heterotypic cell-cell adhesion;GO:0042981//regulation of apoptotic process;GO:0045862//positive regulation of proteolysis;GO:0070268//cornification;GO:0072332//intrinsic apoptotic signaling pathway by p53 class mediator;GO:0097186//amelogenesis;GO:0097202//act…
NMIBC-vs-MIBC	Epithelial	ENSG00000132432	SEC61G	1.27003	3.75445	6849	13147	0.517	0.839	1.56367	0	0	up	SEC61G	SEC61 translocon subunit gamma [Source:HGNC Symbol;Acc:HGNC:18277]	Cellular Processes;Genetic Information Processing;Human Diseases;Genetic Information Processing	Transport and catabolism;Folding, sorting and degradation;Infectious diseases;Folding, sorting and degradation	ko04145//Phagosome;ko04141//Protein processing in endoplasmic reticulum;ko05110//Vibrio cholerae infection;ko03060//Protein export	K07342;K07342;K07342;K07342	GO:0005783//endoplasmic reticulum;GO:0005789//endoplasmic reticulum membrane;GO:0005829//cytosol;GO:0016020//membrane;GO:0016021//integral component of membrane;GO:0071261//Ssh1 translocon complex	GO:0005515//protein binding;GO:0008320//protein transmembrane transporter activity;GO:0015450//P-P-bond-hydrolysis-driven protein transmembrane transporter activity	GO:0006605//protein targeting;GO:0006886//intracellular protein transport;GO:0015031//protein transport;GO:0031204//posttranslational protein targeting to membrane, translocation;GO:0045047//protein targeting to ER;GO:0071806//protein transmembrane transport
NMIBC-vs-MIBC	Epithelial	ENSG00000162607	USP1	0.259624	0.767602	6849	13147	0.181	0.459	1.56357	0	0	up	USP1	ubiquitin specific peptidase 1 [Source:HGNC Symbol;Acc:HGNC:12607]	Genetic Information Processing	Replication and repair	ko03460//Fanconi anemia pathway	K11832	GO:0005634//nucleus;GO:0005654//nucleoplasm;GO:0005829//cytosol	GO:0004197//cysteine-type endopeptidase activity;GO:0004843//thiol-dependent ubiquitin-specific protease activity;GO:0005515//protein binding;GO:0008233//peptidase activity;GO:0008234//cysteine-type peptidase activity;GO:0016787//hydrolase activity;GO:0036459//thiol-dependent ubiquitinyl hydrolase activity	GO:0001501//skeletal system development;GO:0006281//DNA repair;GO:0006282//regulation of DNA repair;GO:0006508//proteolysis;GO:0006511//ubiquitin-dependent protein catabolic process;GO:0006974//cellular response to DNA damage stimulus;GO:0009411//response to UV;GO:0016579//protein deubiquitination;GO:0035520//monoubiquitinated protein deubiquitination;GO:0036297//interstrand cross-link repair;GO:…
NMIBC-vs-MIBC	Epithelial	ENSG00000159479	MED8	0.153554	0.45153	6849	13147	0.13	0.43	1.55545	0	0	up	MED8	mediator complex subunit 8 [Source:HGNC Symbol;Acc:HGNC:19971]	-	-	-	-	GO:0005634//nucleus;GO:0005654//nucleoplasm;GO:0016592//mediator complex;GO:0070847//core mediator complex	GO:0000978//RNA polymerase II proximal promoter sequence-specific DNA binding;GO:0003712//transcription coregulator activity;GO:0005515//protein binding	GO:0006357//regulation of transcription by RNA polymerase II;GO:0006367//transcription initiation from RNA polymerase II promoter;GO:0016567//protein ubiquitination
NMIBC-vs-MIBC	Epithelial	ENSG00000126267	COX6B1	3.85798	11.3151	6849	13147	0.777	0.922	1.55231	0	0	up	COX6B1	cytochrome c oxidase subunit 6B1 [Source:HGNC Symbol;Acc:HGNC:2280]	Metabolism;Human Diseases;Human Diseases;Organismal Systems;Human Diseases;Human Diseases;Metabolism;Organismal Systems	Global and overview maps;Neurodegenerative diseases;Neurodegenerative diseases;Environmental adaptation;Endocrine and metabolic diseases;Neurodegenerative diseases;Energy metabolism;Circulatory system	ko01100//Metabolic pathways;ko05010//Alzheimer disease;ko05016//Huntington disease;ko04714//Thermogenesis;ko04932//Non-alcoholic fatty liver disease (NAFLD);ko05012//Parkinson disease;ko00190//Oxidative phosphorylation;ko04260//Cardiac muscle contraction	K02267;K02267;K02267;K02267;K02267;K02267;K02267;K02267	GO:0005739//mitochondrion;GO:0005743//mitochondrial inner membrane;GO:0016020//membrane;GO:0045277//respiratory chain complex IV	GO:0004129//cytochrome-c oxidase activity	GO:0006119//oxidative phosphorylation;GO:0006123//mitochondrial electron transport, cytochrome c to oxygen;GO:0021762//substantia nigra development;GO:1902600//proton transmembrane transport
NMIBC-vs-MIBC	Epithelial	ENSG00000104140	RHOV	0.401992	1.17815	6849	13147	0.178	0.506	1.55105	0	0	up	RHOV	ras homolog family member V [Source:HGNC Symbol;Acc:HGNC:18313]	-	-	-	-	GO:0005768//endosome;GO:0005829//cytosol;GO:0005886//plasma membrane;GO:0010008//endosome membrane;GO:0016020//membrane	GO:0000166//nucleotide binding;GO:0003924//GTPase activity;GO:0005515//protein binding;GO:0005525//GTP binding;GO:0046872//metal ion binding	GO:0006897//endocytosis;GO:0007264//small GTPase mediated signal transduction;GO:0016477//cell migration;GO:0030031//cell projection assembly;GO:0032488//Cdc42 protein signal transduction;GO:0051056//regulation of small GTPase mediated signal transduction
NMIBC-vs-MIBC	Epithelial	ENSG00000143401	ANP32E	0.431105	1.26043	6849	13147	0.27	0.593	1.54758	0	0	up	ANP32E	acidic nuclear phosphoprotein 32 family member E [Source:HGNC Symbol;Acc:HGNC:16673]	-	-	-	-	GO:0000812//Swr1 complex;GO:0005634//nucleus;GO:0005737//cytoplasm;GO:0031410//cytoplasmic vesicle	GO:0005515//protein binding;GO:0019212//phosphatase inhibitor activity;GO:0042393//histone binding	GO:0006325//chromatin organization;GO:0042981//regulation of apoptotic process;GO:0043086//negative regulation of catalytic activity;GO:0043486//histone exchange
NMIBC-vs-MIBC	Epithelial	ENSG00000165475	CRYL1	0.16699	0.487983	6849	13147	0.139	0.42	1.5465	0	0	up	CRYL1	crystallin lambda 1 [Source:HGNC Symbol;Acc:HGNC:18246]	Metabolism;Metabolism	Global and overview maps;Carbohydrate metabolism	ko01100//Metabolic pathways;ko00040//Pentose and glucuronate interconversions	K13247;K13247	GO:0005737//cytoplasm;GO:0005829//cytosol;GO:0070062//extracellular exosome	GO:0003857//3-hydroxyacyl-CoA dehydrogenase activity;GO:0016491//oxidoreductase activity;GO:0016616//oxidoreductase activity, acting on the CH-OH group of donors, NAD or NADP as acceptor;GO:0042803//protein homodimerization activity;GO:0050104//L-gulonate 3-dehydrogenase activity;GO:0070403//NAD+ binding	GO:0006631//fatty acid metabolic process;GO:0019640//glucuronate catabolic process to xylulose 5-phosphate;GO:0055114//oxidation-reduction process
NMIBC-vs-MIBC	Epithelial	ENSG00000214160	ALG3	0.217391	0.632766	6849	13147	0.179	0.5	1.54094	0	0	up	ALG3	ALG3 alpha-1,3- mannosyltransferase [Source:HGNC Symbol;Acc:HGNC:23056]	Metabolism;Metabolism;Metabolism	Global and overview maps;Glycan biosynthesis and metabolism;Glycan biosynthesis and metabolism	ko01100//Metabolic pathways;ko00510//N-Glycan biosynthesis;ko00513//Various types of N-glycan biosynthesis	K03845;K03845;K03845	GO:0005783//endoplasmic reticulum;GO:0005789//endoplasmic reticulum membrane;GO:0016020//membrane;GO:0016021//integral component of membrane;GO:0030176//integral component of endoplasmic reticulum membrane	GO:0000030//mannosyltransferase activity;GO:0000033//alpha-1,3-mannosyltransferase activity;GO:0005515//protein binding;GO:0016740//transferase activity;GO:0016757//transferase activity, transferring glycosyl groups;GO:0052925//dol-P-Man:Man(5)GlcNAc(2)-PP-Dol alpha-1,3-mannosyltransferase activity	GO:0006486//protein glycosylation;GO:0006488//dolichol-linked oligosaccharide biosynthetic process;GO:0097502//mannosylation
NMIBC-vs-MIBC	Epithelial	ENSG00000185624	P4HB	1.30818	3.80402	6849	13147	0.563	0.884	1.53989	0	0	up	P4HB	prolyl 4-hydroxylase subunit beta [Source:HGNC Symbol;Acc:HGNC:8548]	Genetic Information Processing	Folding, sorting and degradation	ko04141//Protein processing in endoplasmic reticulum	K09580	GO:0005576//extracellular region;GO:0005783//endoplasmic reticulum;GO:0005788//endoplasmic reticulum lumen;GO:0005793//endoplasmic reticulum-Golgi intermediate compartment;GO:0005829//cytosol;GO:0005856//cytoskeleton;GO:0005886//plasma membrane;GO:0005925//focal adhesion;GO:0009897//external side of plasma membrane;GO:0016020//membrane;GO:0016222//procollagen-proline 4-dioxygenase complex;GO:0030…	GO:0003723//RNA binding;GO:0003756//protein disulfide isomerase activity;GO:0003779//actin binding;GO:0004656//procollagen-proline 4-dioxygenase activity;GO:0005178//integrin binding;GO:0005515//protein binding;GO:0015037//peptide disulfide oxidoreductase activity;GO:0016853//isomerase activity;GO:0016972//thiol oxidase activity;GO:0019899//enzyme binding;GO:0044877//protein-containing complex bi…	GO:0006457//protein folding;GO:0018401//peptidyl-proline hydroxylation to 4-hydroxy-L-proline;GO:0034378//chylomicron assembly;GO:0034379//very-low-density lipoprotein particle assembly;GO:0034976//response to endoplasmic reticulum stress;GO:0035722//interleukin-12-mediated signaling pathway;GO:0038155//interleukin-23-mediated signaling pathway;GO:0043687//post-translational protein modification;…
NMIBC-vs-MIBC	Epithelial	ENSG00000126247	CAPNS1	0.79899	2.32242	6849	13147	0.453	0.817	1.53926	0	0	up	CAPNS1	calpain small subunit 1 [Source:HGNC Symbol;Acc:HGNC:1481]	Human Diseases	Infectious diseases	ko05131//Shigellosis	K08583	GO:0005737//cytoplasm;GO:0005829//cytosol;GO:0005886//plasma membrane;GO:0016020//membrane;GO:0070062//extracellular exosome	GO:0004198//calcium-dependent cysteine-type endopeptidase activity;GO:0005509//calcium ion binding;GO:0005515//protein binding;GO:0046872//metal ion binding	GO:0006508//proteolysis;GO:0008284//positive regulation of cell proliferation;GO:0016241//regulation of macroautophagy;GO:0022617//extracellular matrix disassembly;GO:0070268//cornification
NMIBC-vs-MIBC	Epithelial	ENSG00000079616	KIF22	0.198608	0.576724	6849	13147	0.147	0.433	1.53748	0	0	up	KIF22	kinesin family member 22 [Source:HGNC Symbol;Acc:HGNC:6391]	Organismal Systems	Endocrine system	ko04914//Progesterone-mediated oocyte maturation	K10403	GO:0000776//kinetochore;GO:0000785//chromatin;GO:0005634//nucleus;GO:0005737//cytoplasm;GO:0005819//spindle;GO:0005829//cytosol;GO:0005856//cytoskeleton;GO:0005871//kinesin complex;GO:0005874//microtubule;GO:0016607//nuclear speck;GO:0072686//mitotic spindle	GO:0000166//nucleotide binding;GO:0003677//DNA binding;GO:0003774//motor activity;GO:0003777//microtubule motor activity;GO:0005515//protein binding;GO:0005524//ATP binding;GO:0008017//microtubule binding;GO:0016887//ATPase activity	GO:0000278//mitotic cell cycle;GO:0006281//DNA repair;GO:0006890//retrograde vesicle-mediated transport, Golgi to ER;GO:0007018//microtubule-based movement;GO:0007062//sister chromatid cohesion;GO:0007080//mitotic metaphase plate congression;GO:0019886//antigen processing and presentation of exogenous peptide antigen via MHC class II;GO:0051310//metaphase plate congression
NMIBC-vs-MIBC	Epithelial	ENSG00000008394	MGST1	3.43263	9.92791	6849	13147	0.73	0.877	1.53215	0	0	up	MGST1	microsomal glutathione S-transferase 1 [Source:HGNC Symbol;Acc:HGNC:7061]	Metabolism;Human Diseases;Human Diseases;Human Diseases;Human Diseases;Metabolism;Metabolism;Human Diseases;Metabolism;Metabolism	Global and overview maps;Cancers;Cancers;Cardiovascular diseases;Cancers;Xenobiotics biodegradation and metabolism;Xenobiotics biodegradation and metabolism;Drug resistance;Xenobiotics biodegradation and metabolism;Metabolism of other amino acids	ko01100//Metabolic pathways;ko05200//Pathways in cancer;ko05225//Hepatocellular carcinoma;ko05418//Fluid shear stress and atherosclerosis;ko05204//Chemical carcinogenesis;ko00983//Drug metabolism - other enzymes;ko00980//Metabolism of xenobiotics by cytochrome P450;ko01524//Platinum drug resistance;ko00982//Drug metabolism - cytochrome P450;ko00480//Glutathione metabolism	K00799;K00799;K00799;K00799;K00799;K00799;K00799;K00799;K00799;K00799	GO:0005634//nucleus;GO:0005739//mitochondrion;GO:0005741//mitochondrial outer membrane;GO:0005778//peroxisomal membrane;GO:0005783//endoplasmic reticulum;GO:0005789//endoplasmic reticulum membrane;GO:0005886//plasma membrane;GO:0016020//membrane;GO:0016021//integral component of membrane;GO:0035577//azurophil granule membrane;GO:0043231//intracellular membrane-bounded organelle;GO:0045177//apical…	GO:0004364//glutathione transferase activity;GO:0004602//glutathione peroxidase activity;GO:0005515//protein binding;GO:0016740//transferase activity;GO:0042802//identical protein binding;GO:0043295//glutathione binding	GO:0006805//xenobiotic metabolic process;GO:0010243//response to organonitrogen compound;GO:0032496//response to lipopolysaccharide;GO:0033327//Leydig cell differentiation;GO:0042493//response to drug;GO:0043312//neutrophil degranulation;GO:0055114//oxidation-reduction process;GO:0071449//cellular response to lipid hydroperoxide;GO:0098869//cellular oxidant detoxification;GO:1901687//glutathione …
NMIBC-vs-MIBC	Epithelial	ENSG00000236618	PITPNA-AS1	0.185754	0.536622	6849	13147	0.155	0.439	1.53001	0	0	up	PITPNA-AS1	-	-	-	-	-	-	-	-
NMIBC-vs-MIBC	Epithelial	ENSG00000172315	TP53RK	0.286081	0.823742	6849	13147	0.222	0.55	1.52544	0	0	up	TP53RK	TP53 regulating kinase [Source:HGNC Symbol;Acc:HGNC:16197]	-	-	-	-	GO:0000408//EKC/KEOPS complex;GO:0005634//nucleus;GO:0005654//nucleoplasm;GO:0005737//cytoplasm	GO:0000166//nucleotide binding;GO:0002039//p53 binding;GO:0004672//protein kinase activity;GO:0004674//protein serine/threonine kinase activity;GO:0005515//protein binding;GO:0005524//ATP binding;GO:0016301//kinase activity;GO:0016740//transferase activity;GO:0016787//hydrolase activity	GO:0006468//protein phosphorylation;GO:0008033//tRNA processing;GO:0016310//phosphorylation;GO:0070525//tRNA threonylcarbamoyladenosine metabolic process;GO:1901796//regulation of signal transduction by p53 class mediator
NMIBC-vs-MIBC	Epithelial	ENSG00000128595	CALU	0.443277	1.27401	6849	13147	0.297	0.655	1.52288	0	0	up	CALU	calumenin [Source:HGNC Symbol;Acc:HGNC:1458]	-	-	-	-	GO:0005576//extracellular region;GO:0005783//endoplasmic reticulum;GO:0005788//endoplasmic reticulum lumen;GO:0005789//endoplasmic reticulum membrane;GO:0005794//Golgi apparatus;GO:0016020//membrane;GO:0016529//sarcoplasmic reticulum;GO:0033018//sarcoplasmic reticulum lumen;GO:0042470//melanosome	GO:0005509//calcium ion binding;GO:0005515//protein binding;GO:0046872//metal ion binding	GO:0008150//biological_process;GO:0043687//post-translational protein modification;GO:0044267//cellular protein metabolic process
NMIBC-vs-MIBC	Epithelial	ENSG00000101972	STAG2	0.332621	0.954427	6849	13147	0.198	0.606	1.52047	0	0	up	STAG2	stromal antigen 2 [Source:HGNC Symbol;Acc:HGNC:11355]	Cellular Processes	Cell growth and death	ko04110//Cell cycle	K06671	GO:0000775//chromosome, centromeric region;GO:0000785//chromatin;GO:0005634//nucleus;GO:0005654//nucleoplasm;GO:0005694//chromosome;GO:0005829//cytosol;GO:0008278//cohesin complex;GO:0016020//membrane;GO:0016363//nuclear matrix;GO:0097431//mitotic spindle pole	GO:0003682//chromatin binding;GO:0005515//protein binding	GO:0007049//cell cycle;GO:0007059//chromosome segregation;GO:0007062//sister chromatid cohesion;GO:0051301//cell division;GO:0051321//meiotic cell cycle;GO:0090307//mitotic spindle assembly
NMIBC-vs-MIBC	Epithelial	ENSG00000143198	MGST3	1.3185	3.78015	6849	13147	0.551	0.79	1.51948	0	0	up	MGST3	microsomal glutathione S-transferase 3 [Source:HGNC Symbol;Acc:HGNC:7064]	Metabolism;Human Diseases;Human Diseases;Human Diseases;Human Diseases;Metabolism;Metabolism;Human Diseases;Metabolism;Metabolism	Global and overview maps;Cancers;Cancers;Cardiovascular diseases;Cancers;Xenobiotics biodegradation and metabolism;Xenobiotics biodegradation and metabolism;Drug resistance;Xenobiotics biodegradation and metabolism;Metabolism of other amino acids	ko01100//Metabolic pathways;ko05200//Pathways in cancer;ko05225//Hepatocellular carcinoma;ko05418//Fluid shear stress and atherosclerosis;ko05204//Chemical carcinogenesis;ko00983//Drug metabolism - other enzymes;ko00980//Metabolism of xenobiotics by cytochrome P450;ko01524//Platinum drug resistance;ko00982//Drug metabolism - cytochrome P450;ko00480//Glutathione metabolism	K00799;K00799;K00799;K00799;K00799;K00799;K00799;K00799;K00799;K00799	GO:0005635//nuclear envelope;GO:0005783//endoplasmic reticulum;GO:0005789//endoplasmic reticulum membrane;GO:0016020//membrane;GO:0016021//integral component of membrane;GO:0031090//organelle membrane;GO:0043231//intracellular membrane-bounded organelle	GO:0004464//leukotriene-C4 synthase activity;GO:0004602//glutathione peroxidase activity;GO:0005515//protein binding;GO:0016491//oxidoreductase activity;GO:0016740//transferase activity;GO:0016829//lyase activity;GO:0042802//identical protein binding	GO:0006629//lipid metabolic process;GO:0006805//xenobiotic metabolic process;GO:0010243//response to organonitrogen compound;GO:0019370//leukotriene biosynthetic process;GO:0055114//oxidation-reduction process;GO:0098869//cellular oxidant detoxification;GO:1901687//glutathione derivative biosynthetic process
NMIBC-vs-MIBC	Epithelial	ENSG00000214049	UCA1	0.214886	0.613593	6849	13147	0.082	0.311	1.51328	0	0	up	UCA1	-	-	-	-	-	-	-	-
NMIBC-vs-MIBC	Epithelial	ENSG00000186187	ZNRF1	0.23064	0.658073	6849	13147	0.168	0.521	1.5122	0	0	up	ZNRF1	zinc and ring finger 1 [Source:HGNC Symbol;Acc:HGNC:18452]	-	-	-	-	GO:0005764//lysosome;GO:0005768//endosome;GO:0005829//cytosol;GO:0016020//membrane;GO:0030054//cell junction;GO:0030672//synaptic vesicle membrane;GO:0031410//cytoplasmic vesicle;GO:0045202//synapse	GO:0004842//ubiquitin-protein transferase activity;GO:0005515//protein binding;GO:0016740//transferase activity;GO:0046872//metal ion binding;GO:0061630//ubiquitin protein ligase activity	GO:0000209//protein polyubiquitination;GO:0016567//protein ubiquitination;GO:0043161//proteasome-mediated ubiquitin-dependent protein catabolic process;GO:0070936//protein K48-linked ubiquitination
NMIBC-vs-MIBC	Epithelial	ENSG00000130816	DNMT1	0.238156	0.678829	6849	13147	0.163	0.441	1.51075	0	0	up	DNMT1	DNA methyltransferase 1 [Source:HGNC Symbol;Acc:HGNC:2976]	Metabolism;Human Diseases;Metabolism	Global and overview maps;Cancers;Amino acid metabolism	ko01100//Metabolic pathways;ko05206//MicroRNAs in cancer;ko00270//Cysteine and methionine metabolism	K00558;K00558;K00558	GO:0000792//heterochromatin;GO:0005634//nucleus;GO:0005654//nucleoplasm;GO:0005657//replication fork;GO:0005721//pericentric heterochromatin	GO:0003677//DNA binding;GO:0003682//chromatin binding;GO:0003723//RNA binding;GO:0003886//DNA (cytosine-5-)-methyltransferase activity;GO:0005515//protein binding;GO:0008168//methyltransferase activity;GO:0008270//zinc ion binding;GO:0008327//methyl-CpG binding;GO:0009008//DNA-methyltransferase activity;GO:0016740//transferase activity;GO:0046872//metal ion binding;GO:1990841//promoter-specific c…	GO:0000122//negative regulation of transcription by RNA polymerase II;GO:0006306//DNA methylation;GO:0006325//chromatin organization;GO:0007265//Ras protein signal transduction;GO:0010216//maintenance of DNA methylation;GO:0010468//regulation of gene expression;GO:0010628//positive regulation of gene expression;GO:0010629//negative regulation of gene expression;GO:0016458//gene silencing;GO:00322…
NMIBC-vs-MIBC	Epithelial	ENSG00000182512	GLRX5	0.41748	1.18881	6849	13147	0.309	0.652	1.50952	0	0	up	GLRX5	glutaredoxin 5 [Source:HGNC Symbol;Acc:HGNC:20134]	-	-	-	-	GO:0005634//nucleus;GO:0005739//mitochondrion;GO:0005759//mitochondrial matrix;GO:0030425//dendrite;GO:0043025//neuronal cell body	GO:0005515//protein binding;GO:0009055//electron transfer activity;GO:0015035//protein disulfide oxidoreductase activity;GO:0046872//metal ion binding;GO:0051536//iron-sulfur cluster binding;GO:0051537//2 iron, 2 sulfur cluster binding	GO:0022900//electron transport chain;GO:0030097//hemopoiesis;GO:0044281//small molecule metabolic process;GO:0044571//[2Fe-2S] cluster assembly;GO:0045454//cell redox homeostasis;GO:0055114//oxidation-reduction process;GO:0106034//protein maturation by [2Fe-2S] cluster transfer;GO:0106035//protein maturation by [4Fe-4S] cluster transfer
NMIBC-vs-MIBC	Epithelial	ENSG00000131981	LGALS3	1.33323	3.78959	6849	13147	0.483	0.785	1.50705	0	0	up	LGALS3	galectin 3 [Source:HGNC Symbol;Acc:HGNC:6563]	-	-	-	-	GO:0001772//immunological synapse;GO:0005576//extracellular region;GO:0005615//extracellular space;GO:0005634//nucleus;GO:0005681//spliceosomal complex;GO:0005737//cytoplasm;GO:0005743//mitochondrial inner membrane;GO:0005886//plasma membrane;GO:0009986//cell surface;GO:0016020//membrane;GO:0030667//secretory granule membrane;GO:0062023//collagen-containing extracellular matrix;GO:0070062//extrac…	GO:0003723//RNA binding;GO:0004864//protein phosphatase inhibitor activity;GO:0005515//protein binding;GO:0019863//IgE binding;GO:0019903//protein phosphatase binding;GO:0030246//carbohydrate binding;GO:0042056//chemoattractant activity;GO:0043236//laminin binding	GO:0002376//immune system process;GO:0002548//monocyte chemotaxis;GO:0006397//mRNA processing;GO:0008380//RNA splicing;GO:0030154//cell differentiation;GO:0030593//neutrophil chemotaxis;GO:0030855//epithelial cell differentiation;GO:0031334//positive regulation of protein complex assembly;GO:0042129//regulation of T cell proliferation;GO:0043312//neutrophil degranulation;GO:0045087//innate immune…
NMIBC-vs-MIBC	Epithelial	ENSG00000168002	POLR2G	0.330261	0.938748	6849	13147	0.256	0.591	1.50685	0	0	up	POLR2G	RNA polymerase II subunit G [Source:HGNC Symbol;Acc:HGNC:9194]	Human Diseases;Genetic Information Processing	Neurodegenerative diseases;Transcription	ko05016//Huntington disease;ko03020//RNA polymerase	K03015;K03015	GO:0000932//P-body;GO:0005634//nucleus;GO:0005654//nucleoplasm;GO:0005665//RNA polymerase II, core complex	GO:0003676//nucleic acid binding;GO:0003697//single-stranded DNA binding;GO:0003723//RNA binding;GO:0003727//single-stranded RNA binding;GO:0003899//DNA-directed 5'-3' RNA polymerase activity;GO:0005515//protein binding;GO:0031369//translation initiation factor binding	GO:0000291//nuclear-transcribed mRNA catabolic process, exonucleolytic;GO:0000398//mRNA splicing, via spliceosome;GO:0006283//transcription-coupled nucleotide-excision repair;GO:0006351//transcription, DNA-templated;GO:0006366//transcription by RNA polymerase II;GO:0006367//transcription initiation from RNA polymerase II promoter;GO:0006368//transcription elongation from RNA polymerase II promote…
NMIBC-vs-MIBC	Epithelial	ENSG00000136240	KDELR2	0.647149	1.83858	6849	13147	0.391	0.761	1.50628	0	0	up	KDELR2	KDEL endoplasmic reticulum protein retention receptor 2 [Source:HGNC Symbol;Acc:HGNC:6305]	Human Diseases	Infectious diseases	ko05110//Vibrio cholerae infection	K10949	GO:0000139//Golgi membrane;GO:0005783//endoplasmic reticulum;GO:0005789//endoplasmic reticulum membrane;GO:0005794//Golgi apparatus;GO:0005801//cis-Golgi network;GO:0016020//membrane;GO:0016021//integral component of membrane;GO:0030133//transport vesicle;GO:0030663//COPI-coated vesicle membrane;GO:0031410//cytoplasmic vesicle	GO:0005046//KDEL sequence binding;GO:0046923//ER retention sequence binding	GO:0006621//protein retention in ER lumen;GO:0006888//ER to Golgi vesicle-mediated transport;GO:0006890//retrograde vesicle-mediated transport, Golgi to ER;GO:0015031//protein transport;GO:0016192//vesicle-mediated transport
NMIBC-vs-MIBC	Epithelial	ENSG00000188643	S100A16	0.854533	2.41827	6849	13147	0.394	0.722	1.50066	0	0	up	S100A16	S100 calcium binding protein A16 [Source:HGNC Symbol;Acc:HGNC:20441]	-	-	-	-	GO:0005615//extracellular space;GO:0005634//nucleus;GO:0005730//nucleolus;GO:0005737//cytoplasm;GO:0005829//cytosol;GO:0005886//plasma membrane;GO:0070062//extracellular exosome	GO:0003723//RNA binding;GO:0005509//calcium ion binding;GO:0005515//protein binding;GO:0042802//identical protein binding;GO:0042803//protein homodimerization activity;GO:0046872//metal ion binding;GO:0048306//calcium-dependent protein binding	GO:0051592//response to calcium ion
NMIBC-vs-MIBC	Epithelial	ENSG00000175130	MARCKSL1	1.42749	4.0394	6849	13147	0.526	0.826	1.5006	0	0	up	MARCKSL1	MARCKS like 1 [Source:HGNC Symbol;Acc:HGNC:7142]	Organismal Systems;Human Diseases	Immune system;Infectious diseases	ko04666//Fc gamma R-mediated phagocytosis;ko05140//Leishmaniasis	K13536;K13536	GO:0005737//cytoplasm;GO:0005856//cytoskeleton;GO:0005886//plasma membrane;GO:0016020//membrane;GO:0070062//extracellular exosome	GO:0003779//actin binding;GO:0005515//protein binding;GO:0005516//calmodulin binding;GO:0051015//actin filament binding	GO:0007015//actin filament organization;GO:0007417//central nervous system development;GO:0008284//positive regulation of cell proliferation
NMIBC-vs-MIBC	Epithelial	ENSG00000196591	HDAC2	0.82993	2.34762	6849	13147	0.445	0.685	1.50003	0	0	up	HDAC2	histone deacetylase 2 [Source:HGNC Symbol;Acc:HGNC:4853]	Human Diseases;Human Diseases;Human Diseases;Human Diseases;Human Diseases;Human Diseases;Human Diseases;Human Diseases;Cellular Processes;Organismal Systems;Human Diseases;Human Diseases;Organismal Systems;Environmental Information Processing	Cancers;Infectious diseases;Neurodegenerative diseases;Infectious diseases;Cancers;Cancers;Substance dependence;Cancers;Cell growth and death;Endocrine system;Cancers;Substance dependence;Aging;Signal transduction	ko05200//Pathways in cancer;ko05165//Human papillomavirus infection;ko05016//Huntington disease;ko05169//Epstein-Barr virus infection;ko05202//Transcriptional misregulation in cancers;ko05203//Viral carcinogenesis;ko05034//Alcoholism;ko05206//MicroRNAs in cancer;ko04110//Cell cycle;ko04919//Thyroid hormone signaling pathway;ko05220//Chronic myeloid leukemia;ko05031//Amphetamine addiction;ko04213/…	K06067;K06067;K06067;K06067;K06067;K06067;K06067;K06067;K06067;K06067;K06067;K06067;K06067;K06067	GO:0000118//histone deacetylase complex;GO:0000785//chromatin;GO:0000790//nuclear chromatin;GO:0005634//nucleus;GO:0005654//nucleoplasm;GO:0005737//cytoplasm;GO:0016020//membrane;GO:0016021//integral component of membrane;GO:0016580//Sin3 complex;GO:0016581//NuRD complex;GO:0032991//protein-containing complex;GO:0035098//ESC/E(Z) complex	GO:0001103//RNA polymerase II repressing transcription factor binding;GO:0003682//chromatin binding;GO:0003723//RNA binding;GO:0004407//histone deacetylase activity;GO:0005515//protein binding;GO:0008134//transcription factor binding;GO:0016787//hydrolase activity;GO:0019213//deacetylase activity;GO:0019899//enzyme binding;GO:0031072//heat shock protein binding;GO:0031492//nucleosomal DNA binding…	GO:0000122//negative regulation of transcription by RNA polymerase II;GO:0001975//response to amphetamine;GO:0003300//cardiac muscle hypertrophy;GO:0006325//chromatin organization;GO:0006338//chromatin remodeling;GO:0007596//blood coagulation;GO:0008284//positive regulation of cell proliferation;GO:0009913//epidermal cell differentiation;GO:0010718//positive regulation of epithelial to mesenchyma…
NMIBC-vs-MIBC	Epithelial	ENSG00000165474	GJB2	0.417505	1.1788	6849	13147	0.094	0.403	1.49723	0	0	up	GJB2	gap junction protein beta 2 [Source:HGNC Symbol;Acc:HGNC:4284]	Human Diseases	Infectious diseases	ko05131//Shigellosis	K07621	GO:0005737//cytoplasm;GO:0005793//endoplasmic reticulum-Golgi intermediate compartment;GO:0005829//cytosol;GO:0005886//plasma membrane;GO:0005887//integral component of plasma membrane;GO:0005921//gap junction;GO:0005922//connexin complex;GO:0016020//membrane;GO:0016021//integral component of membrane;GO:0016328//lateral plasma membrane;GO:0030054//cell junction;GO:0044297//cell body;GO:0048471//…	GO:0005243//gap junction channel activity;GO:0005509//calcium ion binding;GO:0005515//protein binding;GO:0042802//identical protein binding;GO:0046872//metal ion binding;GO:1903763//gap junction channel activity involved in cell communication by electrical coupling	GO:0002931//response to ischemia;GO:0007154//cell communication;GO:0007267//cell-cell signaling;GO:0007565//female pregnancy;GO:0007568//aging;GO:0007605//sensory perception of sound;GO:0010644//cell communication by electrical coupling;GO:0016264//gap junction assembly;GO:0032355//response to estradiol;GO:0032496//response to lipopolysaccharide;GO:0032526//response to retinoic acid;GO:0032570//r…
NMIBC-vs-MIBC	Epithelial	ENSG00000189171	S100A13	0.588849	1.66184	6849	13147	0.356	0.713	1.49666	0	0	up	S100A13	S100 calcium binding protein A13 [Source:HGNC Symbol;Acc:HGNC:10490]	-	-	-	-	GO:0005576//extracellular region;GO:0005615//extracellular space;GO:0005634//nucleus;GO:0005654//nucleoplasm;GO:0005730//nucleolus;GO:0005737//cytoplasm;GO:0005829//cytosol;GO:0005886//plasma membrane;GO:0048471//perinuclear region of cytoplasm	GO:0005507//copper ion binding;GO:0005509//calcium ion binding;GO:0005515//protein binding;GO:0008270//zinc ion binding;GO:0008289//lipid binding;GO:0017134//fibroblast growth factor binding;GO:0042803//protein homodimerization activity;GO:0046872//metal ion binding;GO:0048306//calcium-dependent protein binding;GO:0050786//RAGE receptor binding	GO:0008284//positive regulation of cell proliferation;GO:0008360//regulation of cell shape;GO:0015031//protein transport;GO:0032610//interleukin-1 alpha production;GO:0043123//positive regulation of I-kappaB kinase/NF-kappaB signaling;GO:0043303//mast cell degranulation;GO:0046688//response to copper ion;GO:0050663//cytokine secretion;GO:0051602//response to electrical stimulus
NMIBC-vs-MIBC	Epithelial	ENSG00000141552	ANAPC11	0.924011	2.6032	6849	13147	0.481	0.801	1.4942	0	0	up	ANAPC11	anaphase promoting complex subunit 11 [Source:HGNC Symbol;Acc:HGNC:14452]	Human Diseases;Genetic Information Processing;Cellular Processes;Cellular Processes;Organismal Systems	Infectious diseases;Folding, sorting and degradation;Cell growth and death;Cell growth and death;Endocrine system	ko05166//HTLV-I infection;ko04120//Ubiquitin mediated proteolysis;ko04114//Oocyte meiosis;ko04110//Cell cycle;ko04914//Progesterone-mediated oocyte maturation	K03358;K03358;K03358;K03358;K03358	GO:0005634//nucleus;GO:0005654//nucleoplasm;GO:0005680//anaphase-promoting complex;GO:0005730//nucleolus;GO:0005737//cytoplasm;GO:0005829//cytosol;GO:0031461//cullin-RING ubiquitin ligase complex	GO:0004842//ubiquitin-protein transferase activity;GO:0005515//protein binding;GO:0034450//ubiquitin-ubiquitin ligase activity;GO:0046872//metal ion binding;GO:0061630//ubiquitin protein ligase activity;GO:0097602//cullin family protein binding	GO:0000278//mitotic cell cycle;GO:0006511//ubiquitin-dependent protein catabolic process;GO:0007049//cell cycle;GO:0016567//protein ubiquitination;GO:0031145//anaphase-promoting complex-dependent catabolic process;GO:0045842//positive regulation of mitotic metaphase/anaphase transition;GO:0051301//cell division;GO:0070979//protein K11-linked ubiquitination;GO:1901990//regulation of mitotic cell c…
NMIBC-vs-MIBC	Epithelial	ENSG00000169689	CENPX	0.53921	1.51663	6849	13147	0.342	0.691	1.49177	0	0	up	CENPX	centromere protein X [Source:HGNC Symbol;Acc:HGNC:11422]	Genetic Information Processing	Replication and repair	ko03460//Fanconi anemia pathway	K15360	GO:0000775//chromosome, centromeric region;GO:0000776//kinetochore;GO:0000777//condensed chromosome kinetochore;GO:0005634//nucleus;GO:0005654//nucleoplasm;GO:0005694//chromosome;GO:0043240//Fanconi anaemia nuclear complex;GO:0071821//FANCM-MHF complex	GO:0003677//DNA binding;GO:0003690//double-stranded DNA binding;GO:0005515//protein binding	GO:0000712//resolution of meiotic recombination intermediates;GO:0006281//DNA repair;GO:0006974//cellular response to DNA damage stimulus;GO:0007049//cell cycle;GO:0031297//replication fork processing;GO:0031398//positive regulation of protein ubiquitination;GO:0034080//CENP-A containing nucleosome assembly;GO:0036297//interstrand cross-link repair;GO:0051301//cell division;GO:0051382//kinetochor…
NMIBC-vs-MIBC	Epithelial	ENSG00000178585	CTNNBIP1	0.18259	0.512647	6849	13147	0.152	0.456	1.48885	0	0	up	CTNNBIP1	catenin beta interacting protein 1 [Source:HGNC Symbol;Acc:HGNC:16913]	Environmental Information Processing	Signal transduction	ko04310//Wnt signaling pathway	K04493	GO:0005634//nucleus;GO:0005654//nucleoplasm;GO:0005737//cytoplasm;GO:0005829//cytosol;GO:0030877//beta-catenin destruction complex	GO:0005515//protein binding;GO:0008013//beta-catenin binding;GO:0070016//armadillo repeat domain binding	GO:0000122//negative regulation of transcription by RNA polymerase II;GO:0001658//branching involved in ureteric bud morphogenesis;GO:0002528//regulation of vascular permeability involved in acute inflammatory response;GO:0009952//anterior/posterior pattern specification;GO:0016055//Wnt signaling pathway;GO:0030178//negative regulation of Wnt signaling pathway;GO:0031333//negative regulation of p…
NMIBC-vs-MIBC	Epithelial	ENSG00000115350	POLE4	0.347586	0.972458	6849	13147	0.244	0.591	1.484	0	0	up	POLE4	DNA polymerase epsilon 4, accessory subunit [Source:HGNC Symbol;Acc:HGNC:18755]	Genetic Information Processing;Genetic Information Processing;Genetic Information Processing	Replication and repair;Replication and repair;Replication and repair	ko03420//Nucleotide excision repair;ko03030//DNA replication;ko03410//Base excision repair	K03506;K03506;K03506	GO:0005634//nucleus;GO:0005654//nucleoplasm;GO:0005671//Ada2/Gcn5/Ada3 transcription activator complex;GO:0008622//epsilon DNA polymerase complex	GO:0003677//DNA binding;GO:0003887//DNA-directed DNA polymerase activity;GO:0005515//protein binding;GO:0046982//protein heterodimerization activity	GO:0000082//G1/S transition of mitotic cell cycle;GO:0006270//DNA replication initiation;GO:0032201//telomere maintenance via semi-conservative replication;GO:0071897//DNA biosynthetic process
NMIBC-vs-MIBC	Epithelial	ENSG00000093144	ECHDC1	0.6678	1.86781	6849	13147	0.397	0.67	1.48372	0	0	up	ECHDC1	ethylmalonyl-CoA decarboxylase 1 [Source:HGNC Symbol;Acc:HGNC:21489]	Metabolism;Metabolism	Global and overview maps;Carbohydrate metabolism	ko01100//Metabolic pathways;ko00640//Propanoate metabolism	K18426;K18426	GO:0005737//cytoplasm;GO:0005829//cytosol;GO:0016020//membrane;GO:0016021//integral component of membrane	GO:0003824//catalytic activity;GO:0004300//enoyl-CoA hydratase activity;GO:0005515//protein binding;GO:0016829//lyase activity;GO:0016831//carboxy-lyase activity	GO:0006635//fatty acid beta-oxidation
NMIBC-vs-MIBC	Epithelial	ENSG00000111832	RWDD1	0.754672	2.11008	6849	13147	0.422	0.659	1.48326	0	0	up	RWDD1	RWD domain containing 1 [Source:HGNC Symbol;Acc:HGNC:20993]	-	-	-	-	GO:0005737//cytoplasm;GO:0005844//polysome	GO:0005515//protein binding	GO:0002181//cytoplasmic translation;GO:0007569//cell aging;GO:0030521//androgen receptor signaling pathway;GO:0034599//cellular response to oxidative stress;GO:0071394//cellular response to testosterone stimulus;GO:2000825//positive regulation of androgen receptor activity
NMIBC-vs-MIBC	Epithelial	ENSG00000167635	ZNF146	0.336514	0.932754	6849	13147	0.226	0.593	1.47056	0	0	up	ZNF146	zinc finger protein 146 [Source:HGNC Symbol;Acc:HGNC:12931]	-	-	-	-	GO:0005634//nucleus;GO:0005730//nucleolus;GO:0005829//cytosol	GO:0000978//RNA polymerase II proximal promoter sequence-specific DNA binding;GO:0000981//DNA-binding transcription factor activity, RNA polymerase II-specific;GO:0003676//nucleic acid binding;GO:0003677//DNA binding;GO:0005515//protein binding;GO:0008201//heparin binding;GO:0008270//zinc ion binding;GO:0046872//metal ion binding	GO:0006355//regulation of transcription, DNA-templated;GO:0006357//regulation of transcription by RNA polymerase II
NMIBC-vs-MIBC	Epithelial	ENSG00000198830	HMGN2	1.71248	4.74384	6849	13147	0.628	0.849	1.46991	0	0	up	HMGN2	high mobility group nucleosomal binding domain 2 [Source:HGNC Symbol;Acc:HGNC:4986]	-	-	-	-	GO:0000785//chromatin;GO:0005615//extracellular space;GO:0005634//nucleus;GO:0005737//cytoplasm	GO:0003677//DNA binding;GO:0003723//RNA binding;GO:0005515//protein binding;GO:0031492//nucleosomal DNA binding	GO:0031640//killing of cells of other organism;GO:0061844//antimicrobial humoral immune response mediated by antimicrobial peptide
NMIBC-vs-MIBC	Epithelial	ENSG00000102898	NUTF2	0.476162	1.31142	6849	13147	0.329	0.682	1.46141	0	0	up	NUTF2	nuclear transport factor 2 [Source:HGNC Symbol;Acc:HGNC:13722]	-	-	-	-	GO:0005634//nucleus;GO:0005637//nuclear inner membrane;GO:0005640//nuclear outer membrane;GO:0005643//nuclear pore;GO:0005654//nucleoplasm;GO:0005737//cytoplasm;GO:0005829//cytosol;GO:0016020//membrane;GO:0031965//nuclear membrane;GO:0044613//nuclear pore central transport channel;GO:0070062//extracellular exosome	GO:0005515//protein binding;GO:0008536//Ran GTPase binding;GO:0017056//structural constituent of nuclear pore;GO:0042802//identical protein binding;GO:0061608//nuclear import signal receptor activity	GO:0006606//protein import into nucleus;GO:0006611//protein export from nucleus;GO:0006913//nucleocytoplasmic transport;GO:0015031//protein transport;GO:0042307//positive regulation of protein import into nucleus;GO:0051028//mRNA transport;GO:0090204//protein localization to nuclear pore;GO:1904046//negative regulation of vascular endothelial growth factor production
NMIBC-vs-MIBC	Epithelial	ENSG00000100906	NFKBIA	2.70718	7.45144	6849	13147	0.527	0.781	1.46069	0	0	up	NFKBIA	NFKB inhibitor alpha [Source:HGNC Symbol;Acc:HGNC:7797]	Human Diseases;Human Diseases;Human Diseases;Human Diseases;Human Diseases;Human Diseases;Human Diseases;Human Diseases;Human Diseases;Environmental Information Processing;Human Diseases;Organismal Systems;Human Diseases;Organismal Systems;Human Diseases;Environmental Information Processing;Human Diseases;Human Diseases;Organismal Systems;Human Diseases;Human Diseases;Cellular Processes;Organisma…	Infectious diseases;Cancers;Infectious diseases;Infectious diseases;Infectious diseases;Infectious diseases;Infectious diseases;Infectious diseases;Infectious disease: viral;Signal transduction;Cancers;Immune system;Infectious diseases;Immune system;Infectious diseases;Signal transduction;Infectious diseases;Infectious diseases;Immune system;Infectious diseases;Infectious diseases;Cell growth and…	ko05168//Herpes simplex infection;ko05200//Pathways in cancer;ko05130//Pathogenic Escherichia coli infection;ko05169//Epstein-Barr virus infection;ko05131//Shigellosis;ko05163//Human cytomegalovirus infection;ko05166//HTLV-I infection;ko05132//Salmonella infection;ko05170//Human immunodeficiency virus 1 infection;ko04024//cAMP signaling pathway;ko05203//Viral carcinogenesis;ko04062//Chemokine sig…	K04734;K04734;K04734;K04734;K04734;K04734;K04734;K04734;K04734;K04734;K04734;K04734;K04734;K04734;K04734;K04734;K04734;K04734;K04734;K04734;K04734;K04734;K04734;K04734;K04734;K04734;K04734;K04734;K04734;K04734;K04734;K04734;K04734;K04734;K04734;K04734;K04734;K04734;K04734;K04734;K04734;K04734;K04734;K04734;K04734	GO:0005634//nucleus;GO:0005654//nucleoplasm;GO:0005737//cytoplasm;GO:0005829//cytosol;GO:0005886//plasma membrane;GO:0033256//I-kappaB/NF-kappaB complex	GO:0005515//protein binding;GO:0008134//transcription factor binding;GO:0008139//nuclear localization sequence binding;GO:0019899//enzyme binding;GO:0031625//ubiquitin protein ligase binding;GO:0042802//identical protein binding;GO:0051059//NF-kappaB binding	GO:0006606//protein import into nucleus;GO:0006915//apoptotic process;GO:0007249//I-kappaB kinase/NF-kappaB signaling;GO:0007253//cytoplasmic sequestering of NF-kappaB;GO:0010468//regulation of gene expression;GO:0010745//negative regulation of macrophage derived foam cell differentiation;GO:0010875//positive regulation of cholesterol efflux;GO:0010888//negative regulation of lipid storage;GO:001…
NMIBC-vs-MIBC	Epithelial	ENSG00000169710	FASN	0.282292	0.77342	6849	13147	0.164	0.506	1.45374	0	0	up	FASN	fatty acid synthase [Source:HGNC Symbol;Acc:HGNC:3594]	Metabolism;Organismal Systems;Environmental Information Processing;Metabolism;Metabolism	Global and overview maps;Endocrine system;Signal transduction;Global and overview maps;Lipid metabolism	ko01100//Metabolic pathways;ko04910//Insulin signaling pathway;ko04152//AMPK signaling pathway;ko01212//Fatty acid metabolism;ko00061//Fatty acid biosynthesis	K00665;K00665;K00665;K00665;K00665	GO:0005737//cytoplasm;GO:0005794//Golgi apparatus;GO:0005829//cytosol;GO:0005886//plasma membrane;GO:0016020//membrane;GO:0042470//melanosome;GO:0042587//glycogen granule;GO:0070062//extracellular exosome	GO:0003723//RNA binding;GO:0003824//catalytic activity;GO:0004312//fatty acid synthase activity;GO:0004313//[acyl-carrier-protein] S-acetyltransferase activity;GO:0004314//[acyl-carrier-protein] S-malonyltransferase activity;GO:0004315//3-oxoacyl-[acyl-carrier-protein] synthase activity;GO:0004316//3-oxoacyl-[acyl-carrier-protein] reductase (NADPH) activity;GO:0004317//3-hydroxypalmitoyl-[acyl-ca…	GO:0001649//osteoblast differentiation;GO:0002068//glandular epithelial cell development;GO:0006084//acetyl-CoA metabolic process;GO:0006629//lipid metabolic process;GO:0006631//fatty acid metabolic process;GO:0006633//fatty acid biosynthetic process;GO:0008152//metabolic process;GO:0008611//ether lipid biosynthetic process;GO:0009058//biosynthetic process;GO:0009888//tissue development;GO:003022…
NMIBC-vs-MIBC	Epithelial	ENSG00000163950	SLBP	0.298217	0.817012	6849	13147	0.217	0.514	1.45369	0	0	up	SLBP	stem-loop binding protein [Source:HGNC Symbol;Acc:HGNC:10904]	-	-	-	-	GO:0005634//nucleus;GO:0005654//nucleoplasm;GO:0005730//nucleolus;GO:0005737//cytoplasm;GO:0005829//cytosol;GO:0071204//histone pre-mRNA 3'end processing complex;GO:1990904//ribonucleoprotein complex	GO:0003723//RNA binding;GO:0003729//mRNA binding;GO:0005515//protein binding;GO:0042802//identical protein binding;GO:0071207//histone pre-mRNA stem-loop binding;GO:0071208//histone pre-mRNA DCP binding	GO:0006369//termination of RNA polymerase II transcription;GO:0006397//mRNA processing;GO:0006398//mRNA 3'-end processing by stem-loop binding and cleavage;GO:0006406//mRNA export from nucleus;GO:0008334//histone mRNA metabolic process;GO:0051028//mRNA transport
NMIBC-vs-MIBC	Epithelial	ENSG00000184900	SUMO3	0.45698	1.25118	6849	13147	0.308	0.675	1.45289	0	0	up	SUMO3	small ubiquitin like modifier 3 [Source:HGNC Symbol;Acc:HGNC:11124]	Genetic Information Processing;Human Diseases	Translation;Cardiovascular diseases	ko03013//RNA transport;ko05418//Fluid shear stress and atherosclerosis	K12160;K12160	GO:0000776//kinetochore;GO:0005634//nucleus;GO:0005654//nucleoplasm;GO:0005737//cytoplasm;GO:0016605//PML body	GO:0005515//protein binding;GO:0031386//protein tag;GO:0044389//ubiquitin-like protein ligase binding	GO:0016925//protein sumoylation;GO:0043392//negative regulation of DNA binding;GO:1900180//regulation of protein localization to nucleus
NMIBC-vs-MIBC	Epithelial	ENSG00000064601	CTSA	0.348152	0.953231	6849	13147	0.244	0.585	1.45285	0	0	up	CTSA	cathepsin A [Source:HGNC Symbol;Acc:HGNC:9251]	Cellular Processes;Organismal Systems	Transport and catabolism;Endocrine system	ko04142//Lysosome;ko04614//Renin-angiotensin system	K13289;K13289	GO:0005576//extracellular region;GO:0005764//lysosome;GO:0005765//lysosomal membrane;GO:0005783//endoplasmic reticulum;GO:0016020//membrane;GO:0035578//azurophil granule lumen;GO:0043202//lysosomal lumen;GO:0043231//intracellular membrane-bounded organelle;GO:0070062//extracellular exosome;GO:0098575//lumenal side of lysosomal membrane	GO:0004180//carboxypeptidase activity;GO:0004185//serine-type carboxypeptidase activity;GO:0008047//enzyme activator activity;GO:0008233//peptidase activity;GO:0016787//hydrolase activity	GO:0006508//proteolysis;GO:0006687//glycosphingolipid metabolic process;GO:0006886//intracellular protein transport;GO:0031647//regulation of protein stability;GO:0043085//positive regulation of catalytic activity;GO:0043312//neutrophil degranulation;GO:1904714//regulation of chaperone-mediated autophagy;GO:1904715//negative regulation of chaperone-mediated autophagy
NMIBC-vs-MIBC	Epithelial	ENSG00000182108	DEXI	0.239233	0.653811	6849	13147	0.183	0.451	1.45008	0	0	up	DEXI	Dexi homolog [Source:HGNC Symbol;Acc:HGNC:13267]	-	-	-	-	-	GO:0005515//protein binding	-
NMIBC-vs-MIBC	Epithelial	ENSG00000178078	STAP2	0.313614	0.856768	6849	13147	0.238	0.593	1.44962	0	0	up	STAP2	signal transducing adaptor family member 2 [Source:HGNC Symbol;Acc:HGNC:30430]	-	-	-	-	GO:0005737//cytoplasm;GO:0005829//cytosol;GO:0005886//plasma membrane	GO:0005515//protein binding;GO:0035591//signaling adaptor activity	GO:0042531//positive regulation of tyrosine phosphorylation of STAT protein
NMIBC-vs-MIBC	Epithelial	ENSG00000197747	S100A10	1.90783	5.20835	6849	13147	0.336	0.748	1.44885	0	0	up	S100A10	S100 calcium binding protein A10 [Source:HGNC Symbol;Acc:HGNC:10487]	Human Diseases	Infectious diseases	ko05132//Salmonella infection	K17274	GO:0005576//extracellular region;GO:0005615//extracellular space;GO:0005737//cytoplasm;GO:0005783//endoplasmic reticulum;GO:0019897//extrinsic component of plasma membrane;GO:0045121//membrane raft;GO:0062023//collagen-containing extracellular matrix;GO:0070062//extracellular exosome;GO:1990665//AnxA2-p11 complex	GO:0005509//calcium ion binding;GO:0005515//protein binding;GO:0042803//protein homodimerization activity;GO:0044325//ion channel binding;GO:0048306//calcium-dependent protein binding	GO:0001765//membrane raft assembly;GO:0006900//vesicle budding from membrane;GO:0042493//response to drug;GO:0043547//positive regulation of GTPase activity;GO:0051099//positive regulation of binding;GO:0051496//positive regulation of stress fiber assembly;GO:0051894//positive regulation of focal adhesion assembly;GO:0072659//protein localization to plasma membrane;GO:1900026//positive regulation…
NMIBC-vs-MIBC	Epithelial	ENSG00000108671	PSMD11	0.418882	1.14102	6849	13147	0.289	0.667	1.4455	0	0	up	PSMD11	proteasome 26S subunit, non-ATPase 11 [Source:HGNC Symbol;Acc:HGNC:9556]	Human Diseases;Genetic Information Processing	Infectious diseases;Folding, sorting and degradation	ko05169//Epstein-Barr virus infection;ko03050//Proteasome	K03036;K03036	GO:0000502//proteasome complex;GO:0005576//extracellular region;GO:0005634//nucleus;GO:0005654//nucleoplasm;GO:0005737//cytoplasm;GO:0005829//cytosol;GO:0005838//proteasome regulatory particle;GO:0008541//proteasome regulatory particle, lid subcomplex;GO:0016020//membrane;GO:0022624//proteasome accessory complex;GO:0034774//secretory granule lumen;GO:1904813//ficolin-1-rich granule lumen	GO:0005198//structural molecule activity;GO:0005515//protein binding	GO:0000165//MAPK cascade;GO:0000209//protein polyubiquitination;GO:0002223//stimulatory C-type lectin receptor signaling pathway;GO:0002479//antigen processing and presentation of exogenous peptide antigen via MHC class I, TAP-dependent;GO:0006511//ubiquitin-dependent protein catabolic process;GO:0006521//regulation of cellular amino acid metabolic process;GO:0010972//negative regulation of G2/M …
NMIBC-vs-MIBC	Epithelial	ENSG00000196230	TUBB	1.7955	4.88577	6849	13147	0.632	0.826	1.44415	0	0	up	TUBB	tubulin beta class I [Source:HGNC Symbol;Acc:HGNC:20778]	Human Diseases;Human Diseases;Human Diseases;Cellular Processes;Cellular Processes	Neurodegenerative diseases;Neurodegenerative diseases;Infectious diseases;Transport and catabolism;Cellular community - eukaryotes	ko05010//Alzheimer disease;ko05016//Huntington disease;ko05130//Pathogenic Escherichia coli infection;ko04145//Phagosome;ko04540//Gap junction	K07375;K07375;K07375;K07375;K07375	GO:0005576//extracellular region;GO:0005634//nucleus;GO:0005641//nuclear envelope lumen;GO:0005737//cytoplasm;GO:0005856//cytoskeleton;GO:0005874//microtubule;GO:0032991//protein-containing complex;GO:0035578//azurophil granule lumen;GO:0036464//cytoplasmic ribonucleoprotein granule;GO:0044297//cell body;GO:0045121//membrane raft;GO:0070062//extracellular exosome	GO:0000166//nucleotide binding;GO:0003924//GTPase activity;GO:0005198//structural molecule activity;GO:0005200//structural constituent of cytoskeleton;GO:0005515//protein binding;GO:0005525//GTP binding;GO:0019904//protein domain specific binding;GO:0031625//ubiquitin protein ligase binding;GO:0032794//GTPase activating protein binding;GO:0042288//MHC class I protein binding;GO:0044877//protein-c…	GO:0000086//G2/M transition of mitotic cell cycle;GO:0000226//microtubule cytoskeleton organization;GO:0000278//mitotic cell cycle;GO:0007010//cytoskeleton organization;GO:0007017//microtubule-based process;GO:0009987//cellular process;GO:0010389//regulation of G2/M transition of mitotic cell cycle;GO:0030705//cytoskeleton-dependent intracellular transport;GO:0042267//natural killer cell mediated…
NMIBC-vs-MIBC	Epithelial	ENSG00000173113	TRMT112	1.89379	5.15272	6849	13147	0.649	0.866	1.44401	0	0	up	TRMT112	tRNA methyltransferase subunit 11-2 [Source:HGNC Symbol;Acc:HGNC:26940]	-	-	-	-	GO:0005634//nucleus;GO:0005654//nucleoplasm;GO:0005737//cytoplasm;GO:0005829//cytosol;GO:0032991//protein-containing complex;GO:0048471//perinuclear region of cytoplasm	GO:0005515//protein binding;GO:0008276//protein methyltransferase activity;GO:0016435//rRNA (guanine) methyltransferase activity;GO:0046982//protein heterodimerization activity	GO:0006364//rRNA processing;GO:0006415//translational termination;GO:0018364//peptidyl-glutamine methylation;GO:0030488//tRNA methylation;GO:0031167//rRNA methylation;GO:0032259//methylation;GO:0034968//histone lysine methylation;GO:0070476//rRNA (guanine-N7)-methylation;GO:2000234//positive regulation of rRNA processing
NMIBC-vs-MIBC	Epithelial	ENSG00000120149	MSX2	0.305478	0.829395	6849	13147	0.205	0.494	1.44069	0	0	up	MSX2	msh homeobox 2 [Source:HGNC Symbol;Acc:HGNC:7392]	Human Diseases	Infectious diseases	ko05166//HTLV-I infection	K09341	GO:0000790//nuclear chromatin;GO:0005634//nucleus;GO:0005829//cytosol;GO:0016607//nuclear speck	GO:0000976//transcription regulatory region sequence-specific DNA binding;GO:0000977//RNA polymerase II regulatory region sequence-specific DNA binding;GO:0000981//DNA-binding transcription factor activity, RNA polymerase II-specific;GO:0001227//DNA-binding transcription repressor activity, RNA polymerase II-specific;GO:0003677//DNA binding;GO:0005515//protein binding;GO:0008134//transcription fa…	GO:0000122//negative regulation of transcription by RNA polymerase II;GO:0001503//ossification;GO:0001649//osteoblast differentiation;GO:0002063//chondrocyte development;GO:0002076//osteoblast development;GO:0003148//outflow tract septum morphogenesis;GO:0003151//outflow tract morphogenesis;GO:0003198//epithelial to mesenchymal transition involved in endocardial cushion formation;GO:0003416//endo…
NMIBC-vs-MIBC	Epithelial	ENSG00000166145	SPINT1	1.07746	2.92191	6849	13147	0.507	0.849	1.43919	0	0	up	SPINT1	serine peptidase inhibitor, Kunitz type 1 [Source:HGNC Symbol;Acc:HGNC:11246]	Human Diseases;Human Diseases	Cancers;Cancers	ko05202//Transcriptional misregulation in cancers;ko05215//Prostate cancer	K15619;K15619	GO:0005576//extracellular region;GO:0005615//extracellular space;GO:0005886//plasma membrane;GO:0016020//membrane;GO:0016021//integral component of membrane;GO:0070062//extracellular exosome	GO:0004867//serine-type endopeptidase inhibitor activity;GO:0005515//protein binding;GO:0030414//peptidase inhibitor activity	GO:0001843//neural tube closure;GO:0001892//embryonic placenta development;GO:0010466//negative regulation of peptidase activity;GO:0010951//negative regulation of endopeptidase activity;GO:0030198//extracellular matrix organization;GO:0045687//positive regulation of glial cell differentiation;GO:0060670//branching involved in labyrinthine layer morphogenesis;GO:0060674//placenta blood vessel dev…
NMIBC-vs-MIBC	Epithelial	ENSG00000106355	LSM5	0.714455	1.92495	6849	13147	0.418	0.724	1.42978	0	0	up	LSM5	LSM5 homolog, U6 small nuclear RNA and mRNA degradation associated [Source:HGNC Symbol;Acc:HGNC:17162]	Genetic Information Processing;Genetic Information Processing	Transcription;Folding, sorting and degradation	ko03040//Spliceosome;ko03018//RNA degradation	K12624;K12624	GO:0005634//nucleus;GO:0005654//nucleoplasm;GO:0005681//spliceosomal complex;GO:0005688//U6 snRNP;GO:0005737//cytoplasm;GO:0005829//cytosol;GO:0046540//U4/U6 x U5 tri-snRNP complex;GO:0071005//U2-type precatalytic spliceosome;GO:0120115//Lsm2-8 complex;GO:1990726//Lsm1-7-Pat1 complex	GO:0003723//RNA binding;GO:0005515//protein binding;GO:0046982//protein heterodimerization activity	GO:0000398//mRNA splicing, via spliceosome;GO:0006397//mRNA processing;GO:0006402//mRNA catabolic process;GO:0008380//RNA splicing;GO:0009617//response to bacterium;GO:0043928//exonucleolytic nuclear-transcribed mRNA catabolic process involved in deadenylation-dependent decay
NMIBC-vs-MIBC	Epithelial	ENSG00000122034	GTF3A	0.424492	1.14122	6849	13147	0.294	0.637	1.42656	0	0	up	GTF3A	general transcription factor IIIA [Source:HGNC Symbol;Acc:HGNC:4662]	-	-	-	-	GO:0005634//nucleus;GO:0005654//nucleoplasm	GO:0003676//nucleic acid binding;GO:0003677//DNA binding;GO:0003723//RNA binding;GO:0008097//5S rRNA binding;GO:0046872//metal ion binding	GO:0006383//transcription by RNA polymerase III;GO:0009303//rRNA transcription;GO:0042254//ribosome biogenesis;GO:0042273//ribosomal large subunit biogenesis
NMIBC-vs-MIBC	Epithelial	ENSG00000169738	DCXR	0.491794	1.3186	6849	13147	0.331	0.681	1.42269	0	0	up	DCXR	dicarbonyl and L-xylulose reductase [Source:HGNC Symbol;Acc:HGNC:18985]	Metabolism;Metabolism	Global and overview maps;Carbohydrate metabolism	ko01100//Metabolic pathways;ko00040//Pentose and glucuronate interconversions	K03331;K03331	GO:0005634//nucleus;GO:0005881//cytoplasmic microtubule;GO:0005886//plasma membrane;GO:0005902//microvillus;GO:0005903//brush border;GO:0016020//membrane;GO:0070062//extracellular exosome	GO:0004090//carbonyl reductase (NADPH) activity;GO:0005515//protein binding;GO:0016491//oxidoreductase activity;GO:0016614//oxidoreductase activity, acting on CH-OH group of donors;GO:0016655//oxidoreductase activity, acting on NAD(P)H, quinone or similar compound as acceptor;GO:0042802//identical protein binding;GO:0044105//L-xylulose reductase (NAD+) activity;GO:0050038//L-xylulose reductase (N…	GO:0005975//carbohydrate metabolic process;GO:0005997//xylulose metabolic process;GO:0006006//glucose metabolic process;GO:0006739//NADP metabolic process;GO:0019640//glucuronate catabolic process to xylulose 5-phosphate;GO:0042732//D-xylose metabolic process;GO:0055114//oxidation-reduction process
NMIBC-vs-MIBC	Epithelial	ENSG00000120802	TMPO	0.409272	1.09492	6849	13147	0.25	0.541	1.41948	0	0	up	TMPO	thymopoietin [Source:HGNC Symbol;Acc:HGNC:11875]	-	-	-	-	GO:0000785//chromatin;GO:0005634//nucleus;GO:0005635//nuclear envelope;GO:0005637//nuclear inner membrane;GO:0005694//chromosome;GO:0005737//cytoplasm;GO:0016020//membrane;GO:0016021//integral component of membrane;GO:0031965//nuclear membrane	GO:0003677//DNA binding;GO:0005515//protein binding;GO:0005521//lamin binding;GO:0045296//cadherin binding	GO:0006355//regulation of transcription, DNA-templated
NMIBC-vs-MIBC	Epithelial	ENSG00000101182	PSMA7	1.90628	5.08981	6849	13147	0.636	0.852	1.41681	0	0	up	PSMA7	proteasome 20S subunit alpha 7 [Source:HGNC Symbol;Acc:HGNC:9536]	Genetic Information Processing	Folding, sorting and degradation	ko03050//Proteasome	K02731	GO:0000502//proteasome complex;GO:0005634//nucleus;GO:0005654//nucleoplasm;GO:0005737//cytoplasm;GO:0005829//cytosol;GO:0005839//proteasome core complex;GO:0019773//proteasome core complex, alpha-subunit complex;GO:0070062//extracellular exosome;GO:0098794//postsynapse	GO:0004175//endopeptidase activity;GO:0004298//threonine-type endopeptidase activity;GO:0005515//protein binding;GO:0008233//peptidase activity;GO:0016787//hydrolase activity;GO:0042802//identical protein binding	GO:0000165//MAPK cascade;GO:0000209//protein polyubiquitination;GO:0002223//stimulatory C-type lectin receptor signaling pathway;GO:0002479//antigen processing and presentation of exogenous peptide antigen via MHC class I, TAP-dependent;GO:0006508//proteolysis;GO:0006511//ubiquitin-dependent protein catabolic process;GO:0006521//regulation of cellular amino acid metabolic process;GO:0010498//prot…
NMIBC-vs-MIBC	Epithelial	ENSG00000249042	AC008771.1	0.182302	0.485153	6849	13147	0.142	0.399	1.41162	0	0	up	AC008771.1	-	-	-	-	-	-	-	-
NMIBC-vs-MIBC	Epithelial	ENSG00000145220	LYAR	0.1295	0.344025	6849	13147	0.105	0.345	1.40887	0	0	up	LYAR	Ly1 antibody reactive [Source:HGNC Symbol;Acc:HGNC:26021]	-	-	-	-	GO:0001750//photoreceptor outer segment;GO:0005634//nucleus;GO:0005654//nucleoplasm;GO:0005730//nucleolus;GO:0005737//cytoplasm;GO:0042995//cell projection	GO:0003677//DNA binding;GO:0003723//RNA binding;GO:0005515//protein binding;GO:0033613//activating transcription factor binding;GO:0042802//identical protein binding;GO:0046872//metal ion binding	GO:0000122//negative regulation of transcription by RNA polymerase II;GO:0002376//immune system process;GO:0006364//rRNA processing;GO:0045087//innate immune response;GO:0045824//negative regulation of innate immune response;GO:0045943//positive regulation of transcription by RNA polymerase I;GO:0048821//erythrocyte development;GO:0050766//positive regulation of phagocytosis
NMIBC-vs-MIBC	Epithelial	ENSG00000087086	FTL	14.2738	37.6567	6849	13147	0.905	0.96	1.39953	0	0	up	FTL	ferritin light chain [Source:HGNC Symbol;Acc:HGNC:3999]	Cellular Processes;Organismal Systems;Cellular Processes	Cell growth and death;Digestive system;Cell growth and death	ko04217//Necroptosis;ko04978//Mineral absorption;ko04216//Ferroptosis	K13625;K13625;K13625	GO:0005576//extracellular region;GO:0005737//cytoplasm;GO:0005829//cytosol;GO:0008043//intracellular ferritin complex;GO:0016020//membrane;GO:0035578//azurophil granule lumen;GO:0044754//autolysosome;GO:0070062//extracellular exosome	GO:0005506//iron ion binding;GO:0005515//protein binding;GO:0008198//ferrous iron binding;GO:0008199//ferric iron binding;GO:0042802//identical protein binding;GO:0046872//metal ion binding	GO:0006826//iron ion transport;GO:0006879//cellular iron ion homeostasis;GO:0006880//intracellular sequestering of iron ion;GO:0043312//neutrophil degranulation;GO:0055072//iron ion homeostasis
NMIBC-vs-MIBC	Epithelial	ENSG00000172336	POP7	0.2186	0.576435	6849	13147	0.186	0.475	1.39845	0	0	up	POP7	POP7 homolog, ribonuclease P/MRP subunit [Source:HGNC Symbol;Acc:HGNC:19949]	Genetic Information Processing;Genetic Information Processing	Translation;Translation	ko03013//RNA transport;ko03008//Ribosome biogenesis in eukaryotes	K14527;K14527	GO:0000172//ribonuclease MRP complex;GO:0005634//nucleus;GO:0005654//nucleoplasm;GO:0005730//nucleolus;GO:0005737//cytoplasm;GO:0030681//multimeric ribonuclease P complex	GO:0003676//nucleic acid binding;GO:0003723//RNA binding;GO:0004526//ribonuclease P activity;GO:0005515//protein binding;GO:0016787//hydrolase activity;GO:0033204//ribonuclease P RNA binding	GO:0001682//tRNA 5'-leader removal;GO:0006364//rRNA processing;GO:0008033//tRNA processing;GO:0090501//RNA phosphodiester bond hydrolysis;GO:0090502//RNA phosphodiester bond hydrolysis, endonucleolytic
NMIBC-vs-MIBC	Epithelial	ENSG00000102024	PLS3	0.292114	0.769434	6849	13147	0.198	0.523	1.39696	0	0	up	PLS3	plastin 3 [Source:HGNC Symbol;Acc:HGNC:9091]	-	-	-	-	GO:0005737//cytoplasm;GO:0005829//cytosol;GO:0005884//actin filament;GO:0005886//plasma membrane;GO:0032432//actin filament bundle	GO:0003779//actin binding;GO:0005509//calcium ion binding;GO:0005515//protein binding;GO:0046872//metal ion binding;GO:0051015//actin filament binding	GO:0051017//actin filament bundle assembly;GO:0051639//actin filament network formation;GO:0060348//bone development
NMIBC-vs-MIBC	Epithelial	ENSG00000181061	HIGD1A	0.405055	1.0614	6849	13147	0.292	0.621	1.38956	0	0	up	HIGD1A	HIG1 hypoxia inducible domain family member 1A [Source:HGNC Symbol;Acc:HGNC:29527]	-	-	-	-	GO:0005634//nucleus;GO:0005654//nucleoplasm;GO:0005739//mitochondrion;GO:0005743//mitochondrial inner membrane;GO:0016020//membrane;GO:0016021//integral component of membrane;GO:0031966//mitochondrial membrane;GO:0032991//protein-containing complex;GO:0070469//respiratory chain	-	GO:0042149//cellular response to glucose starvation;GO:0043066//negative regulation of apoptotic process;GO:0055114//oxidation-reduction process;GO:0061418//regulation of transcription from RNA polymerase II promoter in response to hypoxia;GO:0071456//cellular response to hypoxia;GO:0071902//positive regulation of protein serine/threonine kinase activity;GO:0090201//negative regulation of release…
NMIBC-vs-MIBC	Epithelial	ENSG00000176124	DLEU1	0.145754	0.381296	6849	13147	0.109	0.357	1.38676	0	0	up	DLEU1	-	-	-	-	-	-	-	-
NMIBC-vs-MIBC	Epithelial	ENSG00000158850	B4GALT3	0.169785	0.443748	6849	13147	0.131	0.415	1.3855	0	0	up	B4GALT3	beta-1,4-galactosyltransferase 3 [Source:HGNC Symbol;Acc:HGNC:926]	Metabolism;Metabolism;Metabolism;Metabolism;Metabolism;Metabolism;Metabolism	Global and overview maps;Glycan biosynthesis and metabolism;Glycan biosynthesis and metabolism;Glycan biosynthesis and metabolism;Glycan biosynthesis and metabolism;Glycan biosynthesis and metabolism;Glycan biosynthesis and metabolism	ko01100//Metabolic pathways;ko00510//N-Glycan biosynthesis;ko00514//Other types of O-glycan biosynthesis;ko00513//Various types of N-glycan biosynthesis;ko00601//Glycosphingolipid biosynthesis - lacto and neolacto series;ko00515//Mannose type O-glycan biosyntheis;ko00533//Glycosaminoglycan biosynthesis - keratan sulfate	K07968;K07968;K07968;K07968;K07968;K07968;K07968	GO:0000139//Golgi membrane;GO:0005794//Golgi apparatus;GO:0005829//cytosol;GO:0016020//membrane;GO:0016021//integral component of membrane;GO:0032580//Golgi cisterna membrane;GO:0070062//extracellular exosome	GO:0003831//beta-N-acetylglucosaminylglycopeptide beta-1,4-galactosyltransferase activity;GO:0003945//N-acetyllactosamine synthase activity;GO:0008378//galactosyltransferase activity;GO:0016740//transferase activity;GO:0016757//transferase activity, transferring glycosyl groups;GO:0046872//metal ion binding	GO:0005975//carbohydrate metabolic process;GO:0006486//protein glycosylation;GO:0006682//galactosylceramide biosynthetic process;GO:0018146//keratan sulfate biosynthetic process
NMIBC-vs-MIBC	Epithelial	ENSG00000023330	ALAS1	0.424497	1.10679	6849	13147	0.265	0.567	1.38234	0	0	up	ALAS1	5'-aminolevulinate synthase 1 [Source:HGNC Symbol;Acc:HGNC:396]	Metabolism;Metabolism;Metabolism	Global and overview maps;Metabolism of cofactors and vitamins;Amino acid metabolism	ko01100//Metabolic pathways;ko00860//Porphyrin and chlorophyll metabolism;ko00260//Glycine, serine and threonine metabolism	K00643;K00643;K00643	GO:0005654//nucleoplasm;GO:0005739//mitochondrion;GO:0005759//mitochondrial matrix;GO:0005829//cytosol	GO:0003824//catalytic activity;GO:0003870//5-aminolevulinate synthase activity;GO:0005515//protein binding;GO:0016740//transferase activity;GO:0016746//transferase activity, transferring acyl groups;GO:0030170//pyridoxal phosphate binding;GO:0042802//identical protein binding	GO:0001666//response to hypoxia;GO:0006778//porphyrin-containing compound metabolic process;GO:0006782//protoporphyrinogen IX biosynthetic process;GO:0006783//heme biosynthetic process;GO:0007005//mitochondrion organization;GO:0009058//biosynthetic process;GO:0019216//regulation of lipid metabolic process;GO:0033014//tetrapyrrole biosynthetic process;GO:0042541//hemoglobin biosynthetic process;GO…
NMIBC-vs-MIBC	Epithelial	ENSG00000132780	NASP	0.758516	1.97389	6849	13147	0.412	0.685	1.37967	0	0	up	NASP	nuclear autoantigenic sperm protein [Source:HGNC Symbol;Acc:HGNC:7644]	-	-	-	-	GO:0000790//nuclear chromatin;GO:0005634//nucleus;GO:0005654//nucleoplasm;GO:0005737//cytoplasm;GO:0032991//protein-containing complex	GO:0005515//protein binding;GO:0042393//histone binding;GO:0044877//protein-containing complex binding	GO:0000082//G1/S transition of mitotic cell cycle;GO:0001824//blastocyst development;GO:0006260//DNA replication;GO:0006334//nucleosome assembly;GO:0006335//DNA replication-dependent nucleosome assembly;GO:0006336//DNA replication-independent nucleosome assembly;GO:0007049//cell cycle;GO:0008584//male gonad development;GO:0015031//protein transport;GO:0033574//response to testosterone;GO:0034080/…
NMIBC-vs-MIBC	Epithelial	ENSG00000108953	YWHAE	2.97272	7.68358	6849	13147	0.765	0.903	1.36996	0	0	up	YWHAE	tyrosine 3-monooxygenase/tryptophan 5-monooxygenase activation protein epsilon [Source:HGNC Symbol;Acc:HGNC:12851]	Environmental Information Processing;Human Diseases;Organismal Systems;Human Diseases;Environmental Information Processing;Cellular Processes;Cellular Processes;Organismal Systems	Signal transduction;Cancers;Immune system;Infectious diseases;Signal transduction;Cell growth and death;Cell growth and death;Nervous system	ko04151//PI3K-Akt signaling pathway;ko05203//Viral carcinogenesis;ko04621//NOD-like receptor signaling pathway;ko05160//Hepatitis C;ko04390//Hippo signaling pathway;ko04114//Oocyte meiosis;ko04110//Cell cycle;ko04722//Neurotrophin signaling pathway	K06630;K06630;K06630;K06630;K06630;K06630;K06630;K06630	GO:0005634//nucleus;GO:0005737//cytoplasm;GO:0005739//mitochondrion;GO:0005829//cytosol;GO:0005871//kinesin complex;GO:0005886//plasma membrane;GO:0005925//focal adhesion;GO:0016020//membrane;GO:0030424//axon;GO:0042470//melanosome;GO:0045202//synapse;GO:0070062//extracellular exosome;GO:0090724//central region of growth cone;GO:0098978//glutamatergic synapse	GO:0003723//RNA binding;GO:0005246//calcium channel regulator activity;GO:0005515//protein binding;GO:0015459//potassium channel regulator activity;GO:0019899//enzyme binding;GO:0019903//protein phosphatase binding;GO:0019904//protein domain specific binding;GO:0023026//MHC class II protein complex binding;GO:0031625//ubiquitin protein ligase binding;GO:0042802//identical protein binding;GO:00428…	GO:0000086//G2/M transition of mitotic cell cycle;GO:0000165//MAPK cascade;GO:0001764//neuron migration;GO:0003064//regulation of heart rate by hormone;GO:0006605//protein targeting;GO:0010389//regulation of G2/M transition of mitotic cell cycle;GO:0016032//viral process;GO:0021762//substantia nigra development;GO:0021766//hippocampus development;GO:0021987//cerebral cortex development;GO:0034504…
NMIBC-vs-MIBC	Epithelial	ENSG00000134825	TMEM258	1.82733	4.71823	6849	13147	0.631	0.863	1.36846	0	0	up	TMEM258	transmembrane protein 258 [Source:HGNC Symbol;Acc:HGNC:1164]	-	-	-	-	GO:0005783//endoplasmic reticulum;GO:0016020//membrane;GO:0016021//integral component of membrane;GO:0032991//protein-containing complex;GO:0034998//oligosaccharyltransferase I complex;GO:0043227//membrane-bounded organelle	GO:0005515//protein binding	GO:0006486//protein glycosylation;GO:0006487//protein N-linked glycosylation
NMIBC-vs-MIBC	Epithelial	ENSG00000004779	NDUFAB1	0.919977	2.37426	6849	13147	0.465	0.756	1.36771	0	0	up	NDUFAB1	NADH:ubiquinone oxidoreductase subunit AB1 [Source:HGNC Symbol;Acc:HGNC:7694]	Metabolism;Human Diseases;Human Diseases;Organismal Systems;Human Diseases;Human Diseases;Organismal Systems;Metabolism	Global and overview maps;Neurodegenerative diseases;Neurodegenerative diseases;Environmental adaptation;Endocrine and metabolic diseases;Neurodegenerative diseases;Nervous system;Energy metabolism	ko01100//Metabolic pathways;ko05010//Alzheimer disease;ko05016//Huntington disease;ko04714//Thermogenesis;ko04932//Non-alcoholic fatty liver disease (NAFLD);ko05012//Parkinson disease;ko04723//Retrograde endocannabinoid signaling;ko00190//Oxidative phosphorylation	K03955;K03955;K03955;K03955;K03955;K03955;K03955;K03955	GO:0005654//nucleoplasm;GO:0005739//mitochondrion;GO:0005743//mitochondrial inner membrane;GO:0005747//mitochondrial respiratory chain complex I;GO:0005759//mitochondrial matrix;GO:0005762//mitochondrial large ribosomal subunit;GO:0031966//mitochondrial membrane;GO:0070469//respiratory chain	GO:0000035//acyl binding;GO:0000036//acyl carrier activity;GO:0005504//fatty acid binding;GO:0005509//calcium ion binding;GO:0005515//protein binding;GO:0008137//NADH dehydrogenase (ubiquinone) activity	GO:0006120//mitochondrial electron transport, NADH to ubiquinone;GO:0006629//lipid metabolic process;GO:0006631//fatty acid metabolic process;GO:0006633//fatty acid biosynthetic process;GO:0009249//protein lipoylation;GO:0032981//mitochondrial respiratory chain complex I assembly;GO:0055114//oxidation-reduction process
NMIBC-vs-MIBC	Epithelial	ENSG00000160752	FDPS	0.757276	1.95203	6849	13147	0.415	0.725	1.36596	0	0	up	FDPS	farnesyl diphosphate synthase [Source:HGNC Symbol;Acc:HGNC:3631]	Metabolism;Human Diseases;Human Diseases;Metabolism	Global and overview maps;Infectious diseases;Infectious diseases;Metabolism of terpenoids and polyketides	ko01100//Metabolic pathways;ko05166//HTLV-I infection;ko05164//Influenza A;ko00900//Terpenoid backbone biosynthesis	K00787;K00787;K00787;K00787	GO:0005654//nucleoplasm;GO:0005737//cytoplasm;GO:0005829//cytosol;GO:0016020//membrane;GO:0016021//integral component of membrane	GO:0003723//RNA binding;GO:0004161//dimethylallyltranstransferase activity;GO:0004337//geranyltranstransferase activity;GO:0005515//protein binding;GO:0016740//transferase activity;GO:0046872//metal ion binding	GO:0006629//lipid metabolic process;GO:0006694//steroid biosynthetic process;GO:0006695//cholesterol biosynthetic process;GO:0008202//steroid metabolic process;GO:0008203//cholesterol metabolic process;GO:0008299//isoprenoid biosynthetic process;GO:0016032//viral process;GO:0016126//sterol biosynthetic process;GO:0033384//geranyl diphosphate biosynthetic process;GO:0045337//farnesyl diphosphate b…
NMIBC-vs-MIBC	Epithelial	ENSG00000137288	UQCC2	0.744998	1.91664	6849	13147	0.424	0.744	1.36315	0	0	up	UQCC2	ubiquinol-cytochrome c reductase complex assembly factor 2 [Source:HGNC Symbol;Acc:HGNC:21237]	-	-	-	-	GO:0005739//mitochondrion;GO:0005743//mitochondrial inner membrane;GO:0005758//mitochondrial intermembrane space;GO:0005759//mitochondrial matrix;GO:0016020//membrane;GO:0016604//nuclear body;GO:0042645//mitochondrial nucleoid	GO:0005515//protein binding	GO:0002082//regulation of oxidative phosphorylation;GO:0034551//mitochondrial respiratory chain complex III assembly;GO:0050796//regulation of insulin secretion;GO:0070131//positive regulation of mitochondrial translation;GO:1903364//positive regulation of cellular protein catabolic process;GO:2001014//regulation of skeletal muscle cell differentiation
NMIBC-vs-MIBC	Epithelial	ENSG00000151726	ACSL1	0.130352	0.335099	6849	13147	0.081	0.299	1.3615	0	0	up	ACSL1	acyl-CoA synthetase long chain family member 1 [Source:HGNC Symbol;Acc:HGNC:3569]	Metabolism;Organismal Systems;Cellular Processes;Organismal Systems;Organismal Systems;Metabolism;Metabolism;Cellular Processes;Metabolism	Global and overview maps;Environmental adaptation;Transport and catabolism;Endocrine system;Endocrine system;Global and overview maps;Lipid metabolism;Cell growth and death;Lipid metabolism	ko01100//Metabolic pathways;ko04714//Thermogenesis;ko04146//Peroxisome;ko03320//PPAR signaling pathway;ko04920//Adipocytokine signaling pathway;ko01212//Fatty acid metabolism;ko00071//Fatty acid degradation;ko04216//Ferroptosis;ko00061//Fatty acid biosynthesis	K01897;K01897;K01897;K01897;K01897;K01897;K01897;K01897;K01897	GO:0005739//mitochondrion;GO:0005741//mitochondrial outer membrane;GO:0005777//peroxisome;GO:0005778//peroxisomal membrane;GO:0005783//endoplasmic reticulum;GO:0005789//endoplasmic reticulum membrane;GO:0005886//plasma membrane;GO:0016020//membrane;GO:0016021//integral component of membrane;GO:0031090//organelle membrane;GO:0043231//intracellular membrane-bounded organelle	GO:0000166//nucleotide binding;GO:0003824//catalytic activity;GO:0003996//acyl-CoA ligase activity;GO:0004467//long-chain fatty acid-CoA ligase activity;GO:0005524//ATP binding;GO:0016874//ligase activity;GO:0047676//arachidonate-CoA ligase activity;GO:0050197//phytanate-CoA ligase activity;GO:0090434//oleoyl-CoA ligase activity;GO:0102391//decanoate-CoA ligase activity	GO:0000038//very long-chain fatty acid metabolic process;GO:0001676//long-chain fatty acid metabolic process;GO:0006629//lipid metabolic process;GO:0006631//fatty acid metabolic process;GO:0007584//response to nutrient;GO:0008610//lipid biosynthetic process;GO:0010033//response to organic substance;GO:0010747//positive regulation of plasma membrane long-chain fatty acid transport;GO:0014070//resp…
NMIBC-vs-MIBC	Epithelial	ENSG00000002330	BAD	0.438224	1.12545	6849	13147	0.316	0.648	1.36056	0	0	up	BAD	BCL2 associated agonist of cell death [Source:HGNC Symbol;Acc:HGNC:936]	Human Diseases;Human Diseases;Environmental Information Processing;Human Diseases;Human Diseases;Human Diseases;Environmental Information Processing;Human Diseases;Environmental Information Processing;Human Diseases;Cellular Processes;Organismal Systems;Environmental Information Processing;Human Diseases;Human Diseases;Human Diseases;Cellular Processes;Human Diseases;Organismal Systems;Cellular P…	Infectious diseases;Cancers;Signal transduction;Neurodegenerative diseases;Infectious diseases;Infectious diseases;Signal transduction;Infectious disease: viral;Signal transduction;Cancers;Cellular community - eukaryotes;Immune system;Signal transduction;Cancers;Infectious diseases;Infectious diseases;Transport and catabolism;Infectious diseases;Endocrine system;Cell growth and death;Endocrine sy…	ko05168//Herpes simplex infection;ko05200//Pathways in cancer;ko04151//PI3K-Akt signaling pathway;ko05010//Alzheimer disease;ko05165//Human papillomavirus infection;ko05152//Tuberculosis;ko04014//Ras signaling pathway;ko05170//Human immunodeficiency virus 1 infection;ko04024//cAMP signaling pathway;ko05203//Viral carcinogenesis;ko04510//Focal adhesion;ko04062//Chemokine signaling pathway;ko04022/…	K02158;K02158;K02158;K02158;K02158;K02158;K02158;K02158;K02158;K02158;K02158;K02158;K02158;K02158;K02158;K02158;K02158;K02158;K02158;K02158;K02158;K02158;K02158;K02158;K02158;K02158;K02158;K02158;K02158;K02158;K02158;K02158;K02158;K02158;K02158;K02158;K02158;K02158	GO:0005737//cytoplasm;GO:0005739//mitochondrion;GO:0005741//mitochondrial outer membrane;GO:0005829//cytosol;GO:0016020//membrane	GO:0005515//protein binding;GO:0005543//phospholipid binding;GO:0008289//lipid binding;GO:0008656//cysteine-type endopeptidase activator activity involved in apoptotic process;GO:0019901//protein kinase binding;GO:0019903//protein phosphatase binding;GO:0030346//protein phosphatase 2B binding;GO:0043422//protein kinase B binding;GO:0071889//14-3-3 protein binding	GO:0001666//response to hypoxia;GO:0001836//release of cytochrome c from mitochondria;GO:0001844//protein insertion into mitochondrial membrane involved in apoptotic signaling pathway;GO:0006007//glucose catabolic process;GO:0006915//apoptotic process;GO:0006919//activation of cysteine-type endopeptidase activity involved in apoptotic process;GO:0007283//spermatogenesis;GO:0008283//cell prolifera…
NMIBC-vs-MIBC	Epithelial	ENSG00000174886	NDUFA11	1.35968	3.48111	6849	13147	0.584	0.841	1.35622	0	0	up	NDUFA11	NADH:ubiquinone oxidoreductase subunit A11 [Source:HGNC Symbol;Acc:HGNC:20371]	Metabolism;Human Diseases;Human Diseases;Organismal Systems;Human Diseases;Human Diseases;Organismal Systems;Metabolism	Global and overview maps;Neurodegenerative diseases;Neurodegenerative diseases;Environmental adaptation;Endocrine and metabolic diseases;Neurodegenerative diseases;Nervous system;Energy metabolism	ko01100//Metabolic pathways;ko05010//Alzheimer disease;ko05016//Huntington disease;ko04714//Thermogenesis;ko04932//Non-alcoholic fatty liver disease (NAFLD);ko05012//Parkinson disease;ko04723//Retrograde endocannabinoid signaling;ko00190//Oxidative phosphorylation	K03956;K03956;K03956;K03956;K03956;K03956;K03956;K03956	GO:0005739//mitochondrion;GO:0005743//mitochondrial inner membrane;GO:0005747//mitochondrial respiratory chain complex I;GO:0016020//membrane;GO:0016021//integral component of membrane;GO:0070469//respiratory chain	GO:0005515//protein binding	GO:0006120//mitochondrial electron transport, NADH to ubiquinone;GO:0032981//mitochondrial respiratory chain complex I assembly;GO:0055114//oxidation-reduction process
NMIBC-vs-MIBC	Epithelial	ENSG00000179958	DCTPP1	0.303896	0.778059	6849	13147	0.239	0.527	1.35601	0	0	up	DCTPP1	dCTP pyrophosphatase 1 [Source:HGNC Symbol;Acc:HGNC:28777]	Metabolism;Metabolism	Global and overview maps;Nucleotide metabolism	ko01100//Metabolic pathways;ko00240//Pyrimidine metabolism	K16904;K16904	GO:0005634//nucleus;GO:0005737//cytoplasm;GO:0005739//mitochondrion;GO:0005829//cytosol	GO:0000166//nucleotide binding;GO:0000287//magnesium ion binding;GO:0005515//protein binding;GO:0016462//pyrophosphatase activity;GO:0016787//hydrolase activity;GO:0032556//pyrimidine deoxyribonucleotide binding;GO:0042802//identical protein binding;GO:0046872//metal ion binding;GO:0047429//nucleoside-triphosphate diphosphatase activity;GO:0047840//dCTP diphosphatase activity	GO:0006253//dCTP catabolic process;GO:0009143//nucleoside triphosphate catabolic process;GO:0042262//DNA protection
NMIBC-vs-MIBC	Epithelial	ENSG00000137331	IER3	3.21508	8.22895	6849	13147	0.539	0.797	1.35583	0	0	up	IER3	immediate early response 3 [Source:HGNC Symbol;Acc:HGNC:5392]	-	-	-	-	GO:0005634//nucleus;GO:0005829//cytosol;GO:0016020//membrane;GO:0016021//integral component of membrane	GO:0005515//protein binding	GO:0006915//apoptotic process;GO:0009653//anatomical structure morphogenesis;GO:0014066//regulation of phosphatidylinositol 3-kinase signaling;GO:0043066//negative regulation of apoptotic process;GO:2001020//regulation of response to DNA damage stimulus
NMIBC-vs-MIBC	Epithelial	ENSG00000132963	POMP	1.49875	3.82874	6849	13147	0.591	0.83	1.35305	0	0	up	POMP	proteasome maturation protein [Source:HGNC Symbol;Acc:HGNC:20330]	Genetic Information Processing	Folding, sorting and degradation	ko03050//Proteasome	K11599	GO:0005634//nucleus;GO:0005737//cytoplasm;GO:0005783//endoplasmic reticulum;GO:0005829//cytosol;GO:0016020//membrane;GO:0016607//nuclear speck;GO:0031090//organelle membrane;GO:0043231//intracellular membrane-bounded organelle	GO:0005515//protein binding	GO:0043248//proteasome assembly
NMIBC-vs-MIBC	Epithelial	ENSG00000116667	C1orf21	0.297718	0.756762	6849	13147	0.191	0.526	1.3456	0	0	up	C1orf21	chromosome 1 open reading frame 21 [Source:HGNC Symbol;Acc:HGNC:15494]	-	-	-	-	-	GO:0005515//protein binding	-
NMIBC-vs-MIBC	Epithelial	ENSG00000006327	TNFRSF12A	0.424673	1.0789	6849	13147	0.219	0.51	1.34492	0	0	up	TNFRSF12A	TNF receptor superfamily member 12A [Source:HGNC Symbol;Acc:HGNC:18152]	Environmental Information Processing	Signaling molecules and interaction	ko04060//Cytokine-cytokine receptor interaction	K05149	GO:0005886//plasma membrane;GO:0016020//membrane;GO:0016021//integral component of membrane	GO:0005515//protein binding	GO:0001525//angiogenesis;GO:0006915//apoptotic process;GO:0007155//cell adhesion;GO:0007275//multicellular organism development;GO:0030154//cell differentiation;GO:0033209//tumor necrosis factor-mediated signaling pathway;GO:0043065//positive regulation of apoptotic process;GO:0061041//regulation of wound healing;GO:2001238//positive regulation of extrinsic apoptotic signaling pathway
NMIBC-vs-MIBC	Epithelial	ENSG00000175768	TOMM5	0.232643	0.589807	6849	13147	0.176	0.484	1.34175	0	0	up	TOMM5	translocase of outer mitochondrial membrane 5 [Source:HGNC Symbol;Acc:HGNC:31369]	-	-	-	-	GO:0005739//mitochondrion;GO:0005741//mitochondrial outer membrane;GO:0005742//mitochondrial outer membrane translocase complex;GO:0016020//membrane;GO:0016021//integral component of membrane	-	GO:0006626//protein targeting to mitochondrion;GO:0015031//protein transport;GO:0016236//macroautophagy
NMIBC-vs-MIBC	Epithelial	ENSG00000137547	MRPL15	0.342625	0.863441	6849	13147	0.262	0.579	1.33321	0	0	up	MRPL15	mitochondrial ribosomal protein L15 [Source:HGNC Symbol;Acc:HGNC:14054]	Genetic Information Processing	Translation	ko03010//Ribosome	K02876	GO:0005739//mitochondrion;GO:0005743//mitochondrial inner membrane;GO:0005762//mitochondrial large ribosomal subunit;GO:0005840//ribosome;GO:0015934//large ribosomal subunit	GO:0003723//RNA binding;GO:0003735//structural constituent of ribosome;GO:0005515//protein binding	GO:0006412//translation;GO:0070125//mitochondrial translational elongation;GO:0070126//mitochondrial translational termination;GO:1990830//cellular response to leukemia inhibitory factor
NMIBC-vs-MIBC	Epithelial	ENSG00000117450	PRDX1	3.23008	8.13492	6849	13147	0.743	0.894	1.33253	0	0	up	PRDX1	peroxiredoxin 1 [Source:HGNC Symbol;Acc:HGNC:9352]	Human Diseases;Cellular Processes	Infectious diseases;Transport and catabolism	ko05146//Amoebiasis;ko04146//Peroxisome	K13279;K13279	GO:0005615//extracellular space;GO:0005634//nucleus;GO:0005737//cytoplasm;GO:0005829//cytosol;GO:0042470//melanosome;GO:0070062//extracellular exosome	GO:0003723//RNA binding;GO:0004601//peroxidase activity;GO:0005515//protein binding;GO:0008379//thioredoxin peroxidase activity;GO:0016209//antioxidant activity;GO:0016491//oxidoreductase activity;GO:0042802//identical protein binding;GO:0045296//cadherin binding;GO:0051920//peroxiredoxin activity	GO:0000302//response to reactive oxygen species;GO:0001501//skeletal system development;GO:0001895//retina homeostasis;GO:0006979//response to oxidative stress;GO:0008283//cell proliferation;GO:0019430//removal of superoxide radicals;GO:0030101//natural killer cell activation;GO:0032872//regulation of stress-activated MAPK cascade;GO:0034101//erythrocyte homeostasis;GO:0034599//cellular response …
NMIBC-vs-MIBC	Epithelial	ENSG00000147872	PLIN2	0.383591	0.963836	6849	13147	0.216	0.518	1.32899	0	0	up	PLIN2	perilipin 2 [Source:HGNC Symbol;Acc:HGNC:248]	Organismal Systems	Endocrine system	ko03320//PPAR signaling pathway	K17284	GO:0005576//extracellular region;GO:0005634//nucleus;GO:0005737//cytoplasm;GO:0005783//endoplasmic reticulum;GO:0005811//lipid droplet;GO:0005829//cytosol;GO:0005886//plasma membrane;GO:0016020//membrane	GO:0005515//protein binding	GO:0010890//positive regulation of sequestering of triglyceride;GO:0014070//response to organic cyclic compound;GO:0015909//long-chain fatty acid transport;GO:0019216//regulation of lipid metabolic process;GO:0019915//lipid storage;GO:0042493//response to drug
NMIBC-vs-MIBC	Epithelial	ENSG00000177156	TALDO1	1.08175	2.71602	6849	13147	0.511	0.803	1.32804	0	0	up	TALDO1	transaldolase 1 [Source:HGNC Symbol;Acc:HGNC:11559]	Metabolism;Metabolism;Metabolism;Metabolism	Global and overview maps;Global and overview maps;Global and overview maps;Carbohydrate metabolism	ko01100//Metabolic pathways;ko01200//Carbon metabolism;ko01230//Biosynthesis of amino acids;ko00030//Pentose phosphate pathway	K00616;K00616;K00616;K00616	GO:0005634//nucleus;GO:0005737//cytoplasm;GO:0005829//cytosol;GO:0043231//intracellular membrane-bounded organelle;GO:0070062//extracellular exosome	GO:0003824//catalytic activity;GO:0004801//sedoheptulose-7-phosphate:D-glyceraldehyde-3-phosphate glyceronetransferase activity;GO:0005515//protein binding;GO:0016740//transferase activity;GO:0030246//carbohydrate binding;GO:0048029//monosaccharide binding	GO:0005975//carbohydrate metabolic process;GO:0005999//xylulose biosynthetic process;GO:0006002//fructose 6-phosphate metabolic process;GO:0006098//pentose-phosphate shunt;GO:0009052//pentose-phosphate shunt, non-oxidative branch;GO:0019682//glyceraldehyde-3-phosphate metabolic process;GO:0035722//interleukin-12-mediated signaling pathway
NMIBC-vs-MIBC	Epithelial	ENSG00000167699	GLOD4	0.507473	1.27161	6849	13147	0.336	0.591	1.32509	0	0	up	GLOD4	glyoxalase domain containing 4 [Source:HGNC Symbol;Acc:HGNC:14111]	-	-	-	-	GO:0005739//mitochondrion;GO:0070062//extracellular exosome	GO:0045296//cadherin binding	-
NMIBC-vs-MIBC	Epithelial	ENSG00000267321	SNHG30	0.139623	0.349777	6849	13147	0.113	0.358	1.32428	0	0	up	SNHG30	-	-	-	-	-	-	-	-
NMIBC-vs-MIBC	Epithelial	ENSG00000171490	RSL1D1	0.991128	2.48111	6849	13147	0.488	0.773	1.32375	0	0	up	RSL1D1	ribosomal L1 domain containing 1 [Source:HGNC Symbol;Acc:HGNC:24534]	-	-	-	-	GO:0005634//nucleus;GO:0005730//nucleolus;GO:0016020//membrane;GO:0030686//90S preribosome	GO:0003723//RNA binding;GO:0003730//mRNA 3'-UTR binding;GO:0045296//cadherin binding;GO:0048027//mRNA 5'-UTR binding	GO:0000470//maturation of LSU-rRNA;GO:0001649//osteoblast differentiation;GO:0032880//regulation of protein localization;GO:0042981//regulation of apoptotic process;GO:2000772//regulation of cellular senescence
NMIBC-vs-MIBC	Epithelial	ENSG00000163931	TKT	0.915134	2.28969	6849	13147	0.474	0.787	1.323	0	0	up	TKT	transketolase [Source:HGNC Symbol;Acc:HGNC:11834]	Metabolism;Metabolism;Metabolism;Metabolism	Global and overview maps;Global and overview maps;Global and overview maps;Carbohydrate metabolism	ko01100//Metabolic pathways;ko01200//Carbon metabolism;ko01230//Biosynthesis of amino acids;ko00030//Pentose phosphate pathway	K00615;K00615;K00615;K00615	GO:0005654//nucleoplasm;GO:0005777//peroxisome;GO:0005789//endoplasmic reticulum membrane;GO:0005829//cytosol;GO:0016604//nuclear body;GO:0016607//nuclear speck;GO:0031982//vesicle;GO:0070062//extracellular exosome	GO:0000287//magnesium ion binding;GO:0003824//catalytic activity;GO:0004802//transketolase activity;GO:0005509//calcium ion binding;GO:0005515//protein binding;GO:0016740//transferase activity;GO:0030976//thiamine pyrophosphate binding;GO:0042803//protein homodimerization activity;GO:0046872//metal ion binding	GO:0005999//xylulose biosynthetic process;GO:0006098//pentose-phosphate shunt;GO:0009052//pentose-phosphate shunt, non-oxidative branch;GO:0040008//regulation of growth;GO:0046166//glyceraldehyde-3-phosphate biosynthetic process;GO:0046390//ribose phosphate biosynthetic process
NMIBC-vs-MIBC	Epithelial	ENSG00000112473	SLC39A7	0.327509	0.818986	6849	13147	0.245	0.572	1.32204	0	0	up	SLC39A7	solute carrier family 39 member 7 [Source:HGNC Symbol;Acc:HGNC:4927]	-	-	-	-	GO:0005654//nucleoplasm;GO:0005783//endoplasmic reticulum;GO:0005789//endoplasmic reticulum membrane;GO:0005794//Golgi apparatus;GO:0016020//membrane;GO:0016021//integral component of membrane	GO:0005385//zinc ion transmembrane transporter activity;GO:0005515//protein binding;GO:0046873//metal ion transmembrane transporter activity	GO:0006811//ion transport;GO:0006829//zinc ion transport;GO:0006882//cellular zinc ion homeostasis;GO:0030001//metal ion transport;GO:0055085//transmembrane transport;GO:0071577//zinc ion transmembrane transport
NMIBC-vs-MIBC	Epithelial	ENSG00000117592	PRDX6	1.06064	2.64861	6849	13147	0.513	0.79	1.32021	0	0	up	PRDX6	peroxiredoxin 6 [Source:HGNC Symbol;Acc:HGNC:16753]	-	-	-	-	GO:0005576//extracellular region;GO:0005615//extracellular space;GO:0005634//nucleus;GO:0005737//cytoplasm;GO:0005739//mitochondrion;GO:0005764//lysosome;GO:0005829//cytosol;GO:0016020//membrane;GO:0035578//azurophil granule lumen;GO:0048471//perinuclear region of cytoplasm;GO:0070062//extracellular exosome	GO:0003824//catalytic activity;GO:0004601//peroxidase activity;GO:0004602//glutathione peroxidase activity;GO:0004623//phospholipase A2 activity;GO:0005515//protein binding;GO:0016209//antioxidant activity;GO:0016491//oxidoreductase activity;GO:0016787//hydrolase activity;GO:0031625//ubiquitin protein ligase binding;GO:0042802//identical protein binding;GO:0045296//cadherin binding;GO:0047184//1-…	GO:0006629//lipid metabolic process;GO:0006979//response to oxidative stress;GO:0008152//metabolic process;GO:0016042//lipid catabolic process;GO:0034599//cellular response to oxidative stress;GO:0042744//hydrogen peroxide catabolic process;GO:0043312//neutrophil degranulation;GO:0045454//cell redox homeostasis;GO:0046475//glycerophospholipid catabolic process;GO:0048026//positive regulation of m…
NMIBC-vs-MIBC	Epithelial	ENSG00000175334	BANF1	1.06426	2.65035	6849	13147	0.516	0.798	1.31625	0	0	up	BANF1	BAF nuclear assembly factor 1 [Source:HGNC Symbol;Acc:HGNC:17397]	-	-	-	-	GO:0005634//nucleus;GO:0005635//nuclear envelope;GO:0005654//nucleoplasm;GO:0005694//chromosome;GO:0005737//cytoplasm;GO:0005829//cytosol	GO:0003677//DNA binding;GO:0005515//protein binding;GO:0008022//protein C-terminus binding;GO:0019899//enzyme binding;GO:0042802//identical protein binding;GO:0042803//protein homodimerization activity;GO:0047485//protein N-terminus binding;GO:0097726//LEM domain binding	GO:0007059//chromosome segregation;GO:0007084//mitotic nuclear envelope reassembly;GO:0009615//response to virus;GO:0016032//viral process;GO:0030261//chromosome condensation;GO:0045071//negative regulation of viral genome replication;GO:0051169//nuclear transport;GO:0075713//establishment of integrated proviral latency
NMIBC-vs-MIBC	Epithelial	ENSG00000166557	TMED3	0.69198	1.71915	6849	13147	0.403	0.74	1.31277	0	0	up	TMED3	transmembrane p24 trafficking protein 3 [Source:HGNC Symbol;Acc:HGNC:28889]	-	-	-	-	GO:0000139//Golgi membrane;GO:0005783//endoplasmic reticulum;GO:0005789//endoplasmic reticulum membrane;GO:0005793//endoplasmic reticulum-Golgi intermediate compartment;GO:0005794//Golgi apparatus;GO:0016020//membrane;GO:0016021//integral component of membrane;GO:0030126//COPI vesicle coat;GO:0030133//transport vesicle;GO:0030134//COPII-coated ER to Golgi transport vesicle;GO:0030663//COPI-coated…	-	GO:0006886//intracellular protein transport;GO:0006888//ER to Golgi vesicle-mediated transport;GO:0006890//retrograde vesicle-mediated transport, Golgi to ER;GO:0007030//Golgi organization;GO:0015031//protein transport
NMIBC-vs-MIBC	Epithelial	ENSG00000124795	DEK	1.30185	3.22852	6849	13147	0.556	0.81	1.31025	0	0	up	DEK	DEK proto-oncogene [Source:HGNC Symbol;Acc:HGNC:2768]	-	-	-	-	GO:0005634//nucleus;GO:0005654//nucleoplasm;GO:0043292//contractile fiber	GO:0003677//DNA binding;GO:0003723//RNA binding;GO:0005515//protein binding;GO:0042393//histone binding	GO:0006325//chromatin organization;GO:0006357//regulation of transcription by RNA polymerase II;GO:0006366//transcription by RNA polymerase II;GO:0007165//signal transduction;GO:0019079//viral genome replication;GO:0045815//positive regulation of gene expression, epigenetic;GO:2000779//regulation of double-strand break repair;GO:2001032//regulation of double-strand break repair via nonhomologous …
NMIBC-vs-MIBC	Epithelial	ENSG00000111639	MRPL51	1.07145	2.65692	6849	13147	0.517	0.794	1.31011	0	0	up	MRPL51	mitochondrial ribosomal protein L51 [Source:HGNC Symbol;Acc:HGNC:14044]	-	-	-	-	GO:0005739//mitochondrion;GO:0005743//mitochondrial inner membrane;GO:0005761//mitochondrial ribosome;GO:0005762//mitochondrial large ribosomal subunit;GO:0005840//ribosome	GO:0003735//structural constituent of ribosome;GO:0005515//protein binding	GO:0006412//translation;GO:0032543//mitochondrial translation;GO:0070125//mitochondrial translational elongation;GO:0070126//mitochondrial translational termination
NMIBC-vs-MIBC	Epithelial	ENSG00000217555	CKLF	0.527025	1.30681	6849	13147	0.323	0.666	1.30994	0	0	up	CKLF	chemokine like factor [Source:HGNC Symbol;Acc:HGNC:13253]	-	-	-	-	GO:0005576//extracellular region;GO:0005615//extracellular space;GO:0016020//membrane;GO:0016021//integral component of membrane	GO:0005125//cytokine activity;GO:0005515//protein binding;GO:0008009//chemokine activity	GO:0006935//chemotaxis;GO:0007165//signal transduction;GO:0030593//neutrophil chemotaxis;GO:0030595//leukocyte chemotaxis;GO:0032940//secretion by cell;GO:0048246//macrophage chemotaxis;GO:0048247//lymphocyte chemotaxis
NMIBC-vs-MIBC	Epithelial	ENSG00000141736	ERBB2	0.710165	1.75617	6849	13147	0.371	0.685	1.30609	0	0	up	ERBB2	erb-b2 receptor tyrosine kinase 2 [Source:HGNC Symbol;Acc:HGNC:3430]	Human Diseases;Environmental Information Processing;Environmental Information Processing;Environmental Information Processing;Human Diseases;Cellular Processes;Cellular Processes;Human Diseases;Human Diseases;Human Diseases;Environmental Information Processing;Human Diseases;Human Diseases;Environmental Information Processing;Human Diseases;Human Diseases;Human Diseases;Human Diseases;Cellular Pr…	Cancers;Signal transduction;Signal transduction;Signal transduction;Cancers;Cellular community - eukaryotes;Cellular community - eukaryotes;Cancers;Cancers;Cancers;Signal transduction;Drug resistance;Cancers;Signal transduction;Drug resistance;Cancers;Drug resistance;Cancers;Cellular community - eukaryotes;Cancers;Cancers;Cancers	ko05200//Pathways in cancer;ko04151//PI3K-Akt signaling pathway;ko04010//MAPK signaling pathway;ko04020//Calcium signaling pathway;ko05205//Proteoglycans in cancer;ko04510//Focal adhesion;ko04530//Tight junction;ko05206//MicroRNAs in cancer;ko05224//Breast cancer;ko05226//Gastric cancer;ko04066//HIF-1 signaling pathway;ko01522//Endocrine resistance;ko05215//Prostate cancer;ko04012//ErbB signaling…	K05083;K05083;K05083;K05083;K05083;K05083;K05083;K05083;K05083;K05083;K05083;K05083;K05083;K05083;K05083;K05083;K05083;K05083;K05083;K05083;K05083;K05083	GO:0005634//nucleus;GO:0005737//cytoplasm;GO:0005768//endosome;GO:0005769//early endosome;GO:0005829//cytosol;GO:0005886//plasma membrane;GO:0005887//integral component of plasma membrane;GO:0009925//basal plasma membrane;GO:0010008//endosome membrane;GO:0016020//membrane;GO:0016021//integral component of membrane;GO:0016323//basolateral plasma membrane;GO:0016324//apical plasma membrane;GO:00314…	GO:0000166//nucleotide binding;GO:0001042//RNA polymerase I core binding;GO:0004672//protein kinase activity;GO:0004713//protein tyrosine kinase activity;GO:0004714//transmembrane receptor protein tyrosine kinase activity;GO:0004888//transmembrane signaling receptor activity;GO:0005515//protein binding;GO:0005524//ATP binding;GO:0008022//protein C-terminus binding;GO:0016301//kinase activity;GO:0…	GO:0000165//MAPK cascade;GO:0001934//positive regulation of protein phosphorylation;GO:0006357//regulation of transcription by RNA polymerase II;GO:0006468//protein phosphorylation;GO:0007165//signal transduction;GO:0007166//cell surface receptor signaling pathway;GO:0007167//enzyme linked receptor protein signaling pathway;GO:0007169//transmembrane receptor protein tyrosine kinase signaling path…
NMIBC-vs-MIBC	Epithelial	ENSG00000154582	ELOC	0.674933	1.66697	6849	13147	0.407	0.744	1.30429	0	0	up	ELOC	elongin C [Source:HGNC Symbol;Acc:HGNC:11617]	Human Diseases;Human Diseases;Genetic Information Processing;Environmental Information Processing;Human Diseases	Cancers;Infectious disease: viral;Folding, sorting and degradation;Signal transduction;Cancers	ko05200//Pathways in cancer;ko05170//Human immunodeficiency virus 1 infection;ko04120//Ubiquitin mediated proteolysis;ko04066//HIF-1 signaling pathway;ko05211//Renal cell carcinoma	K03872;K03872;K03872;K03872;K03872	GO:0005634//nucleus;GO:0005654//nucleoplasm;GO:0005829//cytosol;GO:0070449//elongin complex	GO:0003746//translation elongation factor activity;GO:0004842//ubiquitin-protein transferase activity;GO:0005515//protein binding	GO:0006357//regulation of transcription by RNA polymerase II;GO:0006366//transcription by RNA polymerase II;GO:0006368//transcription elongation from RNA polymerase II promoter;GO:0006414//translational elongation;GO:0006511//ubiquitin-dependent protein catabolic process;GO:0016032//viral process;GO:0016567//protein ubiquitination;GO:0032968//positive regulation of transcription elongation from R…
NMIBC-vs-MIBC	Epithelial	ENSG00000099341	PSMD8	0.978433	2.40933	6849	13147	0.493	0.756	1.3	0	0	up	PSMD8	proteasome 26S subunit, non-ATPase 8 [Source:HGNC Symbol;Acc:HGNC:9566]	Human Diseases;Genetic Information Processing	Infectious diseases;Folding, sorting and degradation	ko05169//Epstein-Barr virus infection;ko03050//Proteasome	K03031;K03031	GO:0000502//proteasome complex;GO:0005634//nucleus;GO:0005654//nucleoplasm;GO:0005829//cytosol;GO:0005838//proteasome regulatory particle;GO:0008541//proteasome regulatory particle, lid subcomplex;GO:0022624//proteasome accessory complex	GO:0005515//protein binding	GO:0000165//MAPK cascade;GO:0000209//protein polyubiquitination;GO:0002223//stimulatory C-type lectin receptor signaling pathway;GO:0002479//antigen processing and presentation of exogenous peptide antigen via MHC class I, TAP-dependent;GO:0006508//proteolysis;GO:0006521//regulation of cellular amino acid metabolic process;GO:0010972//negative regulation of G2/M transition of mitotic cell cycle;G…
NMIBC-vs-MIBC	Epithelial	ENSG00000173457	PPP1R14B	2.62824	6.46712	6849	13147	0.707	0.88	1.299	0	0	up	PPP1R14B	protein phosphatase 1 regulatory inhibitor subunit 14B [Source:HGNC Symbol;Acc:HGNC:9057]	-	-	-	-	GO:0005737//cytoplasm	GO:0004864//protein phosphatase inhibitor activity;GO:0004865//protein serine/threonine phosphatase inhibitor activity	GO:0032515//negative regulation of phosphoprotein phosphatase activity;GO:0042325//regulation of phosphorylation;GO:0043086//negative regulation of catalytic activity;GO:0043666//regulation of phosphoprotein phosphatase activity;GO:0045087//innate immune response
NMIBC-vs-MIBC	Epithelial	ENSG00000103495	MAZ	0.372294	0.915674	6849	13147	0.239	0.571	1.29816	0	0	up	MAZ	MYC associated zinc finger protein [Source:HGNC Symbol;Acc:HGNC:6914]	-	-	-	-	GO:0000790//nuclear chromatin;GO:0005634//nucleus	GO:0000978//RNA polymerase II proximal promoter sequence-specific DNA binding;GO:0000981//DNA-binding transcription factor activity, RNA polymerase II-specific;GO:0003676//nucleic acid binding;GO:0003677//DNA binding;GO:0003700//DNA-binding transcription factor activity;GO:0003723//RNA binding;GO:0005515//protein binding;GO:0046872//metal ion binding	GO:0006357//regulation of transcription by RNA polymerase II;GO:0006367//transcription initiation from RNA polymerase II promoter;GO:0006369//termination of RNA polymerase II transcription;GO:0008284//positive regulation of cell proliferation;GO:0010628//positive regulation of gene expression;GO:0014068//positive regulation of phosphatidylinositol 3-kinase signaling;GO:0030335//positive regulatio…
NMIBC-vs-MIBC	Epithelial	ENSG00000126768	TIMM17B	0.414462	1.01925	6849	13147	0.297	0.633	1.29799	0	0	up	TIMM17B	translocase of inner mitochondrial membrane 17B [Source:HGNC Symbol;Acc:HGNC:17310]	-	-	-	-	GO:0005739//mitochondrion;GO:0005743//mitochondrial inner membrane;GO:0005744//TIM23 mitochondrial import inner membrane translocase complex;GO:0016020//membrane;GO:0016021//integral component of membrane;GO:0031305//integral component of mitochondrial inner membrane	GO:0005515//protein binding;GO:0008320//protein transmembrane transporter activity;GO:0015450//P-P-bond-hydrolysis-driven protein transmembrane transporter activity	GO:0006626//protein targeting to mitochondrion;GO:0006886//intracellular protein transport;GO:0015031//protein transport;GO:0030150//protein import into mitochondrial matrix
NMIBC-vs-MIBC	Epithelial	ENSG00000143179	UCK2	0.0951801	0.234101	6849	13147	0.064	0.264	1.2975	0	0	up	UCK2	uridine-cytidine kinase 2 [Source:HGNC Symbol;Acc:HGNC:12562]	Metabolism;Metabolism;Metabolism	Global and overview maps;Xenobiotics biodegradation and metabolism;Nucleotide metabolism	ko01100//Metabolic pathways;ko00983//Drug metabolism - other enzymes;ko00240//Pyrimidine metabolism	K00876;K00876;K00876	GO:0005575//cellular_component;GO:0005829//cytosol	GO:0000166//nucleotide binding;GO:0004849//uridine kinase activity;GO:0005524//ATP binding;GO:0016301//kinase activity;GO:0016740//transferase activity;GO:0019206//nucleoside kinase activity;GO:0042802//identical protein binding	GO:0016310//phosphorylation;GO:0043097//pyrimidine nucleoside salvage;GO:0044206//UMP salvage;GO:0044211//CTP salvage
[truncated: 13,258 more rows]
